# Supplementary material for: Profiling hippocampal neuronal populations reveals unique gene expression mosaics reflective of connectivity-based degeneration in the Ts65Dn mouse model of Down syndrome and Alzheimer’s disease
Source: Front Mol Neurosci. 2025 Feb 26;18:1546375. doi: 10.3389/fnmol.2025.1546375 (PMC11897496; doi:10.3389/fnmol.2025.1546375)
Supplement: SUPPLEMENTARY TABLE S1 — List of DEGs for CA1 PNs in Ts compared to 2N at p < 0.05. [file Table_1.XLSX]

## Sheet: p0.05 (2)
Accession_CA1	GENENAME_CA1	SYMBOL_CA1	logFC_CA1	AveExpr_CA1	t_CA1	P.Value_CA1	adj.P.Val_CA1	B_CA1
ENSMUSG00000033685	uncoupling protein 2 (mitochondrial, proton carrier)	Ucp2	-2.52305	2.61314	-2.97807	0.00834061	0.484942	-2.84931
ENSMUSG00000028883	sema domain, immunoglobulin domain (Ig), short basic domain, secreted, (semaphorin) 3A	Sema3a	-2.50937	2.1898	-2.65583	0.0164946	0.510314	-3.35712
ENSMUSG00000065845	predicted gene, 25189	Gm25189	-2.34969	4.93116	-3.02534	0.0075371	0.484942	-2.34054
ENSMUSG00000119550	predicted gene, 25156	Gm25156	-2.21283	1.76226	-3.88171	0.00117043	0.368804	-2.15034
ENSMUSG00000064768	small nucleolar RNA, C/D box 60	Snord60	-2.04231	1.4054	-3.57319	0.00229685	0.406307	-2.5923
ENSMUSG00000056394	ligase I, DNA, ATP-dependent	Lig1	-2.03107	1.65328	-3.35275	0.00371368	0.447425	-2.70379
ENSMUSG00000088008	predicted gene, 25492	Gm25492	-1.87981	1.41871	-3.06816	0.00687473	0.484942	-3.08159
ENSMUSG00000035357	PDZ domain containing RING finger 3	Pdzrn3	-1.85119	1.34778	-2.60662	0.0182754	0.510314	-3.54219
ENSMUSG00000060336	zinc finger protein 937	Zfp937	-1.84078	1.68532	-2.86621	0.0105878	0.48568	-3.2388
ENSMUSG00000073102	dynein regulatory complex subunit 1	Drc1	-1.68109	2.71576	-4.16119	0.000636213	0.236922	-1.27152
ENSMUSG00000027994	mitochondrial calcium uniporter dominant negative beta subunit	Mcub	-1.66199	1.74019	-2.43184	0.0261918	0.535087	-3.63956
ENSMUSG00000015217	high mobility group box 3	Hmgb3	-1.63618	2.06644	-2.6231	0.0176596	0.510314	-3.37972
ENSMUSG00000030272	calcium/calmodulin-dependent protein kinase I	Camk1	-1.62077	2.20551	-3.18878	0.00529987	0.484942	-2.67137
ENSMUSG00000045031	centrin 4	Cetn4	-1.57618	1.48506	-2.83005	0.0114321	0.494183	-3.31215
ENSMUSG00000009566	folylpolyglutamyl synthetase	Fpgs	-1.5227	1.30522	-2.28791	0.0350269	0.551389	-3.78085
ENSMUSG00000027832	pentraxin related gene	Ptx3	-1.50774	1.53434	-2.82859	0.0114676	0.494183	-3.24122
ENSMUSG00000045757	zinc finger protein 764	Zfp764	-1.4851	1.59337	-2.35741	0.030461	0.535529	-3.66601
ENSMUSG00000032440	transforming growth factor, beta receptor II	Tgfbr2	-1.43729	1.30327	-2.60888	0.01819	0.510314	-3.44028
ENSMUSG00000064923	predicted gene, 22042	Gm22042	-1.41487	4.11445	-3.10088	0.00640713	0.484942	-2.35748
ENSMUSG00000064853	predicted gene, 23442	Gm23442	-1.40255	2.77195	-2.74049	0.0138123	0.510252	-3.08557
ENSMUSG00000059851	lysine methyltransferase 5C	Kmt5c	-1.40028	2.64222	-3.00273	0.00791158	0.484942	-2.79484
ENSMUSG00000029913	PR domain containing 5	Prdm5	-1.37024	0.627916	-2.24542	0.0381235	0.567317	-3.90424
ENSMUSG00000065287	predicted gene, 24451	Gm24451	-1.361	1.93127	-2.41824	0.0269272	0.535372	-3.56551
ENSMUSG00000003198	zinc finger protein 959	Zfp959	-1.35247	2.53086	-2.90725	0.00970256	0.48568	-2.92028
ENSMUSG00000039474	wolframin ER transmembrane glycoprotein	Wfs1	-1.35177	8.35051	-2.18197	0.0432217	0.594544	-4.04943
ENSMUSG00000004947	deltex 2, E3 ubiquitin ligase	Dtx2	-1.33388	2.40962	-2.87075	0.0104862	0.48568	-3.02479
ENSMUSG00000088948	predicted gene, 23262	Gm23262	-1.33103	3.529	-2.9143	0.00955778	0.48568	-2.71575
ENSMUSG00000068184	NADH:ubiquinone oxidoreductase complex assembly factor 2	Ndufaf2	-1.28048	2.78519	-2.58558	0.0190917	0.516474	-3.23384
ENSMUSG00000087819	predicted gene, 25117	Gm25117	-1.26073	3.25365	-2.50909	0.0223591	0.522862	-3.29283
ENSMUSG00000031343	gamma-aminobutyric acid type A receptor subunit alpha 3	Gabra3	-1.25516	4.26956	-3.91989	0.00107677	0.348222	-1.05187
ENSMUSG00000040435	protein phosphatase 1, regulatory subunit 15A	Ppp1r15a	-1.24849	3.57854	-4.14214	0.000663154	0.239691	-0.87671
ENSMUSG00000000296	tumor protein D52-like 1	Tpd52l1	-1.24084	3.67223	-3.98702	0.000929964	0.317453	-1.02209
ENSMUSG00000037994	solute carrier family 9, subfamily B (NHA2, cation proton antiporter 2), member 2	Slc9b2	-1.2299	1.27034	-2.36828	0.0297994	0.535529	-3.63062
ENSMUSG00000062867	inosine monophosphate dehydrogenase 2	Impdh2	-1.22754	4.22579	-3.47816	0.00282615	0.410893	-1.6244
ENSMUSG00000033249	heat shock transcription factor 4	Hsf4	-1.21135	1.55174	-2.13236	0.0476359	0.602183	-3.89833
ENSMUSG00000024446	ribonuclease P 21 subunit	Rpp21	-1.20097	3.17928	-3.17649	0.00544261	0.484942	-2.34158
ENSMUSG00000020354	sarcoglycan, delta (dystrophin-associated glycoprotein)	Sgcd	-1.19975	2.72582	-2.87946	0.0102938	0.48568	-2.83497
ENSMUSG00000056492	adhesion G protein-coupled receptor F5	Adgrf5	-1.18985	2.30333	-2.62109	0.0177338	0.510314	-3.21031
ENSMUSG00000074652	myosin, heavy chain 7B, cardiac muscle, beta	Myh7b	-1.18917	1.96539	-2.40598	0.0276069	0.535529	-3.57282
ENSMUSG00000021483	cyclin dependent kinase 20	Cdk20	-1.18802	2.0927	-2.45028	0.0252244	0.527934	-3.52162
ENSMUSG00000042210	abhydrolase domain containing 14A	Abhd14a	-1.17893	3.06327	-2.73163	0.014072	0.510252	-3.03585
ENSMUSG00000020009	interferon gamma receptor 1	Ifngr1	-1.16409	2.15182	-2.27827	0.0357086	0.555044	-3.70001
ENSMUSG00000045498	protocadherin beta 3	Pcdhb3	-1.15847	2.71777	-2.21675	0.0403543	0.57919	-3.69426
ENSMUSG00000034463	scavenger receptor class A, member 3	Scara3	-1.15389	1.99473	-2.36388	0.0300658	0.535529	-3.61308
ENSMUSG00000021365	neural precursor cell expressed, developmentally down-regulated gene 9	Nedd9	-1.1497	2.10018	-2.90213	0.00980896	0.48568	-2.96102
ENSMUSG00000096370	predicted gene 21992	Gm21992	-1.13364	3.22881	-2.68797	0.0154223	0.510314	-2.98584
ENSMUSG00000062683	ATP synthase membrane subunit c locus 2	Atp5mc2	-1.1336	1.85283	-2.19066	0.0424882	0.591322	-3.76593
ENSMUSG00000028800	histone deacetylase 1	Hdac1	-1.1309	3.00323	-2.73702	0.0139137	0.510252	-2.99691
ENSMUSG00000067377	tetraspanin 6	Tspan6	-1.11964	2.14867	-2.17936	0.0434439	0.594881	-3.75929
ENSMUSG00000051599	protocadherin beta 2	Pcdhb2	-1.11702	3.42832	-2.17137	0.0441314	0.596621	-3.69539
ENSMUSG00000090812	sterile alpha motif domain containing 15	Samd15	-1.10422	2.0239	-2.46956	0.0242491	0.522862	-3.47463
ENSMUSG00000014771	programmed cell death 2	Pdcd2	-1.08332	2.55282	-2.4427	0.0256175	0.533242	-3.44154
ENSMUSG00000092203	RIKEN cDNA 1110038B12 gene	1110038B12Rik	-1.07833	5.76694	-4.50405	0.000302704	0.208227	0.411421
ENSMUSG00000002997	protein kinase, cAMP dependent regulatory, type II beta	Prkar2b	-1.07545	3.00354	-2.82097	0.0116542	0.495179	-2.88455
ENSMUSG00000104960	small nucleolar RNA host gene 8	Snhg8	-1.07215	3.2611	-3.06076	0.00698496	0.484942	-2.54188
ENSMUSG00000062352	integrin beta 1 binding protein 1	Itgb1bp1	-1.06981	3.83912	-3.83873	0.00128567	0.385357	-1.16624
ENSMUSG00000029687	enhancer of zeste 2 polycomb repressive complex 2 subunit	Ezh2	-1.04158	2.09136	-2.42687	0.0264581	0.535372	-3.53192
ENSMUSG00000037363	leucine zipper-EF-hand containing transmembrane protein 2	Letm2	-1.03825	3.16875	-2.70964	0.0147375	0.510252	-3.00667
ENSMUSG00000029047	peroxisomal biogenesis factor 10	Pex10	-1.03709	3.07069	-2.16534	0.0446574	0.599775	-3.70577
ENSMUSG00000071424	glutamate receptor, ionotropic, delta 2	Grid2	-1.00967	2.98268	-2.32288	0.0326554	0.540111	-3.52219
ENSMUSG00000106943	differentiation antagonizing non-protein coding RNA	Dancr	-1.00824	5.42742	-4.17645	0.000615446	0.236351	-0.227655
ENSMUSG00000064605	predicted gene, 22220	Gm22220	-1.0027	4.64221	-2.8731	0.0104339	0.48568	-2.60292
ENSMUSG00000030605	milk fat globule EGF and factor V/VIII domain containing	Mfge8	-0.980497	3.07627	-2.35853	0.0303923	0.535529	-3.46849
ENSMUSG00000113450	zinc finger protein 935	Zfp935	-0.979417	3.55848	-2.83794	0.0112426	0.494183	-2.76099
ENSMUSG00000086290	small nucleolar RNA host gene 12	Snhg12	-0.976415	6.86432	-4.28335	0.000487891	0.208227	0.0464034
ENSMUSG00000118972	predicted gene, 22306	Gm22306	-0.973891	2.5574	-2.20592	0.0412277	0.586432	-3.70318
ENSMUSG00000092607	sodium channel modifier 1	Scnm1	-0.960598	3.66016	-3.32057	0.00398278	0.453189	-2.00116
ENSMUSG00000065371	predicted gene, 22739	Gm22739	-0.958461	3.84063	-2.37841	0.0291945	0.535529	-3.39164
ENSMUSG00000001666	D-dopachrome tautomerase	Ddt	-0.953037	3.42199	-2.88679	0.0101346	0.48568	-2.69964
ENSMUSG00000069833	AHNAK nucleoprotein	Ahnak	-0.950303	3.30922	-2.58671	0.019047	0.516474	-3.13182
ENSMUSG00000036572	UPF3 regulator of nonsense transcripts homolog B (yeast)	Upf3b	-0.94831	4.72345	-3.01308	0.00773802	0.484942	-2.35702
ENSMUSG00000050071	brain expressed X-linked 1	Bex1	-0.947298	4.57496	-3.07873	0.00672005	0.484942	-2.28893
ENSMUSG00000024878	Zn regulated GTPase metalloprotein activator 1	Zng1	-0.936963	3.36197	-3.0641	0.00693491	0.484942	-2.44549
ENSMUSG00000040183	ankyrin repeat domain 6	Ankrd6	-0.93481	3.35075	-2.29449	0.034569	0.548154	-3.53993
ENSMUSG00000037958	nuclear speckle regulatory protein 1	Nsrp1	-0.93313	5.32395	-3.47456	0.00284843	0.410893	-1.51769
ENSMUSG00000048758	ribosomal protein L29	Rpl29	-0.928115	3.60981	-2.23977	0.0385539	0.568992	-3.58712
ENSMUSG00000069273	H3 clustered histone 6	H3c6	-0.919989	3.25971	-2.5295	0.0214391	0.522862	-3.23052
ENSMUSG00000071637	CCAAT/enhancer binding protein delta	Cebpd	-0.918688	4.31164	-2.39278	0.0283566	0.535529	-3.36871
ENSMUSG00000037355	UV stimulated scaffold protein A	Uvssa	-0.912525	3.66432	-2.80521	0.0120494	0.498568	-2.77171
ENSMUSG00000097277	RIKEN cDNA 2900076A07 gene	2900076A07Rik	-0.910756	3.50614	-2.50324	0.0226299	0.522862	-3.24623
ENSMUSG00000089857	zinc finger protein 882	Zfp882	-0.909884	2.79452	-2.25029	0.0377566	0.567317	-3.64171
ENSMUSG00000051486	protocadherin beta 11	Pcdhb11	-0.903731	3.18541	-2.33228	0.0320439	0.536496	-3.51011
ENSMUSG00000025812	par-3 family cell polarity regulator	Pard3	-0.896309	4.52604	-2.71581	0.0145477	0.510252	-2.86153
ENSMUSG00000063439	B9 protein domain 2	B9d2	-0.877974	3.01063	-2.4697	0.024242	0.522862	-3.349
ENSMUSG00000098274	ribosomal protein L24	Rpl24	-0.877813	4.43128	-2.32617	0.0324399	0.537995	-3.47532
ENSMUSG00000015247	nipsnap homolog 3B	Nipsnap3b	-0.856577	2.52351	-2.2283	0.0394412	0.572246	-3.6636
ENSMUSG00000037197	RNA binding motif protein 17	Rbm17	-0.825174	5.69863	-4.35566	0.000417108	0.208227	0.153688
ENSMUSG00000065649	small nucleolar RNA, H/ACA box 74A	Snora74a	-0.818441	4.08527	-2.10991	0.0497658	0.602183	-3.76887
ENSMUSG00000007721	coiled-coil domain containing 124	Ccdc124	-0.817205	5.38863	-3.32143	0.00397537	0.453189	-1.7983
ENSMUSG00000049164	zinc finger protein 518A	Zfp518a	-0.816349	3.73579	-2.23378	0.0390149	0.570294	-3.59472
ENSMUSG00000102440	protocadherin gamma subfamily A, 9	Pcdhga9	-0.812088	4.59145	-2.11557	0.0492214	0.602183	-3.79453
ENSMUSG00000064451	small nucleolar RNA, H/ACA box 23	Snora23	-0.810018	4.05162	-2.55244	0.0204476	0.517953	-3.12776
ENSMUSG00000093565	RAB26, member RAS oncogene family, opposite strand	Rab26os	-0.809937	4.02106	-2.2536	0.0375085	0.567317	-3.56862
ENSMUSG00000021377	DEK proto-oncogene	Dek	-0.806505	5.19173	-2.70938	0.0147453	0.510252	-2.89038
ENSMUSG00000027884	chloride channel CLIC-like 1	Clcc1	-0.804356	4.04984	-2.63176	0.0173441	0.510314	-3.00727
ENSMUSG00000014313	cytochrome c oxidase subunit 6C	Cox6c	-0.801141	7.44191	-5.64161	2.77515e-05	0.113679	2.68011
ENSMUSG00000041506	ribosomal RNA processing 9, U3 small nucleolar RNA binding protein	Rrp9	-0.795217	3.49733	-2.4801	0.0237307	0.522862	-3.26041
ENSMUSG00000089945	paralemmin A kinase anchor protein	Pakap	-0.788481	6.30299	-2.32706	0.0323822	0.537764	-3.7081
ENSMUSG00000019889	protein tyrosine phosphatase receptor type K	Ptprk	-0.785346	4.23854	-3.29136	0.00424357	0.461498	-1.88734
ENSMUSG00000041688	angiomotin	Amot	-0.784688	4.3292	-2.95401	0.00878107	0.484942	-2.46766
ENSMUSG00000021597	SMC5-SMC6 complex localization factor 1	Slf1	-0.779344	4.22547	-2.90647	0.00971862	0.48568	-2.561
ENSMUSG00000025969	neuropilin 2	Nrp2	-0.77824	5.62594	-3.46492	0.00290892	0.410893	-1.53324
ENSMUSG00000027245	huntingtin interacting protein K	Hypk	-0.777871	3.84881	-2.25492	0.0374099	0.567317	-3.5658
ENSMUSG00000028312	structural maintenance of chromosomes 2	Smc2	-0.774151	4.02946	-2.70395	0.0149145	0.510252	-2.89177
ENSMUSG00000059423	zinc finger protein 933	Zfp933	-0.768689	4.26974	-3.06929	0.00685795	0.484942	-2.28441
ENSMUSG00000058546	ribosomal protein L23A	Rpl23a	-0.765412	4.89253	-2.79678	0.0122663	0.500798	-2.72905
ENSMUSG00000046573	LYR motif containing 4	Lyrm4	-0.765249	3.60139	-2.42089	0.0267822	0.535372	-3.33952
ENSMUSG00000021371	mitochondrial calcium uniporter regulator 1	Mcur1	-0.763986	4.07116	-2.53731	0.0210964	0.521638	-3.15419
ENSMUSG00000061787	ribosomal protein S17	Rps17	-0.763695	6.28708	-4.36223	0.000411218	0.208227	0.195851
ENSMUSG00000026826	nuclear receptor subfamily 4, group A, member 2	Nr4a2	-0.756778	6.25348	-2.11133	0.0496292	0.602183	-4.0116
ENSMUSG00000031245	high-mobility group nucleosome binding domain 5	Hmgn5	-0.753282	4.67073	-2.71295	0.0146353	0.510252	-2.87046
ENSMUSG00000027520	zinc finger, DBF-type containing 2	Zdbf2	-0.752292	5.50738	-2.65643	0.0164742	0.510314	-2.99643
ENSMUSG00000044365	CXXC finger 4	Cxxc4	-0.737879	4.37774	-3.04847	0.00717194	0.484942	-2.32036
ENSMUSG00000022711	phosphomannomutase 2	Pmm2	-0.734937	3.73008	-2.302	0.0340525	0.546879	-3.49867
ENSMUSG00000027968	La ribonucleoprotein 7, transcriptional regulator	Larp7	-0.734285	4.30493	-2.33941	0.0315869	0.536397	-3.44974
ENSMUSG00000059796	eukaryotic translation initiation factor 4A1	Eif4a1	-0.730998	8.15692	-3.76521	0.00150976	0.399967	-1.03952
ENSMUSG00000103332	protocadherin gamma subfamily A, 2	Pcdhga2	-0.719978	5.44022	-3.07121	0.00682978	0.484942	-2.25363
ENSMUSG00000037808	family with sequence similarity 76, member B	Fam76b	-0.718931	4.15047	-2.63858	0.0170993	0.510314	-2.9916
ENSMUSG00000025742	phosphoribosyl pyrophosphate synthetase 2	Prps2	-0.716932	4.37465	-2.87191	0.0104603	0.48568	-2.60347
ENSMUSG00000026575	NME/NM23 family member 7	Nme7	-0.715745	3.90087	-2.59352	0.0187797	0.515841	-3.06352
ENSMUSG00000066838	zinc finger protein 772	Zfp772	-0.710885	3.53761	-2.10781	0.0499695	0.602183	-3.76469
ENSMUSG00000035047	KRI1 homolog	Kri1	-0.709991	5.18047	-2.51852	0.0219297	0.522862	-3.22616
ENSMUSG00000019897	coiled-coil domain containing 59	Ccdc59	-0.703138	4.94996	-3.28046	0.00434513	0.468397	-1.87663
ENSMUSG00000048347	protocadherin beta 18	Pcdhb18	-0.694522	3.66899	-2.4562	0.024921	0.527934	-3.27786
ENSMUSG00000032409	ataxia telangiectasia and Rad3 related	Atr	-0.692731	3.94987	-2.40173	0.0278462	0.535529	-3.35446
ENSMUSG00000039210	G patch domain containing 2	Gpatch2	-0.687513	4.90002	-3.493	0.00273618	0.410059	-1.49999
ENSMUSG00000020069	heterogeneous nuclear ribonucleoprotein H3	Hnrnph3	-0.684137	5.29548	-3.25242	0.00461757	0.469423	-1.92554
ENSMUSG00000001158	small nuclear ribonucleoprotein 27 (U4/U6.U5)	Snrnp27	-0.681008	4.50235	-2.66933	0.0160358	0.510314	-2.93675
ENSMUSG00000031157	polyglutamine binding protein 1	Pqbp1	-0.677015	5.91464	-3.75899	0.00153045	0.399967	-0.973544
ENSMUSG00000054893	zinc finger protein 667	Zfp667	-0.673438	5.10095	-3.39485	0.00338866	0.424931	-1.67068
ENSMUSG00000029227	factor interacting with PAPOLA and CPSF1	Fip1l1	-0.669899	6.79936	-4.68932	0.000203323	0.208227	0.841156
ENSMUSG00000078161	glutamate rich 3	Erich3	-0.669512	3.86997	-2.48341	0.0235705	0.522862	-3.23043
ENSMUSG00000024238	zinc finger E-box binding homeobox 1	Zeb1	-0.665523	5.71697	-3.53204	0.00251276	0.406307	-1.4067
ENSMUSG00000046387	protocadherin beta 17	Pcdhb17	-0.665145	4.38145	-2.45485	0.0249897	0.527934	-3.2764
ENSMUSG00000041841	ribosomal protein L37	Rpl37	-0.665123	4.62944	-2.27791	0.0357342	0.555044	-3.56675
ENSMUSG00000021290	ATP synthase membrane subunit j	Atp5mj	-0.665096	5.24001	-2.97989	0.00830819	0.484942	-2.42196
ENSMUSG00000055430	nucleosome assembly protein 1-like 5	Nap1l5	-0.66316	7.18943	-4.48209	0.000317379	0.208227	0.435807
ENSMUSG00000025425	ST8 alpha-N-acetyl-neuraminide alpha-2,8-sialyltransferase 5	St8sia5	-0.658012	6.44336	-2.99782	0.00799521	0.484942	-2.449
ENSMUSG00000028998	translocase of outer mitochondrial membrane 7	Tomm7	-0.656806	5.0957	-2.73786	0.0138889	0.510252	-2.84585
ENSMUSG00000029283	cell division cycle 7	Cdc7	-0.653059	4.17121	-2.31083	0.0334553	0.545859	-3.48861
ENSMUSG00000049760	mitochondrial contact site and cristae organizing system subunit 13	Micos13	-0.651099	3.57283	-2.212	0.0407354	0.58209	-3.62493
ENSMUSG00000024137	E4F transcription factor 1	E4f1	-0.648929	4.24836	-2.43248	0.0261577	0.535087	-3.31112
ENSMUSG00000063531	sema domain, immunoglobulin domain (Ig), short basic domain, secreted, (semaphorin) 3E	Sema3e	-0.648563	7.63254	-2.58431	0.0191418	0.516474	-3.32031
ENSMUSG00000002409	dual-specificity tyrosine phosphorylation regulated kinase 1b	Dyrk1b	-0.647328	4.32821	-2.19414	0.0421978	0.591322	-3.66802
ENSMUSG00000046753	coiled-coil domain containing 66	Ccdc66	-0.646271	4.86546	-2.99518	0.00804063	0.484942	-2.38566
ENSMUSG00000024975	programmed cell death 4	Pdcd4	-0.63669	6.87075	-2.59061	0.0188934	0.516474	-3.24916
ENSMUSG00000063646	janus kinase and microtubule interacting protein 1	Jakmip1	-0.635517	7.50077	-3.55199	0.00240567	0.406307	-1.43672
ENSMUSG00000055917	zinc finger protein 277	Zfp277	-0.632823	4.96591	-2.84593	0.0110537	0.494183	-2.64564
ENSMUSG00000031954	craniofacial development protein 1	Cfdp1	-0.631419	5.8094	-3.54721	0.0024309	0.406307	-1.3779
ENSMUSG00000040860	ciliary rootlet coiled-coil, rootletin	Crocc	-0.629998	5.76819	-3.27236	0.00442224	0.46849	-1.90016
ENSMUSG00000027944	HCLS1 associated X-1	Hax1	-0.628763	3.84895	-2.50336	0.0226244	0.522862	-3.20275
ENSMUSG00000041329	ATPase, Na+/K+ transporting, beta 2 polypeptide	Atp1b2	-0.62625	7.72255	-3.70424	0.00172498	0.399967	-1.14358
ENSMUSG00000041203	telomerase RNA component interacting RNase	Trir	-0.626077	5.97908	-2.89103	0.0100435	0.48568	-2.63338
ENSMUSG00000022529	zinc finger protein 263	Zfp263	-0.624334	4.72265	-2.36957	0.0297219	0.535529	-3.43266
ENSMUSG00000071855	coiled-coil domain containing 112	Ccdc112	-0.618579	5.23665	-2.95831	0.00870083	0.484942	-2.4535
ENSMUSG00000029310	nudix hydrolase 9	Nudt9	-0.618418	5.14016	-2.83667	0.0112728	0.494183	-2.66903
ENSMUSG00000039621	phosphatidylinositol-3,4,5-trisphosphate-dependent Rac exchange factor 1	Prex1	-0.617691	6.07687	-3.17045	0.00551411	0.484942	-2.0981
ENSMUSG00000024045	A kinase anchor protein 8	Akap8	-0.615725	6.09505	-3.25364	0.00460541	0.469423	-1.94754
ENSMUSG00000102742	protocadherin gamma subfamily A, 11	Pcdhga11	-0.609966	5.16663	-2.3336	0.0319586	0.536397	-3.51796
ENSMUSG00000030766	Rho GTPase activating protein 17	Arhgap17	-0.606958	4.43767	-2.26895	0.0363786	0.559215	-3.56747
ENSMUSG00000024660	inner centromere protein	Incenp	-0.606405	4.06978	-2.14259	0.0466932	0.602183	-3.72924
ENSMUSG00000020623	mitogen-activated protein kinase kinase 6	Map2k6	-0.604167	3.98878	-2.12677	0.0481586	0.602183	-3.75241
ENSMUSG00000037997	poly (ADP-ribose) polymerase family, member 11	Parp11	-0.600992	4.14754	-2.27383	0.0360264	0.556191	-3.54151
ENSMUSG00000031971	centriole, cilia and spindle associated protein	Ccsap	-0.598804	6.27954	-2.95178	0.00882313	0.484942	-2.535
ENSMUSG00000042712	transcription elongation factor A like 9	Tceal9	-0.596572	4.65861	-2.58529	0.0191029	0.516474	-3.0747
ENSMUSG00000029920	SWI/SNF-related, matrix-associated actin-dependent regulator of chromatin, subfamily a, containing DEAD/H box 1	Smarcad1	-0.596542	5.11411	-2.72211	0.0143567	0.510252	-2.86295
ENSMUSG00000042541	SEM1, 26S proteasome complex subunit	Sem1	-0.596425	4.92608	-2.25586	0.0373401	0.567317	-3.6235
ENSMUSG00000036181	H1.2 linker histone, cluster member	H1f2	-0.595564	4.4663	-2.22463	0.0397297	0.575075	-3.63531
ENSMUSG00000026083	eukaryotic translation initiation factor 5B	Eif5b	-0.594885	7.41652	-3.55029	0.0024146	0.406307	-1.44538
ENSMUSG00000024208	ubiquinol-cytochrome c reductase complex assembly factor 2	Uqcc2	-0.594798	4.65223	-2.21629	0.040391	0.57919	-3.66544
ENSMUSG00000021598	mediator complex subunit 10	Med10	-0.594204	5.38224	-2.99683	0.00801227	0.484942	-2.3928
ENSMUSG00000042487	Leo1, Paf1/RNA polymerase II complex component	Leo1	-0.593502	4.97719	-2.50796	0.0224113	0.522862	-3.22219
ENSMUSG00000034462	polycystin 2, transient receptor potential cation channel	Pkd2	-0.592035	5.86456	-3.18031	0.00539782	0.484942	-2.07696
ENSMUSG00000021494	DEAD box helicase 41	Ddx41	-0.591007	5.19258	-3.22426	0.00490815	0.48253	-1.97617
ENSMUSG00000007892	ribosomal protein lateral stalk subunit P1	Rplp1	-0.588667	6.08189	-2.72363	0.0143108	0.510252	-2.95006
ENSMUSG00000065990	aurora kinase A interacting protein 1	Aurkaip1	-0.587711	5.28161	-2.47522	0.0239692	0.522862	-3.3176
ENSMUSG00000031059	NADH:ubiquinone oxidoreductase subunit B11	Ndufb11	-0.587518	5.08429	-2.94883	0.00887884	0.484942	-2.47172
ENSMUSG00000028675	proline-rich nuclear receptor coactivator 2	Pnrc2	-0.586352	4.246	-2.71915	0.0144461	0.510252	-2.85564
ENSMUSG00000027014	CWC22 spliceosome-associated protein	Cwc22	-0.586197	4.85107	-2.63281	0.017306	0.510314	-3.0039
ENSMUSG00000024006	serine/threonine kinase 38	Stk38	-0.584664	4.6191	-2.80275	0.0121124	0.499493	-2.71623
ENSMUSG00000028878	family with sequence similarity 76, member A	Fam76a	-0.581417	5.30899	-2.77475	0.0128504	0.506151	-2.7871
ENSMUSG00000040940	Rho guanine nucleotide exchange factor 1	Arhgef1	-0.581032	4.66646	-2.7871	0.0125195	0.501769	-2.74192
ENSMUSG00000025967	eukaryotic translation elongation factor 1 beta 2	Eef1b2	-0.576648	5.68249	-3.41324	0.00325566	0.424931	-1.6329
ENSMUSG00000075701	selenoprotein S	Selenos	-0.576441	4.50966	-2.40051	0.0279156	0.535529	-3.37283
ENSMUSG00000024548	SET binding protein 1	Setbp1	-0.575531	7.15351	-3.21795	0.00497568	0.484942	-2.07952
ENSMUSG00002076601	small Cajal body-specific RNA 1	Scarna13	-0.573399	5.77796	-2.60689	0.0182652	0.510314	-3.1095
ENSMUSG00000030983	BRCA2 and CDKN1A interacting protein	Bccip	-0.570285	5.53552	-2.65539	0.0165098	0.510314	-3.02169
ENSMUSG00000026238	prothymosin alpha	Ptma	-0.567244	5.49934	-2.65136	0.0166494	0.510314	-3.00735
ENSMUSG00000029616	endoplasmic reticulum protein 29	Erp29	-0.565924	5.78714	-2.4837	0.0235561	0.522862	-3.34359
ENSMUSG00000028333	acidic nuclear phosphoprotein 32 family member B	Anp32b	-0.564525	5.36669	-2.73784	0.0138896	0.510252	-2.86328
ENSMUSG00000071302	zinc finger protein 1006	Zfp1006	-0.564329	4.76796	-2.65258	0.0166071	0.510314	-2.96865
ENSMUSG00000046432	brain expressed X-linked 3	Bex3	-0.560972	6.83182	-3.862	0.00122191	0.3754	-0.794175
ENSMUSG00000036199	NADH:ubiquinone oxidoreductase subunit A13	Ndufa13	-0.557462	6.31991	-3.20584	0.00510785	0.484942	-2.06424
ENSMUSG00000045589	ferric-chelate reductase 1 like	Frrs1l	-0.556401	9.70055	-2.87537	0.0103837	0.48568	-2.95609
ENSMUSG00000025157	zinc finger, DHHC domain containing 16	Zdhhc16	-0.554545	3.93617	-2.15103	0.0459284	0.602183	-3.71383
ENSMUSG00000025145	leucine rich repeat containing 45	Lrrc45	-0.554226	4.98323	-2.85	0.0109585	0.494183	-2.6415
ENSMUSG00000026974	zinc finger, MYND domain containing 19	Zmynd19	-0.553005	4.76057	-2.56371	0.0199762	0.517953	-3.12013
ENSMUSG00000016554	eukaryotic translation initiation factor 3, subunit D	Eif3d	-0.552607	5.84987	-3.083	0.00665863	0.484942	-2.26141
ENSMUSG00000028901	glucocorticoid modulatory element binding protein 1	Gmeb1	-0.548693	4.69919	-2.36388	0.0300656	0.535529	-3.43372
ENSMUSG00000038871	2,3-bisphosphoglycerate mutase	Bpgm	-0.54753	5.2062	-2.23395	0.0390023	0.570294	-3.70347
ENSMUSG00000055116	basic helix-loop-helix ARNT like 1	Bmal1	-0.543754	6.06001	-2.26735	0.0364953	0.559215	-3.72266
ENSMUSG00000020863	LUC7-like 3 (S. cerevisiae)	Luc7l3	-0.54226	7.76455	-3.12264	0.00611352	0.484942	-2.32437
ENSMUSG00000070319	eukaryotic translation initiation factor 3, subunit G	Eif3g	-0.542212	5.91759	-2.54876	0.0206035	0.517953	-3.24972
ENSMUSG00000026234	nucleolin	Ncl	-0.541216	8.57415	-3.47886	0.00282184	0.410893	-1.65983
ENSMUSG00000075595	zinc finger protein 652	Zfp652	-0.540577	6.56624	-2.97359	0.00842101	0.484942	-2.51707
ENSMUSG00000031099	SWI/SNF related, matrix associated, actin dependent regulator of chromatin, subfamily a, member 1	Smarca1	-0.540454	5.90257	-2.1692	0.0443208	0.597429	-3.87368
ENSMUSG00000061477	ribosomal protein S7	Rps7	-0.539594	5.34853	-2.76764	0.0130444	0.509172	-2.80186
ENSMUSG00000036403	centrosomal protein 135	Cep135	-0.537858	4.3892	-2.14065	0.0468706	0.602183	-3.75017
ENSMUSG00000020219	translocase of inner mitochondrial membrane 13	Timm13	-0.536515	4.45632	-2.34514	0.0312248	0.536397	-3.4563
ENSMUSG00000050029	RAP2C, member of RAS oncogene family	Rap2c	-0.534921	4.70427	-2.3096	0.0335379	0.545859	-3.54178
ENSMUSG00000038900	ribosomal protein L12	Rpl12	-0.529231	5.71372	-2.21739	0.0403035	0.57919	-3.78127
ENSMUSG00000003135	CCR4-NOT transcription complex, subunit 11	Cnot11	-0.527001	4.89299	-2.55213	0.0204604	0.517953	-3.14864
ENSMUSG00000074578	zinc finger, NFX1-type containing 1, antisense RNA 1	Zfas1	-0.526934	6.50895	-3.50458	0.00266789	0.407646	-1.4788
ENSMUSG00000038042	protein tyrosine phosphatase domain containing 1	Ptpdc1	-0.524977	4.9316	-2.49129	0.0231925	0.522862	-3.24304
ENSMUSG00000023284	zinc finger protein 605	Zfp605	-0.523697	4.66909	-2.12869	0.0479785	0.602183	-3.81898
ENSMUSG00000051579	transcription elongation factor A (SII)-like 8	Tceal8	-0.52103	4.89245	-2.5184	0.0219349	0.522862	-3.20262
ENSMUSG00000057841	ribosomal protein L32	Rpl32	-0.520394	6.75156	-2.60648	0.018281	0.510314	-3.20522
ENSMUSG00000002428	helicase-like transcription factor	Hltf	-0.516211	4.97364	-2.25594	0.0373338	0.567317	-3.64299
ENSMUSG00000003429	ribosomal protein S11	Rps11	-0.515812	4.84735	-2.36477	0.0300115	0.535529	-3.45193
ENSMUSG00000036225	potassium channel tetramerisation domain containing 1	Kctd1	-0.513659	6.57681	-2.12982	0.0478723	0.602183	-4.02446
ENSMUSG00000004151	ets variant 1	Etv1	-0.510014	5.48363	-2.36918	0.029745	0.535529	-3.4981
ENSMUSG00000033377	palmdelphin	Palmd	-0.509745	4.98134	-2.23393	0.0390038	0.570294	-3.67699
ENSMUSG00000070822	zinc finger and SCAN domain containing 18	Zscan18	-0.50612	5.6222	-2.44773	0.025356	0.529033	-3.3801
ENSMUSG00000000740	ribosomal protein L13	Rpl13	-0.50324	5.53538	-2.90364	0.00977737	0.48568	-2.574
ENSMUSG00000053310	neurogranin	Nrgn	-0.500535	10.5369	-2.78577	0.0125549	0.501769	-3.18745
ENSMUSG00000112280	RIKEN cDNA A830082N09 gene	A830082N09Rik	-0.49989	5.02027	-2.11972	0.0488251	0.602183	-3.85703
ENSMUSG00000040612	immunoglobulin-like domain containing receptor 2	Ildr2	-0.498512	6.72276	-2.50218	0.0226793	0.522862	-3.42419
ENSMUSG00000019814	LTV1 ribosome biogenesis factor	Ltv1	-0.494849	4.22514	-2.14648	0.0463396	0.602183	-3.73298
ENSMUSG00000069495	enhancer of polycomb homolog 2	Epc2	-0.49394	6.28492	-2.95152	0.0088279	0.484942	-2.53631
ENSMUSG00000005625	proteasome (prosome, macropain) 26S subunit, non-ATPase, 4	Psmd4	-0.492523	6.63747	-3.67427	0.00184175	0.400997	-1.16049
ENSMUSG00000000085	sex comb on midleg homolog 1	Scmh1	-0.492185	5.2007	-2.70793	0.0147904	0.510252	-2.89403
ENSMUSG00000078765	U2 small nuclear RNA auxiliary factor 1-like 4	U2af1l4	-0.491581	4.69378	-2.3532	0.0307212	0.535537	-3.45846
ENSMUSG00000028248	PNN interacting serine/arginine-rich	Pnisr	-0.489635	8.48589	-3.18808	0.00530781	0.484942	-2.23681
ENSMUSG00000028251	thiosulfate sulfurtransferase (rhodanese)-like domain containing 3	Tstd3	-0.487916	4.62242	-2.43553	0.0259951	0.533745	-3.33052
ENSMUSG00000028832	stathmin 1	Stmn1	-0.487443	5.15323	-2.49171	0.0231725	0.522862	-3.28615
ENSMUSG00000001569	nucleolar protein with MIF4G domain 1	Nom1	-0.481449	5.32326	-3.04564	0.00721565	0.484942	-2.30792
ENSMUSG00000042050	dynein 2 intermediate chain 1	Dync2i1	-0.481336	5.14743	-2.3732	0.0295042	0.535529	-3.47205
ENSMUSG00000020994	pinin	Pnn	-0.480141	7.23807	-2.75161	0.0134926	0.510252	-3.00176
ENSMUSG00000033916	charged multivesicular body protein 2A	Chmp2a	-0.479891	5.8481	-2.96596	0.00855952	0.484942	-2.48133
ENSMUSG00000029536	glutamyl-tRNA amidotransferase subunit C	Gatc	-0.478325	4.70413	-2.27774	0.0357463	0.555044	-3.57796
ENSMUSG00000024498	transcription elongation regulator 1 (CA150)	Tcerg1	-0.478077	7.07185	-2.82401	0.0115793	0.495179	-2.8587
ENSMUSG00000058997	von Willebrand factor A domain containing 8	Vwa8	-0.476792	5.7334	-2.51123	0.0222609	0.522862	-3.29571
ENSMUSG00000038766	GA repeat binding protein, beta 2	Gabpb2	-0.475228	4.81139	-2.17727	0.0436225	0.594881	-3.73062
ENSMUSG00000035726	SPT16, facilitates chromatin remodeling subunit	Supt16	-0.4751	6.69971	-3.25972	0.00454511	0.469423	-1.97754
ENSMUSG00000008206	ceramide synthase 4	Cers4	-0.474968	5.77678	-2.17977	0.0434087	0.594881	-3.85701
ENSMUSG00000030079	RuvB-like AAA ATPase 1	Ruvbl1	-0.474537	4.94786	-2.13673	0.0472311	0.602183	-3.82968
ENSMUSG00000006299	angio-associated migratory protein	Aamp	-0.47392	6.58551	-3.10233	0.00638711	0.484942	-2.27794
ENSMUSG00000043602	zinc finger protein 3	Zfp3	-0.470267	4.73737	-2.35769	0.030444	0.535529	-3.45721
ENSMUSG00000021750	family with sequence similarity 107, member A	Fam107a	-0.469939	5.30769	-2.34115	0.0314766	0.536397	-3.55924
ENSMUSG00000056673	lysine demethylase 5D	Kdm5d	-0.468995	4.73662	-2.2644	0.03671	0.561805	-3.60034
ENSMUSG00000028809	serine/arginine repetitive matrix 1	Srrm1	-0.466384	7.36557	-2.67397	0.0158809	0.510314	-3.15396
ENSMUSG00000024991	eukaryotic translation initiation factor 3, subunit A	Eif3a	-0.465759	8.35181	-3.3816	0.00348784	0.42862	-1.84957
ENSMUSG00000028556	dedicator of cytokinesis 7	Dock7	-0.465015	5.46749	-2.40869	0.0274554	0.535529	-3.44155
ENSMUSG00000038762	ATP-binding cassette, sub-family F member 1	Abcf1	-0.463317	6.60118	-2.75078	0.0135163	0.510252	-2.95499
ENSMUSG00000034109	golgi integral membrane protein 4	Golim4	-0.461857	5.26365	-2.14516	0.0464595	0.602183	-3.85641
ENSMUSG00000020462	cilia and flagella associated protein 36	Cfap36	-0.461566	6.59116	-3.34053	0.00381367	0.450636	-1.81528
ENSMUSG00000030663	RIKEN cDNA 1110004F10 gene	1110004F10Rik	-0.461296	5.84343	-2.52545	0.0216186	0.522862	-3.28499
ENSMUSG00000068290	DDRGK domain containing 1	Ddrgk1	-0.461054	5.08229	-2.1434	0.0466189	0.602183	-3.83071
ENSMUSG00000027430	D-tyrosyl-tRNA deacylase 1	Dtd1	-0.460327	5.27789	-2.334	0.0319332	0.536397	-3.5538
ENSMUSG00000047193	dynein cytoplasmic 2 heavy chain 1	Dync2h1	-0.458256	6.84479	-2.60436	0.0183615	0.510314	-3.22414
ENSMUSG00000052713	zinc finger protein 608	Zfp608	-0.455133	6.72719	-2.45088	0.0251933	0.527934	-3.49003
ENSMUSG00000021392	nucleolar protein 8	Nol8	-0.454763	5.59216	-2.42654	0.0264759	0.535372	-3.42356
ENSMUSG00000034974	death-associated protein kinase 3	Dapk3	-0.454188	5.11886	-2.15964	0.0451596	0.602183	-3.80946
ENSMUSG00000010608	RNA binding motif protein 25	Rbm25	-0.453349	7.93505	-2.72134	0.0143798	0.510252	-3.12001
ENSMUSG00000002658	general transcription factor IIF, polypeptide 1	Gtf2f1	-0.451708	5.96918	-2.49102	0.0232052	0.522862	-3.35606
ENSMUSG00000031370	zinc finger (CCCH type), RNA binding motif and serine/arginine rich 2	Zrsr2	-0.450089	5.48603	-2.41712	0.0269889	0.535372	-3.43233
ENSMUSG00000020982	nuclear export mediator factor	Nemf	-0.449241	6.18689	-3.05516	0.00706951	0.484942	-2.3342
ENSMUSG00000021431	small nuclear ribonucleoprotein 48 (U11/U12)	Snrnp48	-0.44869	4.9402	-2.21704	0.0403314	0.57919	-3.67857
ENSMUSG00000036438	calmodulin 2	Calm2	-0.448412	10.6941	-3.72725	0.00164038	0.399967	-1.2787
ENSMUSG00000029062	cyclin dependent kinase 11B	Cdk11b	-0.44821	6.10642	-2.6645	0.0161986	0.510314	-3.05289
ENSMUSG00000025130	prolyl 4-hydroxylase, beta polypeptide	P4hb	-0.448035	5.79227	-2.4549	0.0249872	0.527934	-3.40526
ENSMUSG00000027304	RTF1, Paf1/RNA polymerase II complex component	Rtf1	-0.446429	7.07801	-2.81615	0.0117737	0.495535	-2.86389
ENSMUSG00000021182	coiled-coil domain containing 88C	Ccdc88c	-0.445746	7.6465	-2.75911	0.0132813	0.510252	-3.01414
ENSMUSG00000079184	M-phase phosphoprotein 8	Mphosph8	-0.445196	6.14904	-2.89884	0.00987795	0.48568	-2.62611
ENSMUSG00000022684	bifunctional apoptosis regulator	Bfar	-0.445139	5.15266	-2.13841	0.0470762	0.602183	-3.85644
ENSMUSG00000027774	G elongation factor, mitochondrial 1	Gfm1	-0.44262	5.85529	-2.87364	0.0104219	0.48568	-2.65257
ENSMUSG00000086370	Ftx transcript, Xist regulator, non-protein coding	Ftx	-0.441357	5.86929	-2.38646	0.0287226	0.535529	-3.50869
ENSMUSG00000024789	Janus kinase 2	Jak2	-0.440301	5.55967	-2.1751	0.0438096	0.595599	-3.81667
ENSMUSG00000044224	DnaJ heat shock protein family (Hsp40) member C21	Dnajc21	-0.438951	5.7573	-2.51006	0.0223147	0.522862	-3.29037
ENSMUSG00000021701	polo like kinase 2	Plk2	-0.438814	9.54881	-2.1919	0.0423846	0.591322	-4.21381
ENSMUSG00000002748	bromodomain adjacent to zinc finger domain, 1B	Baz1b	-0.437819	7.48712	-2.93852	0.00907653	0.48568	-2.66374
ENSMUSG00000019777	histone deacetylase 2	Hdac2	-0.436968	6.42672	-2.88599	0.0101517	0.48568	-2.67293
ENSMUSG00000020153	NADH:ubiquinone oxidoreductase core subunit S7	Ndufs7	-0.43583	5.71196	-2.49828	0.0228619	0.522862	-3.32665
ENSMUSG00000028309	ring finger protein 20	Rnf20	-0.435692	6.62749	-2.96929	0.00849877	0.484942	-2.53791
ENSMUSG00000027940	tropomyosin 3, gamma	Tpm3	-0.432599	6.53162	-3.03038	0.00745601	0.484942	-2.40481
ENSMUSG00000002718	chromosome segregation 1 like	Cse1l	-0.432506	5.43048	-2.47084	0.0241857	0.522862	-3.3397
ENSMUSG00000020780	signal recognition particle 68	Srp68	-0.432435	5.53133	-2.471	0.0241778	0.522862	-3.33839
ENSMUSG00000046364	ribosomal protein L27A	Rpl27a	-0.43196	6.26757	-2.39876	0.0280148	0.535529	-3.54004
ENSMUSG00000034931	DEAH-box helicase 8	Dhx8	-0.431481	5.96442	-2.63132	0.0173598	0.510314	-3.1102
ENSMUSG00000022000	zinc finger CCCH type containing 13	Zc3h13	-0.430993	7.42225	-2.8655	0.0106039	0.48568	-2.79965
ENSMUSG00000027881	PRP38 pre-mRNA processing factor 38 (yeast) domain containing B	Prpf38b	-0.430729	6.48552	-2.18402	0.043047	0.593102	-3.94033
ENSMUSG00000031774	proteasome activator subunit 3 interacting protein 1	Psme3ip1	-0.430701	4.75542	-2.20211	0.0415387	0.586432	-3.70939
ENSMUSG00000032518	ribosomal protein SA	Rpsa	-0.4278	6.8068	-2.63801	0.0171196	0.510314	-3.17631
ENSMUSG00000066839	ECSIT signalling integrator	Ecsit	-0.426184	5.03013	-2.23249	0.0391149	0.570735	-3.68496
ENSMUSG00000031540	K(lysine) acetyltransferase 6A	Kat6a	-0.426144	6.97707	-2.56744	0.0198227	0.517953	-3.31897
ENSMUSG00000026516	nuclear VCP-like	Nvl	-0.425814	6.2364	-2.95173	0.00882407	0.484942	-2.5315
ENSMUSG00000027011	ubiquitin-conjugating enzyme E2E 3	Ube2e3	-0.424262	5.89588	-2.24706	0.0379999	0.567317	-3.76154
ENSMUSG00000020115	TANK-binding kinase 1	Tbk1	-0.421554	5.8396	-2.31051	0.033477	0.545859	-3.64989
ENSMUSG00000028759	heterochromatin protein 1, binding protein 3	Hp1bp3	-0.419757	7.73657	-2.42031	0.026814	0.535372	-3.65296
ENSMUSG00000042133	peptidyl-prolyl isomerase G (cyclophilin G)	Ppig	-0.419614	7.10122	-2.392	0.028402	0.535529	-3.65246
ENSMUSG00000030122	parathymosin	Ptms	-0.419534	8.90725	-3.52503	0.0025515	0.407213	-1.58935
ENSMUSG00000040407	A kinase anchor protein 9	Akap9	-0.418882	7.84175	-3.652	0.0019336	0.400997	-1.26543
ENSMUSG00000098234	small nucleolar RNA host gene 6	Snhg6	-0.416379	5.51725	-2.16362	0.0448089	0.600498	-3.81362
ENSMUSG00000003437	Paf1, RNA polymerase II complex component	Paf1	-0.413786	6.20813	-2.59592	0.0186863	0.515841	-3.19396
ENSMUSG00000033060	LIM domain only 7	Lmo7	-0.412568	8.06518	-3.27417	0.0044049	0.46849	-2.03783
ENSMUSG00000002455	pre-mRNA splicing factor 6	Prpf6	-0.409672	6.46891	-2.8695	0.010514	0.48568	-2.71812
ENSMUSG00000038034	immunoglobulin superfamily, member 8	Igsf8	-0.409571	6.78027	-2.33305	0.0319944	0.536397	-3.71679
ENSMUSG00000011832	ecotropic viral integration site 5 like	Evi5l	-0.409288	6.27346	-2.55685	0.020262	0.517953	-3.27348
ENSMUSG00000048271	RNA binding motif protein 33	Rbm33	-0.409165	6.72293	-2.17781	0.0435763	0.594881	-3.97266
ENSMUSG00000033326	lysine (K)-specific demethylase 4A	Kdm4a	-0.409119	5.77036	-2.46117	0.0246692	0.526803	-3.38649
ENSMUSG00000030231	pleckstrin homology domain containing, family A member 5	Plekha5	-0.406994	6.63078	-2.17904	0.0434717	0.594881	-3.95112
ENSMUSG00000036822	topoisomerase I binding, arginine/serine-rich	Topors	-0.40397	5.79954	-2.13538	0.047356	0.602183	-3.94246
ENSMUSG00000027067	structure specific recognition protein 1	Ssrp1	-0.403895	6.51474	-2.66225	0.016275	0.510314	-3.09775
ENSMUSG00000020935	dephospho-CoA kinase domain containing	Dcakd	-0.40388	5.85864	-2.55396	0.0203833	0.517953	-3.22923
ENSMUSG00000028790	KH domain containing, RNA binding, signal transduction associated 1	Khdrbs1	-0.402818	6.25592	-2.49258	0.0231307	0.522862	-3.38166
ENSMUSG00000026305	leucine rich repeat (in FLII) interacting protein 1	Lrrfip1	-0.398648	6.38506	-2.34654	0.0311367	0.536397	-3.65891
ENSMUSG00000038708	golgin A4	Golga4	-0.397708	7.56772	-3.11689	0.00618988	0.484942	-2.32126
ENSMUSG00000021068	ninein	Nin	-0.397295	7.44772	-3.09239	0.00652532	0.484942	-2.35924
ENSMUSG00000029422	arginine/serine-rich coiled-coil 2	Rsrc2	-0.396944	6.84847	-2.81251	0.0118648	0.497632	-2.85625
ENSMUSG00000074129	ribosomal protein L13A	Rpl13a	-0.394464	7.31314	-2.80549	0.0120422	0.498568	-2.90751
ENSMUSG00000022108	integral membrane protein 2B	Itm2b	-0.390801	9.38832	-3.13709	0.00592589	0.484942	-2.40675
ENSMUSG00000030350	protein arginine N-methyltransferase 8	Prmt8	-0.386016	6.49367	-2.68611	0.0154826	0.510314	-3.06043
ENSMUSG00000004356	UTP20 small subunit processome component	Utp20	-0.386	5.69679	-2.47159	0.0241483	0.522862	-3.35863
ENSMUSG00000031229	ATRX, chromatin remodeler	Atrx	-0.38578	8.97459	-2.9764	0.00837046	0.484942	-2.69928
ENSMUSG00000024974	structural maintenance of chromosomes 3	Smc3	-0.381655	6.86984	-2.28609	0.0351547	0.551389	-3.81078
ENSMUSG00000026617	3'(2'), 5'-bisphosphate nucleotidase 1	Bpnt1	-0.381579	5.4541	-2.14612	0.0463718	0.602183	-3.88817
ENSMUSG00000006740	kinesin family member 5B	Kif5b	-0.381548	7.73859	-3.46958	0.0028795	0.410893	-1.62981
ENSMUSG00000022629	kinesin family member 21A	Kif21a	-0.380254	8.59525	-3.13683	0.00592926	0.484942	-2.35656
ENSMUSG00000015656	heat shock protein 8	Hspa8	-0.376774	10.0478	-2.44958	0.0252604	0.527934	-3.8122
ENSMUSG00000045128	ribosomal protein L18A	Rpl18a	-0.376391	6.29691	-2.19098	0.0424608	0.591322	-3.90111
ENSMUSG00000005698	CCCTC-binding factor	Ctcf	-0.372934	6.12467	-2.11257	0.049509	0.602183	-4.00653
ENSMUSG00000021124	vesicle transport through interaction with t-SNAREs 1B	Vti1b	-0.371685	6.57221	-2.58058	0.0192906	0.516474	-3.26041
ENSMUSG00000060126	tumor protein, translationally-controlled 1	Tpt1	-0.370904	7.23363	-2.63578	0.0171992	0.510314	-3.23196
ENSMUSG00000042557	transcriptional regulator, SIN3A (yeast)	Sin3a	-0.368416	5.77008	-2.17104	0.0441605	0.596621	-3.88267
ENSMUSG00000032253	pleckstrin homology domain interacting protein	Phip	-0.368181	7.17793	-2.36283	0.0301293	0.535529	-3.70119
ENSMUSG00000004849	adaptor protein complex AP-1, sigma 1	Ap1s1	-0.367461	5.5755	-2.18398	0.0430504	0.593102	-3.83338
ENSMUSG00000058318	PHD finger protein 21A	Phf21a	-0.365031	5.66133	-2.12181	0.0486261	0.602183	-3.93581
ENSMUSG00000003033	adaptor-related protein complex AP-1, mu subunit 1	Ap1m1	-0.364429	5.42119	-2.17119	0.0441476	0.596621	-3.84591
ENSMUSG00000071655	UBX domain protein 1	Ubxn1	-0.361717	5.61649	-2.14565	0.0464147	0.602183	-3.91063
ENSMUSG00000008859	v-ral simian leukemia viral oncogene A (ras related)	Rala	-0.361031	6.12478	-2.46797	0.0243282	0.522862	-3.4204
ENSMUSG00000031592	pericentriolar material 1	Pcm1	-0.35997	7.55599	-2.59286	0.0188052	0.515841	-3.32862
ENSMUSG00000031311	non-POU-domain-containing, octamer binding protein	Nono	-0.359551	6.57336	-2.36772	0.0298331	0.535529	-3.64142
ENSMUSG00000039354	SWI/SNF related matrix associated, actin dependent regulator of chromatin, subfamily a-like 1	Smarcal1	-0.359284	5.94905	-2.16638	0.0445661	0.599614	-3.91067
ENSMUSG00000034675	drebrin 1	Dbn1	-0.357571	8.86013	-3.34684	0.00376172	0.448814	-1.95138
ENSMUSG00000029571	transmembrane protein 106B	Tmem106b	-0.356011	7.58867	-2.6421	0.0169741	0.510314	-3.24462
ENSMUSG00000041168	lon peptidase 1, mitochondrial	Lonp1	-0.353677	5.75022	-2.24349	0.0382704	0.567317	-3.76605
ENSMUSG00000027363	ubiquitin specific peptidase 8	Usp8	-0.353167	6.17258	-2.24799	0.0379292	0.567317	-3.80483
ENSMUSG00000002948	mitogen-activated protein kinase kinase 7	Map2k7	-0.35104	5.88764	-2.20189	0.0415573	0.586432	-3.84059
ENSMUSG00000071054	scaffold attachment factor B	Safb	-0.350894	7.39239	-2.54168	0.0209068	0.521145	-3.41415
ENSMUSG00000040225	proline-rich coiled-coil 2C	Prrc2c	-0.350301	9.12868	-3.18689	0.0053216	0.484942	-2.29318
ENSMUSG00000053332	growth arrest specific 5	Gas5	-0.349699	7.46269	-2.33119	0.0321144	0.536817	-3.78121
ENSMUSG00000035851	YTH domain containing 1	Ythdc1	-0.349094	6.72894	-2.22835	0.0394379	0.572246	-3.89528
ENSMUSG00000007850	heterogeneous nuclear ribonucleoprotein H1	Hnrnph1	-0.348924	7.89885	-2.1304	0.0478181	0.602183	-4.18423
ENSMUSG00000020640	intersectin 2	Itsn2	-0.348778	7.22432	-2.51519	0.0220802	0.522862	-3.44223
ENSMUSG00000034021	PDS5 cohesin associated factor B	Pds5b	-0.347998	7.88776	-2.82722	0.0115011	0.494183	-2.91095
ENSMUSG00000001416	chaperonin containing TCP1 subunit 3	Cct3	-0.34755	6.22273	-2.41365	0.0271799	0.535529	-3.52941
ENSMUSG00000038884	shiftless antiviral inhibitor of ribosomal frameshifting	Shfl	-0.347518	6.38749	-2.19387	0.0422202	0.591322	-3.92114
ENSMUSG00000037747	phytanoyl-CoA hydroxylase interacting protein-like	Phyhipl	-0.346717	6.27803	-2.30062	0.0341471	0.546879	-3.74114
ENSMUSG00000029505	E1A binding protein p400	Ep400	-0.346506	7.45114	-2.81071	0.01191	0.49783	-2.91137
ENSMUSG00000056211	R3H domain containing 1	R3hdm1	-0.346401	9.01813	-2.60346	0.018396	0.510314	-3.41912
ENSMUSG00000032118	fasciculation and elongation protein zeta 1	Fez1	-0.346208	7.65272	-2.73831	0.0138758	0.510252	-3.06639
ENSMUSG00000032827	protein phosphatase 1, regulatory subunit 9A	Ppp1r9a	-0.342488	8.97941	-2.67199	0.0159471	0.510314	-3.29003
ENSMUSG00000055302	Morf4 family associated protein 1	Mrfap1	-0.342453	8.09266	-2.99788	0.00799421	0.484942	-2.60244
ENSMUSG00000021244	YLP motif containing 1	Ylpm1	-0.342282	8.53124	-2.6108	0.0181174	0.510314	-3.37857
ENSMUSG00000003435	suppressor of Ty 5, DSIF elongation factor subunit	Supt5	-0.34207	7.26307	-2.46104	0.0246755	0.526803	-3.54917
ENSMUSG00000041133	structural maintenance of chromosomes 1A	Smc1a	-0.341391	6.81439	-2.54962	0.0205671	0.517953	-3.34948
ENSMUSG00000020577	tetraspanin 13	Tspan13	-0.341218	8.58521	-2.73797	0.0138859	0.510252	-3.13847
ENSMUSG00000035569	ankyrin repeat domain 11	Ankrd11	-0.338537	8.49987	-2.8818	0.0102426	0.48568	-2.85399
ENSMUSG00000037364	serrate RNA effector molecule homolog (Arabidopsis)	Srrt	-0.337355	6.55806	-2.15443	0.0456232	0.602183	-4.00795
ENSMUSG00000038056	lysine (K)-specific methyltransferase 2C	Kmt2c	-0.33549	8.40104	-3.00496	0.00787389	0.484942	-2.60464
ENSMUSG00000019467	Rho guanine nucleotide exchange factor 25	Arhgef25	-0.335467	8.2993	-2.74975	0.0135457	0.510252	-3.09985
ENSMUSG00000017485	topoisomerase (DNA) II beta	Top2b	-0.33447	7.28266	-2.96374	0.00860031	0.484942	-2.60192
ENSMUSG00000031153	GRIP1 associated protein 1	Gripap1	-0.334468	6.87829	-2.62712	0.0175126	0.510314	-3.2103
ENSMUSG00000021830	thioredoxin domain containing 16	Txndc16	-0.334336	6.30073	-2.1768	0.0436637	0.594881	-3.93667
ENSMUSG00000044667	phospholipid phosphatase related 4	Plppr4	-0.333884	9.33953	-2.70055	0.0150211	0.510252	-3.26306
ENSMUSG00000048251	B cell leukemia/lymphoma 11B	Bcl11b	-0.330219	9.00546	-2.57007	0.0197152	0.517953	-3.4942
ENSMUSG00000021134	serine and arginine-rich splicing factor 5	Srsf5	-0.32944	7.72227	-2.57354	0.019574	0.517953	-3.37951
ENSMUSG00000053510	nardilysin convertase	Nrdc	-0.329019	7.04332	-2.71804	0.0144798	0.510252	-3.05126
ENSMUSG00000061080	limbic system-associated membrane protein	Lsamp	-0.328981	9.5707	-2.24932	0.037829	0.567317	-4.12552
ENSMUSG00000048874	PHD finger protein 3	Phf3	-0.328487	7.51935	-2.16092	0.0450468	0.602183	-4.10106
ENSMUSG00000035311	N-acetylglucosamine-1-phosphate transferase, alpha and beta subunits	Gnptab	-0.32829	6.62478	-2.43532	0.0260063	0.533745	-3.52871
ENSMUSG00000027620	RNA binding motif protein 39	Rbm39	-0.326577	7.64106	-2.29122	0.034796	0.549625	-3.88792
ENSMUSG00000029430	RAN, member RAS oncogene family	Ran	-0.32535	6.51544	-2.37355	0.0294834	0.535529	-3.63074
ENSMUSG00000070304	sodium channel, voltage-gated, type II, beta	Scn2b	-0.324699	8.57128	-2.62001	0.0177737	0.510314	-3.36286
ENSMUSG00000021737	proteasome (prosome, macropain) 26S subunit, non-ATPase, 6	Psmd6	-0.323252	6.29821	-2.20721	0.0411227	0.58626	-3.8943
ENSMUSG00000006005	translocated promoter region, nuclear basket protein	Tpr	-0.323214	7.68108	-2.5128	0.0221891	0.522862	-3.49664
ENSMUSG00000002546	golgin A2	Golga2	-0.321346	7.29463	-2.3525	0.0307642	0.535537	-3.75251
ENSMUSG00000031314	TATA-box binding protein associated factor 1	Taf1	-0.320492	6.99768	-2.30927	0.0335602	0.545859	-3.79866
ENSMUSG00000021282	eukaryotic translation initiation factor 5	Eif5	-0.317934	7.46842	-2.6852	0.015512	0.510314	-3.15432
ENSMUSG00000025437	ubiquitin specific peptidase 33	Usp33	-0.315562	7.5703	-2.75351	0.0134387	0.510252	-3.03172
ENSMUSG00000019804	sorting nexin 3	Snx3	-0.310136	6.72922	-2.27534	0.035918	0.555537	-3.82606
ENSMUSG00000033900	microtubule-associated protein 9	Map9	-0.309995	7.49846	-2.33649	0.0317735	0.536397	-3.79965
ENSMUSG00000036371	serpine1 mRNA binding protein 1	Serbp1	-0.309285	8.52928	-3.05222	0.0071143	0.484942	-2.51955
ENSMUSG00000029147	protein phosphatase 1G (formerly 2C), magnesium-dependent, gamma isoform	Ppm1g	-0.306552	6.07898	-2.18912	0.0426173	0.591812	-3.89362
ENSMUSG00000039671	zinc finger, MYND-type containing 8	Zmynd8	-0.30591	7.49437	-2.54883	0.0206004	0.517953	-3.4124
ENSMUSG00000030428	tweety family member 1	Ttyh1	-0.305828	6.84184	-2.34671	0.0311261	0.536397	-3.70303
ENSMUSG00000035623	remodeling and spacing factor 1	Rsf1	-0.305646	6.98724	-2.32418	0.03257	0.539425	-3.75937
ENSMUSG00000031839	heat shock factor binding protein 1	Hsbp1	-0.303653	6.95786	-2.17749	0.0436043	0.594881	-4.02597
ENSMUSG00000061911	myelin transcription factor 1-like	Myt1l	-0.300859	9.08643	-2.63225	0.0173264	0.510314	-3.38196
ENSMUSG00000020048	heat shock protein 90, beta (Grp94), member 1	Hsp90b1	-0.299442	8.37659	-2.47172	0.0241417	0.522862	-3.62871
ENSMUSG00000020524	glutamate receptor, ionotropic, AMPA1 (alpha 1)	Gria1	-0.299002	11.0288	-2.92393	0.0093635	0.48568	-2.95432
ENSMUSG00000029465	actin related protein 2/3 complex, subunit 3	Arpc3	-0.297712	7.19109	-2.2034	0.0414334	0.586432	-4.00856
ENSMUSG00000034563	cell cycle progression 1	Ccpg1	-0.291004	7.63477	-2.43145	0.0262123	0.535087	-3.6374
ENSMUSG00000067889	spectrin beta, non-erythrocytic 2	Sptbn2	-0.289733	10.5858	-2.37069	0.0296547	0.535529	-3.99315
ENSMUSG00000119584	18S ribosomal RNA	Rn18s	-0.289657	15.006	-2.73014	0.0141164	0.510252	-3.57427
ENSMUSG00000031913	vacuolar protein sorting 4A	Vps4a	-0.28789	6.49581	-2.3042	0.0339029	0.546879	-3.74912
ENSMUSG00000022905	karyopherin subunit alpha 1	Kpna1	-0.28768	7.86042	-2.38013	0.0290932	0.535529	-3.75421
ENSMUSG00000033161	ATPase, Na+/K+ transporting, alpha 1 polypeptide	Atp1a1	-0.287397	8.69369	-2.87288	0.0104388	0.48568	-2.88633
ENSMUSG00000031028	tubby bipartite transcription factor	Tub	-0.286934	8.48698	-2.1987	0.04182	0.587344	-4.12287
ENSMUSG00000068036	afadin, adherens junction formation factor	Afdn	-0.286428	6.99471	-2.39955	0.0279696	0.535529	-3.63196
ENSMUSG00000007880	AT-rich interaction domain 1A	Arid1a	-0.286234	7.97469	-2.67628	0.0158043	0.510314	-3.21016
ENSMUSG00000026872	zinc finger E-box binding homeobox 2	Zeb2	-0.28617	9.92333	-2.22997	0.0393114	0.571714	-4.18179
ENSMUSG00000005371	F-box protein 11	Fbxo11	-0.283465	7.36372	-2.35362	0.030695	0.535537	-3.74969
ENSMUSG00000014195	DnaJ heat shock protein family (Hsp40) member C7	Dnajc7	-0.281185	7.28412	-2.37214	0.0295677	0.535529	-3.71279
ENSMUSG00000062296	tetratricopeptide repeat and ankyrin repeat containing 1	Trank1	-0.281046	9.36057	-2.44219	0.0256446	0.533242	-3.75492
ENSMUSG00000058756	thyroid hormone receptor alpha	Thra	-0.28072	8.85572	-2.62004	0.0177725	0.510314	-3.38871
ENSMUSG00000049354	DDB1 and CUL4 associated factor 7	Dcaf7	-0.280608	7.62353	-2.49934	0.022812	0.522862	-3.51025
ENSMUSG00000039852	arginine glutamic acid dipeptide (RE) repeats	Rere	-0.278405	8.1158	-2.43514	0.0260162	0.533745	-3.67359
ENSMUSG00000021057	A kinase anchor protein 5	Akap5	-0.277032	7.73608	-2.1375	0.0471604	0.602183	-4.16518
ENSMUSG00000005886	nuclear receptor coactivator 2	Ncoa2	-0.27585	7.41762	-2.11157	0.0496059	0.602183	-4.17163
ENSMUSG00000022521	CREB binding protein	Crebbp	-0.274014	8.45032	-2.66934	0.0160356	0.510314	-3.26467
ENSMUSG00000000787	DEAD box helicase 3, X-linked	Ddx3x	-0.272206	8.10926	-2.22299	0.0398588	0.576264	-4.05659
ENSMUSG00000048895	cyclin dependent kinase 5, regulatory subunit 1	Cdk5r1	-0.271482	8.28228	-2.52146	0.0217972	0.522862	-3.52908
ENSMUSG00000029478	nuclear receptor co-repressor 2	Ncor2	-0.270635	8.69914	-2.4858	0.0234549	0.522862	-3.63546
ENSMUSG00000024853	splicing factor 3b, subunit 2	Sf3b2	-0.266074	8.12382	-2.55478	0.0203487	0.517953	-3.45424
ENSMUSG00000018076	mediator complex subunit 13-like	Med13l	-0.263056	7.57659	-2.2018	0.0415642	0.586432	-4.03427
ENSMUSG00000032399	ribosomal protein L4	Rpl4	-0.261052	7.74717	-2.11095	0.049666	0.602183	-4.21349
ENSMUSG00000028180	zinc finger, RAN-binding domain containing 2	Zranb2	-0.261	7.20841	-2.13752	0.0471582	0.602183	-4.11271
ENSMUSG00000018395	kinesin family member 3A	Kif3a	-0.259128	7.54296	-2.24794	0.0379333	0.567317	-3.96541
ENSMUSG00000042750	brain expressed X-linked 2	Bex2	-0.258939	7.22839	-2.23118	0.0392173	0.57102	-3.96513
ENSMUSG00000039218	serine/arginine repetitive matrix 2	Srrm2	-0.256122	9.81716	-2.55456	0.0203582	0.517953	-3.59073
ENSMUSG00000023944	heat shock protein 90 alpha (cytosolic), class B member 1	Hsp90ab1	-0.255458	11.2586	-2.48464	0.023511	0.522862	-3.83906
ENSMUSG00000030016	zinc finger protein 638	Zfp638	-0.253892	7.70103	-2.33663	0.0317642	0.536397	-3.81153
ENSMUSG00000062044	lemur tyrosine kinase 3	Lmtk3	-0.248693	7.90972	-2.11775	0.0490125	0.602183	-4.20977
ENSMUSG00000057335	centrosomal protein 170	Cep170	-0.247567	7.32055	-2.13688	0.0472177	0.602183	-4.12881
ENSMUSG00000034647	ankyrin repeat domain 12	Ankrd12	-0.241584	8.10835	-2.14287	0.046668	0.602183	-4.19246
ENSMUSG00000040249	low density lipoprotein receptor-related protein 1	Lrp1	-0.221721	9.75315	-2.35476	0.0306244	0.535537	-3.95629
ENSMUSG00000061751	kalirin, RhoGEF kinase	Kalrn	-0.214655	10.6592	-2.31215	0.0333669	0.545859	-4.11222
ENSMUSG00000092341	metastasis associated lung adenocarcinoma transcript 1 (non-coding RNA)	Malat1	-0.16499	14.4833	-2.46779	0.024337	0.522862	-4.07423
ENSMUSG00000027457	syntaphilin	Snph	0.220838	8.00162	2.12615	0.0482168	0.602183	-4.22238
ENSMUSG00000058793	CDP-diacylglycerol synthase 2	Cds2	0.231725	9.14794	2.25437	0.0374514	0.567317	-4.10096
ENSMUSG00000025855	protein kinase, cAMP dependent regulatory, type I beta	Prkar1b	0.240621	8.52018	2.35903	0.0303615	0.535529	-3.8548
ENSMUSG00000042506	ubiquitin specific peptidase 22	Usp22	0.243074	7.87207	2.11377	0.0493934	0.602183	-4.23203
ENSMUSG00000004207	prosaposin	Psap	0.250264	9.26928	2.51094	0.0222744	0.522862	-3.6427
ENSMUSG00000029840	myotrophin	Mtpn	0.260613	7.85748	2.40398	0.0277193	0.535529	-3.71762
ENSMUSG00000006024	N-ethylmaleimide sensitive fusion protein attachment protein alpha	Napa	0.263604	7.36988	2.35514	0.0306009	0.535537	-3.76732
ENSMUSG00000021476	hyaluronic acid binding protein 4	Habp4	0.266904	7.58742	2.19073	0.0424817	0.591322	-4.07522
ENSMUSG00000029166	microtubule-associated protein, RP/EB family, member 3	Mapre3	0.269826	7.49111	2.38784	0.0286426	0.535529	-3.72131
ENSMUSG00000022892	amyloid beta precursor protein	App	0.271214	11.2492	2.39931	0.0279838	0.535529	-3.99888
ENSMUSG00000027698	neutral cholesterol ester hydrolase 1	Nceh1	0.27145	7.19626	2.11987	0.0488107	0.602183	-4.14833
ENSMUSG00000024758	reticulon 3	Rtn3	0.272328	9.77155	2.95608	0.00874227	0.484942	-2.81608
ENSMUSG00000000538	target of myb1-like 2 (chicken)	Tom1l2	0.274468	7.13318	2.2779	0.0357346	0.555044	-3.87819
ENSMUSG00000037351	ARP1 actin-related protein 1B, centractin beta	Actr1b	0.27992	7.60148	2.37432	0.0294372	0.535529	-3.75323
ENSMUSG00000020745	platelet-activating factor acetylhydrolase, isoform 1b, subunit 1	Pafah1b1	0.281664	8.9402	2.11586	0.0491935	0.602183	-4.32226
ENSMUSG00000015944	cytosolic arginine sensor for mTORC1 subunit 2	Castor2	0.283907	6.63508	2.12442	0.0483796	0.602183	-4.0844
ENSMUSG00000034312	IQ motif and Sec7 domain 1	Iqsec1	0.293279	8.65683	2.79966	0.0121916	0.499696	-3.04281
ENSMUSG00000029757	dynein cytoplasmic 1 intermediate chain 1	Dync1i1	0.294441	6.75569	2.34992	0.0309252	0.536397	-3.71244
ENSMUSG00000035969	RUN and SH3 domain containing 2	Rusc2	0.29509	6.7769	2.10988	0.0497686	0.602183	-4.12941
ENSMUSG00000002957	adaptor-related protein complex 2, alpha 2 subunit	Ap2a2	0.295709	7.73682	2.17367	0.0439325	0.59656	-4.12323
ENSMUSG00000039414	HEAT repeat containing 5B	Heatr5b	0.297426	6.30791	2.14865	0.046143	0.602183	-3.99529
ENSMUSG00000033793	ATPase, H+ transporting, lysosomal V1 subunit H	Atp6v1h	0.29757	6.76345	2.29945	0.0342274	0.546879	-3.80224
ENSMUSG00000022456	septin 3	Septin3	0.299933	8.67502	2.63423	0.0172552	0.510314	-3.36777
ENSMUSG00000004071	cell death inducing Trp53 target 1	Cdip1	0.300781	7.29579	2.65601	0.0164885	0.510314	-3.202
ENSMUSG00000052040	Kruppel-like transcription factor 13	Klf13	0.301461	7.30704	2.6541	0.0165543	0.510314	-3.21482
ENSMUSG00000064345	NADH dehydrogenase subunit 2	ND2	0.30215	9.40818	2.63147	0.0173544	0.510314	-3.42846
ENSMUSG00000057666	glyceraldehyde-3-phosphate dehydrogenase	Gapdh	0.303707	8.18129	2.1307	0.0477903	0.602183	-4.23131
ENSMUSG00000036529	SET binding factor 1	Sbf1	0.306175	7.57513	2.51222	0.0222159	0.522862	-3.5044
ENSMUSG00000019124	secernin 1	Scrn1	0.309657	7.46903	2.14377	0.0465854	0.602183	-4.15072
ENSMUSG00000062661	neuronal calcium sensor 1	Ncs1	0.30983	6.9241	2.35759	0.0304501	0.535529	-3.71867
ENSMUSG00000042719	N(alpha)-acetyltransferase 25, NatB auxiliary subunit	Naa25	0.311157	6.02898	2.13307	0.0475696	0.602183	-3.98969
ENSMUSG00000020402	voltage-dependent anion channel 1	Vdac1	0.313323	7.87811	2.61493	0.0179625	0.510314	-3.3353
ENSMUSG00000029426	scavenger receptor class B, member 2	Scarb2	0.313468	6.16251	2.17763	0.0435919	0.594881	-3.94001
ENSMUSG00000038486	synaptic vesicle glycoprotein 2a	Sv2a	0.314049	7.86745	2.39328	0.0283283	0.535529	-3.74274
ENSMUSG00000027523	GNAS complex locus	Gnas	0.314868	9.30273	2.35391	0.0306768	0.535537	-3.94207
ENSMUSG00000041164	zinc finger, MIZ-type containing 2	Zmiz2	0.314999	6.75888	2.24532	0.0381316	0.567317	-3.90074
ENSMUSG00000060780	leucine rich repeat transmembrane neuronal 1	Lrrtm1	0.317527	6.73811	2.17082	0.0441798	0.596621	-4.01263
ENSMUSG00000042428	mannoside acetylglucosaminyltransferase 3	Mgat3	0.318772	7.01077	2.11913	0.0488807	0.602183	-4.13135
ENSMUSG00000056579	taurine upregulated gene 1	Tug1	0.319136	6.89998	2.14809	0.0461933	0.602183	-4.06342
ENSMUSG00000020366	mitogen-activated protein kinase 9	Mapk9	0.320767	6.69684	2.19869	0.04182	0.587344	-3.96732
ENSMUSG00000043301	potassium inwardly-rectifying channel, subfamily J, member 6	Kcnj6	0.321632	7.76112	2.26011	0.0370255	0.565928	-3.96526
ENSMUSG00000019194	sodium channel, voltage-gated, type I, beta	Scn1b	0.322828	8.06296	2.49711	0.0229169	0.522862	-3.56351
ENSMUSG00000040351	ankyrin repeat and IBR domain containing 1	Ankib1	0.323172	5.98855	2.13142	0.0477237	0.602183	-3.99325
ENSMUSG00000039740	ALG2 alpha-1,3/1,6-mannosyltransferase	Alg2	0.324443	7.06212	2.51062	0.0222891	0.522862	-3.45906
ENSMUSG00000022389	thyrotroph embryonic factor	Tef	0.324824	7.48079	2.42742	0.0264283	0.535372	-3.63967
ENSMUSG00000093989	ribonuclease, RNase K	Rnasek	0.32606	5.98512	2.30561	0.033807	0.546879	-3.70998
ENSMUSG00000022914	bromodomain and WD repeat domain containing 1	Brwd1	0.326448	7.85288	2.3857	0.0287668	0.535529	-3.74351
ENSMUSG00000017707	serine incorporator 3	Serinc3	0.328444	7.15799	2.46919	0.0242674	0.522862	-3.5409
ENSMUSG00000048142	N-acetyltransferase 8-like	Nat8l	0.329704	7.80645	2.2766	0.0358275	0.555213	-3.94115
ENSMUSG00000027104	activating transcription factor 2	Atf2	0.329775	7.12242	2.58278	0.0192027	0.516474	-3.3239
ENSMUSG00000021196	phosphofructokinase, platelet	Pfkp	0.331819	7.5948	2.53963	0.0209955	0.521638	-3.45092
ENSMUSG00000121583	zinc finger TRAF type containing 1	Zftraf1	0.332865	5.64611	2.11274	0.0494929	0.602183	-3.98291
ENSMUSG00000022421	neuronal pentraxin receptor	Nptxr	0.334209	8.51406	2.86938	0.0105168	0.48568	-2.89819
ENSMUSG00000022415	synaptogyrin 1	Syngr1	0.33539	7.91422	2.36586	0.0299456	0.535529	-3.80251
ENSMUSG00000041263	RUN and SH3 domain containing 1	Rusc1	0.336694	6.69187	2.30361	0.0339433	0.546879	-3.78867
ENSMUSG00000009394	synapsin II	Syn2	0.336846	8.06617	2.91237	0.00959726	0.48568	-2.77399
ENSMUSG00000033618	mitogen-activated protein kinase kinase kinase 13	Map3k13	0.34243	6.33889	2.27113	0.0362213	0.557798	-3.7969
ENSMUSG00000026103	glutaminase	Gls	0.34423	8.35891	2.56288	0.0200109	0.517953	-3.46763
ENSMUSG00000026469	xenotropic and polytropic retrovirus receptor 1	Xpr1	0.344257	6.04722	2.18888	0.0426372	0.591812	-3.91301
ENSMUSG00000007783	carnitine palmitoyltransferase 1c	Cpt1c	0.34433	6.84977	2.15673	0.0454186	0.602183	-4.06098
ENSMUSG00000062209	erb-b2 receptor tyrosine kinase 4	Erbb4	0.344815	6.05866	2.45987	0.0247348	0.526803	-3.455
ENSMUSG00000078908	MON1 homolog B, secretory traffciking associated	Mon1b	0.349992	5.22241	2.16025	0.0451059	0.602183	-3.84753
ENSMUSG00000027663	zinc finger matrin type 3	Zmat3	0.351053	6.84826	2.40659	0.0275729	0.535529	-3.6142
ENSMUSG00000022536	glyoxylate reductase 1 homolog (Arabidopsis)	Glyr1	0.352105	7.19967	2.62104	0.0177354	0.510314	-3.2619
ENSMUSG00000025810	neuropilin 1	Nrp1	0.359443	6.80288	2.1148	0.0492944	0.602183	-4.12875
ENSMUSG00000023307	membrane associated ring-CH-type finger 5	Marchf5	0.361091	5.50821	2.28398	0.035303	0.552661	-3.6834
ENSMUSG00000062580	translocase of inner mitochondrial membrane 17a	Timm17a	0.361483	5.79059	2.23361	0.0390282	0.570294	-3.79975
ENSMUSG00000040785	tetratricopeptide repeat domain 3	Ttc3	0.361621	10.3646	2.70025	0.0150306	0.510252	-3.36091
ENSMUSG00000021794	glutamate dehydrogenase 1	Glud1	0.361702	6.4836	2.88026	0.0102763	0.48568	-2.71157
ENSMUSG00000032598	NCK interacting protein with SH3 domain	Nckipsd	0.362234	6.00303	2.22228	0.039915	0.576399	-3.8434
ENSMUSG00000033557	FAM20B, glycosaminoglycan xylosylkinase	Fam20b	0.365224	6.27043	2.4207	0.0267926	0.535372	-3.51811
ENSMUSG00000040268	pleckstrin homology domain containing, family A (phosphoinositide binding specific) member 1	Plekha1	0.365287	6.36751	2.33937	0.0315896	0.536397	-3.69129
ENSMUSG00000033768	neurexin II	Nrxn2	0.365883	7.904	2.2454	0.038125	0.567317	-4.02278
ENSMUSG00000039533	monocyte to macrophage differentiation-associated 2	Mmd2	0.367365	6.0309	2.42422	0.0266012	0.535372	-3.49242
ENSMUSG00000033917	glycerophosphodiester phosphodiesterase 1	Gde1	0.369186	6.74546	2.22527	0.0396789	0.575017	-3.93556
ENSMUSG00000022391	RAN GTPase activating protein 1	Rangap1	0.369867	7.05039	2.71651	0.0145265	0.510252	-3.07864
ENSMUSG00000026426	ADP-ribosylation factor-like 8A	Arl8a	0.370456	6.63766	2.16375	0.0447975	0.600498	-4.02275
ENSMUSG00000020926	a disintegrin and metallopeptidase domain 11	Adam11	0.371119	6.80822	2.83265	0.0113694	0.494183	-2.83378
ENSMUSG00000028385	sorting nexin family member 30	Snx30	0.372028	6.27165	2.61068	0.018122	0.510314	-3.19426
ENSMUSG00000048385	scratch family zinc finger 1	Scrt1	0.372112	5.70009	2.35873	0.0303798	0.535529	-3.58495
ENSMUSG00000028149	RAP1, GTP-GDP dissociation stimulator 1	Rap1gds1	0.373286	7.88133	2.78498	0.0125759	0.501769	-3.01003
ENSMUSG00000042807	HECT, C2 and WW domain containing E3 ubiquitin protein ligase 2	Hecw2	0.374857	5.52913	2.35905	0.0303603	0.535529	-3.5561
ENSMUSG00000026000	LanC (bacterial lantibiotic synthetase component C)-like 1	Lancl1	0.376176	6.90035	2.67844	0.0157331	0.510314	-3.13261
ENSMUSG00000031751	autocrine motility factor receptor	Amfr	0.377086	7.17412	2.3813	0.0290244	0.535529	-3.70611
ENSMUSG00000033419	synaptosomal-associated protein 91	Snap91	0.378449	8.1298	2.67025	0.0160051	0.510314	-3.25595
ENSMUSG00000030884	ubiquinol cytochrome c reductase core protein 2	Uqcrc2	0.378898	6.81484	2.88442	0.0101857	0.48568	-2.72892
ENSMUSG00000005683	citrate synthase	Cs	0.383143	7.24297	3.53374	0.00250343	0.406307	-1.48363
ENSMUSG00000039347	ATPase, H+ transporting, lysosomal V0 subunit E2	Atp6v0e2	0.383504	6.96217	2.2951	0.0345269	0.548154	-3.83683
ENSMUSG00000053025	synaptic vesicle glycoprotein 2b	Sv2b	0.384497	9.2208	2.49583	0.0229772	0.522862	-3.67874
ENSMUSG00000030410	dystrophia myotonica-containing WD repeat motif	Dmwd	0.384774	6.18683	2.61204	0.0180707	0.510314	-3.1834
ENSMUSG00000037111	SET domain containing (lysine methyltransferase) 7	Setd7	0.385053	7.27065	2.14631	0.0463546	0.602183	-4.13097
ENSMUSG00000031791	transmembrane protein 38A	Tmem38a	0.385068	5.9201	2.55663	0.0202712	0.517953	-3.2586
ENSMUSG00000063229	lactate dehydrogenase A	Ldha	0.386072	7.13606	3.07846	0.00672404	0.484942	-2.38182
ENSMUSG00000089774	solute carrier family 5 (inositol transporters), member 3	Slc5a3	0.387715	6.3731	2.14483	0.0464891	0.602183	-3.99982
ENSMUSG00000036779	terminal nucleotidyltransferase 4B	Tent4b	0.388079	5.53972	2.18608	0.042873	0.592651	-3.8399
ENSMUSG00000018199	Ro60, Y RNA binding protein	Ro60	0.389489	6.11473	2.24056	0.0384939	0.568992	-3.82471
ENSMUSG00000030246	lactate dehydrogenase B	Ldhb	0.392116	6.87929	2.51817	0.0219454	0.522862	-3.42983
ENSMUSG00000062014	glia maturation factor, beta	Gmfb	0.392181	6.77178	2.3784	0.0291952	0.535529	-3.67244
ENSMUSG00000089911	major facilitator superfamily domain containing 14A	Mfsd14a	0.392432	5.71541	2.58752	0.0190151	0.516474	-3.16845
ENSMUSG00000053414	hormonally upregulated Neu-associated kinase	Hunk	0.393363	7.72659	2.69336	0.0152492	0.510314	-3.17431
ENSMUSG00000009535	RNA (guanine-7-) methyltransferase	Rnmt	0.393875	6.03623	2.46938	0.024258	0.522862	-3.41698
ENSMUSG00000052812	ATPase family, AAA domain containing 2B	Atad2b	0.394042	5.13523	2.13488	0.0474016	0.602183	-3.87195
ENSMUSG00000033781	ankyrin repeat and SOCS box-containing 13	Asb13	0.394272	5.01432	2.42052	0.0268027	0.535372	-3.40699
ENSMUSG00000059187	TAFA chemokine like family member 1	Tafa1	0.394691	6.87686	2.79356	0.0123501	0.500891	-2.90456
ENSMUSG00000093930	3-hydroxy-3-methylglutaryl-Coenzyme A synthase 1	Hmgcs1	0.395398	6.77203	2.94923	0.00887127	0.484942	-2.60683
ENSMUSG00000036564	N-myc downstream regulated gene 4	Ndrg4	0.396865	9.47794	3.21099	0.00505121	0.484942	-2.29249
ENSMUSG00000017167	contactin associated protein-like 1	Cntnap1	0.398087	7.21221	2.60754	0.0182406	0.510314	-3.29598
ENSMUSG00000035847	iduronate 2-sulfatase	Ids	0.399342	7.2622	2.47648	0.0239076	0.522862	-3.54335
ENSMUSG00000023805	synaptojanin 2	Synj2	0.399971	7.18849	2.60514	0.0183318	0.510314	-3.28066
ENSMUSG00000039157	estrogen-induced osteoclastogenesis regulator 1	Eeig1	0.400634	6.14576	2.41188	0.0272778	0.535529	-3.55067
ENSMUSG00000024773	autophagy related 2A	Atg2a	0.401612	5.23039	2.45575	0.0249439	0.527934	-3.36096
ENSMUSG00000026753	protein phosphatase 6, catalytic subunit	Ppp6c	0.406924	6.03537	2.40655	0.0275752	0.535529	-3.53107
ENSMUSG00000014601	striatin interacting protein 1	Strip1	0.407822	5.93048	2.35835	0.0304036	0.535529	-3.60498
ENSMUSG00000026374	translin	Tsn	0.408006	5.89542	2.68908	0.0153866	0.510314	-3.00504
ENSMUSG00000024268	CUGBP, Elav-like family member 4	Celf4	0.409353	7.61877	2.63686	0.0171607	0.510314	-3.2822
ENSMUSG00000037072	selenoprotein F	Selenof	0.410098	5.9977	2.23202	0.0391512	0.570735	-3.82722
ENSMUSG00000030682	CDP-diacylglycerol--inositol 3-phosphatidyltransferase	Cdipt	0.411699	6.06969	2.15692	0.045401	0.602183	-3.97765
ENSMUSG00000041794	myosin VIIA and Rab interacting protein	Myrip	0.411974	5.71145	2.2675	0.0364845	0.559215	-3.75191
ENSMUSG00000031776	ADP-ribosylation factor-like 2 binding protein	Arl2bp	0.412728	5.88089	2.62047	0.0177564	0.510314	-3.13295
ENSMUSG00000051483	carbonyl reductase 1	Cbr1	0.414867	5.67131	2.37082	0.0296466	0.535529	-3.55409
ENSMUSG00000036622	ATPase type 13A2	Atp13a2	0.41592	6.20408	2.782	0.0126553	0.502693	-2.87505
ENSMUSG00000030337	vesicle-associated membrane protein 1	Vamp1	0.416247	5.29992	2.35247	0.0307665	0.535537	-3.55296
ENSMUSG00000042363	galectin like	Lgalsl	0.418971	5.47137	2.30304	0.0339816	0.546879	-3.64526
ENSMUSG00000029192	TBC1 domain family, member 14	Tbc1d14	0.422642	6.24265	2.83931	0.0112101	0.494183	-2.77453
ENSMUSG00000058975	potassium voltage gated channel, Shaw-related subfamily, member 1	Kcnc1	0.423689	6.63472	2.5217	0.0217863	0.522862	-3.41018
ENSMUSG00000025872	THO complex 3	Thoc3	0.424013	4.52798	2.14058	0.0468772	0.602183	-3.7985
ENSMUSG00000038848	YTH N6-methyladenosine RNA binding protein 1	Ythdf1	0.424971	5.63466	2.33708	0.0317359	0.536397	-3.60677
ENSMUSG00000072235	tubulin, alpha 1A	Tuba1a	0.429542	7.32421	2.41725	0.0269815	0.535372	-3.65562
ENSMUSG00000040289	hairy/enhancer-of-split related with YRPW motif 1	Hey1	0.429745	4.89337	2.20028	0.0416894	0.586852	-3.73753
ENSMUSG00000029207	amyloid beta precursor protein binding family B member 2	Apbb2	0.429931	6.43469	2.29888	0.0342662	0.546879	-3.78791
ENSMUSG00000033389	Rho GTPase activating protein 44	Arhgap44	0.432517	7.35463	2.48128	0.0236733	0.522862	-3.54705
ENSMUSG00000039202	abhydrolase domain containing 2	Abhd2	0.43339	6.98507	2.93116	0.00922018	0.48568	-2.6586
ENSMUSG00000049680	upregulator of cell proliferation	Urgcp	0.433682	5.82281	2.30765	0.0336692	0.545859	-3.67325
ENSMUSG00000037058	polyadenylate-binding protein-interacting protein 2	Paip2	0.43389	5.74678	2.75466	0.0134063	0.510252	-2.87781
ENSMUSG00000027965	olfactomedin 3	Olfm3	0.434855	5.31059	2.1709	0.0441723	0.596621	-3.82839
ENSMUSG00000054863	TAFA chemokine like family member 5	Tafa5	0.435155	7.14272	2.21799	0.040255	0.57919	-3.99183
ENSMUSG00000027438	N-ethylmaleimide sensitive fusion protein attachment protein beta	Napb	0.435504	9.1726	3.50133	0.0026869	0.407646	-1.6722
ENSMUSG00000028436	DDB1 and CUL4 associated factor 12	Dcaf12	0.435741	5.06388	2.50147	0.0227122	0.522862	-3.26825
ENSMUSG00000024855	phosphofurin acidic cluster sorting protein 1	Pacs1	0.436596	6.33005	3.05073	0.00713719	0.484942	-2.37064
ENSMUSG00000029436	matrix metallopeptidase 17	Mmp17	0.436631	7.38168	2.52098	0.0218188	0.522862	-3.47747
ENSMUSG00000026718	signal transducing adaptor molecule (SH3 domain and ITAM motif) 1	Stam	0.438243	5.98878	2.46958	0.024248	0.522862	-3.41543
ENSMUSG00000020321	malate dehydrogenase 1, NAD (soluble)	Mdh1	0.438416	8.41368	3.53531	0.00249489	0.406307	-1.553
ENSMUSG00000028803	NIPA-like domain containing 3	Nipal3	0.438735	6.08344	2.73811	0.0138816	0.510252	-2.94488
ENSMUSG00000022523	fibroblast growth factor 12	Fgf12	0.439186	6.41843	2.53286	0.0212911	0.522862	-3.35933
ENSMUSG00000027273	synaptosomal-associated protein 25	Snap25	0.44003	10.5054	2.43832	0.0258476	0.533745	-3.8916
ENSMUSG00000007029	valyl-tRNA synthetase 1	Vars1	0.441451	5.17796	2.55892	0.0201753	0.517953	-3.17834
ENSMUSG00000074968	anoctamin 3	Ano3	0.442416	7.57964	2.45248	0.0251109	0.527934	-3.60582
ENSMUSG00000019087	ATPase, H+ transporting, lysosomal accessory protein 1	Atp6ap1	0.443364	7.43507	3.50664	0.00265596	0.407646	-1.54843
ENSMUSG00000019082	solute carrier family 25 (mitochondrial carrier, glutamate), member 22	Slc25a22	0.444287	7.26326	2.42395	0.0266158	0.535372	-3.64549
ENSMUSG00000010054	tumor suppressor 2, mitochondrial calcium regulator	Tusc2	0.445909	5.01622	2.53762	0.021083	0.521638	-3.20271
ENSMUSG00000027346	glycerophosphocholine phosphodiesterase 1	Gpcpd1	0.446339	6.16543	2.21487	0.0405045	0.58014	-3.89154
ENSMUSG00000046201	SR-related CTD-associated factor 8	Scaf8	0.448849	6.45899	2.83377	0.0113423	0.494183	-2.7862
ENSMUSG00000022674	ubiquitin-conjugating enzyme E2 variant 2	Ube2v2	0.450871	4.9254	2.39152	0.0284293	0.535529	-3.4371
ENSMUSG00000032959	phosphatidylethanolamine binding protein 1	Pebp1	0.450878	5.70412	2.38662	0.0287131	0.535529	-3.53701
ENSMUSG00000026014	Ras association (RalGDS/AF-6) and pleckstrin homology domains 1	Raph1	0.451629	6.14518	2.39384	0.0282961	0.535529	-3.56634
ENSMUSG00000020783	nuclear cap binding subunit 3	Ncbp3	0.452783	5.03413	2.46499	0.0244768	0.524948	-3.31605
ENSMUSG00000027195	hydroxysteroid (17-beta) dehydrogenase 12	Hsd17b12	0.453568	4.76362	2.37576	0.029352	0.535529	-3.45234
ENSMUSG00000038696	mitogen-activated protein kinase associated protein 1	Mapkap1	0.453869	5.1035	2.62317	0.0176572	0.510314	-3.05545
ENSMUSG00000022973	synaptojanin 1	Synj1	0.455847	9.84589	3.59644	0.00218315	0.406307	-1.51039
ENSMUSG00000118332	family with sequence similarity 220, member A	Fam220a	0.455862	5.54054	2.3946	0.0282523	0.535529	-3.50545
ENSMUSG00000028920	F-box protein 42	Fbxo42	0.456619	5.28101	2.57397	0.0195567	0.517953	-3.15531
ENSMUSG00000043004	guanine nucleotide binding protein (G protein), gamma 2	Gng2	0.457815	7.48325	2.90698	0.00970803	0.48568	-2.74657
ENSMUSG00000037679	inverted formin, FH2 and WH2 domain containing	Inf2	0.459332	7.20913	2.26855	0.0364082	0.559215	-3.92447
ENSMUSG00000054008	N-deacetylase/N-sulfotransferase (heparan glucosaminyl) 1	Ndst1	0.459861	6.97694	3.25311	0.00461073	0.469423	-2.03095
ENSMUSG00000037509	Rho guanine nucleotide exchange factor 4	Arhgef4	0.461138	7.11639	2.72251	0.0143445	0.510252	-3.07851
ENSMUSG00000037710	CDGSH iron sulfur domain 1	Cisd1	0.462456	4.9322	2.35052	0.0308878	0.536397	-3.50815
ENSMUSG00000020572	nicotinamide phosphoribosyltransferase	Nampt	0.462626	5.72646	2.98583	0.00820332	0.484942	-2.44998
ENSMUSG00000018322	translocase of outer mitochondrial membrane 34	Tomm34	0.463224	6.89961	2.29319	0.0346589	0.54887	-3.84019
ENSMUSG00000057880	4-aminobutyrate aminotransferase	Abat	0.46353	6.32383	2.25221	0.0376121	0.567317	-3.85892
ENSMUSG00000021458	aminopeptidase O	Aopep	0.465353	5.3795	2.59617	0.0186767	0.515841	-3.11805
ENSMUSG00000024588	ferrochelatase	Fech	0.46571	5.87944	2.61507	0.0179573	0.510314	-3.15266
ENSMUSG00000040813	testis expressed gene 264	Tex264	0.468388	4.86237	2.31087	0.0334525	0.545859	-3.57149
ENSMUSG00000025995	WD repeat domain 75	Wdr75	0.471113	4.34488	2.13505	0.0473865	0.602183	-3.79178
ENSMUSG00000030707	coronin, actin binding protein 1A	Coro1a	0.471844	5.99561	2.60496	0.0183386	0.510314	-3.17959
ENSMUSG00000026158	opioid growth factor receptor-like 1	Ogfrl1	0.474203	6.86565	2.47519	0.0239708	0.522862	-3.51618
ENSMUSG00000047879	ubiquitin specific peptidase 14	Usp14	0.477665	6.5919	3.06735	0.00688672	0.484942	-2.35893
ENSMUSG00000018001	cytohesin 3	Cyth3	0.484755	5.57136	2.62687	0.0175215	0.510314	-3.09827
ENSMUSG00000006134	v-crk avian sarcoma virus CT10 oncogene homolog-like	Crkl	0.486163	5.37898	2.13886	0.0470346	0.602183	-3.90377
ENSMUSG00000025894	aminoadipate-semialdehyde dehydrogenase-phosphopantetheinyl transferase	Aasdhppt	0.487243	4.62511	2.39647	0.0281455	0.535529	-3.39453
ENSMUSG00000039523	centrosomal protein 104	Cep104	0.487469	5.42652	3.01351	0.00773084	0.484942	-2.37942
ENSMUSG00000036819	jumonji domain containing 4	Jmjd4	0.488313	4.5687	2.34922	0.030969	0.536397	-3.46526
ENSMUSG00000022961	Son DNA binding protein	Son	0.489246	9.66061	4.29691	0.000473745	0.208227	-0.035174
ENSMUSG00000063801	adaptor-related protein complex 3, sigma 2 subunit	Ap3s2	0.489286	5.05328	2.49018	0.0232452	0.522862	-3.28648
ENSMUSG00000026885	tubulin tyrosine ligase-like family, member 11	Ttll11	0.490472	4.96353	2.5486	0.0206102	0.517953	-3.17383
ENSMUSG00000039741	BAH domain and coiled-coil containing 1	Bahcc1	0.490529	4.37946	2.45187	0.0251427	0.527934	-3.29744
ENSMUSG00000002064	stromal cell derived factor 2	Sdf2	0.491172	4.34084	2.33461	0.0318938	0.536397	-3.48337
ENSMUSG00000063524	enolase 1, alpha non-neuron	Eno1	0.492753	6.77925	3.43195	0.00312563	0.424931	-1.6598
ENSMUSG00000096146	potassium inwardly rectifying channel, subfamily J, member 11	Kcnj11	0.492968	4.33779	2.31628	0.033091	0.544384	-3.50442
ENSMUSG00000022472	desumoylating isopeptidase 1	Desi1	0.493813	6.05863	2.33636	0.0317817	0.536397	-3.66772
ENSMUSG00000024222	FK506 binding protein 5	Fkbp5	0.497794	5.64122	2.34061	0.0315107	0.536397	-3.62011
ENSMUSG00000025868	HIG1 domain family, member 2A	Higd2a	0.499733	4.9132	2.37246	0.0295487	0.535529	-3.4632
ENSMUSG00000034501	pecanex homolog 4	Pcnx4	0.499975	4.72949	2.58883	0.0189631	0.516474	-3.09428
ENSMUSG00000004771	RAB11A, member RAS oncogene family	Rab11a	0.503818	6.16133	2.87713	0.0103449	0.48568	-2.69135
ENSMUSG00000042444	MINDY lysine 48 deubiquitinase 2	Mindy2	0.504009	5.25957	2.79516	0.0123082	0.500847	-2.7695
ENSMUSG00000009075	calcium binding protein 7	Cabp7	0.504042	7.4057	2.57229	0.0196248	0.517953	-3.38768
ENSMUSG00000027544	nuclear factor of activated T cells, cytoplasmic, calcineurin dependent 2	Nfatc2	0.504546	4.47568	2.15336	0.0457191	0.602183	-3.78172
ENSMUSG00000057715	RIKEN cDNA A830018L16 gene	A830018L16Rik	0.505046	5.21134	2.75848	0.0132989	0.510252	-2.84669
ENSMUSG00000058254	tetraspanin 7	Tspan7	0.506069	7.88937	3.16782	0.00554547	0.484942	-2.26791
ENSMUSG00000066129	kinase non-catalytic C-lobe domain (KIND) containing 1	Kndc1	0.50657	6.24625	2.98543	0.00821023	0.484942	-2.50043
ENSMUSG00000034247	pleckstrin homology domain containing, family M (with RUN domain) member 1	Plekhm1	0.509441	4.7943	2.61992	0.017777	0.510314	-3.03806
ENSMUSG00000031556	TM2 domain containing 2	Tm2d2	0.509448	4.70326	2.46017	0.0247192	0.526803	-3.30314
ENSMUSG00000044715	GSK3B interacting protein	Gskip	0.510191	4.59888	2.27296	0.0360891	0.556461	-3.59056
ENSMUSG00000025903	lysophospholipase 1	Lypla1	0.513697	4.0523	2.20835	0.0410304	0.585625	-3.65685
ENSMUSG00000041836	protein tyrosine phosphatase receptor type E	Ptpre	0.51382	5.17007	2.28761	0.0350479	0.551389	-3.64817
ENSMUSG00000020444	guanylate kinase 1	Guk1	0.514241	4.81201	2.39357	0.0283115	0.535529	-3.42458
ENSMUSG00000035967	integrator complex subunit 6 like	Ints6l	0.514914	5.91449	2.48827	0.0233366	0.522862	-3.38165
ENSMUSG00000020029	nudix hydrolase 4	Nudt4	0.515021	5.47018	2.63565	0.0172041	0.510314	-3.08621
ENSMUSG00000007891	cathepsin D	Ctsd	0.518996	6.63643	2.95311	0.00879805	0.484942	-2.58499
ENSMUSG00000071528	ATP synthase membrane subunit k	Atp5mk	0.519163	4.52337	2.23513	0.038911	0.570294	-3.65312
ENSMUSG00000024563	SMAD family member 2	Smad2	0.520647	4.85329	2.76859	0.0130184	0.509172	-2.78741
ENSMUSG00000023110	protein arginine N-methyltransferase 5	Prmt5	0.522795	5.32972	3.1136	0.00623392	0.484942	-2.19274
ENSMUSG00000053581	zinc finger, AN1-type domain 2A	Zfand2a	0.523221	5.08868	2.83515	0.0113091	0.494183	-2.68733
ENSMUSG00000027500	stathmin-like 2	Stmn2	0.524202	7.15697	3.3068	0.00410368	0.453739	-1.93519
ENSMUSG00000022946	DOP1 leucine zipper like protein B	Dop1b	0.526889	7.28291	3.67925	0.00182183	0.400997	-1.18922
ENSMUSG00000004896	methyltransferase like 25B	Mettl25b	0.526946	4.53241	2.56691	0.0198447	0.517953	-3.11233
ENSMUSG00000045174	APC membrane recruitment 3	Amer3	0.52875	5.23663	2.63419	0.0172563	0.510314	-3.05337
ENSMUSG00000068373	RIKEN cDNA D430041D05 gene	D430041D05Rik	0.529654	6.10781	2.13401	0.0474826	0.602183	-4.02359
ENSMUSG00000022965	interferon gamma receptor 2	Ifngr2	0.530883	5.98362	3.18374	0.00535789	0.484942	-2.09119
ENSMUSG00000061536	SEC22 homolog C, vesicle trafficking protein	Sec22c	0.531447	4.71464	2.69672	0.0151423	0.510314	-2.90312
ENSMUSG00000040033	signal transducer and activator of transcription 2	Stat2	0.533857	4.59829	2.89724	0.0099116	0.48568	-2.55586
ENSMUSG00000021091	serine (or cysteine) peptidase inhibitor, clade A, member 3N	Serpina3n	0.535429	6.17886	2.58072	0.0192849	0.516474	-3.24742
ENSMUSG00000022957	intersectin 1 (SH3 domain protein 1A)	Itsn1	0.536703	7.64438	3.66596	0.00187549	0.400997	-1.2402
ENSMUSG00000031065	cyclin dependent kinase 16	Cdk16	0.53704	6.28683	3.14872	0.00577901	0.484942	-2.18857
ENSMUSG00000008140	ER membrane protein complex subunit 10	Emc10	0.53793	6.5742	3.09936	0.00642818	0.484942	-2.29797
ENSMUSG00000022897	dual-specificity tyrosine phosphorylation regulated kinase 1a	Dyrk1a	0.540542	7.18453	3.53959	0.00247167	0.406307	-1.46257
ENSMUSG00000038736	NudC domain containing 1	Nudcd1	0.541104	4.45402	2.47241	0.0241077	0.522862	-3.26591
ENSMUSG00000000168	dihydrolipoamide S-acetyltransferase	Dlat	0.541502	6.50598	3.24068	0.00473663	0.469423	-2.02364
ENSMUSG00000017692	rhomboid like 3	Rhbdl3	0.541618	4.45266	2.73421	0.0139961	0.510252	-2.84242
ENSMUSG00000059991	neuronal pentraxin 2	Nptx2	0.543561	6.10379	2.71087	0.0146994	0.510252	-3.0052
ENSMUSG00000024072	Yip1 domain family, member 4	Yipf4	0.544778	5.2293	2.63916	0.0170785	0.510314	-3.04055
ENSMUSG00000038301	sorting nexin 10	Snx10	0.54576	6.2522	3.4403	0.00306925	0.423799	-1.6114
ENSMUSG00000044024	RELT-like 2	Rell2	0.545973	5.12139	2.57224	0.0196269	0.517953	-3.14725
ENSMUSG00000025487	proteasome (prosome, macropain) 26S subunit, non-ATPase, 13	Psmd13	0.549785	5.34985	2.92261	0.00938984	0.48568	-2.5423
ENSMUSG00000035891	ceramide kinase	Cerk	0.553248	4.96356	2.82784	0.0114859	0.494183	-2.69671
ENSMUSG00000049119	family with sequence similarity 110, member B	Fam110b	0.554722	5.05409	3.01032	0.00778397	0.484942	-2.36989
ENSMUSG00000071281	zinc finger protein 65	Zfp65	0.554907	3.55163	2.27739	0.0357714	0.555044	-3.53415
ENSMUSG00000031503	collagen, type IV, alpha 2	Col4a2	0.556982	6.40274	2.34552	0.0312007	0.536397	-3.68138
ENSMUSG00000020704	acid-sensing ion channel 2	Asic2	0.558341	5.9769	2.10821	0.049931	0.602183	-4.05807
ENSMUSG00000032418	malic enzyme 1, NADP(+)-dependent, cytosolic	Me1	0.558959	4.56136	2.24857	0.0378855	0.567317	-3.64233
ENSMUSG00000032590	acylpeptide hydrolase	Apeh	0.559404	4.01838	2.24277	0.0383251	0.567442	-3.60186
ENSMUSG00000033272	solute carrier family 35, member A4	Slc35a4	0.560455	4.30676	2.35964	0.0303243	0.535529	-3.44612
ENSMUSG00000079109	PMS1 homolog2, mismatch repair system component	Pms2	0.563113	4.10237	2.23671	0.038789	0.570294	-3.616
ENSMUSG00000040447	SPNS lysolipid transporter 2, sphingosine-1-phosphate	Spns2	0.563762	5.38522	2.73677	0.0139208	0.510252	-2.88742
ENSMUSG00000034744	N-acetylglucosamine kinase	Nagk	0.56776	4.07785	2.43514	0.0260162	0.533745	-3.31147
ENSMUSG00000000149	guanine nucleotide binding protein, alpha 12	Gna12	0.569884	4.80359	2.45394	0.0250365	0.527934	-3.34234
ENSMUSG00000000088	cytochrome c oxidase subunit 5A	Cox5a	0.570212	5.30903	2.70087	0.0150109	0.510252	-2.94012
ENSMUSG00000041313	solute carrier family 7 (cationic amino acid transporter, y+ system), member 1	Slc7a1	0.573959	5.47933	2.65267	0.0166038	0.510314	-3.05008
ENSMUSG00000039195	bublin coiled coil protein	Bbln	0.575689	4.63041	2.4027	0.0277918	0.535529	-3.39702
ENSMUSG00000024683	mitochondrial ribosomal protein L16	Mrpl16	0.576193	3.82198	2.29122	0.034796	0.549625	-3.51807
ENSMUSG00000041308	syntrophin, basic 2	Sntb2	0.57697	5.05652	2.53802	0.0210655	0.521638	-3.19536
ENSMUSG00000037408	cyclin M4	Cnnm4	0.578109	3.98963	2.11915	0.0488794	0.602183	-3.78215
ENSMUSG00000038633	delta 4-desaturase, sphingolipid 1	Degs1	0.578192	4.88605	2.49567	0.0229847	0.522862	-3.26866
ENSMUSG00000058446	zinc and ring finger 2	Znrf2	0.578864	3.86444	2.4519	0.025141	0.527934	-3.27903
ENSMUSG00000024501	dihydropyrimidinase-like 3	Dpysl3	0.580316	5.52747	2.47861	0.0238035	0.522862	-3.35899
ENSMUSG00000036890	glycosyltransferase-like domain containing 1	Gtdc1	0.580561	4.99728	2.5793	0.0193418	0.516721	-3.12764
ENSMUSG00000006435	neuralized E3 ubiquitin protein ligase 1A	Neurl1a	0.5829	5.51125	3.38521	0.00346052	0.42862	-1.68307
ENSMUSG00000029017	peptidase (mitochondrial processing) beta	Pmpcb	0.583841	5.03161	2.39549	0.0282014	0.535529	-3.44198
ENSMUSG00000050627	glycerol-3-phosphate dehydrogenase 1-like	Gpd1l	0.584752	6.29478	4.04175	0.000825292	0.289772	-0.427128
ENSMUSG00000030760	alkaline ceramidase 3	Acer3	0.585765	3.90771	2.13249	0.0476239	0.602183	-3.7472
ENSMUSG00000117679	amyloid beta precursor protein binding family B member 3	Apbb3	0.591684	4.21107	2.21919	0.0401599	0.57919	-3.6484
ENSMUSG00000030629	zinc finger, AN1-type domain 6	Zfand6	0.592447	4.73128	2.24628	0.0380583	0.567317	-3.6489
ENSMUSG00000038028	Trp53 induced glycolysis regulatory phosphatase	Tigar	0.594605	4.2813	2.46931	0.0242611	0.522862	-3.27009
ENSMUSG00000021613	hyaluronan and proteoglycan link protein 1	Hapln1	0.594923	3.45335	2.20397	0.0413864	0.586432	-3.63667
ENSMUSG00000061111	MAPK regulated corepressor interacting protein 1	Mcrip1	0.596927	4.52993	2.54366	0.0208215	0.520072	-3.15911
ENSMUSG00000022962	phosphoribosylglycinamide formyltransferase	Gart	0.597503	5.0872	3.30327	0.00413531	0.453739	-1.83197
ENSMUSG00000031242	charged multivesicular body protein 1B2	Chmp1b2	0.597982	5.5928	3.02277	0.00757883	0.484942	-2.37945
ENSMUSG00000013419	zinc finger and BTB domain containing 47	Zbtb47	0.599158	5.45634	2.99662	0.00801587	0.484942	-2.41105
ENSMUSG00000027936	CREB regulated transcription coactivator 2	Crtc2	0.599588	3.58263	2.33942	0.0315867	0.536397	-3.44517
ENSMUSG00000085396	functional intergenic repeating RNA element	Firre	0.599634	5.06339	3.03242	0.00742344	0.484942	-2.32561
ENSMUSG00000013539	transport and golgi organization 2	Tango2	0.600052	4.81017	2.68816	0.0154161	0.510314	-2.93512
ENSMUSG00000041468	G-protein coupled receptor 12	Gpr12	0.600543	5.03622	2.12983	0.0478722	0.602183	-3.89923
ENSMUSG00000038370	Purkinje cell protein 4-like 1	Pcp4l1	0.603045	4.7507	2.30855	0.0336086	0.545859	-3.56663
ENSMUSG00000028194	dimethylarginine dimethylaminohydrolase 1	Ddah1	0.603046	3.2892	2.13818	0.0470978	0.602183	-3.72404
ENSMUSG00000022964	transmembrane protein 50B	Tmem50b	0.607609	6.58381	3.71383	0.00168922	0.399967	-1.08354
ENSMUSG00000022342	potassium channel, subfamily V, member 1	Kcnv1	0.614951	5.36832	2.37556	0.0293636	0.535529	-3.54057
ENSMUSG00000036611	endonuclease/exonuclease/phosphatase family domain containing 1	Eepd1	0.615514	4.62988	2.32851	0.032288	0.536925	-3.53221
ENSMUSG00000022558	maestro heat-like repeat family member 1	Mroh1	0.620184	5.0841	2.62874	0.0174533	0.510314	-3.06315
ENSMUSG00000022967	interferon (alpha and beta) receptor 1	Ifnar1	0.620659	5.45852	3.15658	0.00568184	0.484942	-2.11445
ENSMUSG00000055725	progestin and adipoQ receptor family member III	Paqr3	0.621928	4.08699	2.23958	0.0385687	0.568992	-3.61978
ENSMUSG00000031723	thioredoxin-like 4B	Txnl4b	0.622406	3.46155	2.11542	0.0492355	0.602183	-3.75592
ENSMUSG00000038264	sema domain, immunoglobulin domain (Ig), and GPI membrane anchor, (semaphorin) 7A	Sema7a	0.623566	7.01942	2.66791	0.0160837	0.510314	-3.17869
ENSMUSG00000031021	TMEM9 domain family, member B	Tmem9b	0.625462	5.99312	3.80105	0.00139602	0.399967	-0.895515
ENSMUSG00000022971	interferon (alpha and beta) receptor 2	Ifnar2	0.626155	3.72644	2.35763	0.0304475	0.535529	-3.41937
ENSMUSG00000028525	phosphodiesterase 4B, cAMP specific	Pde4b	0.62763	5.26374	2.89904	0.00987359	0.48568	-2.58817
ENSMUSG00000028914	caspase 9	Casp9	0.630799	4.09168	2.66379	0.0162226	0.510314	-2.94585
ENSMUSG00000036941	elaC ribonuclease Z 1	Elac1	0.631435	4.55799	2.76739	0.0130514	0.509172	-2.77665
ENSMUSG00000030979	uroporphyrinogen III synthase	Uros	0.638645	3.40818	2.20383	0.0413983	0.586432	-3.6359
ENSMUSG00000027577	cholinergic receptor, nicotinic, alpha polypeptide 4	Chrna4	0.640816	4.76857	2.9176	0.00949072	0.48568	-2.5286
ENSMUSG00000023068	NUS1 dehydrodolichyl diphosphate synthase subunit	Nus1	0.641194	6.21837	4.18235	0.000607596	0.236351	-0.151557
ENSMUSG00000023809	ribosomal protein S6 kinase, polypeptide 2	Rps6ka2	0.641886	4.2267	2.43949	0.025786	0.533745	-3.31276
ENSMUSG00000022594	Ly6/neurotoxin 1	Lynx1	0.642171	7.81318	2.74942	0.0135551	0.510252	-3.09687
ENSMUSG00000043614	vacuolar protein sorting 37D	Vps37d	0.642862	3.74074	2.23433	0.0389728	0.570294	-3.59627
ENSMUSG00000030729	phosphoglucomutase 2-like 1	Pgm2l1	0.643545	8.50458	2.24518	0.0381419	0.567317	-4.08379
ENSMUSG00000050192	eukaryotic translation initiation factor 5A2	Eif5a2	0.644724	5.31125	3.10616	0.00633464	0.484942	-2.20257
ENSMUSG00000028696	IAP promoted placental gene	Ipp	0.647318	3.48978	2.25277	0.0375701	0.567317	-3.56829
ENSMUSG00000028247	coenzyme Q3 methyltransferase	Coq3	0.648717	3.09762	2.12269	0.0485434	0.602183	-3.74447
ENSMUSG00000039960	ras homolog family member U	Rhou	0.651941	4.65244	3.00473	0.00787775	0.484942	-2.36912
ENSMUSG00000026174	CCR4-NOT transcription complex, subunit 9	Cnot9	0.653296	4.30767	2.886	0.0101516	0.48568	-2.57491
ENSMUSG00000042109	cold shock domain containing C2, RNA binding	Csdc2	0.653308	4.62018	2.61426	0.0179876	0.510314	-3.0489
ENSMUSG00000045136	tubulin, beta 2B class IIB	Tubb2b	0.655613	4.17587	2.15948	0.0451743	0.602183	-3.75167
ENSMUSG00000004040	signal transducer and activator of transcription 3	Stat3	0.656035	4.24821	2.33853	0.031643	0.536397	-3.48082
ENSMUSG00000027220	synaptotagmin XIII	Syt13	0.656227	6.04069	2.67837	0.0157354	0.510314	-3.07047
ENSMUSG00000058454	7-dehydrocholesterol reductase	Dhcr7	0.656866	3.99268	2.35778	0.0304386	0.535529	-3.4292
ENSMUSG00000006800	sulfatase 2	Sulf2	0.656964	4.08842	2.30519	0.0338357	0.546879	-3.52049
ENSMUSG00000039183	nucleotide binding protein 2	Nubp2	0.660808	3.55242	2.24368	0.0382559	0.567317	-3.58196
ENSMUSG00000032802	sulfiredoxin 1 homolog (S. cerevisiae)	Srxn1	0.662343	4.76694	3.09519	0.00648616	0.484942	-2.21098
ENSMUSG00000052479	RIKEN cDNA A330008L17 gene	A330008L17Rik	0.662924	3.74047	2.20261	0.0414979	0.586432	-3.6487
ENSMUSG00000004264	prohibitin 2	Phb2	0.66413	5.12948	2.95309	0.00879842	0.484942	-2.47856
ENSMUSG00000061455	syntaxin 17	Stx17	0.664759	4.02918	2.27878	0.0356723	0.555044	-3.54605
ENSMUSG00000042082	arylsulfatase B	Arsb	0.665222	6.60543	4.75592	0.000176347	0.208227	0.971557
ENSMUSG00000051098	metallo-beta-lactamase domain containing 2	Mblac2	0.66571	4.53126	2.64761	0.0167803	0.510314	-2.97761
ENSMUSG00000017774	myosin IC	Myo1c	0.665758	3.28301	2.28657	0.0351209	0.551389	-3.52306
ENSMUSG00000023861	mitochondrial pyruvate carrier 1	Mpc1	0.66629	4.57179	3.06539	0.00691576	0.484942	-2.26158
ENSMUSG00000079598	C-type lectin domain family 2, member L	Clec2l	0.667353	3.59684	2.18737	0.0427642	0.591812	-3.66225
ENSMUSG00000001157	germ cell-less, spermatogenesis associated 1	Gmcl1	0.670653	4.53399	2.89655	0.00992611	0.48568	-2.55654
ENSMUSG00000029094	actin filament associated protein 1	Afap1	0.676479	3.89352	2.75724	0.0133337	0.510252	-2.79762
ENSMUSG00000025613	chaperonin containing TCP1 subunit 8	Cct8	0.676986	7.0332	5.07186	9.0282e-05	0.199253	1.5909
ENSMUSG00000031934	pannexin 1	Panx1	0.677159	3.74798	2.7406	0.0138092	0.510252	-2.8348
ENSMUSG00000044708	potassium inwardly-rectifying channel, subfamily J, member 10	Kcnj10	0.682855	4.3981	2.81971	0.0116854	0.495179	-2.6902
ENSMUSG00000019970	serum/glucocorticoid regulated kinase 1	Sgk1	0.687492	4.87133	3.56577	0.00233435	0.406307	-1.34986
ENSMUSG00000045294	insulin induced gene 1	Insig1	0.690652	3.44853	2.42258	0.0266904	0.535372	-3.32204
ENSMUSG00000074736	synapse differentiation inducing 1	Syndig1	0.694758	5.35727	3.65811	0.00190797	0.400997	-1.16656
ENSMUSG00000061298	ATP/GTP binding protein-like 4	Agbl4	0.695418	3.55553	2.14765	0.0462332	0.602183	-3.71706
ENSMUSG00000052087	regulator of G-protein signaling 14	Rgs14	0.695896	7.1462	2.38866	0.0285945	0.535529	-3.71071
ENSMUSG00000022200	golgi phosphoprotein 3	Golph3	0.699465	5.84811	3.64482	0.00196419	0.400997	-1.19805
ENSMUSG00000001053	NEDD4 binding protein 3	N4bp3	0.701363	4.06299	2.24454	0.0381902	0.567317	-3.61101
ENSMUSG00000091476	cation channel sperm associated auxiliary subunit epsilon 2	Catspere2	0.705285	3.46734	2.17506	0.0438133	0.595599	-3.67489
ENSMUSG00000052299	listerin E3 ubiquitin protein ligase 1	Ltn1	0.706745	6.71072	4.33976	0.000431719	0.208227	0.155783
ENSMUSG00000052310	solute carrier family 39 (zinc transporter), member 1	Slc39a1	0.712002	3.62799	2.66557	0.0161625	0.510314	-2.95493
ENSMUSG00000025730	Rab40C, member RAS oncogene family	Rab40c	0.71331	4.2032	3.02117	0.00760484	0.484942	-2.34856
ENSMUSG00000066148	pre-mRNA processing factor 4	Prpf4	0.71333	3.673	2.36709	0.0298708	0.535529	-3.40462
ENSMUSG00000032698	LIM domain only 2	Lmo2	0.723397	2.93871	2.20483	0.0413165	0.586432	-3.63515
ENSMUSG00000034377	tubby like protein 4	Tulp4	0.723539	7.13483	4.7022	0.000197797	0.208227	0.869921
ENSMUSG00000034345	general transcription factor IIH, polypeptide 5	Gtf2h5	0.730783	5.66407	4.4726	0.00032394	0.208227	0.381313
ENSMUSG00000019433	GIPC PDZ domain containing family, member 1	Gipc1	0.739265	3.76112	2.58253	0.0192128	0.516474	-3.07907
ENSMUSG00000023147	guided entry of tail-anchored proteins factor 1	Get1	0.740567	5.64534	3.56618	0.00233229	0.406307	-1.34462
ENSMUSG00000097061	RIKEN cDNA 9330151L19 gene	9330151L19Rik	0.74106	3.89201	2.43698	0.0259185	0.533745	-3.30042
ENSMUSG00000045045	leucine rich repeat and fibronectin type III domain containing 4	Lrfn4	0.748903	4.38976	3.41568	0.00323841	0.424931	-1.66218
ENSMUSG00000090213	plasmanylethanolamine desaturase 1	Peds1	0.751728	4.54575	2.93661	0.00911354	0.48568	-2.48735
ENSMUSG00000058240	crystallin zeta like 1	Cryzl1	0.754358	5.23107	4.26326	0.000509626	0.20876	-0.0421533
ENSMUSG00000025429	proline-serine-threonine phosphatase-interacting protein 2	Pstpip2	0.755525	3.43206	2.29563	0.0344903	0.548154	-3.50775
ENSMUSG00000034640	TCDD-inducible poly(ADP-ribose) polymerase	Tiparp	0.758777	4.81721	3.15282	0.00572809	0.484942	-2.10563
ENSMUSG00000036975	transmembrane protein 177	Tmem177	0.760004	2.62743	2.14841	0.0461645	0.602183	-3.72918
ENSMUSG00000039199	zinc finger, DHHC domain containing 1	Zdhhc1	0.767368	3.50252	2.42123	0.0267638	0.535372	-3.33211
ENSMUSG00000025702	membrane associated ring-CH-type finger 8	Marchf8	0.76745	3.58278	2.33041	0.0321647	0.536817	-3.45795
ENSMUSG00000030946	phospholysine phosphohistidine inorganic pyrophosphate phosphatase	Lhpp	0.767724	3.24307	2.27505	0.0359388	0.555537	-3.53878
ENSMUSG00000032300	RIKEN cDNA 1700017B05 gene	1700017B05Rik	0.768827	3.15288	2.37823	0.0292051	0.535529	-3.39597
ENSMUSG00000015745	pleckstrin homology domain containing, family O member 1	Plekho1	0.770045	3.8453	3.39913	0.00335726	0.424931	-1.74788
ENSMUSG00000075012	four jointed box 1	Fjx1	0.773902	3.3632	2.65566	0.0165006	0.510314	-2.97461
ENSMUSG00000020638	cytidine/uridine monophosphate kinase 2	Cmpk2	0.776508	3.66856	2.57598	0.0194753	0.517953	-3.0906
ENSMUSG00000022519	sarcalumenin	Srl	0.777063	4.63822	2.73091	0.0140934	0.510252	-2.8561
ENSMUSG00000056999	insulin degrading enzyme	Ide	0.779394	4.74172	3.17016	0.00551753	0.484942	-2.07434
ENSMUSG00000045466	zinc finger protein 956	Zfp956	0.780283	3.92921	2.81612	0.0117745	0.495535	-2.69901
ENSMUSG00000015363	TraB domain containing	Trabd	0.78677	3.30384	2.10921	0.0498338	0.602183	-3.7621
ENSMUSG00000030282	cytidine monophospho-N-acetylneuraminic acid synthetase	Cmas	0.786835	5.57588	4.62672	0.000232512	0.208227	0.675068
ENSMUSG00000036002	atos homolog B	Atosb	0.787138	4.14006	3.04106	0.007287	0.484942	-2.31597
ENSMUSG00000024427	sprouty RTK signaling antagonist 4	Spry4	0.790349	3.80401	2.70587	0.0148546	0.510252	-2.88107
ENSMUSG00000030168	adiponectin receptor 2	Adipor2	0.793282	4.55873	3.39874	0.00336011	0.424931	-1.67109
ENSMUSG00000003184	interferon regulatory factor 3	Irf3	0.793825	3.05849	2.2123	0.0407109	0.58209	-3.62869
ENSMUSG00000035277	aristaless related homeobox	Arx	0.79622	2.75092	2.29618	0.0344523	0.548154	-3.52939
ENSMUSG00000039126	prune homolog 2	Prune2	0.798685	5.0704	3.24267	0.00471623	0.469423	-1.94807
ENSMUSG00000032235	interactor of little elongation complex ELL subunit 2	Ice2	0.798735	3.14611	2.50619	0.0224932	0.522862	-3.22442
ENSMUSG00000020083	family with sequence similarity 241, member B	Fam241b	0.799544	3.58502	2.37672	0.0292949	0.535529	-3.39243
ENSMUSG00000115783	brain cytoplasmic RNA 1	Bc1	0.803906	7.24858	3.04951	0.00715587	0.484942	-2.43007
ENSMUSG00000028701	leucine rich adaptor protein 1	Lurap1	0.804628	3.42965	2.38571	0.0287662	0.535529	-3.38037
ENSMUSG00000000078	Kruppel-like transcription factor 6	Klf6	0.811259	4.71716	3.63874	0.00199046	0.400997	-1.23499
ENSMUSG00000028191	B cell leukemia/lymphoma 10	Bcl10	0.817923	2.87108	2.32876	0.0322718	0.536925	-3.49601
ENSMUSG00000031502	collagen, type IV, alpha 1	Col4a1	0.819214	6.03717	3.95521	0.000996838	0.331085	-0.595406
ENSMUSG00000041617	coiled-coil domain containing 74A	Ccdc74a	0.823521	2.45547	2.11019	0.0497388	0.602183	-3.77739
ENSMUSG00000051427	coiled-coil domain containing 157	Ccdc157	0.828518	2.83766	2.51563	0.0220603	0.522862	-3.23218
ENSMUSG00000073434	WD repeat domain 90	Wdr90	0.831594	3.0434	2.62275	0.0176727	0.510314	-3.09263
ENSMUSG00000032501	tribbles pseudokinase 1	Trib1	0.836006	3.99174	2.12879	0.0479687	0.602183	-3.78402
ENSMUSG00000032648	muscle glycogen phosphorylase	Pygm	0.841532	2.72757	2.53239	0.0213116	0.522862	-3.22107
ENSMUSG00000044442	N-6 adenine-specific DNA methyltransferase 1 (putative)	N6amt1	0.843373	4.3206	3.0831	0.00665719	0.484942	-2.23571
ENSMUSG00000039519	cytochrome P450, family 7, subfamily b, polypeptide 1	Cyp7b1	0.845829	3.41522	2.47555	0.0239532	0.522862	-3.24553
ENSMUSG00000039252	leucine-rich repeat LGI family, member 2	Lgi2	0.846798	3.35582	2.37863	0.0291817	0.535529	-3.38743
ENSMUSG00000028541	UDP-Gal:betaGlcNAc beta 1,4- galactosyltransferase, polypeptide 2	B4galt2	0.847325	4.05944	2.67647	0.0157983	0.510314	-2.92563
ENSMUSG00000030409	dystrophia myotonica-protein kinase	Dmpk	0.848388	2.60264	2.13226	0.0476457	0.602183	-3.76413
ENSMUSG00000024963	DnaJ heat shock protein family (Hsp40) member C4	Dnajc4	0.852238	2.62514	2.39843	0.0280333	0.535529	-3.41452
ENSMUSG00000029776	3-hydroxyisobutyrate dehydrogenase	Hibadh	0.857225	3.71358	3.51869	0.00258701	0.407586	-1.54975
ENSMUSG00000041380	5-hydroxytryptamine (serotonin) receptor 2C	Htr2c	0.857326	2.96242	2.11703	0.0490811	0.602183	-3.75584
ENSMUSG00000016763	signal peptide, CUB domain, EGF-like 1	Scube1	0.858266	4.36742	3.05181	0.00712063	0.484942	-2.28931
ENSMUSG00000069020	ubiquitin related modifier 1	Urm1	0.859228	3.80243	3.72092	0.00166323	0.399967	-1.24003
ENSMUSG00000068099	small integral membrane protein 45	Smim45	0.869232	3.88937	2.71561	0.014554	0.510252	-2.86287
ENSMUSG00000036885	Rho guanine nucleotide exchange factor 26	Arhgef26	0.869647	5.2092	2.19235	0.0423465	0.591322	-3.83858
ENSMUSG00000022895	E26 avian leukemia oncogene 2, 3' domain	Ets2	0.872773	6.27906	5.24364	6.30114e-05	0.193587	1.88585
ENSMUSG00000026856	dolichyl pyrophosphate phosphatase 1	Dolpp1	0.875979	3.10832	2.18771	0.0427354	0.591812	-3.66355
ENSMUSG00000066150	solute carrier family 31, member 1	Slc31a1	0.879186	2.91	2.3097	0.0335315	0.545859	-3.51695
ENSMUSG00000019158	transmembrane protein 160	Tmem160	0.879641	2.85873	2.41672	0.0270104	0.535372	-3.35128
ENSMUSG00000041079	RWD domain containing 2B	Rwdd2b	0.881233	2.98877	2.50824	0.0223983	0.522862	-3.22141
ENSMUSG00000032434	CKLF-like MARVEL transmembrane domain containing 6	Cmtm6	0.887468	3.2241	2.67446	0.0158647	0.510314	-3.00817
ENSMUSG00000038077	potassium voltage-gated channel, shaker-related, subfamily, member 6	Kcna6	0.888354	3.05711	2.95339	0.00879279	0.484942	-2.52311
ENSMUSG00000015766	epidermal growth factor receptor pathway substrate 8	Eps8	0.890451	2.75173	2.29904	0.0342551	0.546879	-3.52472
ENSMUSG00000055493	epilepsy, progressive myoclonic epilepsy, type 2 gene alpha	Epm2a	0.89079	4.41841	3.59488	0.00219059	0.406307	-1.3424
ENSMUSG00000074892	UDP-Gal:betaGlcNAc beta 1,3-galactosyltransferase, polypeptide 5	B3galt5	0.900984	5.69247	4.49352	0.00030965	0.208227	0.436064
ENSMUSG00000039497	dermatan sulfate epimerase	Dse	0.903871	3.68659	3.41722	0.00322754	0.424931	-1.73974
ENSMUSG00000028164	mannosidase, beta A, lysosomal	Manba	0.907946	2.54157	2.15397	0.0456647	0.602183	-3.70864
ENSMUSG00000086877	RIKEN cDNA A230072C01 gene	A230072C01Rik	0.909389	2.88051	2.54999	0.0205513	0.517953	-3.22341
ENSMUSG00000027900	DNA-damage regulated autophagy modulator 2	Dram2	0.909964	3.02313	2.30784	0.0336563	0.545859	-3.50959
ENSMUSG00000103255	protocadherin alpha subfamily C, 1	Pcdhac1	0.919254	3.55866	2.94568	0.00893885	0.48568	-2.55196
ENSMUSG00000025348	integrin alpha 7	Itga7	0.919682	5.88175	3.59562	0.00218703	0.406307	-1.29795
ENSMUSG00000094936	RNA binding motif protein 4	Rbm4	0.930075	4.25307	2.8077	0.0119861	0.498568	-2.71283
ENSMUSG00000021759	phospholipid phosphatase 1	Plpp1	0.932387	2.56937	2.69598	0.0151658	0.510314	-3.03803
ENSMUSG00000094441	zinc finger protein 955A	Zfp955a	0.937461	3.4023	2.98432	0.00822978	0.484942	-2.55235
ENSMUSG00000025260	hydroxysteroid (17-beta) dehydrogenase 10	Hsd17b10	0.93774	3.04805	3.19833	0.00519148	0.484942	-2.26457
ENSMUSG00000025731	methyltransferase like 26	Mettl26	0.94298	2.91087	2.87106	0.0104793	0.48568	-2.72564
ENSMUSG00000025981	coenzyme Q10B	Coq10b	0.942992	3.45618	2.55773	0.0202251	0.517953	-3.13423
ENSMUSG00000007594	hyaluronan and proteoglycan link protein 4	Hapln4	0.958188	7.10279	3.44615	0.00303041	0.423189	-1.66613
ENSMUSG00000028980	hexose-6-phosphate dehydrogenase (glucose 1-dehydrogenase)	H6pd	0.975636	2.75063	2.85106	0.0109341	0.494183	-2.78384
ENSMUSG00000043487	acyl-CoA thioesterase 6	Acot6	0.983528	2.2747	2.1364	0.0472617	0.602183	-3.79206
ENSMUSG00000037649	histocompatibility 2, class II, locus DMa	H2-DMa	0.985104	3.11784	2.95599	0.00874397	0.484942	-2.61909
ENSMUSG00000050796	UDP-Gal:betaGal beta 1,3-galactosyltransferase, polypeptide 6	B3galt6	0.99115	2.79392	2.41462	0.0271265	0.535529	-3.37717
ENSMUSG00000003070	ephrin A2	Efna2	0.997567	2.62248	2.473	0.0240787	0.522862	-3.34551
ENSMUSG00000032314	electron transferring flavoprotein, alpha polypeptide	Etfa	1.00186	3.20998	3.2482	0.00466005	0.469423	-2.12528
ENSMUSG00000045690	WD repeat domain 89	Wdr89	1.00413	2.09521	2.3934	0.0283212	0.535529	-3.54866
ENSMUSG00000044847	U7 snRNP-specific Sm-like protein LSM11	Lsm11	1.00452	5.06305	3.60852	0.00212628	0.406307	-1.26117
ENSMUSG00000043131	MOB kinase activator 1A	Mob1a	1.01687	3.59759	2.78104	0.0126808	0.502693	-2.79939
ENSMUSG00000031431	TSC22 domain family, member 3	Tsc22d3	1.01801	4.04672	4.30173	0.000468818	0.208227	-0.225812
ENSMUSG00000007777	trafficking protein particle complex 2B	Trappc2b	1.02244	2.51972	2.98032	0.00830055	0.484942	-2.71205
ENSMUSG00000033083	TBC1 domain family, member 4	Tbc1d4	1.02537	2.88919	2.16901	0.0443368	0.597429	-3.69262
ENSMUSG00000044788	fatty acid desaturase domain family, member 6	Fads6	1.03221	3.01627	2.48908	0.0232979	0.522862	-3.24347
ENSMUSG00000026452	synaptotagmin II	Syt2	1.0328	3.47492	3.39497	0.00338777	0.424931	-1.77243
ENSMUSG00000045282	transmembrane protein 86B	Tmem86b	1.03435	1.85815	2.15806	0.0452996	0.602183	-3.81054
ENSMUSG00000033669	zinc finger protein 7	Zfp7	1.0345	3.20708	3.41921	0.00321358	0.424931	-1.8935
ENSMUSG00000044071	TAFA chemokine like family member 2	Tafa2	1.03499	3.6268	2.82231	0.0116211	0.495179	-2.68547
ENSMUSG00000056069	OTU deubiquitinase with linear linkage specificity like	Otulinl	1.03585	3.58665	3.77707	0.00147115	0.399967	-1.20502
ENSMUSG00000019461	phospholipid scramblase 3	Plscr3	1.03785	2.39648	2.38812	0.0286258	0.535529	-3.46969
ENSMUSG00000045176	BLOC-1 related complex subunit 6	Borcs6	1.04109	3.52958	3.37202	0.00356131	0.433316	-1.92848
ENSMUSG00000118866	7S RNA 1	Rn7s1	1.04803	6.26133	2.39994	0.0279477	0.535529	-3.4604
ENSMUSG00000039046	USP6 N-terminal like	Usp6nl	1.04973	2.95424	2.31716	0.0330329	0.544157	-3.49636
ENSMUSG00000016520	ligand of numb-protein X 2	Lnx2	1.04994	1.56415	2.11242	0.0495238	0.602183	-3.81766
ENSMUSG00000022783	sperm associated antigen 6-like	Spag6l	1.05218	2.68409	2.38282	0.0289349	0.535529	-3.44774
ENSMUSG00000078870	predicted gene 14410	Gm14410	1.05323	1.92333	2.36002	0.030301	0.535529	-3.54796
ENSMUSG00000020778	TEN1 telomerase capping complex subunit	Ten1	1.0593	3.15665	3.68167	0.00181222	0.400997	-1.52759
ENSMUSG00000047228	alpha-2-macroglobulin like 1	A2ml1	1.06867	1.55303	2.53163	0.0213449	0.522862	-3.37554
ENSMUSG00000042757	transmembrane protein 108	Tmem108	1.07226	2.3696	2.83479	0.011318	0.494183	-2.78185
ENSMUSG00000022587	lymphocyte antigen 6 family member E	Ly6e	1.07299	6.1558	3.73995	0.00159547	0.399967	-1.02645
ENSMUSG00000021023	protein only RNase P catalytic subunit	Prorp	1.08084	2.28212	2.52567	0.0216091	0.522862	-3.34178
ENSMUSG00000022707	1,4-alpha-glucan branching enzyme 1	Gbe1	1.10112	2.18895	2.55684	0.0202625	0.517953	-3.27064
ENSMUSG00000024601	isochorismatase domain containing 1	Isoc1	1.10643	2.2604	2.78534	0.0125662	0.501769	-2.92635
ENSMUSG00000025218	polymerase (DNA directed), lambda	Poll	1.10807	1.83588	2.41852	0.0269117	0.535372	-3.50798
ENSMUSG00000070394	transmembrane protein 256	Tmem256	1.10944	2.64625	2.31423	0.033228	0.545859	-3.52331
ENSMUSG00000024378	StAR related lipid transfer domain containing 4	Stard4	1.11726	2.76472	2.84867	0.0109896	0.494183	-2.81622
ENSMUSG00000034105	MTOR associated protein, eak-7 homolog	Meak7	1.12186	2.65161	2.84271	0.0111293	0.494183	-2.84569
ENSMUSG00000031932	G protein-coupled receptor 83	Gpr83	1.12541	2.56817	3.0058	0.0078598	0.484942	-2.64745
ENSMUSG00000001507	integrin alpha 3	Itga3	1.13409	2.45945	2.42018	0.0268214	0.535372	-3.3826
ENSMUSG00000004945	transmembrane protein 242	Tmem242	1.13563	3.45419	2.97272	0.00843667	0.484942	-2.51815
ENSMUSG00000053626	tolloid-like	Tll1	1.15917	2.01555	2.70921	0.0147506	0.510252	-3.1305
ENSMUSG00000058056	palladin, cytoskeletal associated protein	Palld	1.16144	1.6364	2.24777	0.0379459	0.567317	-3.6745
ENSMUSG00000022893	ADAM metallopeptidase with thrombospondin type 1 motif 1	Adamts1	1.16464	3.69874	4.87584	0.000136614	0.208227	0.760167
ENSMUSG00000028295	small integral membrane protein 8	Smim8	1.16891	1.94216	2.55998	0.0201313	0.517953	-3.35877
ENSMUSG00000001260	gamma-aminobutyric acid type A receptor subunit gamma 1	Gabrg1	1.16935	1.29787	2.1882	0.0426944	0.591812	-3.81791
ENSMUSG00000022020	N(alpha)-acetyltransferase 16, NatA auxiliary subunit	Naa16	1.17525	3.46713	3.12819	0.0060408	0.484942	-2.28915
ENSMUSG00000034445	cytochrome b561 family, member A3	Cyb561a3	1.17681	2.81325	2.63281	0.0173062	0.510314	-3.06336
ENSMUSG00000039976	TBC1 domain family, member 16	Tbc1d16	1.17741	3.41378	3.76097	0.00152382	0.399967	-1.20885
ENSMUSG00000070427	interleukin 18 binding protein	Il18bp	1.18184	2.28027	2.34627	0.0311536	0.536397	-3.56071
ENSMUSG00000036983	transcription factor B1, mitochondrial	Tfb1m	1.18559	1.81419	2.79939	0.0121986	0.499696	-3.09475
ENSMUSG00000020014	cilia and flagella associated protein 54	Cfap54	1.19174	3.72264	2.92927	0.00925748	0.48568	-2.52777
ENSMUSG00000052613	protocadherin 15	Pcdh15	1.19188	1.10218	2.48075	0.0236994	0.522862	-3.5375
ENSMUSG00000000876	peroxisomal membrane protein 4	Pxmp4	1.20393	2.07173	2.30115	0.034111	0.546879	-3.63511
ENSMUSG00000030263	inositol 1,4,5-triphosphate receptor associated 2	Irag2	1.20643	2.1541	2.24958	0.0378093	0.567317	-3.70128
ENSMUSG00000051590	mitogen-activated protein kinase kinase kinase 19	Map3k19	1.21621	2.03292	2.91249	0.00959466	0.48568	-2.77514
ENSMUSG00000047368	abhydrolase domain containing 17B	Abhd17b	1.22631	4.1948	4.98326	0.000108818	0.199253	0.969299
ENSMUSG00000023984	predicted gene 20517	Gm20517	1.22666	1.45888	2.14996	0.0460247	0.602183	-3.86206
ENSMUSG00000051855	mesoderm specific transcript	Mest	1.22879	1.7868	2.72671	0.0142185	0.510252	-3.19028
ENSMUSG00000001763	tetraspanin 33	Tspan33	1.23871	2.49329	3.0762	0.00675682	0.484942	-2.57603
ENSMUSG00000019872	sphingomyelin phosphodiesterase, acid-like 3A	Smpdl3a	1.24411	2.26104	2.48369	0.023557	0.522862	-3.31381
ENSMUSG00000087385	FSHD region gene 2 family member 1	Frg2f1	1.26195	1.7631	2.60537	0.018323	0.510314	-3.27412
ENSMUSG00000034845	plasmalemma vesicle associated protein	Plvap	1.27631	2.60409	3.15533	0.00569712	0.484942	-2.52572
ENSMUSG00000056665	thioesterase superfamily member 6	Them6	1.28254	4.57302	4.48894	0.000312722	0.208227	0.304149
ENSMUSG00000030681	major vault protein	Mvp	1.29908	0.888136	2.28152	0.0354771	0.554679	-3.76841
ENSMUSG00000098923	transmembrane protein 185B	Tmem185b	1.32199	2.29556	3.77888	0.00146534	0.399967	-1.6375
ENSMUSG00000051146	calcium/calmodulin-dependent protein kinase II inhibitor 2	Camk2n2	1.32947	2.53094	2.99163	0.00810197	0.484942	-2.60987
ENSMUSG00000021754	mitogen-activated protein kinase kinase kinase 1	Map3k1	1.33247	1.69297	2.52937	0.021445	0.522862	-3.42793
ENSMUSG00000050323	NADH:ubiquinone oxidoreductase complex assembly factor 6	Ndufaf6	1.36074	1.99004	2.29612	0.0344563	0.548154	-3.61955
ENSMUSG00000030203	dual specificity phosphatase 16	Dusp16	1.36428	1.55681	2.86428	0.0106313	0.48568	-3.05923
ENSMUSG00000025384	Fanconi anemia core complex associated protein 100	Faap100	1.36461	2.47865	3.09497	0.00648927	0.484942	-2.54368
ENSMUSG00000053398	3-phosphoglycerate dehydrogenase	Phgdh	1.38238	1.22316	2.40603	0.0276044	0.535529	-3.64257
ENSMUSG00000073155	short transmembrane mitochondrial protein 1	Stmp1	1.38342	2.0325	2.19345	0.0422546	0.591322	-3.72195
ENSMUSG00000025089	glial cell line derived neurotrophic factor family receptor alpha 1	Gfra1	1.38424	2.94449	4.29117	0.000479677	0.208227	-0.665438
ENSMUSG00000049191	retrotransposon Gag like 5	Rtl5	1.39848	1.6345	2.415	0.027105	0.535529	-3.55252
ENSMUSG00000107383	eukaryotic translation elongation factor 1 gamma pseudogene	Gm4366	1.39875	1.30037	2.40153	0.0278578	0.535529	-3.62099
ENSMUSG00000019230	LIM homeobox protein 9	Lhx9	1.41319	1.76267	2.74006	0.0138249	0.510252	-3.01772
ENSMUSG00000087006	predicted gene 13889	Gm13889	1.42131	2.67337	3.10813	0.00630785	0.484942	-2.36017
ENSMUSG00000029003	MAD2 mitotic arrest deficient-like 2	Mad2l2	1.45802	1.09253	2.78721	0.0125168	0.501769	-3.28747
ENSMUSG00000073609	D-2-hydroxyglutarate dehydrogenase	D2hgdh	1.47099	1.62145	2.62554	0.0175703	0.510314	-3.39004
ENSMUSG00000027610	glutathione synthetase	Gss	1.4936	3.09268	4.32898	0.000441923	0.208227	-0.55732
ENSMUSG00000083827	ribosomal protein L3 pseudogene	Gm15712	1.53404	1.25569	2.54697	0.02068	0.518645	-3.47202
ENSMUSG00000022969	interleukin 10 receptor, beta	Il10rb	1.53544	1.4904	2.3354	0.0318433	0.536397	-3.64921
ENSMUSG00000046818	DNA-damage-inducible transcript 4-like	Ddit4l	1.54156	2.74649	2.51792	0.0219568	0.522862	-3.31368
ENSMUSG00000087095	Emx2 opposite strand/antisense transcript, non-protein coding	Emx2os	1.55929	2.5045	3.33254	0.00388049	0.453189	-2.11394
ENSMUSG00000060716	pleckstrin homology domain containing, family H (with MyTH4 domain) member 1	Plekhh1	1.56706	1.20159	2.40674	0.0275643	0.535529	-3.61416
ENSMUSG00000045257	MORN repeat containing 2	Morn2	1.57299	1.2083	2.75521	0.013391	0.510252	-3.29215
ENSMUSG00000052336	C-X3-C motif chemokine receptor 1	Cx3cr1	1.58	1.93619	2.88746	0.01012	0.48568	-2.99116
ENSMUSG00000024957	potassium channel, subfamily K, member 4	Kcnk4	1.58776	1.32438	2.95355	0.00878976	0.484942	-3.06797
ENSMUSG00000041889	shisa family member 4	Shisa4	1.60369	2.54724	3.24518	0.00469066	0.469423	-2.29624
ENSMUSG00000037572	WD repeat and HMG-box DNA binding protein 1	Wdhd1	1.62703	1.20242	2.82941	0.0114478	0.494183	-3.24158
ENSMUSG00000048616	noggin	Nog	1.64833	2.09937	2.56625	0.0198717	0.517953	-3.31315
ENSMUSG00000096145	vitamin K epoxide reductase complex, subunit 1	Vkorc1	1.65675	0.912065	2.99827	0.00798762	0.484942	-3.14544
ENSMUSG00000031337	X-linked myotubular myopathy gene 1	Mtm1	1.684	2.19153	3.3119	0.00405847	0.453405	-2.35765
ENSMUSG00000038729	paralemmin A kinase anchor protein	Pakap	1.69332	5.5377	4.96334	0.000113497	0.199253	1.25672
ENSMUSG00000036949	solute carrier family 39 (zinc transporter), member 12	Slc39a12	1.71145	1.62111	3.1724	0.00549093	0.484942	-2.63521
ENSMUSG00000046806	cell cycle regulator of NHEJ	Cyren	1.71979	1.42482	2.77524	0.012837	0.506151	-3.22169
ENSMUSG00000097431	predicted gene, 26782	Gm26782	1.72574	1.4947	2.71557	0.0145551	0.510252	-3.20493
ENSMUSG00000060429	syntrophin, basic 1	Sntb1	1.77283	2.53042	4.28006	0.000491382	0.208227	-0.735854
ENSMUSG00000118790	predicted gene, 25939	Gm25939	1.81182	3.16466	2.25344	0.0375202	0.567317	-3.56763
ENSMUSG00000074802	growth arrest-specific 2 like 3	Gas2l3	1.88155	1.97158	3.31273	0.00405114	0.453405	-2.51268
ENSMUSG00000079022	collagen, type XXII, alpha 1	Col22a1	3.5984	2.10865	8.04406	3.05887e-07	0.00375905	2.33773
