# Supplementary material for: Profiling hippocampal neuronal populations reveals unique gene expression mosaics reflective of connectivity-based degeneration in the Ts65Dn mouse model of Down syndrome and Alzheimer’s disease
Source: Front Mol Neurosci. 2025 Feb 26;18:1546375. doi: 10.3389/fnmol.2025.1546375 (PMC11897496; doi:10.3389/fnmol.2025.1546375)
Supplement: SUPPLEMENTARY TABLE S2 — List of DEGs for CA3 PNs in Ts compared to 2N at p < 0.05. [file Table_2.XLSX]

## Sheet: p0.05
Accession_CA3	GENENAME_CA3	SYMBOL_CA3	logFC_CA3	AveExpr_CA3	t_CA3	P.Value_CA3	adj.P.Val_CA3	B_CA3
ENSMUSG00000022892	amyloid beta precursor protein	App	0.621096	11.2957	18.0437	3.5515e-15	4.77748e-11	24.7123
ENSMUSG00000040785	tetratricopeptide repeat domain 3	Ttc3	0.607024	10.8176	13.4661	1.80176e-12	8.59629e-09	18.4219
ENSMUSG00000022973	synaptojanin 1	Synj1	0.647134	10.3394	13.4258	1.9171e-12	8.59629e-09	18.4316
ENSMUSG00000022961	Son DNA binding protein	Son	0.589656	9.32822	10.6372	2.07159e-10	6.96676e-07	13.814
ENSMUSG00000022946	DOP1 leucine zipper like protein B	Dop1b	0.627512	7.83106	8.51674	1.31688e-08	3.54295e-05	9.81133
ENSMUSG00000022957	intersectin 1 (SH3 domain protein 1A)	Itsn1	0.546473	8.5292	8.28328	2.15476e-08	4.32064e-05	9.2233
ENSMUSG00000069729	AT-rich interaction domain 1B	Arid1b	0.569468	8.47256	8.2124	2.5058e-08	4.32064e-05	9.08096
ENSMUSG00000022965	interferon gamma receptor 2	Ifngr2	0.910156	6.04364	8.20064	2.56952e-08	4.32064e-05	9.27133
ENSMUSG00000025613	chaperonin containing TCP1 subunit 8	Cct8	0.675865	7.19881	7.74835	6.84361e-08	0.000102289	8.2325
ENSMUSG00000034377	tubby like protein 4	Tulp4	0.55965	7.90018	7.65262	8.44982e-08	0.000113667	7.93033
ENSMUSG00000051483	carbonyl reductase 1	Cbr1	0.953485	5.76179	7.58175	9.88511e-08	0.000120886	7.96491
ENSMUSG00000023805	synaptojanin 2	Synj2	0.846506	6.90348	7.48069	1.23773e-07	0.00013875	7.6729
ENSMUSG00000064923	predicted gene, 22042	Gm22042	1.7152	4.41099	7.01283	3.56705e-07	0.000369107	6.56087
ENSMUSG00000093930	3-hydroxy-3-methylglutaryl-Coenzyme A synthase 1	Hmgcs1	0.477579	7.78892	6.70802	7.21725e-07	0.000693475	5.80107
ENSMUSG00000023861	mitochondrial pyruvate carrier 1	Mpc1	1.09446	4.49313	6.56022	1.01996e-06	0.000914703	5.68188
ENSMUSG00000029608	rabphilin 3A	Rph3a	-0.48739	9.51414	-6.40189	1.48174e-06	0.00124577	4.77771
ENSMUSG00000020431	adenylate cyclase 1	Adcy1	-0.915289	6.5978	-6.26807	2.03633e-06	0.00155374	4.92863
ENSMUSG00000004366	somatostatin	Sst	-1.83979	4.89625	-6.25936	2.07905e-06	0.00155374	5.03797
ENSMUSG00000017978	Ca2+-dependent activator protein for secretion 2	Cadps2	1.47376	3.98291	6.20817	2.34933e-06	0.00166333	4.82682
ENSMUSG00000029122	EvC ciliary complex subunit 1	Evc	1.92899	3.37173	6.17982	2.51411e-06	0.00169099	4.52443
ENSMUSG00000009216	family with sequence similarity 163, member B	Fam163b	-1.84429	2.95763	-6.14818	2.71207e-06	0.00173728	4.27644
ENSMUSG00000031503	collagen, type IV, alpha 2	Col4a2	0.806038	6.56739	6.10304	3.02229e-06	0.00182378	4.54087
ENSMUSG00000031561	teneurin transmembrane protein 3	Tenm3	0.982195	4.81728	6.09003	3.11827e-06	0.00182378	4.65219
ENSMUSG00000040964	Rho guanine nucleotide exchange factor 10-like	Arhgef10l	-2.25364	2.77565	-6.03165	3.58863e-06	0.00195678	3.9445
ENSMUSG00000003418	ST8 alpha-N-acetyl-neuraminide alpha-2,8-sialyltransferase 6	St8sia6	-1.12898	5.35902	-6.02614	3.6366e-06	0.00195678	4.49145
ENSMUSG00000031502	collagen, type IV, alpha 1	Col4a1	0.634355	6.19582	5.95203	4.34899e-06	0.00220169	4.21853
ENSMUSG00000022983	SR-related CTD-associated factor 4	Scaf4	0.622175	6.14596	5.94542	4.41909e-06	0.00220169	4.22246
ENSMUSG00000045589	ferric-chelate reductase 1 like	Frrs1l	-0.591042	9.31854	-5.88978	5.05636e-06	0.00242922	3.57469
ENSMUSG00000022890	ATP synthase peripheral stalk subunit F6	Atp5pf	0.529225	7.00431	5.77977	6.60567e-06	0.00306412	3.70823
ENSMUSG00000022914	bromodomain and WD repeat domain containing 1	Brwd1	0.413502	7.74457	5.75499	7.01682e-06	0.00314634	3.52252
ENSMUSG00000034265	zinc finger, DHHC domain containing 14	Zdhhc14	0.561959	6.3592	5.69482	8.12643e-06	0.00352635	3.58967
ENSMUSG00000040972	immunoglobulin superfamily, member 21	Igsf21	1.15289	4.13987	5.66596	8.72046e-06	0.00366586	3.6599
ENSMUSG00000022964	transmembrane protein 50B	Tmem50b	0.628452	6.13519	5.63191	9.47836e-06	0.00386372	3.4721
ENSMUSG00000022967	interferon (alpha and beta) receptor 1	Ifnar1	0.739246	5.31108	5.57636	1.08609e-05	0.00429707	3.43635
ENSMUSG00000035202	leucyl-tRNA synthetase, mitochondrial	Lars2	0.781337	9.17889	5.53623	1.19855e-05	0.00460656	2.76035
ENSMUSG00000028519	disabled 1	Dab1	0.63511	5.97492	5.51278	1.26967e-05	0.00474433	3.21033
ENSMUSG00000022956	ATP synthase peripheral stalk subunit OSCP	Atp5po	0.490538	7.07034	5.48474	1.36035e-05	0.00494577	2.9786
ENSMUSG00000089774	solute carrier family 5 (inositol transporters), member 3	Slc5a3	0.667849	6.7392	5.42497	1.57619e-05	0.0055797	2.8797
ENSMUSG00000020297	neuron specific gene family member 2	Nsg2	0.466836	8.21273	5.32892	1.99814e-05	0.00689203	2.40045
ENSMUSG00000029151	solute carrier family 30 (zinc transporter), member 3	Slc30a3	-0.704725	5.39076	-5.28898	2.20574e-05	0.00741792	2.74887
ENSMUSG00000039087	ras responsive element binding protein 1	Rreb1	1.19031	5.40617	5.24449	2.46283e-05	0.00789644	2.63397
ENSMUSG00000022951	regulator of calcineurin 1	Rcan1	0.550365	6.08592	5.24406	2.46544e-05	0.00789644	2.54164
ENSMUSG00000046201	SR-related CTD-associated factor 8	Scaf8	0.481551	6.3681	5.23106	2.54618e-05	0.00796541	2.46052
ENSMUSG00000022982	superoxide dismutase 1, soluble	Sod1	0.435587	6.85722	5.22095	2.61088e-05	0.00798218	2.36462
ENSMUSG00000036053	formin-like 2	Fmnl2	0.871122	4.56685	5.19907	2.75656e-05	0.00806114	2.5957
ENSMUSG00000043301	potassium inwardly-rectifying channel, subfamily J, member 6	Kcnj6	0.465008	7.12572	5.16178	3.02398e-05	0.00864165	2.16698
ENSMUSG00000017734	dysbindin domain containing 2	Dbndd2	0.658531	5.39093	5.1468	3.13867e-05	0.00864165	2.41301
ENSMUSG00000089945	paralemmin A kinase anchor protein	Pakap	-0.889114	5.49878	-5.14564	3.14779e-05	0.00864165	2.38238
ENSMUSG00000028289	Eph receptor A7	Epha7	-0.407065	8.73599	-5.09965	3.52914e-05	0.0094948	1.73453
ENSMUSG00000102752	predicted gene 7694	Gm7694	2.29741	1.82925	5.04145	4.07953e-05	0.0106556	1.31212
ENSMUSG00000034157	CLOCK interacting protein, circadian	Cipc	0.536169	6.12261	5.03758	4.11901e-05	0.0106556	2.04716
ENSMUSG00000022974	PAX3 and PAX7 binding protein 1	Paxbp1	0.696026	5.9553	5.02487	4.25162e-05	0.0107904	2.02396
ENSMUSG00000074892	UDP-Gal:betaGlcNAc beta 1,3-galactosyltransferase, polypeptide 5	B3galt5	0.596618	5.94495	5.01739	4.33156e-05	0.0107904	2.01702
ENSMUSG00000055653	glypican 3	Gpc3	1.91223	2.16154	5.00772	4.43727e-05	0.0108527	1.46087
ENSMUSG00000050272	DS cell adhesion molecule	Dscam	0.521737	6.55781	4.97523	4.81186e-05	0.0115588	1.80585
ENSMUSG00000094306	predicted gene, 24924	Gm24924	1.90072	6.62346	4.9613	4.98201e-05	0.0117576	1.80099
ENSMUSG00000063239	glutamate receptor, metabotropic 4	Grm4	-1.68814	2.94572	-4.94314	5.21299e-05	0.0120905	1.82188
ENSMUSG00000097789	cortexin domain containing 1	Ctxnd1	1.4166	3.51797	4.93127	5.36973e-05	0.012243	1.94661
ENSMUSG00000031604	methylsterol monoxygenase 1	Msmo1	0.616291	5.90377	4.89401	5.89351e-05	0.0132132	1.7237
ENSMUSG00000055430	nucleosome assembly protein 1-like 5	Nap1l5	-0.529252	6.30841	-4.86968	6.26287e-05	0.0138112	1.60253
ENSMUSG00000052684	jun proto-oncogene	Jun	0.946552	5.20135	4.85068	6.56753e-05	0.0141098	1.70617
ENSMUSG00000026674	discoidin domain receptor family, member 2	Ddr2	1.5522	2.4727	4.84798	6.612e-05	0.0141098	1.50869
ENSMUSG00000052920	protein kinase, cGMP-dependent, type I	Prkg1	0.615436	5.70262	4.84162	6.71802e-05	0.0141098	1.62276
ENSMUSG00000039680	mitochondrial ribosomal protein S6	Mrps6	0.927207	4.32469	4.82962	6.92275e-05	0.0141098	1.7435
ENSMUSG00000005034	protein kinase, cAMP dependent, catalytic, beta	Prkacb	0.51059	7.02541	4.81484	7.18331e-05	0.0144224	1.33563
ENSMUSG00000019848	popeye domain containing 3	Popdc3	1.22543	3.13563	4.80539	7.35521e-05	0.0145503	1.56602
ENSMUSG00000040174	alkB homolog 3, alpha-ketoglutarate-dependent dioxygenase	Alkbh3	-1.4473	2.60624	-4.78082	7.82151e-05	0.0151325	1.357
ENSMUSG00000015659	serine active site containing 1	Serac1	0.735889	5.02333	4.77813	7.87447e-05	0.0151325	1.56876
ENSMUSG00000022897	dual-specificity tyrosine phosphorylation regulated kinase 1a	Dyrk1a	0.391874	7.06072	4.76308	8.17661e-05	0.0154918	1.19694
ENSMUSG00000007440	protocadherin alpha 10	Pcdha10	-1.27464	3.61382	-4.73767	8.7138e-05	0.0161521	1.51762
ENSMUSG00000030270	copine family member IX	Cpne9	-0.672755	7.10614	-4.73246	8.82808e-05	0.0161521	1.12544
ENSMUSG00000023809	ribosomal protein S6 kinase, polypeptide 2	Rps6ka2	0.954758	4.40224	4.72988	8.88533e-05	0.0161521	1.50897
ENSMUSG00000021670	3-hydroxy-3-methylglutaryl-Coenzyme A reductase	Hmgcr	0.424653	6.68293	4.71581	9.2039e-05	0.016431	1.15723
ENSMUSG00000117254	predicted gene, 34567	Gm34567	1.30737	3.58779	4.7124	9.28304e-05	0.016431	1.46073
ENSMUSG00000022587	lymphocyte antigen 6 family member E	Ly6e	0.809587	7.14019	4.59569	0.000124362	0.0217261	0.777033
ENSMUSG00000021273	farnesyl diphosphate farnesyl transferase 1	Fdft1	0.533039	6.39668	4.53373	0.000145262	0.0248136	0.758204
ENSMUSG00000063661	keratin 73	Krt73	-2.23209	1.08962	-4.53247	0.000145724	0.0248136	0.243446
ENSMUSG00000051323	protocadherin 19	Pcdh19	0.841276	5.58442	4.51722	0.000151401	0.025192	0.855421
ENSMUSG00000064351	cytochrome c oxidase subunit I	COX1	-0.243721	11.0673	-4.51646	0.000151691	0.025192	-0.235612
ENSMUSG00000023806	radial spoke 3B homolog (Chlamydomonas)	Rsph3b	2.6636	1.15938	4.48559	0.000163901	0.0264724	-0.106537
ENSMUSG00000034575	terminal nucleotidyltransferase 4A	Tent4a	-0.482072	6.03756	-4.48356	0.000164736	0.0264724	0.692895
ENSMUSG00000046962	zinc finger and BTB domain containing 21	Zbtb21	0.567053	5.3485	4.48219	0.000165305	0.0264724	0.813759
ENSMUSG00000025810	neuropilin 1	Nrp1	0.388516	7.63017	4.47583	0.000167959	0.026581	0.396987
ENSMUSG00000050248	EvC ciliary complex subunit 2	Evc2	0.965122	6.02829	4.46892	0.000170898	0.0267316	0.689269
ENSMUSG00000023147	guided entry of tail-anchored proteins factor 1	Get1	0.552773	5.74781	4.45159	0.000178486	0.0272981	0.672656
ENSMUSG00000020866	calcium channel, voltage-dependent, T type, alpha 1G subunit	Cacna1g	-1.46859	3.41584	-4.45139	0.000178578	0.0272981	0.859946
ENSMUSG00000073514	docking protein 6	Dok6	-0.3156	7.96652	-4.44656	0.000180754	0.0273203	0.252688
ENSMUSG00000052299	listerin E3 ubiquitin protein ligase 1	Ltn1	0.427905	6.6856	4.4035	0.000201364	0.0300972	0.377568
ENSMUSG00000064370	cytochrome b	CYTB	-0.24832	10.6645	-4.38501	0.000210916	0.0311785	-0.465647
ENSMUSG00000059149	major facilitator superfamily domain containing 4A	Mfsd4a	-0.612158	5.10887	-4.37836	0.000214466	0.0313586	0.590754
ENSMUSG00000032500	doublecortin-like kinase 3	Dclk3	-1.33244	3.821	-4.36778	0.00022023	0.0318553	0.684865
ENSMUSG00000022898	VPS26 endosomal protein sorting factor C	Vps26c	0.999982	3.89117	4.35154	0.000229378	0.0328254	0.646067
ENSMUSG00000040183	ankyrin repeat domain 6	Ankrd6	1.56547	2.86641	4.34641	0.000232348	0.0329004	0.516197
ENSMUSG00000022971	interferon (alpha and beta) receptor 2	Ifnar2	0.912874	3.67297	4.29752	0.000262641	0.036158	0.524756
ENSMUSG00000023947	nuclear factor of kappa light polypeptide gene enhancer in B cells inhibitor, epsilon	Nfkbie	-1.55914	3.08649	-4.29633	0.000263424	0.036158	0.474998
ENSMUSG00000027210	Meis homeobox 2	Meis2	2.18606	2.17881	4.29113	0.000266881	0.036158	0.235881
ENSMUSG00000040125	G protein-coupled receptor 26	Gpr26	-0.281116	8.66688	-4.28306	0.000272328	0.036158	-0.288271
ENSMUSG00000034584	exophilin 5	Exph5	0.511063	5.95277	4.28185	0.000273156	0.036158	0.219109
ENSMUSG00000020427	insulin-like growth factor binding protein 3	Igfbp3	1.259	3.48506	4.27852	0.000275447	0.036158	0.469435
ENSMUSG00000042589	cut-like homeobox 2	Cux2	-1.30151	2.9889	-4.27648	0.000276857	0.036158	0.4267
ENSMUSG00000053141	protein tyrosine phosphatase receptor type T	Ptprt	-0.702161	5.37708	-4.25203	0.000294347	0.0380727	0.246505
ENSMUSG00000052031	T cell activation GTPase activating protein 1	Tagap1	1.02607	3.54941	4.24192	0.000301897	0.0383153	0.395396
ENSMUSG00000024777	protein phosphatase 2, regulatory subunit B', beta	Ppp2r5b	0.406915	6.55834	4.23998	0.000303367	0.0383153	0.0113563
ENSMUSG00000021820	calcium/calmodulin-dependent protein kinase II gamma	Camk2g	0.390045	6.72665	4.23814	0.000304768	0.0383153	-0.0281719
ENSMUSG00000058240	crystallin zeta like 1	Cryzl1	0.674173	5.10252	4.2191	0.000319656	0.0398149	0.219343
ENSMUSG00000034345	general transcription factor IIH, polypeptide 5	Gtf2h5	0.52974	5.45594	4.21431	0.000323511	0.0398602	0.144709
ENSMUSG00000025733	ras homolog family member T2	Rhot2	0.529389	5.27755	4.20889	0.000327936	0.0398602	0.176976
ENSMUSG00000041120	NBL1, DAN family BMP antagonist	Nbl1	0.664127	5.93402	4.2077	0.000328909	0.0398602	0.0424337
ENSMUSG00000021703	serine incorporator 5	Serinc5	0.602119	5.06806	4.18647	0.000346869	0.0415339	0.144524
ENSMUSG00000028601	enoyl Coenzyme A hydratase domain containing 2	Echdc2	0.931751	3.69492	4.18414	0.000348895	0.0415339	0.26903
ENSMUSG00000030137	tubulin, alpha 8	Tuba8	1.0246	4.33992	4.16407	0.000366873	0.043291	0.181137
ENSMUSG00000040270	BTB and CNC homology, basic leucine zipper transcription factor 2	Bach2	0.665317	4.65068	4.14393	0.000385833	0.0451324	0.101852
ENSMUSG00000019889	protein tyrosine phosphatase receptor type K	Ptprk	-0.485656	6.1951	-4.13759	0.000391999	0.0453072	-0.172085
ENSMUSG00000021087	reticulon 1	Rtn1	0.190736	9.67137	4.13549	0.000394063	0.0453072	-0.855635
ENSMUSG00000030691	FCH and double SH3 domains 2	Fchsd2	-0.626754	4.9695	-4.13185	0.000397662	0.0453335	0.0268357
ENSMUSG00000041468	G-protein coupled receptor 12	Gpr12	-0.799641	4.18483	-4.11982	0.000409813	0.0463261	0.103518
ENSMUSG00000029126	neuron specific gene family member 1	Nsg1	0.433264	7.23372	4.09939	0.000431292	0.0480042	-0.453501
ENSMUSG00000029819	neuropeptide Y	Npy	-1.48991	3.32164	-4.09892	0.000431795	0.0480042	0.0728315
ENSMUSG00000033849	UDP-Gal:betaGlcNAc beta 1,3-galactosyltransferase, polypeptide 2	B3galt2	0.59911	5.16832	4.06383	0.000471377	0.0515045	-0.165109
ENSMUSG00000015094	neural proliferation, differentiation and control 1	Npdc1	0.284046	7.91208	4.06096	0.000474767	0.0515045	-0.681699
ENSMUSG00000032968	inhibin alpha	Inha	-1.33674	2.18431	-4.03918	0.000501303	0.0538661	-0.257006
ENSMUSG00000022840	adenylate cyclase 5	Adcy5	0.631216	5.23956	4.0366	0.000504544	0.0538661	-0.231149
ENSMUSG00000059173	phosphodiesterase 1A, calmodulin-dependent	Pde1a	0.367434	7.24274	4.01561	0.000531683	0.0558486	-0.671327
ENSMUSG00000030693	kallikrein related-peptidase 10	Klk10	-1.13417	3.4455	-4.01262	0.000535666	0.0558486	-0.115247
ENSMUSG00000030047	Rho GTPase activating protein 25	Arhgap25	-1.50142	3.54463	-4.0096	0.000539721	0.0558486	-0.120954
ENSMUSG00000004040	signal transducer and activator of transcription 3	Stat3	-0.50614	5.47452	-3.9994	0.000553632	0.0567463	-0.365293
ENSMUSG00000038058	nucleotide-binding oligomerization domain containing 1	Nod1	2.5986	0.360738	3.99444	0.00056053	0.0567463	-1.35691
ENSMUSG00000023353	ArfGAP with GTPase domain, ankyrin repeat and PH domain 3	Agap3	0.27617	8.2413	3.99406	0.000561051	0.0567463	-0.909517
ENSMUSG00000027356	fermitin family member 1	Fermt1	1.93408	1.84105	3.98478	0.000574197	0.0575895	-0.483498
ENSMUSG00000022962	phosphoribosylglycinamide formyltransferase	Gart	0.573094	4.89956	3.98217	0.00057795	0.0575895	-0.317152
ENSMUSG00000059456	PTK2 protein tyrosine kinase 2 beta	Ptk2b	0.242051	10.3448	3.97839	0.000583422	0.0577073	-1.39676
ENSMUSG00000025485	RIC8 guanine nucleotide exchange factor A	Ric8a	0.478602	5.7646	3.96671	0.000600653	0.058978	-0.498654
ENSMUSG00000022893	ADAM metallopeptidase with thrombospondin type 1 motif 1	Adamts1	1.12562	2.82492	3.96214	0.000607537	0.0592217	-0.269736
ENSMUSG00000033166	DIS3 homolog, exosome endoribonuclease and 3'-5' exoribonuclease	Dis3	-0.808074	4.21164	-3.95214	0.000622877	0.0602801	-0.290445
ENSMUSG00000054263	LIF receptor alpha	Lifr	0.455352	6.95837	3.93103	0.000656509	0.0630193	-0.816746
ENSMUSG00000022416	calcium channel, voltage-dependent, alpha 1I subunit	Cacna1i	0.946124	4.988	3.92856	0.00066055	0.0630193	-0.453651
ENSMUSG00000030621	malic enzyme 3, NADP(+)-dependent, mitochondrial	Me3	-0.417285	6.18947	-3.9257	0.000665285	0.063024	-0.687964
ENSMUSG00000030393	zinc finger protein interacting with K protein 1	Zik1	-0.773798	4.10489	-3.91722	0.000679473	0.0639179	-0.362053
ENSMUSG00000029578	WD repeat domain, phosphoinositide interacting 2	Wipi2	0.399847	6.3341	3.91256	0.000687399	0.0642145	-0.739236
ENSMUSG00000022463	sterol regulatory element binding factor 2	Srebf2	0.281001	8.0543	3.90889	0.000693704	0.0643566	-1.0808
ENSMUSG00000042401	cartilage acidic protein 1	Crtac1	0.759082	5.2244	3.89157	0.000724258	0.0665957	-0.589317
ENSMUSG00000032735	actin binding LIM protein family, member 3	Ablim3	-1.11299	3.33023	-3.88868	0.000729485	0.0665957	-0.390579
ENSMUSG00000000805	carbonic anhydrase 4	Car4	0.834834	4.90961	3.88591	0.000734534	0.0665957	-0.540651
ENSMUSG00000056492	adhesion G protein-coupled receptor F5	Adgrf5	0.727095	4.6995	3.88421	0.000737642	0.0665957	-0.515398
ENSMUSG00000030302	ATPase, Ca++ transporting, plasma membrane 2	Atp2b2	-0.207708	10.4757	-3.87696	0.000751063	0.0673553	-1.6792
ENSMUSG00000024059	CAP-GLY domain containing linker protein family, member 4	Clip4	0.531357	5.30108	3.87297	0.000758555	0.0675767	-0.641854
ENSMUSG00000040563	phospholipid phosphatase related 2	Plppr2	0.37708	7.62841	3.8693	0.000765507	0.0675877	-1.09699
ENSMUSG00000045071	RIKEN cDNA E130308A19 gene	E130308A19Rik	-1.48067	2.28691	-3.8654	0.000772961	0.0675877	-0.565845
ENSMUSG00000022295	ATPase, H+ transporting, lysosomal V1 subunit C1	Atp6v1c1	0.259029	7.97301	3.86499	0.000773752	0.0675877	-1.174
ENSMUSG00000073471	radial spoke 3A homolog (Chlamydomonas)	Rsph3a	1.39324	2.80517	3.85633	0.000790588	0.068173	-0.50402
ENSMUSG00000004530	coronin, actin binding protein 1C	Coro1c	-0.628325	6.0335	-3.8503	0.000802512	0.0687605	-0.813115
ENSMUSG00000023015	Rac GTPase-activating protein 1	Racgap1	-1.42253	3.0484	-3.83444	0.00083476	0.070235	-0.522024
ENSMUSG00000023017	acid-sensing ion channel 1	Asic1	-1.00571	4.38684	-3.83362	0.000836472	0.070235	-0.57734
ENSMUSG00000012819	cadherin related 23 (otocadherin)	Cdh23	-1.26154	3.31919	-3.83319	0.000837369	0.070235	-0.510836
ENSMUSG00000020038	cryptochrome circadian regulator 1	Cry1	1.14123	2.84496	3.83163	0.000840606	0.070235	-0.559564
ENSMUSG00000034858	atos homolog A	Atosa	-0.511697	5.45183	-3.82304	0.000858733	0.0708692	-0.794001
ENSMUSG00000014592	calmodulin binding transcription activator 1	Camta1	-0.188123	9.50884	-3.81841	0.000868664	0.0712516	-1.605
ENSMUSG00000031538	plasminogen activator, tissue	Plat	0.748238	4.17011	3.81585	0.000874189	0.0712702	-0.595781
ENSMUSG00000032590	acylpeptide hydrolase	Apeh	-0.743953	4.03958	-3.8105	0.000885873	0.0715139	-0.604617
ENSMUSG00000022305	low density lipoprotein-related protein 12	Lrp12	-0.421248	6.63607	-3.80766	0.000892142	0.0715139	-1.06359
ENSMUSG00000005237	dynein, axonemal, heavy chain 2	Dnah2	2.26898	0.671486	3.80387	0.000900571	0.0715139	-1.37706
ENSMUSG00000039427	ALG1 chitobiosyldiphosphodolichol beta-mannosyltransferase	Alg1	-0.786394	3.8106	-3.80119	0.000906589	0.0715139	-0.594708
ENSMUSG00000057897	calcium/calmodulin-dependent protein kinase II, beta	Camk2b	0.19516	10.4618	3.80036	0.000908439	0.0715139	-1.85977
ENSMUSG00000031608	polypeptide N-acetylgalactosaminyltransferase 7	Galnt7	-0.983039	3.49608	-3.80008	0.000909075	0.0715139	-0.583895
ENSMUSG00000106847	paternally expressed 13	Peg13	-0.289376	8.15936	-3.79632	0.000917586	0.0717637	-1.37805
ENSMUSG00000028532	cache domain containing 1	Cachd1	-0.398992	7.57511	-3.78625	0.000940788	0.0731531	-1.29056
ENSMUSG00000031210	G protein-coupled receptor 165	Gpr165	-1.87287	1.40135	-3.78375	0.000946658	0.0731864	-1.00652
ENSMUSG00000107879	RIKEN cDNA 9330102E08 gene	9330102E08Rik	-0.659749	4.2912	-3.78009	0.000955282	0.0734312	-0.696715
ENSMUSG00000028339	collagen, type XV, alpha 1	Col15a1	2.64509	1.28219	3.76888	0.000982192	0.0747974	-1.27983
ENSMUSG00000032087	DS cell adhesion molecule like 1	Dscaml1	-0.365469	7.69029	-3.76806	0.000984177	0.0747974	-1.35358
ENSMUSG00000097767	myocardial infarction associated transcript (non-protein coding)	Miat	0.404956	7.41997	3.75844	0.00100792	0.0755128	-1.3327
ENSMUSG00000029581	fascin actin-bundling protein 1	Fscn1	0.526722	5.22849	3.75743	0.00101043	0.0755128	-0.911644
ENSMUSG00000049775	thymosin, beta 4, X chromosome	Tmsb4x	0.343529	7.56977	3.75105	0.00102654	0.0762929	-1.3641
ENSMUSG00000116673	RIKEN cDNA A630089N07 gene	A630089N07Rik	1.92399	1.4283	3.74352	0.00104584	0.0773001	-1.14173
ENSMUSG00000063358	mitogen-activated protein kinase 1	Mapk1	0.211029	9.30474	3.73675	0.00106352	0.0781775	-1.75742
ENSMUSG00000040957	CDK5 and Abl enzyme substrate 1	Cables1	-1.72699	1.68176	-3.73113	0.00107842	0.0788418	-1.01568
ENSMUSG00000026090	capping protein inhibiting regulator of actin like	Cracdl	-0.491637	7.35689	-3.72776	0.00108744	0.0790719	-1.39044
ENSMUSG00000038208	post-GPI attachment to proteins 3	Pgap3	-1.51369	1.97429	-3.72255	0.00110153	0.0796658	-0.9271
ENSMUSG00000019539	reticulocalbin 3, EF-hand calcium binding domain	Rcn3	1.86111	1.6618	3.72014	0.00110813	0.0797144	-1.06963
ENSMUSG00000055022	contactin 1	Cntn1	0.180708	9.48381	3.7086	0.00114019	0.0815844	-1.86251
ENSMUSG00000032366	tropomyosin 1, alpha	Tpm1	0.289857	7.83149	3.69227	0.00118714	0.0843364	-1.56381
ENSMUSG00000052551	adenosine deaminase, RNA-specific, B2	Adarb2	-1.20761	2.73467	-3.69089	0.00119119	0.0843364	-0.848553
ENSMUSG00000031870	progesterone receptor	Pgr	1.09167	3.33174	3.68631	0.00120476	0.0848501	-0.829427
ENSMUSG00000023967	mitochondrial ribosomal protein S18A	Mrps18a	0.684208	4.28583	3.68205	0.00121751	0.0853015	-0.908921
ENSMUSG00000046387	protocadherin beta 17	Pcdhb17	-0.691818	4.11148	-3.67468	0.00123985	0.0861305	-0.91729
ENSMUSG00000031078	cortactin	Cttn	0.319514	7.02807	3.6734	0.00124377	0.0861305	-1.45924
ENSMUSG00000048988	leucine rich repeat and fibronectin type III, extracellular 1	Elfn1	-1.25199	3.21592	-3.67064	0.00125226	0.0861305	-0.863219
ENSMUSG00000040943	tet methylcytosine dioxygenase 2	Tet2	-0.43062	6.48706	-3.66516	0.00126931	0.0861305	-1.37395
ENSMUSG00000047181	sterile alpha motif domain containing 14	Samd14	0.959561	3.60629	3.66496	0.00126994	0.0861305	-0.881796
ENSMUSG00000074909	RAN binding protein 6	Ranbp6	-0.393605	5.88892	-3.66424	0.00127219	0.0861305	-1.25832
ENSMUSG00000064363	NADH dehydrogenase subunit 4	ND4	-0.280495	9.62492	-3.66362	0.00127416	0.0861305	-2.00094
ENSMUSG00000004961	synaptotagmin V	Syt5	-0.397153	6.31503	-3.65878	0.00128945	0.0865693	-1.3548
ENSMUSG00000071753	cerebellar degeneration related antigen 1, opposite strand	Cdr1os	-0.337211	10.2721	-3.6575	0.00129352	0.0865693	-2.16222
ENSMUSG00000015647	laminin, alpha 5	Lama5	-2.13003	0.667263	-3.64608	0.00133046	0.0886009	-1.46548
ENSMUSG00000039629	striatin interacting protein 2	Strip2	0.546977	5.29806	3.63312	0.00137364	0.0897041	-1.20021
ENSMUSG00000046671	mitochondrial fission regulator 1-like	Mtfr1l	-0.619109	4.81157	-3.63221	0.00137673	0.0897041	-1.11356
ENSMUSG00000059213	dendrin	Ddn	-0.25883	8.9366	-3.63163	0.00137872	0.0897041	-1.93022
ENSMUSG00000035033	T-box brain transcription factor 1	Tbr1	-0.375901	6.22086	-3.62902	0.00138759	0.0897041	-1.40352
ENSMUSG00000025939	ubiquitin-conjugating enzyme E2W (putative)	Ube2w	0.479845	5.46184	3.62788	0.00139149	0.0897041	-1.24296
ENSMUSG00000033039	microtubule associated monooxygenase, calponin and LIM domain containing -like 1	Micall1	0.775676	3.99713	3.62776	0.0013919	0.0897041	-0.993308
ENSMUSG00000014039	PR domain containing 15	Prdm15	0.548392	5.29137	3.62679	0.00139524	0.0897041	-1.21108
ENSMUSG00000069184	zinc finger protein 72	Zfp72	-1.13147	2.93706	-3.6234	0.00140696	0.0897041	-0.968006
ENSMUSG00000029108	protocadherin 7	Pcdh7	-0.25182	7.52977	-3.62337	0.00140705	0.0897041	-1.67509
ENSMUSG00000022960	downstream neighbor of SON	Donson	0.723712	4.00189	3.61181	0.00144766	0.0918582	-1.04816
ENSMUSG00000036158	prickle planar cell polarity protein 1	Prickle1	0.352983	6.69597	3.60761	0.0014627	0.0923769	-1.54348
ENSMUSG00000059534	ubiquinol-cytochrome c reductase, complex III subunit X	Uqcr10	-0.652112	4.1943	-3.60246	0.00148135	0.0931174	-1.08862
ENSMUSG00000049649	G-protein coupled receptor 3	Gpr3	-1.48739	1.53902	-3.5987	0.00149513	0.0935464	-1.28793
ENSMUSG00000044835	ankyrin repeat domain 45	Ankrd45	-1.23602	2.84741	-3.59434	0.00151125	0.0941174	-1.0357
ENSMUSG00000029480	DEAH-box helicase 37	Dhx37	-0.649202	4.03344	-3.59198	0.00152003	0.0942281	-1.08638
ENSMUSG00000055373	fucosyltransferase 9	Fut9	-0.365161	6.59621	-3.58813	0.00153447	0.0946013	-1.5763
ENSMUSG00000028701	leucine rich adaptor protein 1	Lurap1	-0.987547	2.85921	-3.58664	0.00154012	0.0946013	-1.05088
ENSMUSG00000073557	protein phosphatase 1, regulatory subunit 12B	Ppp1r12b	0.398705	7.03518	3.58326	0.00155299	0.0948576	-1.67172
ENSMUSG00000054074	SKI/DACH domain containing 1	Skida1	-0.431019	5.47608	-3.58184	0.0015584	0.0948576	-1.3587
ENSMUSG00000022861	diacylglycerol kinase, gamma	Dgkg	0.424523	7.67994	3.57957	0.00156714	0.0949188	-1.80129
ENSMUSG00000028876	Eph receptor A10	Epha10	1.17366	3.18573	3.57791	0.00157351	0.0949188	-1.06325
ENSMUSG00000053846	lipase, endothelial	Lipg	-1.44288	2.12391	-3.56832	0.00161105	0.0963938	-1.18551
ENSMUSG00000030322	methyl-CpG binding domain protein 4	Mbd4	-1.6511	1.3227	-3.568	0.0016123	0.0963938	-1.40224
ENSMUSG00000093445	leucine-rich repeats and calponin homology (CH) domain containing 4	Lrch4	-1.0904	2.85788	-3.56268	0.00163349	0.0964517	-1.09899
ENSMUSG00000029245	Eph receptor A5	Epha5	-0.226535	9.35868	-3.56239	0.00163466	0.0964517	-2.17989
ENSMUSG00000054199	gon-4-like (C.elegans)	Gon4l	-0.404267	6.45588	-3.56177	0.00163717	0.0964517	-1.61522
ENSMUSG00000023156	ribonuclease P 14 subunit	Rpp14	-0.767171	4.00263	-3.56058	0.00164194	0.0964517	-1.15729
ENSMUSG00000021319	secreted frizzled-related protein 4	Sfrp4	1.30502	2.06543	3.55537	0.00166307	0.0969924	-1.22941
ENSMUSG00000004455	protein phosphatase 1 catalytic subunit gamma	Ppp1cc	0.565983	4.68877	3.55476	0.00166557	0.0969924	-1.26245
ENSMUSG00000025477	inositol polyphosphate-5-phosphatase A	Inpp5a	0.632336	4.51512	3.55087	0.00168156	0.0970778	-1.24778
ENSMUSG00000002409	dual-specificity tyrosine phosphorylation regulated kinase 1b	Dyrk1b	-0.784802	3.97538	-3.54722	0.00169668	0.0970778	-1.18138
ENSMUSG00000018736	nudE neurodevelopment protein 1 like 1	Ndel1	-0.365306	6.15621	-3.5457	0.001703	0.0970778	-1.58803
ENSMUSG00000029390	transmembrane p24 trafficking protein 2	Tmed2	-0.897711	3.37773	-3.54567	0.00170312	0.0970778	-1.13345
ENSMUSG00000029757	dynein cytoplasmic 1 intermediate chain 1	Dync1i1	0.314775	7.62577	3.54277	0.0017153	0.0973596	-1.87664
ENSMUSG00000023868	phosphodiesterase 10A	Pde10a	0.351077	7.13109	3.5401	0.00172657	0.0975875	-1.7967
ENSMUSG00000029478	nuclear receptor co-repressor 2	Ncor2	-0.224419	8.62736	-3.53645	0.00174207	0.0980518	-2.09359
ENSMUSG00000021242	NPC intracellular cholesterol transporter 2	Npc2	0.964222	3.31786	3.52837	0.00177695	0.0995981	-1.16909
ENSMUSG00000037400	ATPase, class VI, type 11B	Atp11b	-0.409403	5.99958	-3.52656	0.00178485	0.0996255	-1.60481
ENSMUSG00000031508	ankyrin repeat domain 10	Ankrd10	0.528088	5.13206	3.51761	0.00182442	0.100834	-1.44948
ENSMUSG00000099689	zinc finger protein 383	Zfp383	-1.38375	2.57341	-3.51675	0.00182825	0.100834	-1.21914
ENSMUSG00000040596	pogo transposable element with KRAB domain	Pogk	0.597579	4.90187	3.51659	0.00182899	0.100834	-1.37516
ENSMUSG00000034751	microtubule associated serine/threonine kinase family member 4	Mast4	-0.32635	6.9986	-3.51181	0.00185049	0.101603	-1.83616
ENSMUSG00000040820	holocarboxylase synthetase (biotin- [propriony-Coenzyme A-carboxylase (ATP-hydrolysing)] ligase)	Hlcs	0.686013	3.90384	3.5092	0.00186236	0.101751	-1.25404
ENSMUSG00000079481	NHS-like 2	Nhsl2	-0.469148	6.34054	-3.50724	0.00187133	0.101751	-1.70642
ENSMUSG00000040795	IQ motif containing C	Iqcc	-1.33779	2.99647	-3.50592	0.00187739	0.101751	-1.2143
ENSMUSG00000032607	aminomethyltransferase	Amt	-1.11054	2.84654	-3.50429	0.00188489	0.101751	-1.2233
ENSMUSG00000074505	FAT atypical cadherin 3	Fat3	-0.324278	7.81193	-3.50297	0.00189101	0.101751	-2.01764
ENSMUSG00000041079	RWD domain containing 2B	Rwdd2b	1.0623	2.96631	3.4809	0.00199589	0.106967	-1.26916
ENSMUSG00000022037	clusterin	Clu	-0.33094	6.82258	-3.47881	0.00200609	0.107087	-1.87477
ENSMUSG00000021716	splicing regulatory glutamine/lysine-rich protein 1interacting protein 1	Srek1ip1	-0.775312	3.60992	-3.47415	0.00202907	0.107886	-1.30359
ENSMUSG00000052397	ezrin	Ezr	0.746306	3.67728	3.47092	0.00204516	0.10792	-1.31465
ENSMUSG00000032177	phosphodiesterase 4A, cAMP specific	Pde4a	-0.407986	5.70591	-3.47079	0.00204577	0.10792	-1.67093
ENSMUSG00000027859	nerve growth factor	Ngf	-1.59104	3.24617	-3.46514	0.00207423	0.108741	-1.30213
ENSMUSG00000032020	ubiquitin associated and SH3 domain containing, B	Ubash3b	-0.563492	5.03219	-3.46449	0.00207749	0.108741	-1.53998
ENSMUSG00000078870	predicted gene 14410	Gm14410	-1.77476	1.32794	-3.45712	0.00211524	0.109679	-1.55856
ENSMUSG00000027544	nuclear factor of activated T cells, cytoplasmic, calcineurin dependent 2	Nfatc2	-0.613597	4.90933	-3.4554	0.00212412	0.109679	-1.53867
ENSMUSG00000034109	golgi integral membrane protein 4	Golim4	0.627723	4.6938	3.45263	0.00213855	0.109679	-1.49547
ENSMUSG00000040681	high mobility group nucleosomal binding domain 1	Hmgn1	0.532311	4.64886	3.45152	0.00214434	0.109679	-1.50483
ENSMUSG00000054162	sparc/osteonectin, cwcv and kazal-like domains proteoglycan 3	Spock3	-0.363627	7.28102	-3.44821	0.00216175	0.110151	-2.03953
ENSMUSG00000028278	Ras-related GTP binding D	Rragd	0.301487	6.74753	3.4434	0.00218726	0.110962	-1.94743
ENSMUSG00000022620	arylsulfatase A	Arsa	0.816979	3.78255	3.44068	0.00220179	0.110962	-1.39321
ENSMUSG00000008658	RNA binding protein, fox-1 homolog (C. elegans) 1	Rbfox1	0.215479	8.52838	3.44057	0.00220241	0.110962	-2.30068
ENSMUSG00000037736	LIM and calponin homology domains 1	Limch1	-0.641896	4.93878	-3.43687	0.00222237	0.111384	-1.57584
ENSMUSG00000032238	RAR-related orphan receptor alpha	Rora	0.564592	4.85624	3.43595	0.00222735	0.111384	-1.57706
ENSMUSG00000032936	CaM kinase-like vesicle-associated	Camkv	0.291431	8.90938	3.43169	0.0022506	0.11213	-2.40524
ENSMUSG00000064605	predicted gene, 22220	Gm22220	1.48396	2.44977	3.42526	0.00228611	0.113479	-1.43361
ENSMUSG00000007805	twist basic helix-loop-helix transcription factor 2	Twist2	-1.20133	2.35838	-3.42201	0.0023043	0.113807	-1.42967
ENSMUSG00000039929	URB1 ribosome biogenesis 1 homolog (S. cerevisiae)	Urb1	0.651807	4.31068	3.42033	0.00231376	0.113807	-1.53038
ENSMUSG00000036390	growth arrest and DNA-damage-inducible 45 alpha	Gadd45a	-1.3924	2.40164	-3.41956	0.0023181	0.113807	-1.43206
ENSMUSG00000073987	gamma-glutamyl hydrolase	Ggh	-1.26362	2.15308	-3.41133	0.00236504	0.115368	-1.47551
ENSMUSG00000039533	monocyte to macrophage differentiation-associated 2	Mmd2	0.367876	6.07686	3.41098	0.00236704	0.115368	-1.8725
ENSMUSG00000052812	ATPase family, AAA domain containing 2B	Atad2b	-0.508218	5.06452	-3.40863	0.0023806	0.115609	-1.67603
ENSMUSG00000069049	eukaryotic translation initiation factor 2, subunit 3, structural gene Y-linked	Eif2s3y	-0.70761	4.10456	-3.40259	0.00241589	0.116828	-1.52417
ENSMUSG00000026434	nuclear casein kinase and cyclin-dependent kinase substrate 1	Nucks1	-0.272209	7.11311	-3.40137	0.00242306	0.116828	-2.11596
ENSMUSG00000025041	5'-nucleotidase, cytosolic II	Nt5c2	-0.363343	6.13012	-3.39906	0.00243669	0.117066	-1.92754
ENSMUSG00000064345	NADH dehydrogenase subunit 2	ND2	-0.379594	9.22805	-3.38527	0.00251978	0.120454	-2.57728
ENSMUSG00000004945	transmembrane protein 242	Tmem242	0.928689	3.27725	3.38307	0.00253328	0.120454	-1.47939
ENSMUSG00000107585	RIKEN cDNA 3300002P13 gene	3300002P13Rik	-1.84626	0.751708	-3.38294	0.00253408	0.120454	-1.90832
ENSMUSG00000037225	fibroblast growth factor 2	Fgf2	-1.1075	2.74973	-3.37935	0.0025563	0.120623	-1.48414
ENSMUSG00000067365	transmembrane protein 128	Tmem128	1.30553	2.28704	3.37917	0.00255738	0.120623	-1.57109
ENSMUSG00000051146	calcium/calmodulin-dependent protein kinase II inhibitor 2	Camk2n2	0.864633	4.45149	3.37802	0.00256453	0.120623	-1.61748
ENSMUSG00000036427	glucose-6-phosphate isomerase 1	Gpi1	0.201355	9.07124	3.37563	0.00257952	0.120905	-2.56744
ENSMUSG00000005103	WD repeat domain 1	Wdr1	0.280089	7.58542	3.37214	0.00260142	0.121508	-2.26919
ENSMUSG00000062949	ATPase, class VI, type 11C	Atp11c	1.05233	3.57771	3.36965	0.00261721	0.121823	-1.51964
ENSMUSG00000034687	Fraser extracellular matrix complex subunit 1	Fras1	-0.77398	4.85731	-3.36322	0.00265841	0.123314	-1.73671
ENSMUSG00000040724	potassium voltage-gated channel, shaker-related subfamily, member 2	Kcna2	-0.219317	8.44615	-3.36147	0.00266967	0.12341	-2.47378
ENSMUSG00000052632	ArfGAP with SH3 domain, ankyrin repeat and PH domain 2	Asap2	-0.853638	4.40164	-3.3546	0.00271458	0.124688	-1.67141
ENSMUSG00000037348	progestin and adipoQ receptor family member VII	Paqr7	-0.630345	4.66865	-3.3544	0.00271585	0.124688	-1.71997
ENSMUSG00000007880	AT-rich interaction domain 1A	Arid1a	-0.234241	7.75283	-3.35241	0.00272903	0.124867	-2.35513
ENSMUSG00000086191	zinc finger protein 652, opposite strand	Zfp652os	-1.48824	1.38892	-3.34961	0.00274762	0.125291	-1.78018
ENSMUSG00000021747	CFAP20 domain containing	Cfap20dc	-1.18347	2.79972	-3.34521	0.00277705	0.126205	-1.55188
ENSMUSG00000032479	microtubule-associated protein 4	Map4	0.286838	8.18064	3.33921	0.00281772	0.127063	-2.46714
ENSMUSG00000098134	ring finger protein 113A2	Rnf113a2	-0.917891	3.35471	-3.33733	0.00283061	0.127063	-1.57797
ENSMUSG00000078161	glutamate rich 3	Erich3	-0.472934	5.12945	-3.33711	0.00283212	0.127063	-1.85351
ENSMUSG00000015305	SAM and SH3 domain containing 1	Sash1	-0.453405	6.93268	-3.33688	0.00283369	0.127063	-2.22608
ENSMUSG00000070695	contactin associated protein-like 5A	Cntnap5a	-1.09266	2.42633	-3.32925	0.00288653	0.128532	-1.6022
ENSMUSG00000036327	quiescin Q6 sulfhydryl oxidase 2	Qsox2	-0.529556	5.09589	-3.32682	0.00290357	0.128532	-1.87759
ENSMUSG00000059852	potassium voltage-gated channel, subfamily G, member 2	Kcng2	-0.718752	3.93746	-3.32599	0.00290942	0.128532	-1.66555
ENSMUSG00000054720	leucine rich repeat containing 8 family, member C	Lrrc8c	0.570582	4.64621	3.32434	0.00292102	0.128532	-1.7518
ENSMUSG00000024713	proprotein convertase subtilisin/kexin type 5	Pcsk5	-0.546881	5.09521	-3.32025	0.00295009	0.129266	-1.89348
ENSMUSG00000013833	mediator complex subunit 16	Med16	0.446942	5.43922	3.31798	0.00296632	0.129555	-1.96133
ENSMUSG00000021139	synaptojanin 2 binding protein Cox16 readthrough	S2bpcox16	-0.895471	3.414	-3.31239	0.00300676	0.130775	-1.6347
ENSMUSG00000020467	epidermal growth factor-containing fibulin-like extracellular matrix protein 1	Efemp1	1.94253	1.63392	3.31066	0.00301934	0.130775	-1.84073
ENSMUSG00000066392	neurexin III	Nrxn3	-0.211007	9.21077	-3.3101	0.00302341	0.130775	-2.75618
ENSMUSG00000041921	methionyl aminopeptidase type 1D (mitochondrial)	Metap1d	1.06483	3.13464	3.30706	0.00304571	0.130897	-1.62831
ENSMUSG00000068663	C-type lectin domain family 16, member A	Clec16a	-0.339035	7.08196	-3.30383	0.0030696	0.131504	-2.33773
ENSMUSG00000024381	bridging integrator 1	Bin1	0.257622	7.89439	3.29999	0.00309823	0.132309	-2.50708
ENSMUSG00000020821	kinesin family member 1C	Kif1c	0.412953	5.63974	3.29672	0.00312277	0.132935	-2.04706
ENSMUSG00000046191	protocadherin beta 20	Pcdhb20	0.95305	3.00641	3.29215	0.00315742	0.133292	-1.6599
ENSMUSG00000031644	NIMA (never in mitosis gene a)-related expressed kinase 1	Nek1	-0.373966	5.84647	-3.29012	0.00317292	0.133292	-2.11768
ENSMUSG00000071379	hippocalcin-like 1	Hpcal1	0.810837	3.93858	3.2882	0.00318769	0.133292	-1.7498
ENSMUSG00000014668	checkpoint with forkhead and ring finger domains	Chfr	-0.497224	4.79671	-3.28799	0.00318932	0.133292	-1.90099
ENSMUSG00000021700	RAB3C, member RAS oncogene family	Rab3c	-0.253595	7.70826	-3.28778	0.00319089	0.133292	-2.49881
ENSMUSG00000034730	adhesion G protein-coupled receptor B1	Adgrb1	0.333672	8.09642	3.28766	0.00319182	0.133292	-2.57432
ENSMUSG00000042524	Sad1 and UNC84 domain containing 2	Sun2	-0.900233	3.32562	-3.28654	0.0032005	0.133292	-1.68266
ENSMUSG00000001552	junction plakoglobin	Jup	-0.543366	4.74898	-3.28301	0.0032279	0.133632	-1.89802
ENSMUSG00000038545	cullin 7	Cul7	-0.600728	4.30917	-3.28292	0.00322856	0.133632	-1.8183
ENSMUSG00000067786	neuronatin	Nnat	0.830148	5.52203	3.28058	0.00324685	0.133661	-2.05738
ENSMUSG00000029918	mitochondrial ribosomal protein S33	Mrps33	-0.683187	3.75195	-3.27944	0.00325582	0.133661	-1.7444
ENSMUSG00000059743	farnesyl diphosphate synthetase	Fdps	0.466608	5.26283	3.27903	0.00325906	0.133661	-2.00256
ENSMUSG00000038047	HAUS augmin-like complex, subunit 6	Haus6	-0.974049	2.78418	-3.27038	0.00332776	0.136064	-1.70271
ENSMUSG00000020409	SLU7 splicing factor homolog (S. cerevisiae)	Slu7	-0.365105	6.04163	-3.26719	0.00335342	0.136698	-2.20807
ENSMUSG00000028759	heterochromatin protein 1, binding protein 3	Hp1bp3	-0.495577	7.38589	-3.26365	0.00338215	0.136724	-2.48799
ENSMUSG00000025370	cadherin 9	Cdh9	-0.364705	6.67202	-3.26335	0.00338456	0.136724	-2.35077
ENSMUSG00000050122	von Willebrand factor A domain containing 3B	Vwa3b	1.30889	2.23384	3.2605	0.00340789	0.137254	-1.75377
ENSMUSG00000028080	LPS-responsive beige-like anchor	Lrba	-0.339198	6.18398	-3.25333	0.00346724	0.138669	-2.2755
ENSMUSG00000052727	microtubule-associated protein 1B	Map1b	-0.156042	12.2307	-3.25287	0.00347114	0.138669	-3.61974
ENSMUSG00000018909	arrestin, beta 1	Arrb1	-0.337923	7.29958	-3.25099	0.00348684	0.138669	-2.49556
ENSMUSG00000051557	pseudouridylate synthase-like 1	Pusl1	-0.89033	3.0044	-3.24929	0.00350118	0.138669	-1.74652
ENSMUSG00000064115	cell adhesion molecule 2	Cadm2	-0.249087	9.19046	-3.24864	0.0035066	0.138669	-2.89117
ENSMUSG00000035203	epsin 1	Epn1	0.270563	7.95963	3.2483	0.00350947	0.138669	-2.62885
ENSMUSG00000042743	small glutamine-rich tetratricopeptide repeat (TPR)-containing, beta	Sgtb	-0.280551	7.49704	-3.24641	0.00352551	0.138669	-2.55032
ENSMUSG00000059974	neurotrimin	Ntm	-0.591813	4.5285	-3.24533	0.00353464	0.138669	-1.93587
ENSMUSG00000071866	peptidylprolyl isomerase A	Ppia	0.295464	6.91272	3.24399	0.00354611	0.138669	-2.4296
ENSMUSG00000038729	paralemmin A kinase anchor protein	Pakap	0.882655	5.03273	3.24107	0.00357112	0.139242	-2.04531
ENSMUSG00000029055	phospholipase C, eta 2	Plch2	0.652514	5.73349	3.23718	0.00360468	0.140145	-2.21067
ENSMUSG00000044982	SFT2 domain containing 3	Sft2d3	-1.49417	1.45925	-3.22592	0.00370353	0.143161	-1.94392
ENSMUSG00000022972	cilia and flagella associate protien 298	Cfap298	0.625687	4.34635	3.22303	0.00372939	0.143628	-1.94665
ENSMUSG00000013698	proliferation and apoptosis adaptor protein 15A	Pea15a	0.260283	7.94391	3.22218	0.00373698	0.143628	-2.68807
ENSMUSG00000003119	cyclin dependent kinase 12	Cdk12	-0.403869	5.85742	-3.21873	0.00376807	0.144124	-2.28368
ENSMUSG00000026315	serine (or cysteine) peptidase inhibitor, clade B, member 8	Serpinb8	-0.880649	3.03561	-3.21659	0.00378751	0.144333	-1.81517
ENSMUSG00000001946	endothelial cell-specific adhesion molecule	Esam	1.49686	1.27235	3.21234	0.00382632	0.144482	-2.01813
ENSMUSG00000041702	BTB domain containing 7	Btbd7	0.476955	4.83768	3.21228	0.00382688	0.144482	-2.05659
ENSMUSG00000005506	CUGBP, Elav-like family member 1	Celf1	-0.232101	7.5667	-3.21227	0.00382699	0.144482	-2.64875
ENSMUSG00000032666	RIKEN cDNA 1700025G04 gene	1700025G04Rik	0.38101	5.93192	3.21146	0.00383437	0.144482	-2.31435
ENSMUSG00000051359	neurocalcin delta	Ncald	0.200095	9.40555	3.20527	0.00389179	0.145623	-3.03662
ENSMUSG00000025608	podocalyxin-like	Podxl	-1.44875	1.87802	-3.2047	0.00389714	0.145623	-1.89381
ENSMUSG00000056458	MOK protein kinase	Mok	-1.19882	1.97624	-3.20163	0.00392591	0.146292	-1.89903
ENSMUSG00000041771	solute carrier family 24 (sodium/potassium/calcium exchanger), member 4	Slc24a4	-0.535976	4.79266	-3.19966	0.00394455	0.146393	-2.09752
ENSMUSG00000052560	copine VIII	Cpne8	1.89897	1.25389	3.19904	0.0039504	0.146393	-2.09055
ENSMUSG00000027993	tripartite motif-containing 2	Trim2	0.175805	9.2982	3.1941	0.00399742	0.147729	-3.03951
ENSMUSG00000009418	neuron navigator 1	Nav1	0.356755	7.71863	3.18629	0.00407293	0.149758	-2.73151
ENSMUSG00000064341	NADH dehydrogenase subunit 1	ND1	-0.212975	10.0268	-3.18612	0.0040746	0.149758	-3.22013
ENSMUSG00000034997	5-hydroxytryptamine (serotonin) receptor 2A	Htr2a	-0.64122	4.53708	-3.18399	0.00409547	0.150115	-2.07643
ENSMUSG00000024511	RAB27B, member RAS oncogene family	Rab27b	0.565543	4.51298	3.17762	0.00415839	0.15196	-2.07966
ENSMUSG00000031278	acyl-CoA synthetase long-chain family member 4	Acsl4	0.278879	7.55225	3.17661	0.0041684	0.15196	-2.7233
ENSMUSG00000024743	synaptotagmin VII	Syt7	-0.18459	9.09842	-3.17427	0.00419184	0.152402	-3.04121
ENSMUSG00000020889	nuclear receptor subfamily 1, group D, member 1	Nr1d1	-0.646757	5.44033	-3.17093	0.00422549	0.153211	-2.28297
ENSMUSG00000094910	RIKEN cDNA D430019H16 gene	D430019H16Rik	0.373629	5.87433	3.16805	0.00425468	0.153855	-2.39964
ENSMUSG00000064288	H4 clustered histone 12	H4c12	-1.90245	0.621491	-3.1643	0.00429298	0.154097	-2.23346
ENSMUSG00000015396	CD83 antigen	Cd83	-0.586506	4.47074	-3.16367	0.00429947	0.154097	-2.10496
ENSMUSG00000026614	solute carrier family 30, member 10	Slc30a10	0.967595	3.07632	3.1627	0.00430942	0.154097	-1.92158
ENSMUSG00000028830	expressed sequence AU040320	AU040320	0.347014	6.2807	3.16158	0.00432097	0.154097	-2.49127
ENSMUSG00000009894	synaptosomal-associated protein, 47	Snap47	0.221688	8.43638	3.16048	0.00433242	0.154097	-2.93327
ENSMUSG00000078515	DNA-damage inducible protein 2	Ddi2	-0.455667	6.44671	-3.15959	0.00434156	0.154097	-2.531
ENSMUSG00000040896	potassium voltage-gated channel, Shal-related family, member 3	Kcnd3	0.277396	6.75685	3.1577	0.00436126	0.154389	-2.60739
ENSMUSG00000034083	coiled-coil domain containing 174	Ccdc174	-0.675265	4.02485	-3.15489	0.00439066	0.154887	-2.04429
ENSMUSG00000059839	zinc finger protein 874b	Zfp874b	-0.921914	3.0333	-3.1539	0.00440105	0.154887	-1.93907
ENSMUSG00000040363	BCL6 interacting corepressor	Bcor	-0.41184	5.58335	-3.15306	0.00440989	0.154887	-2.37019
ENSMUSG00000028780	sema domain, immunoglobulin domain (Ig), short basic domain, secreted, (semaphorin) 3C	Sema3c	-0.763543	3.79951	-3.14888	0.00445413	0.155525	-2.03203
ENSMUSG00000025508	ribosomal protein lateral stalk subunit P2	Rplp2	0.370354	5.68043	3.14808	0.0044626	0.155525	-2.37235
ENSMUSG00000034333	zinc finger, BED type containing 4	Zbed4	-1.75492	0.76658	-3.14807	0.00446273	0.155525	-2.2162
ENSMUSG00000062931	zinc finger protein 938	Zfp938	-0.626894	4.03837	-3.14503	0.00449522	0.155662	-2.07936
ENSMUSG00000026354	lactase	Lct	-0.654652	4.88756	-3.14485	0.00449713	0.155662	-2.2336
ENSMUSG00000103332	protocadherin gamma subfamily A, 2	Pcdhga2	-0.682589	4.47079	-3.14446	0.00450137	0.155662	-2.13854
ENSMUSG00000036469	membrane associated ring-CH-type finger 1	Marchf1	0.611109	5.51625	3.13974	0.00455238	0.157022	-2.38453
ENSMUSG00000031673	cadherin 11	Cdh11	0.253862	7.55807	3.13844	0.00456646	0.157078	-2.80595
ENSMUSG00000027270	lysosomal-associated membrane protein family, member 5	Lamp5	-0.57032	4.82165	-3.13637	0.00458904	0.157078	-2.23344
ENSMUSG00000057530	endothelin converting enzyme 1	Ece1	-0.808686	3.79945	-3.12624	0.00470126	0.160511	-2.07233
ENSMUSG00000061544	zinc finger protein 229	Zfp229	-1.80892	1.1264	-3.12352	0.00473183	0.160935	-2.21667
ENSMUSG00000008496	POU domain, class 2, transcription factor 2	Pou2f2	1.68548	1.75202	3.12301	0.00473761	0.160935	-2.14212
ENSMUSG00000025885	myosin VB	Myo5b	0.36043	7.60595	3.12105	0.00475972	0.161279	-2.86048
ENSMUSG00000041556	F-box protein 2	Fbxo2	-0.953423	4.17885	-3.11756	0.00479945	0.161468	-2.15191
ENSMUSG00000031708	trans-2,3-enoyl-CoA reductase	Tecr	0.274255	6.65554	3.11671	0.00480923	0.161468	-2.66845
ENSMUSG00000022095	FHF complex subunit HOOK interacting protein 2B	Fhip2b	-0.383015	5.58381	-3.11635	0.00481332	0.161468	-2.44615
ENSMUSG00000048388	family with sequence similarity 171, member B	Fam171b	0.274494	7.97101	3.11169	0.00486708	0.162737	-2.94906
ENSMUSG00000053164	G protein-coupled receptor 21	Gpr21	-1.45867	1.7559	-3.10898	0.00489848	0.162737	-2.09154
ENSMUSG00000002489	T cell lymphoma invasion and metastasis 1	Tiam1	0.508238	4.70462	3.10762	0.00491438	0.162737	-2.29079
ENSMUSG00000021743	Fez family zinc finger 2	Fezf2	-0.606526	4.38161	-3.10719	0.00491945	0.162737	-2.20913
ENSMUSG00000033105	lanosterol synthase	Lss	0.63383	4.26587	3.10682	0.00492372	0.162737	-2.19077
ENSMUSG00000022895	E26 avian leukemia oncogene 2, 3' domain	Ets2	0.327522	6.1556	3.10534	0.00494116	0.162913	-2.59618
ENSMUSG00000031848	LSM4 homolog, U6 small nuclear RNA and mRNA degradation associated	Lsm4	-0.671408	3.44685	-3.10101	0.0049923	0.163916	-2.08229
ENSMUSG00000046572	zinc finger protein 518B	Zfp518b	-0.615736	4.2046	-3.1007	0.00499597	0.163916	-2.19336
ENSMUSG00000040990	SH3-domain kinase binding protein 1	Sh3kbp1	0.521288	4.90811	3.09792	0.00502903	0.164585	-2.33422
ENSMUSG00000006599	general transcription factor II H, polypeptide 1	Gtf2h1	-0.47645	5.08273	-3.09607	0.00505127	0.164585	-2.37162
ENSMUSG00000037235	Max dimerization protein 4	Mxd4	-0.485639	4.84454	-3.09592	0.00505303	0.164585	-2.32246
ENSMUSG00000097746	predicted gene 6225	Gm6225	-1.5856	1.29012	-3.09459	0.00506904	0.164645	-2.16107
ENSMUSG00000096847	transmembrane protein 151B	Tmem151b	-0.271922	7.57721	-3.09334	0.00508407	0.164645	-2.91198
ENSMUSG00000051527	ubiquitin specific peptidase 29	Usp29	-0.523373	5.06601	-3.09272	0.00509162	0.164645	-2.39722
ENSMUSG00000038290	SMG6 nonsense mediated mRNA decay factor	Smg6	-0.332513	6.09478	-3.08211	0.00522154	0.168442	-2.63718
ENSMUSG00000022212	copine VI	Cpne6	0.193732	9.55085	3.08057	0.00524062	0.168653	-3.35722
ENSMUSG00000020527	myosin XIX	Myo19	1.18599	1.99187	3.07754	0.00527848	0.168694	-2.13728
ENSMUSG00000022828	general transcription factor II E, polypeptide 1 (alpha subunit)	Gtf2e1	0.615607	4.091	3.07746	0.00527952	0.168694	-2.22609
ENSMUSG00000035283	adrenergic receptor, beta 1	Adrb1	1.06917	2.79716	3.07633	0.00529361	0.168743	-2.08902
ENSMUSG00000022801	leucine-rich repeats and calponin homology (CH) domain containing 3	Lrch3	0.40358	5.37317	3.07203	0.00534794	0.169809	-2.48605
ENSMUSG00000000247	LIM homeobox protein 2	Lhx2	0.495601	4.83225	3.07169	0.00535228	0.169809	-2.37772
ENSMUSG00000024360	eukaryotic translation termination factor 1	Etf1	0.381613	6.16669	3.06997	0.00537406	0.170098	-2.67709
ENSMUSG00000066705	FXYD domain-containing ion transport regulator 6	Fxyd6	1.52665	1.79759	3.0653	0.00543386	0.171177	-2.2065
ENSMUSG00000034936	ADP-ribosylation factor-like 4D	Arl4d	-1.17347	2.35651	-3.06503	0.00543739	0.171177	-2.11744
ENSMUSG00000036934	RIKEN cDNA 4921524J17 gene	4921524J17Rik	-0.69055	3.58633	-3.06434	0.0054463	0.171177	-2.18113
ENSMUSG00000031827	coactosin like F-actin binding protein 1	Cotl1	-0.742098	4.13228	-3.06201	0.00547648	0.171605	-2.25944
ENSMUSG00000027881	PRP38 pre-mRNA processing factor 38 (yeast) domain containing B	Prpf38b	-0.541212	5.87225	-3.06117	0.00548735	0.171605	-2.6275
ENSMUSG00000036123	solute carrier family 9 (sodium/hydrogen exchanger), member 3	Slc9a3	-1.8241	1.24463	-3.05958	0.005508	0.171605	-2.27502
ENSMUSG00000036790	SLIT and NTRK-like family, member 2	Slitrk2	0.531345	4.32508	3.05936	0.00551096	0.171605	-2.3281
ENSMUSG00000022378	CYFIP related Rac1 interactor B	Cyrib	-0.391124	5.9456	-3.05568	0.00555924	0.172518	-2.66305
ENSMUSG00000075224	leucine rich repeat containing 55	Lrrc55	-0.464683	5.5573	-3.05225	0.00560455	0.172824	-2.59593
ENSMUSG00000006638	abhydrolase domain containing 1	Abhd1	-1.98149	0.760259	-3.05197	0.00560825	0.172824	-2.37584
ENSMUSG00000030045	mitochondrial ribosomal protein L19	Mrpl19	-0.517994	4.50998	-3.05151	0.00561435	0.172824	-2.36492
ENSMUSG00000025348	integrin alpha 7	Itga7	0.390679	5.8227	3.04382	0.00571747	0.175597	-2.6675
ENSMUSG00000060780	leucine rich repeat transmembrane neuronal 1	Lrrtm1	0.313284	6.14624	3.04232	0.00573771	0.175817	-2.73681
ENSMUSG00000027784	protein phosphatase 1 (formerly 2C)-like	Ppm1l	-0.271296	8.41334	-3.03977	0.00577248	0.176481	-3.2101
ENSMUSG00000055531	cleavage and polyadenylation specific factor 6	Cpsf6	0.275759	7.05169	3.03878	0.00578591	0.17649	-2.92756
ENSMUSG00000086158	piercer of microtubule wall 2	Pierce2	1.20568	1.95854	3.03608	0.00582304	0.177221	-2.23004
ENSMUSG00000028495	ribosomal protein S6	Rps6	0.487467	4.8889	3.03464	0.00584279	0.177298	-2.4724
ENSMUSG00000035277	aristaless related homeobox	Arx	-1.03462	2.50709	-3.03398	0.00585194	0.177298	-2.1725
ENSMUSG00000034940	synergin, gamma	Synrg	0.275772	6.84063	3.03025	0.00590381	0.178449	-2.90189
ENSMUSG00000062252	lipoma HMGIC fusion partner-like 5	Lhfpl5	1.88047	1.12277	3.02835	0.00593032	0.178449	-2.39038
ENSMUSG00000021662	Rho guanine nucleotide exchange factor 28	Arhgef28	-0.495779	5.74158	-3.02792	0.00593638	0.178449	-2.66717
ENSMUSG00000024074	cysteine rich transmembrane BMP regulator 1	Crim1	0.515425	6.38336	3.02745	0.00594298	0.178449	-2.81562
ENSMUSG00000007908	3-hydroxymethyl-3-methylglutaryl-Coenzyme A lyase-like 1	Hmgcll1	-0.772253	3.26555	-3.02319	0.00600307	0.179851	-2.22488
ENSMUSG00000052373	membrane protein, palmitoylated 3 (MAGUK p55 subfamily member 3)	Mpp3	0.313631	6.39261	3.02041	0.00604249	0.180465	-2.84463
ENSMUSG00000006720	zinc finger protein 184 (Kruppel-like)	Zfp184	1.26829	1.57393	3.01986	0.00605039	0.180465	-2.28137
ENSMUSG00000046032	sorting nexin 12	Snx12	-0.396946	5.31908	-3.01615	0.00610353	0.181647	-2.62117
ENSMUSG00000029659	mesenteric estrogen dependent adipogenesis	Medag	-0.459438	4.90938	-3.01176	0.00616707	0.183133	-2.52202
ENSMUSG00000070880	glutamate decarboxylase 1	Gad1	-0.446158	6.17031	-3.01079	0.00618123	0.18315	-2.81423
ENSMUSG00000024378	StAR related lipid transfer domain containing 4	Stard4	0.50159	4.68194	3.00952	0.0061997	0.183293	-2.47746
ENSMUSG00000020601	tribbles pseudokinase 2	Trib2	-0.612314	5.2157	-3.00483	0.00626868	0.183715	-2.6113
ENSMUSG00000042642	flavin adenine dinucleotide synthetase 1	Flad1	-0.504251	4.4447	-3.00477	0.00626959	0.183715	-2.4545
ENSMUSG00000021772	NFKB inhibitor interacting Ras-like protein 1	Nkiras1	-0.377112	6.11811	-3.00389	0.00628264	0.183715	-2.81404
ENSMUSG00000024725	osteoclast stimulating factor 1	Ostf1	0.437951	5.35175	3.00255	0.00630249	0.183715	-2.66457
ENSMUSG00000029468	purinergic receptor P2X, ligand-gated ion channel, 7	P2rx7	0.614689	4.09807	3.00252	0.00630286	0.183715	-2.39551
ENSMUSG00000032925	integrin, beta-like 1	Itgbl1	0.775322	3.32805	3.00218	0.006308	0.183715	-2.27436
ENSMUSG00000059970	heat shock protein 2	Hspa2	0.302716	6.52213	3.00207	0.00630958	0.183715	-2.8972
ENSMUSG00000026385	diazepam binding inhibitor	Dbi	0.796176	3.53293	3.0005	0.00633301	0.183853	-2.285
ENSMUSG00000042408	zinc finger, MYM-type 6	Zmym6	-0.483	4.85451	-2.99992	0.00634163	0.183853	-2.5475
ENSMUSG00000039497	dermatan sulfate epimerase	Dse	0.906031	3.18649	2.99248	0.00645368	0.186169	-2.26502
ENSMUSG00000039813	TBC1 domain family, member 2	Tbc1d2	1.20811	2.11211	2.99222	0.00645757	0.186169	-2.28499
ENSMUSG00000039976	TBC1 domain family, member 16	Tbc1d16	-0.844074	2.98597	-2.99186	0.00646304	0.186169	-2.26506
ENSMUSG00000022130	TDP-glucose 4,6-dehydratase	Tgds	-1.28225	1.93583	-2.98953	0.00649855	0.186792	-2.28167
ENSMUSG00000024327	solute carrier family 39 (zinc transporter), member 7	Slc39a7	-0.398647	5.46386	-2.98029	0.0066414	0.189946	-2.72305
ENSMUSG00000053477	transcription factor 4	Tcf4	-0.178198	9.17292	-2.98019	0.00664286	0.189946	-3.50178
ENSMUSG00000017670	engulfment and cell motility 2	Elmo2	0.261493	6.86606	2.9797	0.00665065	0.189946	-3.02626
ENSMUSG00000043154	protein phosphatase 2, regulatory subunit B'', alpha	Ppp2r3a	0.476327	6.03933	2.97855	0.00666862	0.190056	-2.85037
ENSMUSG00000022010	TSC22 domain family, member 1	Tsc22d1	-0.165486	8.77593	-2.97755	0.00668432	0.1901	-3.41969
ENSMUSG00000022889	mitochondrial ribosomal protein L39	Mrpl39	0.516276	4.44711	2.97595	0.0067095	0.190414	-2.5029
ENSMUSG00000036111	LIM domain only 1	Lmo1	0.693771	3.34569	2.97452	0.00673204	0.190518	-2.33218
ENSMUSG00000064368	NADH dehydrogenase subunit 6	ND6	-0.445472	5.79767	-2.97282	0.00675897	0.190518	-2.81028
ENSMUSG00000027217	tetraspanin 18	Tspan18	1.13381	4.73933	2.97201	0.0067719	0.190518	-2.52318
ENSMUSG00000109336	sterile alpha motif domain containing 4B	Samd4b	-0.381528	5.3054	-2.97069	0.00679283	0.190518	-2.70775
ENSMUSG00000018501	nuclear receptor co-repressor 1	Ncor1	-0.168153	8.96657	-2.97036	0.00679814	0.190518	-3.47707
ENSMUSG00000121513	protein tyrosine phosphatase receptor type G	Ptprg	0.558813	6.85852	2.96679	0.00685527	0.191719	-3.06522
ENSMUSG00000028194	dimethylarginine dimethylaminohydrolase 1	Ddah1	-0.668112	3.40016	-2.96374	0.00690458	0.192061	-2.3635
ENSMUSG00000024309	prefoldin subunit 6	Pfdn6	-0.650902	4.28584	-2.96362	0.00690661	0.192061	-2.49636
ENSMUSG00000029714	GRB10 interacting GYF protein 1	Gigyf1	0.456804	4.98713	2.96339	0.00691031	0.192061	-2.65354
ENSMUSG00000072761	predicted gene 6712	Gm6712	1.64435	1.62149	2.96222	0.00692932	0.192192	-2.39817
ENSMUSG00000042195	solute carrier family 35, member F2	Slc35f2	-1.70772	0.49827	-2.95993	0.00696667	0.192663	-2.59255
ENSMUSG00000092083	potassium voltage gated channel, Shab-related subfamily, member 2	Kcnb2	-0.429136	6.60373	-2.95923	0.00697802	0.192663	-3.0245
ENSMUSG00000065041	predicted gene, 24044	Gm24044	-1.4009	1.61027	-2.95854	0.00698927	0.192663	-2.37969
ENSMUSG00000029534	suppression of tumorigenicity 7	St7	-0.491705	4.84083	-2.95691	0.00701618	0.19301	-2.64629
ENSMUSG00000062151	unc-13 homolog C	Unc13c	-1.5832	1.71476	-2.95402	0.00706377	0.193325	-2.38147
ENSMUSG00000011752	phosphoglycerate mutase 1	Pgam1	0.417405	5.07367	2.95341	0.00707393	0.193325	-2.69279
ENSMUSG00000002957	adaptor-related protein complex 2, alpha 2 subunit	Ap2a2	0.156414	9.14324	2.95295	0.00708161	0.193325	-3.55489
ENSMUSG00000029312	kelch-like 8	Klhl8	0.439936	5.13443	2.95264	0.00708674	0.193325	-2.71152
ENSMUSG00000048109	RNA binding motif protein 15	Rbm15	-0.415363	5.2503	-2.95187	0.0070995	0.193325	-2.73762
ENSMUSG00000087088	predicted gene, 16638	Gm16638	0.565323	4.46472	2.94871	0.00715234	0.194332	-2.56894
ENSMUSG00000043262	UEV and lactate/malate dehyrogenase domains	Uevld	0.748107	3.01965	2.94793	0.00716539	0.194332	-2.36078
ENSMUSG00000036825	SSX family member 2 interacting protein	Ssx2ip	0.288357	6.99122	2.94661	0.00718762	0.194427	-3.12499
ENSMUSG00000063415	cytochrome P450, family 26, subfamily b, polypeptide 1	Cyp26b1	-0.780611	5.82041	-2.946	0.00719779	0.194427	-2.86343
ENSMUSG00000038094	ATPase type 13A4	Atp13a4	-1.38053	1.58646	-2.94428	0.00722682	0.19482	-2.4122
ENSMUSG00000058317	ubiquitin-conjugating enzyme E2E 2	Ube2e2	-0.346433	6.1874	-2.94054	0.00729048	0.195511	-2.97409
ENSMUSG00000032058	protein phosphatase 2, regulatory subunit A, beta	Ppp2r1b	1.39874	1.44154	2.93985	0.00730228	0.195511	-2.44722
ENSMUSG00000053838	NudC domain containing 3	Nudcd3	0.24543	7.74041	2.93931	0.00731139	0.195511	-3.29308
ENSMUSG00000112743	5'-nucleotidase domain containing 3	Nt5dc3	0.612061	5.3197	2.93899	0.00731694	0.195511	-2.73823
ENSMUSG00000029722	ArfGAP with FG repeats 2	Agfg2	0.404077	5.36736	2.93851	0.00732514	0.195511	-2.80061
ENSMUSG00000040690	collagen, type XVI, alpha 1	Col16a1	1.75569	1.05693	2.93632	0.00736279	0.195838	-2.6023
ENSMUSG00000056258	potassium voltage-gated channel, subfamily Q, member 3	Kcnq3	0.206453	8.51473	2.93611	0.00736649	0.195838	-3.46429
ENSMUSG00000031357	synapse associated protein 1	Syap1	0.461205	4.88661	2.93355	0.00741064	0.196515	-2.6749
ENSMUSG00000026259	neuronal guanine nucleotide exchange factor	Ngef	0.525922	4.68689	2.93292	0.00742151	0.196515	-2.64498
ENSMUSG00000022255	metadherin	Mtdh	-0.308335	6.42793	-2.9321	0.00743579	0.196515	-3.04232
ENSMUSG00000074736	synapse differentiation inducing 1	Syndig1	-0.448399	5.23597	-2.92671	0.00753018	0.197424	-2.80127
ENSMUSG00000065905	predicted gene, 26110	Gm26110	1.89178	1.76385	2.92556	0.00755038	0.197424	-2.46037
ENSMUSG00000053470	lysine (K)-specific demethylase 3A	Kdm3a	0.418602	5.109	2.92537	0.00755382	0.197424	-2.74976
ENSMUSG00000080717	RIKEN cDNA B230307C23 gene	B230307C23Rik	1.40923	1.79541	2.92518	0.00755713	0.197424	-2.42777
ENSMUSG00000033585	necdin, MAGE family member	Ndn	0.255525	7.37219	2.92312	0.00759356	0.197962	-3.2505
ENSMUSG00000019558	solute carrier family 6 (neurotransmitter transporter, creatine), member 8	Slc6a8	-0.350791	5.89882	-2.92099	0.0076314	0.198309	-2.95868
ENSMUSG00000030428	tweety family member 1	Ttyh1	-0.293826	7.00224	-2.92072	0.00763634	0.198309	-3.18774
ENSMUSG00000029103	low density lipoprotein receptor-related protein associated protein 1	Lrpap1	-0.274366	7.44814	-2.91867	0.007673	0.198877	-3.28147
ENSMUSG00000042564	family with sequence similarity 227, member A	Fam227a	1.25577	2.3643	2.91536	0.0077324	0.200031	-2.40013
ENSMUSG00000034390	c-Maf inducing protein	Cmip	0.285558	7.40774	2.91293	0.00777651	0.200092	-3.28385
ENSMUSG00000033361	proline rich Gla (G-carboxyglutamic acid) 3 (transmembrane)	Prrg3	-0.442958	5.19745	-2.9129	0.00777702	0.200092	-2.82426
ENSMUSG00000034880	mitochondrial ribosomal protein L34	Mrpl34	-1.20127	2.07223	-2.90952	0.00783852	0.200676	-2.42259
ENSMUSG00000022132	claudin 10	Cldn10	1.65377	0.948494	2.90945	0.00783986	0.200676	-2.64074
ENSMUSG00000060882	potassium voltage-gated channel, Shal-related family, member 2	Kcnd2	-0.26261	7.3984	-2.909	0.00784809	0.200676	-3.29434
ENSMUSG00000003863	protein tyrosine phosphatase, receptor type, f polypeptide (PTPRF), interacting protein (liprin), alpha 3	Ppfia3	-0.212138	7.86102	-2.90749	0.00787587	0.200676	-3.39141
ENSMUSG00000025265	FYVE, RhoGEF and PH domain containing 1	Fgd1	0.742491	3.59923	2.90744	0.00787667	0.200676	-2.5057
ENSMUSG00000032174	intercellular adhesion molecule 5, telencephalin	Icam5	0.257689	7.58448	2.90471	0.00792708	0.200692	-3.33783
ENSMUSG00000033022	cysteine dioxygenase 1, cytosolic	Cdo1	-0.569133	3.82969	-2.90417	0.00793704	0.200692	-2.54207
ENSMUSG00000053279	aldehyde dehydrogenase family 1, subfamily A1	Aldh1a1	1.00793	2.58538	2.90385	0.00794288	0.200692	-2.41946
ENSMUSG00000019803	nuclear receptor subfamily 2, group E, member 1	Nr2e1	-1.73898	0.490357	-2.9034	0.0079512	0.200692	-2.66642
ENSMUSG00000022708	zinc finger and BTB domain containing 20	Zbtb20	-0.169475	10.2741	-2.90316	0.00795581	0.200692	-3.92279
ENSMUSG00000028402	multiple PDZ domain crumbs cell polarity complex component	Mpdz	0.289088	6.92191	2.90256	0.0079668	0.200692	-3.20849
ENSMUSG00000029153	OCIA domain containing 2	Ociad2	0.344276	5.93795	2.90078	0.00800003	0.201152	-2.99666
ENSMUSG00000041471	shieldin complex subunit 2	Shld2	0.990019	2.58898	2.8949	0.00811042	0.203104	-2.43673
ENSMUSG00000038370	Purkinje cell protein 4-like 1	Pcp4l1	-0.910813	2.98067	-2.89452	0.00811755	0.203104	-2.45742
ENSMUSG00000044148	RIKEN cDNA 1810030O07 gene	1810030O07Rik	-0.526178	4.40407	-2.89153	0.00817421	0.203104	-2.67481
ENSMUSG00000058881	zinc finger protein 516	Zfp516	0.60159	4.04787	2.89007	0.00820205	0.203104	-2.62117
ENSMUSG00000038886	mannosidase 2, alpha 2	Man2a2	-0.245744	7.41454	-2.88959	0.00821138	0.203104	-3.34355
ENSMUSG00000030619	embryonic ectoderm development	Eed	-0.672228	3.65975	-2.88957	0.00821176	0.203104	-2.54087
ENSMUSG00000020415	pituitary tumor-transforming gene 1	Pttg1	2.20673	1.89977	2.8889	0.00822448	0.203104	-2.51912
ENSMUSG00000023944	heat shock protein 90 alpha (cytosolic), class B member 1	Hsp90ab1	-0.175969	11.5225	-2.88818	0.00823829	0.203104	-4.25832
ENSMUSG00000040462	amplified in osteosarcoma	Os9	-0.259796	6.65302	-2.88799	0.00824201	0.203104	-3.18604
ENSMUSG00000005774	regulatory factor X, 5 (influences HLA class II expression)	Rfx5	-0.981371	2.71115	-2.88747	0.00825199	0.203104	-2.45237
ENSMUSG00000046593	transmembrane protein 215	Tmem215	1.07241	3.14604	2.88721	0.00825691	0.203104	-2.49497
ENSMUSG00000017376	nemo like kinase	Nlk	-0.320378	5.94841	-2.88711	0.00825884	0.203104	-3.03289
ENSMUSG00000026553	coatomer protein complex subunit alpha	Copa	0.269449	7.55004	2.88415	0.00831595	0.20329	-3.37461
ENSMUSG00000042055	WD repeat domain 11	Wdr11	0.364034	5.73897	2.88354	0.00832763	0.20329	-2.99764
ENSMUSG00000029869	Eph receptor B6	Ephb6	0.316744	6.13703	2.88194	0.00835878	0.20329	-3.09458
ENSMUSG00000082229	nucleosome assembly protein 1-like 2	Nap1l2	-0.297392	6.72315	-2.8818	0.00836151	0.20329	-3.21421
ENSMUSG00000020585	lysosomal-associated protein transmembrane 4A	Laptm4a	-0.274625	6.46717	-2.88174	0.0083627	0.20329	-3.16718
ENSMUSG00000002015	B cell receptor associated protein 31	Bcap31	-0.585815	3.95099	-2.88098	0.00837745	0.20329	-2.60489
ENSMUSG00000090386	Mir99a and Mirlet7c-1 host gene (non-protein coding)	Mir99ahg	-0.503606	4.2336	-2.88062	0.00838455	0.20329	-2.67346
ENSMUSG00000026393	NIMA (never in mitosis gene a)-related expressed kinase 7	Nek7	0.833132	3.18518	2.88048	0.0083873	0.20329	-2.48951
ENSMUSG00000022336	eukaryotic translation initiation factor 3, subunit E	Eif3e	0.417459	5.51275	2.87714	0.0084526	0.204504	-2.94922
ENSMUSG00000058897	collagen, type XXV, alpha 1	Col25a1	-0.52805	4.42847	-2.87623	0.00847043	0.204568	-2.7249
ENSMUSG00000021728	embigin	Emb	0.602997	4.46234	2.86805	0.00863302	0.207748	-2.74146
ENSMUSG00000040010	solute carrier family 7 (cationic amino acid transporter, y+ system), member 5	Slc7a5	0.572107	4.73734	2.86569	0.00868058	0.20852	-2.82113
ENSMUSG00000021217	teashirt zinc finger family member 3	Tshz3	1.06028	2.57381	2.86468	0.00870083	0.208634	-2.49268
ENSMUSG00000054944	RIKEN cDNA 5330416C01 gene	5330416C01Rik	1.42919	1.43914	2.8624	0.00874704	0.209369	-2.55405
ENSMUSG00000084904	predicted gene 14827	Gm14827	1.41699	1.38149	2.86062	0.00878325	0.20949	-2.6064
ENSMUSG00000028691	peroxiredoxin 1	Prdx1	0.461654	4.71383	2.85919	0.00881245	0.209814	-2.80671
ENSMUSG00000068079	transcription factor 15	Tcf15	-1.48765	1.28503	-2.85533	0.0088917	0.211088	-2.62324
ENSMUSG00000031557	pleckstrin homology domain-containing, family A (phosphoinositide binding specific) member 2	Plekha2	-0.842522	3.50972	-2.85506	0.00889731	0.211088	-2.59692
ENSMUSG00000028982	solute carrier family 25, member 33	Slc25a33	-0.527461	4.45394	-2.85277	0.00894472	0.211839	-2.78294
ENSMUSG00000051768	X-ray repair complementing defective repair in Chinese hamster cells 1	Xrcc1	0.713268	4.00665	2.85169	0.00896716	0.211997	-2.68626
ENSMUSG00000004127	tRNA methyltransferase 10A	Trmt10a	-1.05997	2.04198	-2.84989	0.00900463	0.212509	-2.53371
ENSMUSG00000029910	MAD2 mitotic arrest deficient-like 1	Mad2l1	1.01656	2.33643	2.84902	0.00902273	0.212563	-2.52542
ENSMUSG00000026994	polypeptide N-acetylgalactosaminyltransferase 3	Galnt3	0.761994	3.59984	2.84572	0.00909207	0.213228	-2.59169
ENSMUSG00000021222	DDB1 and CUL4 associated factor 4	Dcaf4	-0.728336	3.4421	-2.84565	0.00909352	0.213228	-2.60986
ENSMUSG00000028033	potassium voltage-gated channel, subfamily Q, member 5	Kcnq5	0.332088	7.42606	2.84541	0.0090985	0.213228	-3.44335
ENSMUSG00000041773	ectodermal-neural cortex 1	Enc1	-0.146693	10.944	-2.84237	0.00916291	0.214364	-4.21297
ENSMUSG00000031539	adaptor-related protein complex 3, mu 2 subunit	Ap3m2	0.288184	7.12903	2.84159	0.00917947	0.214379	-3.38254
ENSMUSG00000022337	ER membrane protein complex subunit 2	Emc2	0.382654	5.18385	2.8387	0.00924097	0.215296	-2.96552
ENSMUSG00000060992	coatomer protein complex, subunit zeta 1	Copz1	-0.465745	5.127	-2.83675	0.00928285	0.21567	-2.95645
ENSMUSG00000036534	solute carrier family 38, member 7	Slc38a7	0.424795	4.82812	2.83448	0.00933176	0.216432	-2.89539
ENSMUSG00000020032	NUAK family, SNF1-like kinase, 1	Nuak1	0.323578	5.66327	2.83329	0.00935746	0.216655	-3.09335
ENSMUSG00000028906	erythrocyte membrane protein band 4.1	Epb41	-1.37343	1.24321	-2.83115	0.00940379	0.217354	-2.64438
ENSMUSG00000026965	anaphase promoting complex subunit 2	Anapc2	-0.280174	6.37117	-2.82883	0.00945454	0.217803	-3.25354
ENSMUSG00000030591	proteasome (prosome, macropain) 26S subunit, non-ATPase, 8	Psmd8	0.285634	6.27211	2.82878	0.00945563	0.217803	-3.22721
ENSMUSG00000040659	EF hand domain containing 2	Efhd2	-0.493635	5.18193	-2.82794	0.00947386	0.21785	-2.98532
ENSMUSG00000025616	ubiquitin specific peptidase 16	Usp16	0.41521	5.06326	2.8266	0.00950331	0.218155	-2.96486
ENSMUSG00000044716	docking protein 7	Dok7	0.87106	3.41664	2.82315	0.00957948	0.219528	-2.61724
ENSMUSG00000038085	cyclic nucleotide binding domain containing 2	Cnbd2	1.2933	1.48107	2.81911	0.00966916	0.221207	-2.65622
ENSMUSG00000057738	spectrin alpha, non-erythrocytic 1	Sptan1	0.0946103	11.1041	2.81745	0.00970626	0.221302	-4.30812
ENSMUSG00000025962	FAST kinase domains 2	Fastkd2	0.561558	3.94483	2.81722	0.00971143	0.221302	-2.73533
ENSMUSG00000024654	asparaginase like 1	Asrgl1	-0.423891	5.3031	-2.81672	0.00972266	0.221302	-3.03844
ENSMUSG00000070498	transmembrane protein 132B	Tmem132b	0.207062	7.54237	2.81445	0.0097737	0.221494	-3.52812
ENSMUSG00000030465	pleckstrin and Sec7 domain containing 3	Psd3	-0.133981	9.79898	-2.81415	0.00978052	0.221494	-4.0092
ENSMUSG00000062115	retinoic acid induced 1	Rai1	0.251204	7.02604	2.81305	0.00980546	0.221686	-3.42261
ENSMUSG00000034685	family with sequence similarity 171, member A2	Fam171a2	0.351076	6.068	2.81126	0.00984597	0.221816	-3.21524
ENSMUSG00000068735	transformation related protein 53 inducible protein 11	Trp53i11	-0.404377	6.71833	-2.81086	0.00985505	0.221816	-3.34972
ENSMUSG00000031822	genetic suppressor element 1, coiled-coil protein	Gse1	0.208742	7.51685	2.81062	0.00986067	0.221816	-3.52424
ENSMUSG00000043535	senataxin	Setx	-0.230314	7.36314	-2.80895	0.00989872	0.221978	-3.50927
ENSMUSG00000006675	prolyl 4-hydroxylase, transmembrane (endoplasmic reticulum)	P4htm	-0.328536	5.79543	-2.8079	0.0099227	0.221978	-3.16299
ENSMUSG00000029176	anaphase promoting complex subunit 4	Anapc4	0.311522	5.8534	2.80743	0.00993332	0.221978	-3.17078
ENSMUSG00000056708	immediate early response 5	Ier5	-0.548767	4.7195	-2.80633	0.00995871	0.221978	-2.93756
ENSMUSG00000055435	MAF bZIP transcription factor	Maf	-1.04162	2.55471	-2.80586	0.00996942	0.221978	-2.60492
ENSMUSG00000073771	BTB domain containing 19	Btbd19	-1.43274	1.27266	-2.80549	0.00997798	0.221978	-2.68808
ENSMUSG00000004936	mitogen-activated protein kinase kinase 1	Map2k1	0.17888	8.54172	2.80525	0.0099834	0.221978	-3.74731
ENSMUSG00000003585	SEC14-like lipid binding 2	Sec14l2	0.339007	5.48736	2.79575	0.0102045	0.226136	-3.11776
ENSMUSG00000032551	RIKEN cDNA 1110059G10 gene	1110059G10Rik	-0.940365	2.94383	-2.79505	0.0102208	0.226136	-2.65218
ENSMUSG00000050944	EF-hand calcium binding domain 5	Efcab5	0.706722	3.32761	2.79039	0.0103312	0.227929	-2.69253
ENSMUSG00000040761	spen family transcription repressor	Spen	-0.220574	7.41104	-2.79019	0.0103358	0.227929	-3.55072
ENSMUSG00000036943	RAB8B, member RAS oncogene family	Rab8b	0.54845	4.83959	2.78731	0.0104046	0.228767	-2.99928
ENSMUSG00000035960	apurinic/apyrimidinic endonuclease 1	Apex1	-0.55029	4.07812	-2.78676	0.0104178	0.228767	-2.84129
ENSMUSG00000062232	Rap guanine nucleotide exchange factor (GEF) 2	Rapgef2	0.150022	9.20966	2.78647	0.0104248	0.228767	-3.93174
ENSMUSG00000029471	calcium/calmodulin-dependent protein kinase kinase 2, beta	Camkk2	-0.287036	7.60133	-2.78501	0.0104599	0.229048	-3.60635
ENSMUSG00000036199	NADH:ubiquinone oxidoreductase subunit A13	Ndufa13	-0.312294	6.38737	-2.78452	0.0104716	0.229048	-3.35414
ENSMUSG00000059921	unc-5 netrin receptor C	Unc5c	-0.197198	8.03117	-2.78088	0.0105595	0.230594	-3.70168
ENSMUSG00000024423	impact, RWD domain protein	Impact	-0.262406	7.26788	-2.77994	0.0105824	0.23072	-3.54484
ENSMUSG00000055675	kelch repeat and BTB (POZ) domain containing 11	Kbtbd11	0.254033	7.45037	2.77684	0.010658	0.231993	-3.58746
ENSMUSG00000006932	catenin beta 1	Ctnnb1	0.186204	8.01643	2.77556	0.0106895	0.232302	-3.70351
ENSMUSG00000068290	DDRGK domain containing 1	Ddrgk1	-0.454069	5.00851	-2.77389	0.0107305	0.232527	-3.04686
ENSMUSG00000024052	lipin 2	Lpin2	-0.229063	7.23622	-2.77344	0.0107417	0.232527	-3.55342
ENSMUSG00000042428	mannoside acetylglucosaminyltransferase 3	Mgat3	0.252106	7.13096	2.77303	0.0107517	0.232527	-3.52993
ENSMUSG00000056222	sparc/osteonectin, cwcv and kazal-like domains proteoglycan 1	Spock1	0.165091	9.2629	2.77174	0.0107838	0.232554	-3.97727
ENSMUSG00000034796	copine VII	Cpne7	0.667926	5.21869	2.7715	0.0107895	0.232554	-3.14435
ENSMUSG00000036644	TBC1 domain family, member 9B	Tbc1d9b	-0.226208	6.99974	-2.77002	0.0108263	0.232554	-3.51155
ENSMUSG00000026399	CD55 molecule, decay accelerating factor for complement	Cd55	-0.94095	2.47488	-2.76783	0.0108809	0.232554	-2.67208
ENSMUSG00000031925	mastermind like transcriptional coactivator 2	Maml2	0.512884	4.53531	2.76715	0.0108978	0.232554	-2.97178
ENSMUSG00000041324	inhibin beta-A	Inhba	-0.795889	4.00859	-2.7671	0.0108993	0.232554	-2.85959
ENSMUSG00000026344	Ly6/Plaur domain containing 1	Lypd1	1.47338	2.00137	2.76689	0.0109043	0.232554	-2.69308
ENSMUSG00000025204	NADH:ubiquinone oxidoreductase subunit B8	Ndufb8	-0.346459	6.05231	-2.76677	0.0109073	0.232554	-3.32516
ENSMUSG00000021047	NOVA alternative splicing regulator 1	Nova1	-0.508668	4.65447	-2.76582	0.0109313	0.232554	-2.99771
ENSMUSG00000042826	fibroblast growth factor 11	Fgf11	-1.28591	1.6493	-2.7645	0.0109645	0.232554	-2.69856
ENSMUSG00000047712	uronyl-2-sulfotransferase	Ust	0.619782	5.77491	2.76318	0.0109977	0.232554	-3.2306
ENSMUSG00000070802	PNMA family member 8B	Pnma8b	0.20544	8.29304	2.76199	0.0110276	0.232554	-3.78467
ENSMUSG00000033569	adhesion G protein-coupled receptor B3	Adgrb3	0.24257	6.8087	2.7613	0.0110451	0.232554	-3.49658
ENSMUSG00000021313	ryanodine receptor 2, cardiac	Ryr2	0.131506	10.3155	2.76067	0.0110611	0.232554	-4.24433
ENSMUSG00000033826	dynein, axonemal, heavy chain 8	Dnah8	1.43867	2.4955	2.75989	0.011081	0.232554	-2.68507
ENSMUSG00000020111	mitochondrial calcium uptake 1	Micu1	0.332546	5.8893	2.75959	0.0110885	0.232554	-3.28613
ENSMUSG00000001089	leucine zipper protein 1	Luzp1	-0.258571	8.08875	-2.75916	0.0110994	0.232554	-3.75546
ENSMUSG00000024579	prenylcysteine oxidase 1 like	Pcyox1l	-0.579571	3.70962	-2.75801	0.0111287	0.232554	-2.8344
ENSMUSG00000079478	zinc ribbon domain containing 2	Znrd2	0.883133	3.21098	2.7571	0.0111521	0.232554	-2.72815
ENSMUSG00000025959	Kruppel-like transcription factor 7 (ubiquitous)	Klf7	-0.298628	6.35458	-2.75666	0.0111632	0.232554	-3.40921
ENSMUSG00000027335	adrenergic receptor, alpha 1d	Adra1d	0.299714	6.12765	2.75653	0.0111666	0.232554	-3.35067
ENSMUSG00000069135	centrosomal protein 43	Cep43	0.599539	3.7412	2.75623	0.0111742	0.232554	-2.82629
ENSMUSG00000042353	Fras1 related extracellular matrix protein 3	Frem3	0.705801	4.3169	2.75609	0.011178	0.232554	-2.907
ENSMUSG00000029763	exocyst complex component 4	Exoc4	-0.265498	6.8539	-2.75563	0.0111898	0.232554	-3.51897
ENSMUSG00000022052	protein phosphatase 2, regulatory subunit B, alpha	Ppp2r2a	-0.277768	6.60992	-2.75484	0.01121	0.232554	-3.47155
ENSMUSG00000078429	CTD small phosphatase 2	Ctdsp2	0.491469	4.63066	2.75458	0.0112167	0.232554	-3.02083
ENSMUSG00000029598	phospholipase B domain containing 2	Plbd2	0.34563	5.4864	2.75446	0.0112197	0.232554	-3.20822
ENSMUSG00000038025	PHD finger protein 2	Phf2	-0.490336	4.69017	-2.75242	0.0112724	0.232927	-3.04305
ENSMUSG00000030638	SH3-domain GRB2-like 3	Sh3gl3	0.394402	4.89798	2.75041	0.0113243	0.233166	-3.07936
ENSMUSG00000069255	dual specificity phosphatase 22	Dusp22	-0.475369	4.3883	-2.74974	0.0113417	0.233166	-2.97443
ENSMUSG00000025104	HDGF like 3	Hdgfl3	-0.269532	6.69617	-2.74957	0.011346	0.233166	-3.49467
ENSMUSG00000029152	OCIA domain containing 1	Ociad1	0.216922	7.81009	2.74912	0.0113579	0.233166	-3.71392
ENSMUSG00000022394	L3MBTL2 polycomb repressive complex 1 subunit	L3mbtl2	-0.327015	5.45279	-2.74863	0.0113706	0.233166	-3.2235
ENSMUSG00000029648	FMS-like tyrosine kinase 1	Flt1	-0.592618	3.87926	-2.74642	0.0114282	0.233285	-2.88047
ENSMUSG00000078878	predicted gene 14305	Gm14305	-0.966164	2.15406	-2.74583	0.0114438	0.233285	-2.71085
ENSMUSG00000058900	regulator of sex limited protein 1	Rsl1	-1.73238	0.961645	-2.7457	0.0114471	0.233285	-2.83284
ENSMUSG00000059796	eukaryotic translation initiation factor 4A1	Eif4a1	-0.309058	7.55151	-2.74496	0.0114666	0.233285	-3.6755
ENSMUSG00000021594	steroid 5 alpha-reductase 1	Srd5a1	-1.44895	1.29196	-2.74413	0.0114883	0.233285	-2.78598
ENSMUSG00000084349	ribosomal protein L3, pseudogene 1	Rpl3-ps1	-1.9225	2.10825	-2.74341	0.0115072	0.233285	-2.71816
ENSMUSG00000028266	LIM domain only 4	Lmo4	-0.248041	8.26598	-2.7434	0.0115076	0.233285	-3.82729
ENSMUSG00000069565	DAZ associated protein 1	Dazap1	-0.478854	4.42544	-2.74268	0.0115265	0.233285	-3.00993
ENSMUSG00000031902	nuclear factor of activated T cells, cytoplasmic, calcineurin dependent 3	Nfatc3	-0.626662	3.36077	-2.74171	0.0115522	0.233285	-2.80078
ENSMUSG00000066760	pregnancy specific beta-1-glycoprotein 16	Psg16	1.37226	1.56782	2.73902	0.0116234	0.233285	-2.77662
ENSMUSG00000056486	chimerin 1	Chn1	0.106929	10.7355	2.73864	0.0116335	0.233285	-4.38676
ENSMUSG00000021752	potassium channel tetramerisation domain containing 6	Kctd6	-0.302445	5.62114	-2.73836	0.0116408	0.233285	-3.284
ENSMUSG00000071856	mutated in colorectal cancers	Mcc	0.656887	3.9593	2.73825	0.0116438	0.233285	-2.90757
ENSMUSG00000027865	ganglioside-induced differentiation-associated-protein 2	Gdap2	0.388731	5.4234	2.73781	0.0116555	0.233285	-3.22777
ENSMUSG00000050211	phospholipase A2, group IVE	Pla2g4e	-1.91104	1.84891	-2.73722	0.0116712	0.233285	-2.73705
ENSMUSG00000025795	Ras association (RalGDS/AF-6) domain family member 3	Rassf3	0.483351	4.19317	2.72985	0.0118695	0.236375	-2.96426
ENSMUSG00000017400	SH3 and cysteine rich domain 2	Stac2	-0.341754	6.64097	-2.72926	0.0118856	0.236375	-3.52698
ENSMUSG00000020183	carboxypeptidase M	Cpm	-0.559631	4.98427	-2.7289	0.0118954	0.236375	-3.15448
ENSMUSG00000006019	DExH-box helicase 34	Dhx34	0.962281	2.46318	2.72887	0.0118961	0.236375	-2.74068
ENSMUSG00000016552	FAD-dependent oxidoreductase domain containing 2	Foxred2	-1.01932	2.2161	-2.7243	0.012021	0.238505	-2.75021
ENSMUSG00000003662	cytosolic iron-sulfur protein assembly 1	Ciao1	0.473164	5.03577	2.72291	0.0120591	0.238908	-3.16733
ENSMUSG00000031112	serine/threonine kinase 26	Stk26	1.60696	0.934035	2.72145	0.0120993	0.239352	-2.9044
ENSMUSG00000024413	NPC intracellular cholesterol transporter 1	Npc1	0.450824	4.5964	2.72038	0.012129	0.239588	-3.06299
ENSMUSG00000066838	zinc finger protein 772	Zfp772	-0.694818	2.99527	-2.71845	0.0121826	0.239941	-2.79704
ENSMUSG00000032040	decapping enzyme, scavenger	Dcps	-0.948166	2.44146	-2.71409	0.0123041	0.241349	-2.77042
ENSMUSG00000019433	GIPC PDZ domain containing family, member 1	Gipc1	0.540708	4.04109	2.71348	0.0123212	0.241349	-2.97704
ENSMUSG00000020802	ubiquitin-conjugating enzyme E2O	Ube2o	0.218084	7.63608	2.71317	0.0123299	0.241349	-3.76235
ENSMUSG00000063236	RIKEN cDNA 1110038F14 gene	1110038F14Rik	-0.730565	3.05512	-2.71293	0.0123369	0.241349	-2.81892
ENSMUSG00000079165	sin3 associated polypeptide	Sap25	-1.6262	0.916222	-2.71152	0.0123764	0.241637	-2.87203
ENSMUSG00000024073	baculoviral IAP repeat-containing 6	Birc6	-0.176004	8.46519	-2.71078	0.0123974	0.241695	-3.94582
ENSMUSG00000027523	GNAS complex locus	Gnas	0.144561	9.93791	2.70976	0.0124263	0.241882	-4.26078
ENSMUSG00000055805	formin-like 1	Fmnl1	0.223259	7.56048	2.70917	0.0124429	0.241882	-3.7505
ENSMUSG00000037151	leucine rich repeat containing 20	Lrrc20	-0.405299	5.40402	-2.70777	0.0124828	0.242236	-3.29037
ENSMUSG00000022790	immunoglobulin superfamily, member 11	Igsf11	-0.849249	3.6708	-2.70724	0.0124978	0.242236	-2.91241
ENSMUSG00000040260	dishevelled associated activator of morphogenesis 2	Daam2	-0.482621	4.5092	-2.70663	0.0125151	0.242236	-3.09242
ENSMUSG00000029408	ATP-binding cassette, sub-family B member 9	Abcb9	-0.518017	4.28875	-2.70486	0.0125658	0.24253	-3.04675
ENSMUSG00000000538	target of myb1-like 2 (chicken)	Tom1l2	0.26459	7.59722	2.70483	0.0125664	0.24253	-3.77343
ENSMUSG00000029309	SPARC-like 1	Sparcl1	-0.243272	8.68687	-2.70114	0.0126726	0.243619	-3.99978
ENSMUSG00000112160	cDNA sequence BC024063	BC024063	-1.33661	1.41465	-2.70105	0.0126751	0.243619	-2.84748
ENSMUSG00000043635	ADAM metallopeptidase with thrombospondin type 1 motif 3	Adamts3	-0.388369	5.79817	-2.70098	0.0126772	0.243619	-3.40194
ENSMUSG00000069835	spermidine/spermine N1-acetyl transferase 2	Sat2	-1.02582	2.18242	-2.6988	0.0127403	0.244483	-2.7943
ENSMUSG00000021508	C-X-C motif chemokine ligand 14	Cxcl14	-0.660541	3.26959	-2.69666	0.0128024	0.245172	-2.8644
ENSMUSG00000022427	translocase of outer mitochondrial membrane 22	Tomm22	0.53122	4.29576	2.69631	0.0128127	0.245172	-3.06043
ENSMUSG00000033557	FAM20B, glycosaminoglycan xylosylkinase	Fam20b	0.282247	6.47122	2.69451	0.0128652	0.245723	-3.55569
ENSMUSG00000027878	notch 2	Notch2	-0.722299	4.68058	-2.69387	0.0128838	0.245723	-3.14214
ENSMUSG00000025735	rhomboid like 1	Rhbdl1	0.537693	4.06293	2.69345	0.0128962	0.245723	-3.00645
ENSMUSG00000049734	three prime repair exonuclease 1	Trex1	1.59268	0.742254	2.69204	0.0129375	0.246106	-2.95938
ENSMUSG00000090812	sterile alpha motif domain containing 15	Samd15	-1.18517	1.64287	-2.69152	0.012953	0.246106	-2.83059
ENSMUSG00000030605	milk fat globule EGF and factor V/VIII domain containing	Mfge8	-0.710057	3.94791	-2.6908	0.0129741	0.24616	-3.00383
ENSMUSG00000036285	nitric oxide associated 1	Noa1	0.557089	3.8739	2.68826	0.0130492	0.246893	-3.00623
ENSMUSG00000015882	ligand dependent nuclear receptor corepressor-like	Lcorl	0.805933	3.14902	2.68771	0.0130656	0.246893	-2.87466
ENSMUSG00000027796	SMAD family member 9	Smad9	-1.00147	2.0556	-2.68763	0.0130678	0.246893	-2.81803
ENSMUSG00000022472	desumoylating isopeptidase 1	Desi1	0.292128	6.15245	2.68645	0.0131031	0.247212	-3.51552
ENSMUSG00000020397	mediator complex subunit 7	Med7	0.594372	3.61149	2.68514	0.0131421	0.247602	-2.95344
ENSMUSG00000001844	zinc finger, DHHC domain containing 4	Zdhhc4	0.740196	3.22929	2.68395	0.0131775	0.247921	-2.88478
ENSMUSG00000028062	late endosomal/lysosomal adaptor, MAPK and MTOR activator 2	Lamtor2	-0.504297	4.29701	-2.68316	0.0132012	0.24802	-3.08863
ENSMUSG00000029348	aspartate beta-hydroxylase domain containing 2	Asphd2	0.346416	5.81405	2.68226	0.0132284	0.248184	-3.43195
ENSMUSG00000053574	RIKEN cDNA 4930563E22 gene	4930563E22Rik	-1.10016	1.70993	-2.68119	0.0132605	0.248215	-2.84486
ENSMUSG00000060427	zinc finger protein 868	Zfp868	-0.731453	3.09062	-2.68097	0.0132669	0.248215	-2.87519
ENSMUSG00000022265	progressive ankylosis	Ank	0.263028	6.84071	2.67731	0.0133776	0.249816	-3.6817
ENSMUSG00000058454	7-dehydrocholesterol reductase	Dhcr7	0.500329	4.5253	2.67685	0.0133916	0.249816	-3.16109
ENSMUSG00000026915	spermatid perinuclear RNA binding protein	Strbp	-0.187255	8.07182	-2.6763	0.0134082	0.249816	-3.93405
ENSMUSG00000034544	arginine/serine-rich coiled-coil 1	Rsrc1	-0.493476	4.40173	-2.67443	0.0134652	0.250394	-3.11782
ENSMUSG00000021427	signal sequence receptor, alpha	Ssr1	-0.229915	7.16081	-2.67309	0.0135063	0.250394	-3.75337
ENSMUSG00000040147	monoamine oxidase B	Maob	-1.51216	1.15129	-2.67288	0.0135126	0.250394	-2.91926
ENSMUSG00000031605	kelch-like 2, Mayven	Klhl2	0.146593	9.0503	2.67252	0.0135238	0.250394	-4.13728
ENSMUSG00000046160	oligodendrocyte transcription factor 1	Olig1	0.753935	3.20492	2.67224	0.0135323	0.250394	-2.92331
ENSMUSG00000030223	protein tyrosine phosphatase receptor type O	Ptpro	0.448331	4.87675	2.66825	0.0136552	0.251975	-3.2395
ENSMUSG00000025417	phosphatidylinositol-5-phosphate 4-kinase, type II, gamma	Pip4k2c	0.215041	7.64076	2.66648	0.0137102	0.252643	-3.86107
ENSMUSG00000031816	methenyltetrahydrofolate synthetase domain containing	Mthfsd	0.955415	3.9125	2.6651	0.013753	0.253084	-3.04529
ENSMUSG00000032334	lysyl oxidase-like 1	Loxl1	1.50575	1.78295	2.66355	0.0138014	0.253098	-2.88774
ENSMUSG00000069539	SCY1-like 2 (S. cerevisiae)	Scyl2	-0.421248	5.1677	-2.66335	0.0138078	0.253098	-3.33456
ENSMUSG00000033285	WD repeat domain 3	Wdr3	-0.450725	4.60155	-2.66327	0.0138101	0.253098	-3.18846
ENSMUSG00000074890	leucine carboxyl methyltransferase 2	Lcmt2	0.893648	2.49419	2.66088	0.0138851	0.254125	-2.86563
ENSMUSG00000002379	NADH:ubiquinone oxidoreductase subunit A11	Ndufa11	-0.34164	5.5321	-2.65871	0.0139536	0.254562	-3.4188
ENSMUSG00000042156	DAZ interacting protein 1	Dzip1	0.363875	5.84299	2.65761	0.0139882	0.254562	-3.49678
ENSMUSG00000063235	protein tyrosine phosphatase, mitochondrial 1	Ptpmt1	0.614209	3.60338	2.65739	0.0139952	0.254562	-3.0012
ENSMUSG00000030685	potassium channel tetramerisation domain containing 13	Kctd13	-0.347789	6.07789	-2.65682	0.0140133	0.254562	-3.55414
ENSMUSG00000006517	mevalonate (diphospho) decarboxylase	Mvd	0.781142	3.30444	2.65682	0.0140133	0.254562	-2.95858
ENSMUSG00000113255	testis derived transcript 3, pseudogene	Tes3-ps	-1.60995	0.942809	-2.65594	0.0140413	0.254562	-2.94576
ENSMUSG00000043831	LysM, putative peptidoglycan-binding, domain containing 4	Lysmd4	0.508005	4.34441	2.655	0.0140711	0.254562	-3.13727
ENSMUSG00000049327	lysine methyltransferase 5A	Kmt5a	-0.352495	5.55858	-2.65433	0.0140924	0.254562	-3.44093
ENSMUSG00000055945	proline rich 18	Prr18	1.00679	1.89126	2.65418	0.0140973	0.254562	-2.87487
ENSMUSG00000079941	cytochrome c oxidase subunit 5B, pseudogene	Cox5b-ps	1.66278	0.255808	2.65245	0.0141526	0.255201	-3.08742
ENSMUSG00000055320	TEA domain family member 1	Tead1	0.552567	5.50331	2.64914	0.0142586	0.256426	-3.44023
ENSMUSG00000047044	RIKEN cDNA D030056L22 gene	D030056L22Rik	-0.628256	3.52798	-2.64727	0.014319	0.256609	-3.01079
ENSMUSG00000028459	CD72 antigen	Cd72	-1.69699	0.16342	-2.64685	0.0143327	0.256609	-3.11634
ENSMUSG00000070287	solute carrier family 35, member G2	Slc35g2	-1.61147	0.451501	-2.64647	0.0143451	0.256609	-3.03213
ENSMUSG00000074519	zinc finger protein 971	Zfp971	-0.862312	2.6589	-2.64506	0.0143907	0.257063	-2.90956
ENSMUSG00000066129	kinase non-catalytic C-lobe domain (KIND) containing 1	Kndc1	0.195718	7.70206	2.64392	0.0144278	0.257063	-3.92599
ENSMUSG00000040945	regulator of chromosome condensation 2	Rcc2	-0.283027	6.08165	-2.64176	0.0144985	0.257982	-3.59207
ENSMUSG00000029020	mitofusin 2	Mfn2	-0.293965	7.57403	-2.63986	0.0145608	0.258745	-3.9081
ENSMUSG00000038690	ATP synthase membrane subunit f	Atp5mf	-0.367359	5.11783	-2.63928	0.0145799	0.258745	-3.35975
ENSMUSG00000030956	family with sequence similarity 53, member B	Fam53b	0.688053	3.56217	2.63772	0.0146313	0.259038	-3.02177
ENSMUSG00000030350	protein arginine N-methyltransferase 8	Prmt8	-0.259201	6.1979	-2.63761	0.0146349	0.259038	-3.62452
ENSMUSG00000021690	junction-mediating and regulatory protein	Jmy	-0.228001	7.09433	-2.63558	0.0147019	0.259171	-3.81314
ENSMUSG00000030772	dickkopf WNT signaling pathway inhibitor 3	Dkk3	-0.124474	9.70376	-2.63528	0.0147121	0.259171	-4.36422
ENSMUSG00000005447	platelet-activating factor acetylhydrolase, isoform 1b, subunit 3	Pafah1b3	1.50481	0.644204	2.6351	0.0147181	0.259171	-3.08075
ENSMUSG00000029165	ATP/GTP binding protein-like 5	Agbl5	-1.27565	1.21427	-2.63426	0.0147458	0.259171	-2.95988
ENSMUSG00000021130	polypeptide N-acetylgalactosaminyltransferase 16	Galnt16	0.24478	7.45135	2.63391	0.0147575	0.259171	-3.89226
ENSMUSG00000069094	phosphodiesterase 7A	Pde7a	0.435118	4.9231	2.63389	0.0147581	0.259171	-3.3263
ENSMUSG00000038065	maturin, neural progenitor differentiation regulator homolog (Xenopus)	Mturn	0.256123	7.16313	2.63298	0.0147884	0.259365	-3.84223
ENSMUSG00000090035	polypeptide N-acetylgalactosaminyltransferase 4	Galnt4	-1.3989	1.22121	-2.63149	0.0148384	0.259904	-2.97353
ENSMUSG00000029089	PARK2 co-regulated-like	Pacrgl	0.844895	3.19245	2.63054	0.01487	0.260119	-2.99936
ENSMUSG00000059734	NADH:ubiquinone oxidoreductase core subunit S8	Ndufs8	0.390506	4.7841	2.62841	0.0149417	0.260847	-3.29498
ENSMUSG00000053332	growth arrest specific 5	Gas5	-0.44746	5.90963	-2.6278	0.0149622	0.260847	-3.57507
ENSMUSG00000067242	leucine-rich repeat LGI family, member 1	Lgi1	-0.177934	7.79825	-2.62757	0.0149698	0.260847	-3.97967
ENSMUSG00000000085	sex comb on midleg homolog 1	Scmh1	-0.362381	5.19904	-2.62235	0.015147	0.262913	-3.42328
ENSMUSG00000032807	arachidonate 12-lipoxygenase, 12R type	Alox12b	1.71537	0.675713	2.62045	0.015212	0.262958	-3.10501
ENSMUSG00000035713	ubiquitin specific peptidase 35	Usp35	-1.01084	2.41057	-2.61928	0.0152522	0.262958	-2.94062
ENSMUSG00000037364	serrate RNA effector molecule homolog (Arabidopsis)	Srrt	-0.265989	6.33889	-2.619	0.0152616	0.262958	-3.69273
ENSMUSG00000021377	DEK proto-oncogene	Dek	-0.933953	4.49142	-2.61885	0.0152669	0.262958	-3.2561
ENSMUSG00000038894	insulin receptor substrate 2	Irs2	0.258121	6.53611	2.6179	0.0152993	0.26318	-3.73159
ENSMUSG00000016239	LON peptidase N-terminal domain and ring finger 3	Lonrf3	-0.631376	3.57973	-2.61461	0.0154132	0.264463	-3.08225
ENSMUSG00000037622	WD and tetratricopeptide repeats 1	Wdtc1	-0.371657	5.40598	-2.61177	0.0155119	0.265627	-3.49418
ENSMUSG00000030022	ADAM metallopeptidase with thrombospondin type 1 motif 9	Adamts9	0.45002	4.9028	2.61152	0.0155206	0.265627	-3.37339
ENSMUSG00000032301	proteasome subunit alpha 4	Psma4	-0.353963	5.3273	-2.60928	0.015599	0.266629	-3.47534
ENSMUSG00000021786	3-oxoacyl-ACP synthase, mitochondrial	Oxsm	-0.708518	2.89172	-2.60676	0.0156874	0.267039	-3.00277
ENSMUSG00000020102	solute carrier family 16 (monocarboxylic acid transporters), member 7	Slc16a7	-0.327424	5.58716	-2.60509	0.0157466	0.267039	-3.57036
ENSMUSG00000029428	syntaxin 2	Stx2	0.515697	3.83387	2.60486	0.0157545	0.267039	-3.13435
ENSMUSG00000029456	acyl-Coenzyme A dehydrogenase family, member 10	Acad10	1.60464	0.22068	2.60483	0.0157556	0.267039	-3.13745
ENSMUSG00000042510	expressed sequence AA986860	AA986860	1.54045	0.899337	2.60466	0.0157617	0.267039	-3.10126
ENSMUSG00000001424	staphylococcal nuclease and tudor domain containing 1	Snd1	0.262617	6.72767	2.60261	0.0158346	0.267039	-3.81171
ENSMUSG00000038738	SH3 and multiple ankyrin repeat domains 1	Shank1	-0.151108	8.81032	-2.60259	0.0158351	0.267039	-4.24236
ENSMUSG00000005338	cell adhesion molecule 3	Cadm3	0.193814	9.01527	2.60226	0.0158468	0.267039	-4.28066
ENSMUSG00000025872	THO complex 3	Thoc3	-0.415933	4.72246	-2.60216	0.0158503	0.267039	-3.34907
ENSMUSG00000046186	CD109 antigen	Cd109	-0.391589	6.47946	-2.60197	0.0158572	0.267039	-3.75161
ENSMUSG00000042694	STN1, CST complex subunit	Stn1	0.696989	3.01469	2.60196	0.0158575	0.267039	-3.02456
ENSMUSG00000027273	synaptosomal-associated protein 25	Snap25	-0.100936	11.9076	-2.60181	0.015863	0.267039	-4.97996
ENSMUSG00000015143	actinin, alpha 1	Actn1	0.230852	6.83716	2.6013	0.015881	0.267039	-3.83341
ENSMUSG00000020986	SEC23 homolog A, COPII coat complex component	Sec23a	0.231778	7.14737	2.59964	0.0159405	0.267623	-3.90197
ENSMUSG00000046861	HECT domain E3 ubiquitin protein ligase 3	Hectd3	0.374773	5.85411	2.59922	0.0159555	0.267623	-3.61816
ENSMUSG00000026426	ADP-ribosylation factor-like 8A	Arl8a	0.254244	6.85158	2.59597	0.0160722	0.268626	-3.84059
ENSMUSG00000055069	RAB39, member RAS oncogene family	Rab39	1.76866	0.545249	2.59575	0.0160802	0.268626	-3.17259
ENSMUSG00000005983	RIKEN cDNA 1700037C18 gene	1700037C18Rik	1.69652	0.294004	2.59551	0.0160887	0.268626	-3.20663
ENSMUSG00000027605	acyl-CoA synthetase short-chain family member 2	Acss2	0.551069	5.1939	2.59365	0.0161558	0.269304	-3.45752
ENSMUSG00000008976	GA repeat binding protein, alpha	Gabpa	0.400534	4.70099	2.5924	0.0162014	0.269617	-3.36862
ENSMUSG00000090946	coiled-coil domain containing 71 like	Ccdc71l	-0.391564	5.69278	-2.59169	0.016227	0.269617	-3.58384
ENSMUSG00000020475	phosphoglycerate mutase 2	Pgam2	1.51879	0.461909	2.59148	0.0162347	0.269617	-3.15769
ENSMUSG00000038893	family with sequence similarity 117, member A	Fam117a	1.54554	1.08486	2.58947	0.016308	0.269755	-3.09433
ENSMUSG00000046873	membrane-bound transcription factor peptidase, site 2	Mbtps2	-0.393568	4.5764	-2.58938	0.0163116	0.269755	-3.3455
ENSMUSG00000040359	UFM1 specific ligase 1	Ufl1	-0.394985	4.93875	-2.58881	0.0163324	0.269755	-3.44286
ENSMUSG00000037251	protein-O-mannose kinase	Pomk	-0.380715	5.01113	-2.58802	0.0163613	0.269755	-3.44808
ENSMUSG00000030747	diacylglycerol O-acyltransferase 2	Dgat2	0.45269	4.49191	2.58796	0.0163634	0.269755	-3.30471
ENSMUSG00000066892	F-box and leucine-rich repeat protein 12	Fbxl12	0.904967	2.72405	2.58592	0.0164382	0.270657	-3.00763
ENSMUSG00000017999	DEAD box helicase 27	Ddx27	-0.432022	4.83051	-2.58531	0.0164606	0.270695	-3.39358
ENSMUSG00000033949	tripartite motif-containing 36	Trim36	-0.816117	2.57169	-2.58394	0.0165113	0.271197	-3.01607
ENSMUSG00000016256	cathepsin Z	Ctsz	-0.828311	2.66603	-2.58282	0.0165529	0.271325	-3.02288
ENSMUSG00000103088	protocadherin gamma subfamily B, 6	Pcdhgb6	-0.441287	4.49681	-2.58264	0.0165594	0.271325	-3.32691
ENSMUSG00000031530	dual specificity phosphatase 4	Dusp4	-0.733041	3.67212	-2.58139	0.016606	0.271376	-3.1741
ENSMUSG00000028804	CUB and Sushi multiple domains 2	Csmd2	0.256834	6.58277	2.58069	0.0166319	0.271376	-3.82265
ENSMUSG00000038456	DENN domain containing 2A	Dennd2a	0.414675	4.68752	2.58022	0.0166495	0.271376	-3.3938
ENSMUSG00000082319	actin related protein 3, pseudogene	Actr3-ps	-0.871293	2.51356	-2.57938	0.0166808	0.271376	-3.01861
ENSMUSG00000118952	nuclear encoded rRNA 5S 2	n-R5s2	-1.92516	1.28898	-2.5788	0.0167025	0.271376	-3.01431
ENSMUSG00000042447	meiosis regulator for oocyte development	Mios	-0.423163	4.85684	-2.57876	0.0167038	0.271376	-3.43575
ENSMUSG00000038260	transient receptor potential cation channel, subfamily M, member 4	Trpm4	0.605198	3.83682	2.57565	0.0168205	0.272943	-3.20376
ENSMUSG00000000732	icos ligand	Icosl	0.741566	3.08659	2.57426	0.0168731	0.27324	-3.0833
ENSMUSG00000032531	angiomotin-like 2	Amotl2	-0.960034	2.21634	-2.57392	0.0168857	0.27324	-3.0132
ENSMUSG00000006281	telomerase associated protein 1	Tep1	-0.881769	2.8489	-2.5723	0.0169469	0.27324	-3.06137
ENSMUSG00000020454	eukaryotic translation initiation factor 4E nuclear import factor 1	Eif4enif1	-0.325294	5.80294	-2.57221	0.0169503	0.27324	-3.66449
ENSMUSG00000018040	ribosomal RNA processing 7 homolog A	Rrp7a	0.294959	5.94603	2.57209	0.0169551	0.27324	-3.69062
ENSMUSG00000020705	DEAD box helicase 42	Ddx42	-0.22119	6.79019	-2.57153	0.0169764	0.27324	-3.89094
ENSMUSG00000079426	actin related protein 2/3 complex, subunit 4	Arpc4	0.276335	6.31152	2.57004	0.017033	0.273749	-3.7858
ENSMUSG00000040415	deltex 3, E3 ubiquitin ligase	Dtx3	-0.262639	6.34069	-2.56903	0.0170712	0.274036	-3.79259
ENSMUSG00000035232	pyruvate dehydrogenase kinase, isoenzyme 3	Pdk3	-0.394971	4.9504	-2.56741	0.0171332	0.274703	-3.47253
ENSMUSG00000029212	gamma-aminobutyric acid type A receptor subunit beta 1	Gabrb1	-0.196936	8.30988	-2.56608	0.0171842	0.274923	-4.21466
ENSMUSG00000027834	serine (or cysteine) peptidase inhibitor, clade I, member 1	Serpini1	-0.298626	6.25831	-2.56599	0.0171878	0.274923	-3.78308
ENSMUSG00000049811	family with sequence similarity 161, member A	Fam161a	1.18158	1.66752	2.56514	0.0172203	0.275116	-3.0514
ENSMUSG00000046709	mitogen-activated protein kinase 10	Mapk10	-0.157281	9.42271	-2.5641	0.0172602	0.275425	-4.45122
ENSMUSG00000078139	cDNA sequence AK157302	AK157302	1.39042	1.70348	2.56261	0.0173177	0.276016	-3.05501
ENSMUSG00000027660	SKI-like	Skil	-0.236792	7.31486	-2.56119	0.017373	0.276381	-4.0157
ENSMUSG00000025047	programmed cell death 11	Pdcd11	-0.417936	4.72137	-2.56086	0.0173855	0.276381	-3.43734
ENSMUSG00000046311	zinc finger protein 62	Zfp62	-0.332589	5.19492	-2.56043	0.0174022	0.276381	-3.55613
ENSMUSG00000034156	TSPO associated protein 1	Tspoap1	0.269888	7.22779	2.55831	0.0174849	0.277367	-3.99764
ENSMUSG00000032443	zinc finger, CW type with PWWP domain 2	Zcwpw2	1.63893	0.378058	2.55604	0.0175738	0.278448	-3.22164
ENSMUSG00000063687	protocadherin beta 5	Pcdhb5	-1.42531	0.689108	-2.55365	0.0176675	0.27903	-3.14388
ENSMUSG00000029026	transformation related protein 73	Trp73	-0.53944	4.09964	-2.55351	0.0176729	0.27903	-3.3051
ENSMUSG00000071658	guanine nucleotide binding protein (G protein), gamma 3	Gng3	0.256407	6.68842	2.55312	0.0176885	0.27903	-3.89756
ENSMUSG00000033961	zinc finger protein 446	Zfp446	0.788016	2.66093	2.55295	0.0176951	0.27903	-3.0648
ENSMUSG00000054423	Ca2+-dependent secretion activator	Cadps	-0.14881	9.5593	-2.55223	0.0177234	0.27903	-4.50628
ENSMUSG00000035601	tRNA methyltransferase 10B	Trmt10b	-0.919077	2.25021	-2.55194	0.0177349	0.27903	-3.05467
ENSMUSG00000016386	metallophosphoesterase domain containing 2	Mpped2	0.372485	5.34101	2.55021	0.0178036	0.279405	-3.60692
ENSMUSG00000121347	predicted gene 2011	Gm2011	1.64945	0.972892	2.54997	0.0178129	0.279405	-3.16918
ENSMUSG00000014786	solute carrier family 9 (sodium/hydrogen exchanger), member 5	Slc9a5	-0.995287	1.9264	-2.54977	0.0178211	0.279405	-3.05314
ENSMUSG00000044573	acid phosphatase 1, soluble	Acp1	0.69609	3.77185	2.54626	0.0179607	0.280093	-3.23865
ENSMUSG00000000708	K(lysine) acetyltransferase 2B	Kat2b	-1.18665	1.65373	-2.54621	0.0179626	0.280093	-3.06797
ENSMUSG00000064181	RAB3A interacting protein	Rab3ip	0.241428	6.52889	2.54618	0.0179642	0.280093	-3.87914
ENSMUSG00000001751	alpha-N-acetylglucosaminidase (Sanfilippo disease IIIB)	Naglu	1.50927	1.22623	2.54528	0.0179999	0.280093	-3.11944
ENSMUSG00000030435	U2 small nuclear ribonucleoprotein auxiliary factor (U2AF) 2	U2af2	0.293635	5.95365	2.545	0.0180113	0.280093	-3.75626
ENSMUSG00000021905	diphthamine biosynthesis 3	Dph3	0.508821	4.27509	2.5444	0.0180355	0.280093	-3.32493
ENSMUSG00000040302	RNA binding motif protein 48	Rbm48	-0.63449	3.16634	-2.54361	0.0180672	0.280093	-3.15199
ENSMUSG00000005148	Kruppel-like transcription factor 5	Klf5	-1.71141	1.06913	-2.54358	0.0180682	0.280093	-3.10913
ENSMUSG00000065954	transforming, acidic coiled-coil containing protein 1	Tacc1	-0.238019	6.81441	-2.54346	0.0180732	0.280093	-3.95025
ENSMUSG00000044770	Scm polycomb group protein like 4	Scml4	1.52406	1.19966	2.5426	0.0181076	0.280303	-3.10589
ENSMUSG00000034731	diacylglycerol kinase, eta	Dgkh	-0.265188	6.26733	-2.54015	0.0182068	0.28129	-3.8468
ENSMUSG00000030774	p21 (RAC1) activated kinase 1	Pak1	0.178273	8.11327	2.53999	0.0182131	0.28129	-4.22654
ENSMUSG00000001415	SMG5 nonsense mediated mRNA decay factor	Smg5	0.281091	6.19375	2.53911	0.0182488	0.281517	-3.80598
ENSMUSG00000039257	V-set and transmembrane domain containing 2B	Vstm2b	-1.03052	2.53522	-2.53825	0.0182839	0.281562	-3.09137
ENSMUSG00000031523	deleted in liver cancer 1	Dlc1	0.278023	6.17845	2.53801	0.0182936	0.281562	-3.81943
ENSMUSG00000000028	cell division cycle 45	Cdc45	1.59117	0.783909	2.53523	0.0184071	0.282986	-3.20545
ENSMUSG00000017466	tissue inhibitor of metalloproteinase 2	Timp2	-0.621958	3.98978	-2.53165	0.0185542	0.284699	-3.31551
ENSMUSG00000030763	leucine carboxyl methyltransferase 1	Lcmt1	0.301999	5.78844	2.53148	0.0185609	0.284699	-3.74247
ENSMUSG00000026455	kelch-like 12	Klhl12	0.346661	5.71804	2.52983	0.0186291	0.28542	-3.73003
ENSMUSG00000024566	ATPase, class II, type 9B	Atp9b	0.253653	6.26254	2.52823	0.0186954	0.285785	-3.86505
ENSMUSG00000029364	WD repeat and SOCS box-containing 2	Wsb2	0.196023	7.37291	2.52679	0.0187555	0.286053	-4.09931
ENSMUSG00000034543	microrchidia 2A	Morc2a	-0.297229	5.59763	-2.52483	0.0188374	0.286196	-3.71349
ENSMUSG00000022404	solute carrier family 25 (mitochondrial carrier, peroxisomal membrane protein), member 17	Slc25a17	0.788798	3.59715	2.52461	0.0188463	0.286196	-3.26095
ENSMUSG00000003721	insulin induced gene 2	Insig2	0.397646	4.89934	2.52413	0.0188664	0.286196	-3.54059
ENSMUSG00000029363	replication factor C (activator 1) 5	Rfc5	1.31015	1.64266	2.52348	0.0188939	0.286196	-3.12259
ENSMUSG00000026319	RAB11 binding and LisH domain, coiled-coil and HEAT repeat containing	Relch	0.249814	6.55523	2.52308	0.0189103	0.286196	-3.93105
ENSMUSG00000058624	guanine deaminase	Gda	0.380086	5.9431	2.52303	0.0189128	0.286196	-3.81018
ENSMUSG00000061013	mohawk homeobox	Mkx	-1.08874	2.10262	-2.52168	0.0189693	0.286196	-3.09913
ENSMUSG00000038141	transmembrane protein 181A	Tmem181a	0.349275	5.41778	2.52166	0.0189702	0.286196	-3.67681
ENSMUSG00000052407	coiled-coil domain containing 171	Ccdc171	0.600807	3.46445	2.52096	0.0189998	0.286196	-3.23215
ENSMUSG00000033214	SLIT and NTRK-like family, member 5	Slitrk5	-0.23743	6.80564	-2.52082	0.0190057	0.286196	-3.9983
ENSMUSG00000048271	RNA binding motif protein 33	Rbm33	-0.28595	6.49739	-2.52048	0.0190201	0.286196	-3.92817
ENSMUSG00000038473	nitric oxide synthase 1 (neuronal) adaptor protein	Nos1ap	0.421641	6.62561	2.51795	0.019127	0.287482	-3.94278
ENSMUSG00000042870	target of myb1 trafficking protein	Tom1	1.36605	1.43707	2.51664	0.0191824	0.287697	-3.16022
ENSMUSG00000034908	SID1 transmembrane family, member 2	Sidt2	0.40984	5.22574	2.51628	0.0191979	0.287697	-3.63311
ENSMUSG00000022558	maestro heat-like repeat family member 1	Mroh1	0.286508	6.01159	2.5161	0.0192055	0.287697	-3.82586
ENSMUSG00000027293	EH-domain containing 4	Ehd4	-1.49992	0.895741	-2.51462	0.0192687	0.288163	-3.17257
ENSMUSG00000058600	ribosomal protein L30	Rpl30	-0.410056	4.75809	-2.51437	0.0192794	0.288163	-3.52739
ENSMUSG00000022231	sema domain, seven thrombospondin repeats (type 1 and type 1-like), transmembrane domain (TM) and short cytoplasmic domain, (semaphorin) 5A	Sema5a	-0.364022	7.85844	-2.51321	0.0193288	0.288581	-4.22982
ENSMUSG00000038594	centrosomal protein 85-like	Cep85l	0.343777	5.3381	2.51067	0.019438	0.289302	-3.67085
ENSMUSG00000072663	sperm flagellar 2	Spef2	0.674184	3.09202	2.50993	0.0194701	0.289302	-3.21192
ENSMUSG00000003746	mannosidase 1, alpha	Man1a	-0.326024	5.15618	-2.50959	0.0194847	0.289302	-3.64771
ENSMUSG00000040412	endosome-lysosome associated apoptosis and autophagy regulator 1	Elapor1	-0.315014	5.34725	-2.5076	0.0195704	0.290255	-3.69524
ENSMUSG00000016624	PHD finger protein 21B	Phf21b	1.2783	1.71643	2.50682	0.0196042	0.290436	-3.13623
ENSMUSG00000035984	NME/NM23 family member 5	Nme5	-1.04727	1.57673	-2.50575	0.0196508	0.290487	-3.1343
ENSMUSG00000027004	frizzled-related protein	Frzb	0.614965	4.54287	2.5045	0.0197051	0.290651	-3.51128
ENSMUSG00000022438	parvin, beta	Parvb	0.795114	3.03153	2.50297	0.0197723	0.291321	-3.19645
ENSMUSG00000055523	guanylate cyclase 2g	Gucy2g	1.71668	0.603184	2.5015	0.0198367	0.291405	-3.26817
ENSMUSG00000042579	RIKEN cDNA 4632404H12 gene	4632404H12Rik	-0.573963	4.3868	-2.50148	0.0198374	0.291405	-3.46501
ENSMUSG00000027230	cAMP responsive element binding protein 3-like 1	Creb3l1	-1.03062	2.18237	-2.50099	0.0198588	0.291405	-3.13837
ENSMUSG00000033499	La ribonucleoprotein 4B	Larp4b	-0.260547	6.93444	-2.50036	0.0198866	0.291405	-4.06716
ENSMUSG00000046169	ADAM metallopeptidase with thrombospondin type 1 motif 6	Adamts6	-0.713442	3.32846	-2.49996	0.0199041	0.291405	-3.26368
ENSMUSG00000042453	reelin	Reln	-1.28489	4.05637	-2.49864	0.0199623	0.291405	-3.40354
ENSMUSG00000039646	vasorin	Vasn	0.456848	4.3026	2.49851	0.019968	0.291405	-3.45661
ENSMUSG00000040374	peroxisomal biogenesis factor 2	Pex2	-0.830695	2.29584	-2.4973	0.0200216	0.291405	-3.14886
ENSMUSG00000039735	formin binding protein 1-like	Fnbp1l	-1.0669	1.64063	-2.49636	0.0200631	0.291405	-3.14987
ENSMUSG00000019478	RAB4A, member RAS oncogene family	Rab4a	0.405708	4.65775	2.49604	0.0200774	0.291405	-3.53488
ENSMUSG00000003438	translocase of inner mitochondrial membrane 50	Timm50	0.663558	3.37801	2.49539	0.0201062	0.291405	-3.25465
ENSMUSG00000073139	transmembrane protein 185A	Tmem185a	0.472933	4.09112	2.49504	0.0201217	0.291405	-3.40413
ENSMUSG00000033871	peroxisome proliferative activated receptor, gamma, coactivator 1 beta	Ppargc1b	-0.49989	4.37634	-2.49422	0.0201585	0.291405	-3.48038
ENSMUSG00000056832	intraflagellar transport 56	Ift56	-0.767649	2.63932	-2.49404	0.0201662	0.291405	-3.17998
ENSMUSG00000057691	zinc finger protein 746	Zfp746	0.403178	4.5224	2.4933	0.0201995	0.291405	-3.50519
ENSMUSG00000053024	contactin 2	Cntn2	0.273329	5.85843	2.4926	0.0202304	0.291405	-3.83536
ENSMUSG00000028973	ATP-binding cassette, sub-family B member 8	Abcb8	-0.617947	3.99539	-2.49252	0.0202341	0.291405	-3.40041
ENSMUSG00000037946	FYVE, RhoGEF and PH domain containing 3	Fgd3	-1.26834	1.17266	-2.49242	0.0202386	0.291405	-3.18625
ENSMUSG00000020525	protein phosphatase 1D magnesium-dependent, delta isoform	Ppm1d	-0.828221	2.60579	-2.49203	0.0202562	0.291405	-3.17217
ENSMUSG00000034771	transducin-like enhancer of split 2	Tle2	-0.54157	3.5536	-2.49198	0.0202583	0.291405	-3.31714
ENSMUSG00000024019	cap methyltransferase 1	Cmtr1	-0.233596	6.7382	-2.49187	0.0202632	0.291405	-4.03922
ENSMUSG00000074657	kinesin family member 5A	Kif5a	-0.12986	9.82327	-2.49085	0.0203089	0.291405	-4.69239
ENSMUSG00000037784	DAZ interacting protein 1-like	Dzip1l	-0.523128	3.73251	-2.49079	0.0203118	0.291405	-3.3597
ENSMUSG00000039065	ATP synthase C subunit lysine N-methyltransferase	Atpsckmt	-0.724395	2.9781	-2.49061	0.0203195	0.291405	-3.2274
ENSMUSG00000029413	N-acylethanolamine acid amidase	Naaa	-0.688336	2.80686	-2.48724	0.0204715	0.29296	-3.20284
ENSMUSG00000028795	coiled coil domain containing 28B	Ccdc28b	-0.965235	2.23868	-2.48546	0.020552	0.293257	-3.1641
ENSMUSG00000025092	heat shock protein 12A	Hspa12a	0.273153	8.1014	2.48534	0.0205575	0.293257	-4.33947
ENSMUSG00000036678	achalasia, adrenocortical insufficiency, alacrimia	Aaas	-0.617209	3.30121	-2.48533	0.0205576	0.293257	-3.29699
ENSMUSG00000037260	heparan-alpha-glucosaminide N-acetyltransferase	Hgsnat	0.373414	5.20952	2.48318	0.0206554	0.294173	-3.71038
ENSMUSG00000030098	glutamate receptor interacting protein 2	Grip2	-1.21656	1.75963	-2.48257	0.0206835	0.294173	-3.16539
ENSMUSG00000048756	forkhead box O3	Foxo3	-0.260934	6.28083	-2.48206	0.0207065	0.294173	-3.95994
ENSMUSG00000059742	potassium voltage-gated channel, subfamily H (eag-related), member 7	Kcnh7	-1.31684	1.25052	-2.48168	0.0207239	0.294173	-3.20625
ENSMUSG00000034723	thioredoxin-related transmembrane protein 4	Tmx4	-0.211897	8.05089	-2.48152	0.0207312	0.294173	-4.33249
ENSMUSG00000033985	testis-specific kinase 2	Tesk2	1.38595	1.08742	2.48103	0.0207538	0.294183	-3.22907
ENSMUSG00000047648	F-box protein 30	Fbxo30	-1.11659	2.10381	-2.47917	0.0208389	0.294752	-3.17109
ENSMUSG00000030376	solute carrier family 8 (sodium/calcium exchanger), member 2	Slc8a2	-0.133458	9.07055	-2.47904	0.0208451	0.294752	-4.54802
ENSMUSG00000029121	collapsin response mediator protein 1	Crmp1	0.174607	7.95447	2.47872	0.0208596	0.294752	-4.31412
ENSMUSG00000037287	tubulin folding cofactor E-like	Tbcel	-0.328958	5.34752	-2.47606	0.0209824	0.295956	-3.75121
ENSMUSG00000024773	autophagy related 2A	Atg2a	-0.333567	5.51201	-2.47486	0.0210378	0.295956	-3.80278
ENSMUSG00000027424	mitochondrial genome maintenance exonuclease 1	Mgme1	-0.956547	2.19809	-2.47458	0.0210506	0.295956	-3.18124
ENSMUSG00000062101	zinc finger protein 119b	Zfp119b	-1.52704	1.14759	-2.47419	0.0210689	0.295956	-3.22519
ENSMUSG00000026787	glutamic acid decarboxylase 2	Gad2	-0.56359	5.50781	-2.47381	0.0210864	0.295956	-3.78414
ENSMUSG00000039683	sidekick cell adhesion molecule 1	Sdk1	-1.24095	1.83774	-2.47351	0.0211005	0.295956	-3.17881
ENSMUSG00000053929	zinc finger TRAF type containing 1	Zftraf1	-0.405091	5.12391	-2.47298	0.0211249	0.295956	-3.7002
ENSMUSG00000026213	serine/threonine kinase 11 interacting protein	Stk11ip	-0.487446	4.33683	-2.47295	0.0211263	0.295956	-3.52086
ENSMUSG00000022201	zinc finger RNA binding protein	Zfr	-0.159239	8.5785	-2.4726	0.0211429	0.295956	-4.46227
ENSMUSG00000021567	naked cuticle 2	Nkd2	0.84756	2.89126	2.4707	0.0212313	0.296603	-3.21417
ENSMUSG00000068373	RIKEN cDNA D430041D05 gene	D430041D05Rik	0.229397	8.46716	2.47066	0.0212331	0.296603	-4.43394
ENSMUSG00000024782	adenylate kinase 3	Ak3	0.434035	4.59722	2.46915	0.021304	0.297164	-3.57563
ENSMUSG00000002763	peroxisomal biogenesis factor 6	Pex6	0.399866	5.39274	2.46858	0.0213305	0.297164	-3.7619
ENSMUSG00000043259	family with sequence similarity 13, member C	Fam13c	0.215107	7.23309	2.46839	0.0213396	0.297164	-4.18843
ENSMUSG00000042492	TBC1 domain family, member 10b	Tbc1d10b	-0.233012	7.11131	-2.46676	0.0214162	0.297505	-4.1646
ENSMUSG00000033047	eukaryotic translation initiation factor 3, subunit L	Eif3l	-0.267704	6.00555	-2.46653	0.0214269	0.297505	-3.91797
ENSMUSG00000063172	intraflagellar transport 25	Ift25	1.3822	1.45562	2.46646	0.0214305	0.297505	-3.21401
ENSMUSG00000020205	pleckstrin homology like domain, family A, member 1	Phlda1	0.300848	5.60602	2.46538	0.0214814	0.297598	-3.82951
ENSMUSG00000031529	tankyrase, TRF1-interacting ankyrin-related ADP-ribose polymerase	Tnks	-0.214039	6.89785	-2.4633	0.0215796	0.298344	-4.13658
ENSMUSG00000031144	synaptophysin	Syp	-0.133848	10.5213	-2.46267	0.0216095	0.298451	-4.91576
ENSMUSG00000038630	zinc finger with KRAB and SCAN domains 16	Zkscan16	-0.289502	5.76744	-2.46166	0.0216577	0.298809	-3.88664
ENSMUSG00000028957	period circadian clock 3	Per3	0.350115	5.71456	2.45971	0.0217506	0.299373	-3.85591
ENSMUSG00000061576	dipeptidylpeptidase 6	Dpp6	0.157427	8.6933	2.45915	0.0217777	0.299373	-4.50614
ENSMUSG00000048970	C1GALT1-specific chaperone 1	C1galt1c1	0.52104	3.83432	2.45898	0.0217856	0.299373	-3.41687
ENSMUSG00000026469	xenotropic and polytropic retrovirus receptor 1	Xpr1	-0.249518	6.25147	-2.45894	0.0217876	0.299373	-4.00203
ENSMUSG00000042626	src homology 2 domain-containing transforming protein C1	Shc1	1.05274	1.95098	2.45817	0.0218244	0.299377	-3.20473
ENSMUSG00000019230	LIM homeobox protein 9	Lhx9	0.424393	4.51898	2.45755	0.021854	0.299377	-3.58452
ENSMUSG00000033502	CDC14 cell division cycle 14A	Cdc14a	-1.006	2.07323	-2.45741	0.0218609	0.299377	-3.20754
ENSMUSG00000037703	leucine zipper, putative tumor suppressor family member 3	Lzts3	0.239583	6.67619	2.45703	0.0218792	0.299377	-4.09622
ENSMUSG00000053702	nebulette	Nebl	0.224973	7.02916	2.45623	0.0219176	0.299377	-4.17332
ENSMUSG00000042390	GATA zinc finger domain containing 2B	Gatad2b	-0.214946	7.36086	-2.45591	0.0219331	0.299377	-4.24239
ENSMUSG00000100801	heat shock protein 8 pseudogene	Gm15459	1.31259	6.15877	2.45569	0.0219437	0.299377	-3.8526
ENSMUSG00000026156	beta-1,3-glucuronyltransferase 2	B3gat2	-0.436246	5.05968	-2.45418	0.0220165	0.300066	-3.70801
ENSMUSG00000019868	vesicle (multivesicular body) trafficking 1	Vta1	-0.437988	4.82045	-2.45264	0.022091	0.300215	-3.66473
ENSMUSG00000074733	zinc finger protein 950	Zfp950	0.443794	4.97162	2.45258	0.0220937	0.300215	-3.69865
ENSMUSG00000048174	transmembrane protein 81	Tmem81	-1.20668	0.969661	-2.45257	0.0220943	0.300215	-3.26672
ENSMUSG00000031700	glutamic pyruvate transaminase (alanine aminotransferase) 2	Gpt2	0.358881	5.45986	2.45082	0.0221797	0.30107	-3.82557
ENSMUSG00000028243	UBX domain protein 2B	Ubxn2b	0.305848	5.67449	2.45017	0.0222108	0.301166	-3.88198
ENSMUSG00000042790	ring finger protein 214	Rnf214	-0.257229	6.46684	-2.44974	0.022232	0.301166	-4.0589
ENSMUSG00000015759	cornichon family AMPA receptor auxiliary protein 1	Cnih1	-0.525354	4.46402	-2.44929	0.0222539	0.301166	-3.60301
ENSMUSG00000020937	phospholipase C, delta 3	Plcd3	-1.05749	1.6884	-2.44879	0.0222785	0.301196	-3.22098
ENSMUSG00000027374	mitochondrial ribosomal protein S5	Mrps5	-0.477037	4.63824	-2.44734	0.0223493	0.30151	-3.6337
ENSMUSG00000040701	adaptor protein complex AP-1, gamma 2 subunit	Ap1g2	1.4001	1.01586	2.44648	0.0223914	0.30151	-3.28293
ENSMUSG00000030934	ornithine aminotransferase	Oat	0.312665	5.35442	2.44634	0.0223983	0.30151	-3.79037
ENSMUSG00000023170	G protein pathway suppressor 2	Gps2	-0.473511	4.05554	-2.44603	0.0224138	0.30151	-3.50128
ENSMUSG00000026342	solute carrier family 35, member F5	Slc35f5	0.753573	2.72591	2.44203	0.0226111	0.303861	-3.26571
ENSMUSG00000028801	sperm tail PG rich repeat containing 1	Stpg1	1.56407	0.734208	2.44125	0.0226497	0.304076	-3.32717
ENSMUSG00000032120	C2 calcium-dependent domain containing 2-like	C2cd2l	0.218472	7.16997	2.43847	0.022788	0.305011	-4.23372
ENSMUSG00000023079	general transcription factor II I repeat domain-containing 1	Gtf2ird1	-0.801327	2.43213	-2.43814	0.0228042	0.305011	-3.26133
ENSMUSG00000110344	small integral membrane protein 36	Smim36	0.537292	4.03949	2.43803	0.0228101	0.305011	-3.50426
ENSMUSG00000068917	CDC-like kinase 2	Clk2	0.445073	4.52265	2.43607	0.0229078	0.305665	-3.60662
ENSMUSG00000000916	NOL1/NOP2/Sun domain family, member 5	Nsun5	-1.16609	2.16953	-2.43589	0.0229171	0.305665	-3.24728
ENSMUSG00000031792	U6 snRNA biogenesis 1	Usb1	-0.904634	2.0467	-2.43497	0.0229634	0.305696	-3.24234
ENSMUSG00000026223	integral membrane protein 2C	Itm2c	0.242357	8.48046	2.43429	0.0229972	0.305696	-4.51523
ENSMUSG00000052040	Kruppel-like transcription factor 13	Klf13	-0.18987	7.49839	-2.43419	0.0230022	0.305696	-4.31364
ENSMUSG00000036591	Rho GTPase activating protein 21	Arhgap21	0.140145	8.83892	2.43287	0.0230689	0.305696	-4.59175
ENSMUSG00000040488	latent transforming growth factor beta binding protein 4	Ltbp4	0.543769	4.23084	2.432	0.0231128	0.305696	-3.56573
ENSMUSG00000023913	phospholipase A2, group VII (platelet-activating factor acetylhydrolase, plasma)	Pla2g7	-0.450048	4.70053	-2.43134	0.0231463	0.305696	-3.68676
ENSMUSG00000039069	mitochondrial ribosome associated GTPase 2	Mtg2	0.918093	2.47772	2.43099	0.0231641	0.305696	-3.27041
ENSMUSG00000020331	hyperpolarization-activated, cyclic nucleotide-gated K+ 2	Hcn2	-0.250143	6.35948	-2.43032	0.0231982	0.305696	-4.08442
ENSMUSG00000030822	proline rich 14	Prr14	0.549662	3.8562	2.42939	0.0232451	0.305962	-3.48049
ENSMUSG00000034071	zinc finger protein 551	Zfp551	-0.569119	3.7447	-2.42775	0.0233285	0.306759	-3.47269
ENSMUSG00000079197	proteasome (prosome, macropain) activator subunit 2 (PA28 beta)	Psme2	0.813826	2.81945	2.42173	0.0236376	0.310443	-3.3059
ENSMUSG00000062040	zinc finger protein 27	Zfp27	-0.504671	4.79415	-2.42123	0.0236631	0.310443	-3.72004
ENSMUSG00000079083	Jrk-like	Jrkl	0.566687	3.88826	2.42027	0.0237128	0.310443	-3.49865
ENSMUSG00000020003	peroxisomal biogenesis factor 7	Pex7	0.520141	4.26604	2.41964	0.0237458	0.310443	-3.58077
ENSMUSG00000017412	calcium channel, voltage-dependent, beta 4 subunit	Cacnb4	-0.234118	7.36305	-2.41962	0.0237467	0.310443	-4.3158
ENSMUSG00000033948	zinc finger SWIM-type containing 5	Zswim5	0.414139	4.48907	2.41936	0.0237599	0.310443	-3.65335
ENSMUSG00000063049	inhibitor of growth family, member 2	Ing2	-0.40342	4.73705	-2.41917	0.0237702	0.310443	-3.72264
ENSMUSG00000074607	TOX high mobility group box family member 2	Tox2	-1.18096	1.32607	-2.41788	0.0238368	0.310944	-3.28495
ENSMUSG00000050953	gap junction protein, alpha 1	Gja1	-0.455341	5.15315	-2.41754	0.0238547	0.310944	-3.81925
ENSMUSG00000025369	SWI/SNF related, matrix associated, actin dependent regulator of chromatin, subfamily c, member 2	Smarcc2	-0.18305	8.34014	-2.41682	0.0238919	0.311127	-4.51941
ENSMUSG00000016833	mitochondrial ribosomal protein S18C	Mrps18c	0.729723	3.2215	2.41583	0.0239439	0.311503	-3.37014
ENSMUSG00000045333	zinc finger protein 423	Zfp423	0.764929	3.07665	2.41458	0.0240094	0.312053	-3.3617
ENSMUSG00000037313	transforming, acidic coiled-coil containing protein 3	Tacc3	1.66352	0.453192	2.41413	0.0240326	0.312053	-3.40858
ENSMUSG00000056602	FRY microtubule binding protein	Fry	-0.265358	9.23746	-2.41363	0.0240591	0.312096	-4.72381
ENSMUSG00000048216	G protein-coupled receptor 85	Gpr85	-0.336017	5.07594	-2.41316	0.0240836	0.312102	-3.8077
ENSMUSG00000103092	protocadherin alpha 5	Pcdha5	-0.752326	3.04052	-2.41273	0.024106	0.312102	-3.36992
ENSMUSG00000022151	tetratricopeptide repeat domain 33	Ttc33	-0.276946	5.63208	-2.41131	0.0241811	0.312133	-3.95907
ENSMUSG00000026578	coiled-coil domain containing 181	Ccdc181	-0.401272	4.79702	-2.41097	0.0241988	0.312133	-3.74412
ENSMUSG00000026737	phosphatidylinositol-5-phosphate 4-kinase, type II, alpha	Pip4k2a	-0.29937	5.69566	-2.41093	0.0242012	0.312133	-3.96932
ENSMUSG00000003153	solute carrier family 2 (facilitated glucose transporter), member 3	Slc2a3	-0.192992	7.09642	-2.41021	0.0242392	0.312138	-4.27348
ENSMUSG00000045854	LYR motif containing 2	Lyrm2	1.01172	2.04209	2.41004	0.024248	0.312138	-3.2827
ENSMUSG00000032192	guanine nucleotide binding protein (G protein), beta 5	Gnb5	0.24881	6.08947	2.40895	0.0243055	0.312245	-4.05212
ENSMUSG00000035614	TOG array regulator of axonemal microtubules 1	Togaram1	0.23901	6.60851	2.4089	0.0243082	0.312245	-4.16965
ENSMUSG00000022419	DEP domain containing MTOR-interacting protein	Deptor	-0.50342	4.43874	-2.40714	0.0244016	0.312245	-3.66726
ENSMUSG00000022995	ENAH actin regulator	Enah	-0.178329	7.76245	-2.40713	0.0244023	0.312245	-4.42561
ENSMUSG00000020170	fibroblast growth factor receptor substrate 2	Frs2	-0.298791	5.71948	-2.40619	0.024452	0.312245	-3.98649
ENSMUSG00000032727	MIER family member 3	Mier3	-0.402905	4.76696	-2.40611	0.0244562	0.312245	-3.74646
ENSMUSG00000014980	tRNA splicing endonuclease subunit 15	Tsen15	0.574974	3.32517	2.40563	0.0244822	0.312245	-3.43566
ENSMUSG00000060530	RIKEN cDNA 2310069G16 gene	2310069G16Rik	0.681596	2.98377	2.40539	0.0244947	0.312245	-3.36463
ENSMUSG00000041936	agrin	Agrn	0.210165	7.32387	2.40509	0.0245107	0.312245	-4.33408
ENSMUSG00000075703	selenoprotein I	Selenoi	-0.301546	5.46659	-2.40443	0.0245461	0.312245	-3.93267
ENSMUSG00000014767	TATA box binding protein	Tbp	0.387602	4.61603	2.40431	0.0245526	0.312245	-3.70293
ENSMUSG00000022094	solute carrier family 39 (zinc transporter), member 14	Slc39a14	0.364998	4.90455	2.40427	0.0245548	0.312245	-3.77988
ENSMUSG00000019066	RAB3D, member RAS oncogene family	Rab3d	0.542702	3.99214	2.40378	0.0245808	0.312245	-3.54513
ENSMUSG00000040370	electron transfer flavoprotein regulatory factor 1	Etfrf1	1.06554	2.32334	2.40377	0.0245813	0.312245	-3.29969
ENSMUSG00000041747	UTP15 small subunit processome component	Utp15	-0.422531	4.49979	-2.403	0.0246227	0.312475	-3.68431
ENSMUSG00000043467	zinc finger and BTB domain containing 37	Zbtb37	-0.41057	4.66713	-2.4022	0.0246655	0.312475	-3.73406
ENSMUSG00000054204	ALK and LTK ligand 2	Alkal2	-1.68392	0.0709387	-2.40174	0.0246904	0.312475	-3.43159
ENSMUSG00000020770	unkempt family zinc finger	Unk	-0.600023	3.35532	-2.4017	0.0246923	0.312475	-3.44855
ENSMUSG00000031292	cyclin dependent kinase like 5	Cdkl5	-0.169298	8.28393	-2.40047	0.0247584	0.313016	-4.54384
ENSMUSG00000106499	heat shock protein 90 alpha (cytosolic), class B member 1 pseudogene	Gm9403	-1.45815	1.132	-2.39995	0.0247865	0.313032	-3.3363
ENSMUSG00000031337	X-linked myotubular myopathy gene 1	Mtm1	1.15196	1.95318	2.39959	0.0248061	0.313032	-3.3009
ENSMUSG00000028943	espin	Espn	1.58925	0.673884	2.39772	0.0249068	0.313857	-3.3777
ENSMUSG00000039206	diacylglycerol lipase, beta	Daglb	-0.356803	5.43595	-2.39703	0.0249443	0.313857	-3.92698
ENSMUSG00000090223	Purkinje cell protein 4	Pcp4	-0.767559	3.66984	-2.39691	0.0249511	0.313857	-3.50582
ENSMUSG00000047935	Sox1 overlapping transcript	Sox1ot	-0.743092	2.81701	-2.39637	0.0249801	0.313857	-3.36393
ENSMUSG00000018387	shroom family member 1	Shroom1	-0.948218	2.02726	-2.39606	0.0249971	0.313857	-3.30496
ENSMUSG00000031627	interferon regulatory factor 2	Irf2	-0.349554	5.19276	-2.39519	0.0250445	0.313857	-3.87066
ENSMUSG00000028347	transmembrane protein with EGF-like and two follistatin-like domains 1	Tmeff1	-0.282952	6.68913	-2.395	0.0250549	0.313857	-4.21282
ENSMUSG00000027669	guanine nucleotide binding protein (G protein), beta 4	Gnb4	1.73813	0.693659	2.39494	0.0250582	0.313857	-3.38666
ENSMUSG00000028954	negative regulator of ubiquitin-like proteins 1	Nub1	0.290796	6.33902	2.39317	0.0251548	0.314774	-4.14804
ENSMUSG00000064225	progestin and adipoQ receptor family member IX	Paqr9	-0.185007	7.22372	-2.39261	0.0251853	0.314863	-4.3367
ENSMUSG00000033991	SKI3 subunit of superkiller complex	Skic3	-0.383266	4.73843	-2.39178	0.0252306	0.315136	-3.77596
ENSMUSG00000020268	LYR motif containing 7	Lyrm7	1.25801	2.33621	2.3907	0.0252903	0.315527	-3.31245
ENSMUSG00000033880	lectin, galactoside-binding, soluble, 3 binding protein	Lgals3bp	-1.33842	0.805146	-2.39036	0.0253087	0.315527	-3.35983
ENSMUSG00000005057	SH2B adaptor protein 2	Sh2b2	1.48119	0.647903	2.38934	0.0253647	0.315761	-3.41736
ENSMUSG00000001065	zinc finger protein (C2H2 type) 276	Zfp276	0.666067	3.53076	2.38904	0.0253814	0.315761	-3.49046
ENSMUSG00000022351	squalene epoxidase	Sqle	0.275133	6.01031	2.38867	0.0254018	0.315761	-4.07586
ENSMUSG00000027245	huntingtin interacting protein K	Hypk	-0.711248	3.42072	-2.38831	0.0254214	0.315761	-3.47881
ENSMUSG00000040721	zinc finger homeobox 2	Zfhx2	0.209273	7.06181	2.38726	0.0254798	0.315952	-4.30396
ENSMUSG00000073968	tripartite motif-containing 68	Trim68	1.01432	1.93221	2.38719	0.0254838	0.315952	-3.32005
ENSMUSG00000024347	pleckstrin and Sec7 domain containing 2	Psd2	-0.724828	2.74986	-2.38505	0.0256022	0.317128	-3.3798
ENSMUSG00000039126	prune homolog 2	Prune2	-0.335675	6.00279	-2.3843	0.0256436	0.317314	-4.10041
ENSMUSG00000037857	nuclear FMR1 interacting protein 2	Nufip2	-0.236521	7.00144	-2.38294	0.0257193	0.317314	-4.30958
ENSMUSG00000073791	EF-hand calcium binding domain 7	Efcab7	-1.43662	0.360586	-2.38253	0.0257423	0.317314	-3.41234
ENSMUSG00000034263	integrator complex subunit 14	Ints14	0.754059	3.38941	2.38205	0.0257691	0.317314	-3.48625
ENSMUSG00000029001	F-box protein 44	Fbxo44	-0.368307	5.73972	-2.38189	0.0257781	0.317314	-4.02946
ENSMUSG00000097745	expressed sequence AI115009	AI115009	0.531332	3.50086	2.38174	0.0257865	0.317314	-3.51297
ENSMUSG00000030410	dystrophia myotonica-containing WD repeat motif	Dmwd	0.232346	6.55111	2.38075	0.0258419	0.317314	-4.22206
ENSMUSG00000029472	anaphase-promoting complex subunit 5	Anapc5	0.21962	6.75437	2.37963	0.0259048	0.317314	-4.2614
ENSMUSG00000021947	crystallin, lambda 1	Cryl1	0.817864	2.25866	2.37925	0.0259264	0.317314	-3.34827
ENSMUSG00000029875	coiled-coil domain containing 184	Ccdc184	-0.598689	3.44395	-2.37887	0.0259475	0.317314	-3.49522
ENSMUSG00000003308	kelch-like ECH-associated protein 1	Keap1	-0.368941	5.1674	-2.37776	0.0260101	0.317538	-3.90585
ENSMUSG00000002602	AXL receptor tyrosine kinase	Axl	0.821834	2.57299	2.37771	0.026013	0.317538	-3.37202
ENSMUSG00000046532	androgen receptor	Ar	0.845421	2.51013	2.37692	0.0260574	0.317792	-3.38575
ENSMUSG00000029403	cyclin dependent kinase like 2	Cdkl2	0.367968	5.30883	2.37598	0.0261104	0.31815	-3.93066
ENSMUSG00000036273	leucine-rich repeat kinase 2	Lrrk2	0.379752	4.71751	2.37531	0.0261484	0.318325	-3.78566
ENSMUSG00000045410	aldo-keto reductase family 1, member E1	Akr1e1	-1.29537	2.72086	-2.374	0.0262228	0.318837	-3.39594
ENSMUSG00000047867	GTPase, IMAP family member 6	Gimap6	1.95614	1.20249	2.37338	0.0262581	0.318837	-3.37539
ENSMUSG00000051671	cytochrome c oxidase assembly factor 6	Coa6	-0.775669	2.33001	-2.3728	0.0262911	0.318837	-3.36445
ENSMUSG00000031239	integral membrane protein 2A	Itm2a	1.19544	1.70818	2.37265	0.0262997	0.318837	-3.34394
ENSMUSG00000019797	mitochondrial transcription rescue factor 1	Mtres1	-0.516236	3.92078	-2.37249	0.026309	0.318837	-3.61106
ENSMUSG00000021803	cadherin-related family member 1	Cdhr1	0.67646	3.3408	2.37164	0.0263573	0.319135	-3.50853
ENSMUSG00000021302	geranylgeranyl diphosphate synthase 1	Ggps1	-0.36776	5.40883	-2.37055	0.0264195	0.3196	-3.97565
ENSMUSG00000034889	cactin, spliceosome C complex subunit	Cactin	-0.506595	4.39638	-2.36938	0.0264862	0.319866	-3.73849
ENSMUSG00000090290	TAR RNA binding protein 1	Tarbp1	-0.628633	3.13083	-2.36893	0.0265125	0.319866	-3.45538
ENSMUSG00000046562	unc-119 lipid binding chaperone B	Unc119b	0.508753	3.92085	2.36823	0.0265524	0.319866	-3.60368
ENSMUSG00000022096	lysine demethylase and nuclear receptor corepressor	Hr	-0.700835	3.29837	-2.36819	0.0265547	0.319866	-3.47185
ENSMUSG00000073435	NME/NM23 nucleoside diphosphate kinase 3	Nme3	-0.673822	2.88743	-2.36809	0.0265604	0.319866	-3.42437
ENSMUSG00000027739	RAB33B, member RAS oncogene family	Rab33b	0.502732	3.91958	2.36578	0.0266937	0.320745	-3.62328
ENSMUSG00000041608	ectonucleoside triphosphate diphosphohydrolase 3	Entpd3	-0.624838	2.97931	-2.36481	0.0267495	0.320745	-3.46022
ENSMUSG00000039671	zinc finger, MYND-type containing 8	Zmynd8	-0.159009	8.41428	-2.36476	0.0267526	0.320745	-4.63549
ENSMUSG00000033021	GDP-mannose pyrophosphorylase A	Gmppa	0.626209	3.81611	2.36368	0.0268149	0.321206	-3.57326
ENSMUSG00000033981	glutamate receptor, ionotropic, AMPA2 (alpha 2)	Gria2	-0.127316	10.2116	-2.36307	0.0268505	0.321346	-5.04376
ENSMUSG00000074785	plexin C1	Plxnc1	0.355212	5.05125	2.36119	0.02696	0.321798	-3.90743
ENSMUSG00000069089	cyclin dependent kinase 7	Cdk7	-0.515966	3.99406	-2.35872	0.0271043	0.323233	-3.65735
ENSMUSG00000027805	profilin 2	Pfn2	-0.172072	8.33243	-2.35666	0.0272251	0.32431	-4.64208
ENSMUSG00000074030	exocyst complex component 8	Exoc8	-0.296733	5.77017	-2.356	0.0272636	0.32431	-4.09214
ENSMUSG00000029228	ligand of numb-protein X 1	Lnx1	0.443592	4.35551	2.35595	0.0272669	0.32431	-3.74321
ENSMUSG00000002265	paternally expressed 3	Peg3	-0.144224	9.19583	-2.35487	0.0273305	0.32465	-4.82557
ENSMUSG00000015090	prostaglandin D2 synthase (brain)	Ptgds	0.661466	4.03602	2.35464	0.0273438	0.32465	-3.64527
ENSMUSG00000000581	C1D nuclear receptor co-repressor	C1d	-0.558571	3.84169	-2.35368	0.0274008	0.324823	-3.63028
ENSMUSG00000045555	methyltransferase like 24	Mettl24	1.368	0.738392	2.35358	0.0274066	0.324823	-3.4514
ENSMUSG00000029482	acetoacetyl-CoA synthetase	Aacs	0.316849	5.6203	2.35124	0.0275452	0.326048	-4.05009
ENSMUSG00000041849	caspase recruitment domain family, member 6	Card6	1.27063	1.23886	2.35102	0.0275585	0.326048	-3.40593
ENSMUSG00000031592	pericentriolar material 1	Pcm1	-0.216211	7.15003	-2.34924	0.0276644	0.326486	-4.41062
ENSMUSG00000053465	heparan sulfate 6-O-sulfotransferase 3	Hs6st3	0.429147	4.79957	2.34659	0.027823	0.327427	-3.86007
ENSMUSG00000024695	zinc finger protein 91	Zfp91	-0.214821	6.72991	-2.34621	0.0278456	0.327427	-4.32683
ENSMUSG00000020122	epidermal growth factor receptor	Egfr	-1.0016	1.72324	-2.34607	0.0278541	0.327427	-3.38223
ENSMUSG00000055471	anaplastic lymphoma kinase	Alk	1.33971	1.05503	2.34586	0.0278668	0.327427	-3.42049
ENSMUSG00000029705	cut-like homeobox 1	Cux1	-0.335493	4.9984	-2.34581	0.0278697	0.327427	-3.91135
ENSMUSG00000097626	RIKEN cDNA 4921504A21 gene	4921504A21Rik	0.936996	1.95244	2.34462	0.0279409	0.327976	-3.38551
ENSMUSG00000053877	Snf2-related CREBBP activator protein	Srcap	-0.164925	8.14276	-2.34319	0.0280273	0.328247	-4.62917
ENSMUSG00000026615	glutamyl-prolyl-tRNA synthetase 1	Eprs1	0.211125	6.78186	2.34317	0.0280286	0.328247	-4.34205
ENSMUSG00000028149	RAP1, GTP-GDP dissociation stimulator 1	Rap1gds1	0.161737	8.08424	2.34244	0.0280725	0.328247	-4.61931
ENSMUSG00000003458	nicastrin	Ncstn	0.413506	4.72584	2.34164	0.028121	0.328247	-3.85041
ENSMUSG00000109776	predicted gene, 30400	Gm30400	1.44287	0.767291	2.341	0.0281599	0.328247	-3.45804
ENSMUSG00000028988	catenin beta interacting protein 1	Ctnnbip1	-0.389506	4.97926	-2.34041	0.028196	0.328247	-3.92463
ENSMUSG00000026627	proton activated chloride channel 1	Pacc1	-0.675241	2.80555	-2.3401	0.0282143	0.328247	-3.46496
ENSMUSG00000045136	tubulin, beta 2B class IIB	Tubb2b	0.369469	4.80671	2.33989	0.0282274	0.328247	-3.88338
ENSMUSG00000020812	small nucleolar RNA host gene 16	Snhg16	-1.3433	0.966066	-2.3392	0.0282693	0.328247	-3.4208
ENSMUSG00000019232	ethanolamine phosphate phospholyase	Etnppl	1.79936	0.319223	2.33829	0.0283245	0.328247	-3.51261
ENSMUSG00000030172	ELKS/RAB6-interacting/CAST family member 1	Erc1	0.190603	7.09537	2.3373	0.0283852	0.328247	-4.41924
ENSMUSG00000062353	ribosomal protein L26 pseudogene	Gm15772	-1.68997	2.59087	-2.33726	0.0283877	0.328247	-3.44878
ENSMUSG00000041540	SRY (sex determining region Y)-box 5	Sox5	0.38454	4.67023	2.33726	0.0283878	0.328247	-3.86088
ENSMUSG00000027193	apoptosis inhibitor 5	Api5	0.271181	5.94425	2.33647	0.0284355	0.328247	-4.16051
ENSMUSG00000034801	SOS Ras/Rho guanine nucleotide exchange factor 2	Sos2	-0.339732	4.77351	-2.33645	0.0284372	0.328247	-3.87914
ENSMUSG00000026764	kinesin family member 5C	Kif5c	-0.104144	10.5315	-2.33609	0.0284592	0.328247	-5.1692
ENSMUSG00000042616	organic solute carrier partner 1	Oscp1	-0.478169	4.17449	-2.33563	0.0284875	0.328247	-3.73687
ENSMUSG00000023827	1-acylglycerol-3-phosphate O-acyltransferase 4	Agpat4	0.35941	5.22754	2.33559	0.0284898	0.328247	-3.98707
ENSMUSG00000041695	potassium inwardly-rectifying channel, subfamily J, member 2	Kcnj2	-0.656296	3.24258	-2.33535	0.0285043	0.328247	-3.53778
ENSMUSG00000000605	chloride channel, voltage-sensitive 4	Clcn4	-0.199868	7.37881	-2.33475	0.0285411	0.328247	-4.49313
ENSMUSG00000058013	septin 11	Septin11	-0.256167	6.10431	-2.33471	0.0285439	0.328247	-4.2124
ENSMUSG00000035357	PDZ domain containing RING finger 3	Pdzrn3	-1.34509	1.02881	-2.33465	0.0285475	0.328247	-3.42669
ENSMUSG00000028619	transcription elongation factor A (SII) N-terminal and central domain containing 2	Tceanc2	-0.490649	3.89266	-2.33437	0.0285646	0.328247	-3.66991
ENSMUSG00000027107	cholinergic receptor nicotinic alpha 1 subunit	Chrna1	1.15193	1.18085	2.33359	0.0286128	0.328247	-3.41319
ENSMUSG00000045969	inhibitor of growth family, member 1	Ing1	0.402266	4.4383	2.33341	0.0286236	0.328247	-3.79816
ENSMUSG00000028931	potassium voltage-gated channel, shaker-related subfamily, beta member 2	Kcnab2	0.154496	8.87178	2.33295	0.0286522	0.328247	-4.79728
ENSMUSG00000032349	ELOVL fatty acid elongase 5	Elovl5	-0.457852	4.06734	-2.33232	0.0286909	0.328247	-3.71736
ENSMUSG00000027652	Ral GTPase activating protein, beta subunit (non-catalytic)	Ralgapb	-0.19796	7.57216	-2.33214	0.0287018	0.328247	-4.5343
ENSMUSG00000075033	neurexophilin and PC-esterase domain family, member 3	Nxpe3	0.370071	4.89515	2.332	0.0287105	0.328247	-3.91562
ENSMUSG00000091455	otogelin-like	Otogl	1.1917	1.24896	2.33183	0.0287209	0.328247	-3.42403
ENSMUSG00000042757	transmembrane protein 108	Tmem108	0.351932	5.09124	2.33159	0.0287361	0.328247	-3.96257
ENSMUSG00000073427	predicted gene 4924	Gm4924	-1.04402	1.60325	-2.33145	0.0287448	0.328247	-3.40511
ENSMUSG00000006527	Scm-like with four mbt domains 1	Sfmbt1	-0.329693	5.60101	-2.33105	0.0287692	0.328247	-4.08665
ENSMUSG00000015671	proteasome subunit alpha 2	Psma2	0.320468	5.5783	2.33012	0.0288267	0.328349	-4.09315
ENSMUSG00000040693	solute carrier organic anion transporter family, member 4C1	Slco4c1	0.968541	2.18645	2.33012	0.028827	0.328349	-3.41774
ENSMUSG00000037552	pleckstrin homology domain containing, family G (with RhoGef domain) member 2	Plekhg2	-1.54599	0.290823	-2.32934	0.028875	0.328618	-3.50439
ENSMUSG00000027122	ADP-ribosylation factor-like 14 effector protein	Arl14ep	-0.347541	5.61331	-2.3284	0.0289335	0.328739	-4.11423
ENSMUSG00000005899	sphingomyelin phosphodiesterase 4	Smpd4	0.283405	5.55713	2.32838	0.0289345	0.328739	-4.09124
ENSMUSG00000034101	catenin delta 1	Ctnnd1	0.962942	4.37121	2.32595	0.0290862	0.330184	-3.80755
ENSMUSG00000004562	Rho guanine nucleotide exchange factor 40	Arhgef40	1.23744	1.36114	2.32539	0.0291215	0.330306	-3.43833
ENSMUSG00000037492	zinc finger, matrin type 4	Zmat4	0.704886	2.81231	2.32199	0.0293342	0.332095	-3.49027
ENSMUSG00000038178	solute carrier family 43, member 2	Slc43a2	-0.303712	5.71273	-2.32177	0.0293485	0.332095	-4.1423
ENSMUSG00000062209	erb-b2 receptor tyrosine kinase 4	Erbb4	-0.397921	5.23635	-2.32169	0.0293533	0.332095	-4.02775
ENSMUSG00000070705	EP300 interacting inhibitor of differentiation 2B	Eid2b	0.383193	4.75319	2.3209	0.0294032	0.332158	-3.89645
ENSMUSG00000039458	myotubularin related protein 12	Mtmr12	-0.206112	6.93935	-2.32026	0.0294433	0.332158	-4.42705
ENSMUSG00000046404	YOD1 deubiquitinase	Yod1	-0.326996	4.87003	-2.32009	0.0294544	0.332158	-3.93188
ENSMUSG00000061731	exostosin glycosyltransferase 1	Ext1	0.300785	5.22495	2.32004	0.0294576	0.332158	-4.02788
ENSMUSG00000006567	ATPase, Cu++ transporting, beta polypeptide	Atp7b	-1.50091	0.712561	-2.31914	0.0295143	0.33225	-3.46523
ENSMUSG00000034872	GIPC PDZ domain containing family, member 3	Gipc3	0.84338	2.5569	2.31913	0.0295152	0.33225	-3.45457
ENSMUSG00000031774	proteasome activator subunit 3 interacting protein 1	Psme3ip1	-0.360044	4.71046	-2.31688	0.0296577	0.332627	-3.89932
ENSMUSG00000039809	gamma-aminobutyric acid type B receptor subunit 2	Gabbr2	-0.121563	9.1602	-2.31615	0.0297043	0.332627	-4.89545
ENSMUSG00000022270	reticulophagy regulator 1	Retreg1	0.36034	5.15676	2.31576	0.0297294	0.332627	-4.03083
ENSMUSG00000001986	glutamate receptor, ionotropic, AMPA3 (alpha 3)	Gria3	-0.206821	8.07757	-2.3156	0.0297395	0.332627	-4.66746
ENSMUSG00000001995	signal-induced proliferation-associated 1 like 2	Sipa1l2	-1.02487	2.81495	-2.31558	0.0297408	0.332627	-3.52153
ENSMUSG00000029211	gamma-aminobutyric acid type A receptor subunit alpha 4	Gabra4	-0.24741	6.43507	-2.3155	0.0297457	0.332627	-4.32779
ENSMUSG00000020196	calcineurin binding protein 1	Cabin1	0.202307	6.69384	2.31549	0.0297465	0.332627	-4.37422
ENSMUSG00000025937	lactamase, beta 2	Lactb2	0.581454	3.60635	2.31393	0.0298463	0.332888	-3.64299
ENSMUSG00000083460	glyceraldehyde-3-phosphate dehydrogenase pseudogene	Gm12182	-1.21808	0.950355	-2.31337	0.0298817	0.332888	-3.46359
ENSMUSG00000021235	coenzyme Q6 monooxygenase	Coq6	0.625048	3.04573	2.31305	0.0299021	0.332888	-3.53818
ENSMUSG00000092341	metastasis associated lung adenocarcinoma transcript 1 (non-coding RNA)	Malat1	-0.0657794	14.3958	-2.31225	0.0299537	0.332888	-6.30724
ENSMUSG00000027577	cholinergic receptor, nicotinic, alpha polypeptide 4	Chrna4	0.895666	2.62126	2.31219	0.0299572	0.332888	-3.48013
ENSMUSG00000085457	RIKEN cDNA 1110046J04 gene	1110046J04Rik	-1.4961	0.529747	-2.31213	0.029961	0.332888	-3.48757
ENSMUSG00000020457	developmentally regulated GTP binding protein 1	Drg1	0.26767	5.66816	2.31164	0.0299926	0.332888	-4.14575
ENSMUSG00000019948	ARP6 actin-related protein 6	Actr6	-0.565561	3.56777	-2.31102	0.0300326	0.333058	-3.6571
ENSMUSG00000008036	adaptor-related protein complex 2, sigma 1 subunit	Ap2s1	0.253318	6.28916	2.31058	0.0300607	0.333094	-4.28772
ENSMUSG00000026824	potassium inwardly-rectifying channel, subfamily J, member 3	Kcnj3	-0.202828	7.07684	-2.30936	0.0301395	0.333593	-4.47853
ENSMUSG00000031155	proviral integration site 2	Pim2	0.430584	4.49455	2.30784	0.0302377	0.33423	-3.85991
ENSMUSG00000028444	ciliary neurotrophic factor receptor	Cntfr	-0.541878	3.40776	-2.30644	0.0303285	0.334885	-3.61453
ENSMUSG00000021036	serine palmitoyltransferase, long chain base subunit 2	Sptlc2	0.323158	5.12881	2.30616	0.0303468	0.334885	-4.03174
ENSMUSG00000021066	atlastin GTPase 1	Atl1	0.192549	7.1244	2.30429	0.0304682	0.335949	-4.49111
ENSMUSG00000020263	adaptor protein, phosphotyrosine interaction, PH domain and leucine zipper containing 2	Appl2	0.429006	4.04919	2.30316	0.030542	0.336488	-3.77285
ENSMUSG00000037640	zinc finger protein 60	Zfp60	-0.314913	5.07835	-2.30167	0.0306395	0.336943	-4.02368
ENSMUSG00000031711	zinc finger protein 330	Zfp330	-0.404174	4.33302	-2.30142	0.0306557	0.336943	-3.85276
ENSMUSG00000043460	leucine rich repeat and fibronectin type III, extracellular 2	Elfn2	0.18711	7.4854	2.30138	0.0306585	0.336943	-4.56875
ENSMUSG00000040860	ciliary rootlet coiled-coil, rootletin	Crocc	-0.397217	4.9023	-2.30028	0.0307306	0.337223	-3.99914
ENSMUSG00000035673	strawberry notch 2	Sbno2	-0.47077	3.91039	-2.29994	0.0307533	0.337223	-3.74971
ENSMUSG00000027296	inositol 1,4,5-trisphosphate 3-kinase A	Itpka	0.243402	5.89763	2.29982	0.0307611	0.337223	-4.24375
ENSMUSG00000026361	cell division cycle 73, Paf1/RNA polymerase II complex component	Cdc73	-0.292465	6.00009	-2.29947	0.0307842	0.337223	-4.25318
ENSMUSG00000041729	coronin, actin binding protein, 2B	Coro2b	0.232773	7.64114	2.29565	0.0310365	0.338882	-4.62029
ENSMUSG00000029439	splicing factor SWAP	Sfswap	0.216085	6.8593	2.29444	0.0311165	0.339116	-4.44426
ENSMUSG00000055026	gamma-aminobutyric acid type A receptor, subunit gamma 3	Gabrg3	0.687488	2.9162	2.29438	0.0311204	0.339116	-3.55291
ENSMUSG00000040537	a disintegrin and metallopeptidase domain 22	Adam22	-0.163953	7.91065	-2.29419	0.0311335	0.339116	-4.67737
ENSMUSG00000040435	protein phosphatase 1, regulatory subunit 15A	Ppp1r15a	-0.589391	3.46158	-2.29338	0.0311872	0.339426	-3.66209
ENSMUSG00000027371	fumarylacetoacetate hydrolase domain containing 2A	Fahd2a	0.805546	2.45865	2.29287	0.0312211	0.339473	-3.50306
ENSMUSG00000034472	RASD family, member 2	Rasd2	0.268878	6.22625	2.29222	0.0312646	0.339473	-4.31711
ENSMUSG00000030310	solute carrier family 6 (neurotransmitter transporter, GABA), member 1	Slc6a1	-0.316368	6.11974	-2.29218	0.0312672	0.339473	-4.29177
ENSMUSG00000054383	paraneoplastic antigen MA1	Pnma1	-1.34136	0.434564	-2.2912	0.0313329	0.33958	-3.51701
ENSMUSG00000010376	neural precursor cell expressed, developmentally down-regulated gene 8	Nedd8	-0.312383	5.65336	-2.29086	0.0313553	0.33958	-4.17411
ENSMUSG00000056185	sorting nexin 32	Snx32	0.343317	5.52865	2.29032	0.0313916	0.33958	-4.15627
ENSMUSG00000035901	DENN domain containing 5A	Dennd5a	0.190118	7.45612	2.29029	0.0313935	0.33958	-4.58607
ENSMUSG00000024687	oxysterol binding protein	Osbp	-0.236436	6.08549	-2.28985	0.0314227	0.33958	-4.2943
ENSMUSG00000059554	coiled-coil domain containing 28A	Ccdc28a	0.441296	4.22214	2.28946	0.0314491	0.33958	-3.82748
ENSMUSG00000049038	mitochondrial transcription termination factor 2	Mterf2	0.592751	2.99529	2.28895	0.0314833	0.33958	-3.5864
ENSMUSG00000028975	peroxisomal biogenesis factor 14	Pex14	0.373278	4.86119	2.28864	0.0315043	0.33958	-3.99495
ENSMUSG00000002365	sorting nexin 9	Snx9	0.448368	3.79466	2.28667	0.0316368	0.340445	-3.75154
ENSMUSG00000037679	inverted formin, FH2 and WH2 domain containing	Inf2	-0.631274	5.91316	-2.28648	0.0316494	0.340445	-4.27538
ENSMUSG00000035933	component of oligomeric golgi complex 5	Cog5	-0.295604	7.19494	-2.28545	0.0317195	0.340445	-4.54067
ENSMUSG00000030346	RAD51 associated protein 1	Rad51ap1	1.58028	0.390802	2.28487	0.0317582	0.340445	-3.57073
ENSMUSG00000055436	serine and arginine-rich splicing factor 11	Srsf11	-0.245147	6.87702	-2.28465	0.0317731	0.340445	-4.47769
ENSMUSG00000028420	transmembrane protein 38B	Tmem38b	0.594856	4.05472	2.28444	0.0317877	0.340445	-3.7718
ENSMUSG00000041297	cyclin dependent kinase 13	Cdk13	-0.212942	6.57644	-2.28392	0.0318231	0.340445	-4.41348
ENSMUSG00000060534	deleted in colorectal carcinoma	Dcc	0.19825	7.46466	2.28367	0.0318397	0.340445	-4.60078
ENSMUSG00000020888	dishevelled segment polarity protein 2	Dvl2	0.584551	3.52363	2.28338	0.0318598	0.340445	-3.68323
ENSMUSG00000031932	G protein-coupled receptor 83	Gpr83	-0.424862	5.29588	-2.28265	0.0319094	0.340445	-4.11547
ENSMUSG00000020644	inhibitor of DNA binding 2	Id2	-0.829827	2.76159	-2.28265	0.0319094	0.340445	-3.55751
ENSMUSG00000031657	HEAT repeat containing 3	Heatr3	0.426242	4.27009	2.28261	0.0319116	0.340445	-3.86701
ENSMUSG00000059751	ribosomal protein S3A3	Rps3a3	-1.51569	1.68812	-2.28251	0.0319188	0.340445	-3.48087
ENSMUSG00000000326	catechol-O-methyltransferase	Comt	0.316375	5.94716	2.28151	0.0319868	0.340445	-4.27601
ENSMUSG00000043962	thyroid hormone receptor associated protein 3	Thrap3	-0.263673	6.16783	-2.28149	0.0319879	0.340445	-4.32428
ENSMUSG00000031577	TELO2 interacting protein 2	Tti2	-0.596691	3.13917	-2.2792	0.0321447	0.341582	-3.63467
ENSMUSG00000016346	potassium voltage-gated channel, subfamily Q, member 2	Kcnq2	0.117985	9.57439	2.27916	0.0321471	0.341582	-5.06034
ENSMUSG00000086968	RIKEN cDNA 4933431E20 gene	4933431E20Rik	-0.333769	6.07869	-2.2739	0.0325093	0.344614	-4.32128
ENSMUSG00000048218	adhesion molecule with Ig like domain 2	Amigo2	0.747989	3.07341	2.27315	0.0325612	0.344892	-3.61424
ENSMUSG00000024620	platelet derived growth factor receptor, beta polypeptide	Pdgfrb	-0.959681	2.19948	-2.27175	0.0326579	0.345014	-3.51199
ENSMUSG00000021838	sterile alpha motif domain containing 4	Samd4	1.04596	1.91844	2.27154	0.0326724	0.345014	-3.49669
ENSMUSG00000028758	kinesin family member 17	Kif17	-0.635479	4.42224	-2.2715	0.0326752	0.345014	-3.91079
ENSMUSG00000036309	S-phase kinase-associated protein 1	Skp1	0.165087	8.08871	2.27047	0.0327469	0.34517	-4.75153
ENSMUSG00000024483	ankyrin repeat and KH domain containing 1	Ankhd1	-0.212653	6.68333	-2.27043	0.0327501	0.34517	-4.45897
ENSMUSG00000028917	pleckstrin homology domain containing, family M (with RUN domain) member 2	Plekhm2	-0.345149	4.94008	-2.27018	0.032767	0.34517	-4.03245
ENSMUSG00000038622	mediator complex subunit 30	Med30	0.982182	2.40334	2.26936	0.0328247	0.345507	-3.52498
ENSMUSG00000059586	NSE2/MMS21 homolog, SMC5-SMC6 complex SUMO ligase	Nsmce2	-0.498207	3.68879	-2.26894	0.032854	0.345545	-3.76297
ENSMUSG00000018459	solute carrier family 13 (sodium-dependent dicarboxylate transporter), member 3	Slc13a3	-1.23697	0.770493	-2.26818	0.0329067	0.345672	-3.53442
ENSMUSG00000020150	guanidinoacetate methyltransferase	Gamt	0.794879	2.38177	2.26762	0.0329462	0.345672	-3.54651
ENSMUSG00000001445	mitochondrial ribosomal protein L10	Mrpl10	-0.348994	4.80453	-2.2676	0.0329473	0.345672	-4.02821
ENSMUSG00000029603	deltex 1, E3 ubiquitin ligase	Dtx1	-0.370911	5.01191	-2.26729	0.0329689	0.345672	-4.06569
ENSMUSG00000038010	coiled-coil domain containing 138	Ccdc138	1.47445	0.229842	2.26611	0.0330521	0.346106	-3.61306
ENSMUSG00000038013	WAS/WASL interacting protein family, member 2	Wipf2	-0.235809	6.37073	-2.26509	0.0331234	0.346106	-4.40714
ENSMUSG00000034290	NIMA (never in mitosis gene a)-related expressed kinase 9	Nek9	-0.301121	5.04739	-2.26487	0.0331389	0.346106	-4.09362
ENSMUSG00000026833	olfactomedin 1	Olfm1	0.0958764	11.1072	2.26265	0.0332953	0.3472	-5.45228
ENSMUSG00000021102	glutaredoxin 5	Glrx5	-0.38588	4.22638	-2.25902	0.0335532	0.349064	-3.89796
ENSMUSG00000042410	alkylglycerone phosphate synthase	Agps	-0.330408	5.16285	-2.25867	0.0335781	0.349064	-4.13817
ENSMUSG00000074994	glutamine and serine rich 1	Qser1	-0.389668	4.61458	-2.25854	0.0335876	0.349064	-3.99452
ENSMUSG00000037697	DDHD domain containing 1	Ddhd1	-0.337061	5.91136	-2.25818	0.033613	0.349064	-4.31376
ENSMUSG00000056211	R3H domain containing 1	R3hdm1	-0.145987	8.26888	-2.25816	0.0336143	0.349064	-4.81984
ENSMUSG00000045282	transmembrane protein 86B	Tmem86b	1.21102	1.82859	2.25795	0.0336297	0.349064	-3.51789
ENSMUSG00000022788	FYVE, RhoGEF and PH domain containing 4	Fgd4	0.249786	6.13159	2.25741	0.033668	0.349192	-4.36613
ENSMUSG00000033423	exoribonuclease 3	Eri3	0.225774	6.46859	2.25679	0.0337123	0.349382	-4.43961
ENSMUSG00000080268	breast cancer metastasis-suppressor 1	Brms1	-0.782571	3.18237	-2.25611	0.0337605	0.349515	-3.67351
ENSMUSG00000020964	sel-1 suppressor of lin-12-like (C. elegans)	Sel1l	0.167512	8.16178	2.25588	0.0337771	0.349515	-4.801
ENSMUSG00000119287	predicted gene, 23686	Gm23686	-1.04147	1.63293	-2.25494	0.0338444	0.349737	-3.52716
ENSMUSG00000029500	phosphoglycerate mutase family member 5	Pgam5	0.270356	5.29045	2.25486	0.0338506	0.349737	-4.173
ENSMUSG00000106147	small nucleolar RNA, C/D box 3A	Snord3a	-0.906751	2.26521	-2.25264	0.0340098	0.351113	-3.55553
ENSMUSG00000030815	phosphorylase kinase, gamma 2 (testis)	Phkg2	0.304946	5.18295	2.25105	0.0341247	0.352028	-4.14025
ENSMUSG00000027281	SLX4 interacting protein	Slx4ip	0.674862	3.32039	2.2498	0.0342149	0.352675	-3.70732
ENSMUSG00000055900	transmembrane protein 69	Tmem69	1.24251	1.07324	2.24946	0.0342398	0.352675	-3.54592
ENSMUSG00000032507	F-box and leucine-rich repeat protein 2	Fbxl2	0.413877	4.61783	2.24845	0.0343132	0.353144	-4.00188
ENSMUSG00000020648	dihydrouridine synthase 4 like	Dus4l	-1.30435	1.01634	-2.24439	0.0346096	0.354888	-3.54373
ENSMUSG00000050321	neuropilin (NRP) and tolloid (TLL)-like 1	Neto1	0.172256	8.73771	2.24431	0.034615	0.354888	-4.94569
ENSMUSG00000020444	guanylate kinase 1	Guk1	0.355013	5.02781	2.24412	0.0346293	0.354888	-4.11916
ENSMUSG00000002428	helicase-like transcription factor	Hltf	-0.360558	4.67984	-2.244	0.0346377	0.354888	-4.03923
ENSMUSG00000055013	ArfGAP with GTPase domain, ankyrin repeat and PH domain 1	Agap1	0.204682	6.39147	2.24398	0.0346393	0.354888	-4.45179
ENSMUSG00000042323	polybromo 1	Pbrm1	-0.266798	6.25932	-2.24271	0.0347322	0.355425	-4.4209
ENSMUSG00000037990	SH3 domain containing ring finger 3	Sh3rf3	-0.332274	5.07414	-2.24254	0.0347446	0.355425	-4.13493
ENSMUSG00000098702	RIKEN cDNA 1500015A07 gene	1500015A07Rik	-1.22604	1.33432	-2.2419	0.0347923	0.355623	-3.54164
ENSMUSG00000039652	cytoplasmic polyadenylation element binding protein 3	Cpeb3	-0.221029	6.65574	-2.24107	0.0348529	0.355623	-4.51434
ENSMUSG00000039716	dedicator of cyto-kinesis 3	Dock3	-0.193886	7.62466	-2.24087	0.0348682	0.355623	-4.72124
ENSMUSG00000051726	potassium voltage-gated channel, subfamily F, member 1	Kcnf1	-0.519649	6.45534	-2.24084	0.0348697	0.355623	-4.46314
ENSMUSG00000087231	RIKEN cDNA E230016M11 gene	E230016M11Rik	-1.17032	1.40205	-2.23983	0.0349447	0.355789	-3.54327
ENSMUSG00000085112	RIKEN cDNA gene A530072M11	A530072M11Rik	1.47863	-0.139895	2.23967	0.0349567	0.355789	-3.66452
ENSMUSG00000026163	SPHK1 interactor, AKAP domain containing	Sphkap	-0.135207	8.80927	-2.23952	0.0349677	0.355789	-4.96775
ENSMUSG00000057236	retinoblastoma binding protein 4, chromatin remodeling factor	Rbbp4	0.244135	6.09728	2.23919	0.0349917	0.355789	-4.39022
ENSMUSG00000030316	TAM41 mitochondrial translocator assembly and maintenance homolog	Tamm41	0.615439	3.19417	2.23831	0.0350573	0.355803	-3.68859
ENSMUSG00000043716	ribosomal protein L7	Rpl7	0.211157	6.35549	2.23778	0.035096	0.355803	-4.44056
ENSMUSG00000028964	Parkinson disease (autosomal recessive, early onset) 7	Park7	-0.287575	5.84814	-2.23739	0.0351252	0.355803	-4.33743
ENSMUSG00000047669	MSL3 like 2	Msl3l2	0.651116	3.40727	2.23737	0.0351267	0.355803	-3.73296
ENSMUSG00000020919	signal transducer and activator of transcription 5B	Stat5b	-1.15148	1.33629	-2.23624	0.0352107	0.355803	-3.55013
ENSMUSG00000028937	acyl-CoA thioesterase 7	Acot7	0.148386	8.40066	2.23596	0.0352315	0.355803	-4.88183
ENSMUSG00000034032	RNA polymerase II associated protein 1	Rpap1	0.471568	3.95915	2.23549	0.0352662	0.355803	-3.85341
ENSMUSG00000034424	glycine cleavage system protein H (aminomethyl carrier)	Gcsh	0.633354	3.8963	2.23546	0.0352688	0.355803	-3.88017
ENSMUSG00000050846	zinc finger protein 623	Zfp623	-0.397367	4.52245	-2.23525	0.0352845	0.355803	-4.00597
ENSMUSG00000033147	solute carrier family 22 (organic anion/cation transporter), member 15	Slc22a15	0.701508	3.04821	2.23513	0.0352933	0.355803	-3.70018
ENSMUSG00000038866	zinc finger, CCHC domain containing 2	Zcchc2	0.309953	5.37366	2.23491	0.0353095	0.355803	-4.22511
ENSMUSG00000055884	Fanconi anemia, complementation group M	Fancm	0.474889	3.85625	2.2346	0.0353326	0.355803	-3.85593
ENSMUSG00000030199	ets variant 6	Etv6	0.681045	2.92838	2.23454	0.0353369	0.355803	-3.6578
ENSMUSG00000110016	predicted gene, 20751	Gm20751	1.46317	0.273363	2.23327	0.0354324	0.356497	-3.64282
ENSMUSG00000024999	NOC3 like DNA replication regulator	Noc3l	-0.505859	4.14188	-2.23217	0.0355145	0.356967	-3.92405
ENSMUSG00000024079	eukaryotic translation initiation factor 2-alpha kinase 2	Eif2ak2	0.939676	1.76243	2.23103	0.0355999	0.356967	-3.55784
ENSMUSG00000026273	mitochondrial transcription termination factor 4	Mterf4	0.574006	3.38013	2.23084	0.0356146	0.356967	-3.73174
ENSMUSG00000024797	VPS51 GARP complex subunit	Vps51	0.273136	5.5289	2.23078	0.0356188	0.356967	-4.25821
ENSMUSG00000058145	ADAM metallopeptidase with thrombospondin type 1 motif 17	Adamts17	-0.464404	3.92746	-2.23058	0.0356338	0.356967	-3.84918
ENSMUSG00000033157	abhydrolase domain containing 10	Abhd10	0.479438	3.6333	2.23003	0.0356752	0.356967	-3.79214
ENSMUSG00000031596	solute carrier family 7 (cationic amino acid transporter, y+ system), member 2	Slc7a2	-1.09776	1.79466	-2.22961	0.0357066	0.356967	-3.56446
ENSMUSG00000019920	LIM and senescent cell antigen-like domains 1	Lims1	0.552838	3.54064	2.22956	0.0357104	0.356967	-3.7878
ENSMUSG00000032527	propionyl Coenzyme A carboxylase, beta polypeptide	Pccb	0.378296	4.35328	2.22922	0.0357362	0.356967	-3.95649
ENSMUSG00000035735	diacylglycerol lipase, alpha	Dagla	-0.162418	8.27485	-2.2288	0.0357677	0.356967	-4.87683
ENSMUSG00000091337	EP300 interacting inhibitor of differentiation 1	Eid1	0.20047	7.97079	2.22876	0.035771	0.356967	-4.80121
ENSMUSG00000030528	Bloom syndrome, RecQ like helicase	Blm	-0.839643	1.85746	-2.22768	0.0358523	0.357029	-3.56719
ENSMUSG00000071646	metastasis-associated gene family, member 2	Mta2	-0.327468	5.1596	-2.22723	0.0358866	0.357029	-4.18101
ENSMUSG00000026082	REV1, DNA directed polymerase	Rev1	-0.309102	5.25894	-2.22709	0.0358968	0.357029	-4.20846
ENSMUSG00000028546	ELAV like RNA binding protein 4	Elavl4	-0.282825	5.97242	-2.22696	0.0359073	0.357029	-4.3827
ENSMUSG00000005958	Eph receptor B3	Ephb3	0.484806	4.01331	2.22692	0.0359099	0.357029	-3.87922
ENSMUSG00000028145	thioesterase superfamily member 4	Them4	0.643969	3.10568	2.22519	0.0360414	0.357579	-3.69888
ENSMUSG00000040548	testis expressed gene 2	Tex2	0.186897	7.20655	2.22502	0.0360544	0.357579	-4.66009
ENSMUSG00000025203	stearoyl-Coenzyme A desaturase 2	Scd2	0.118973	9.0333	2.22496	0.0360587	0.357579	-5.04158
ENSMUSG00000022594	Ly6/neurotoxin 1	Lynx1	0.195776	8.34404	2.22407	0.0361261	0.357579	-4.90064
ENSMUSG00000027737	solute carrier family 7 (cationic amino acid transporter, y+ system), member 11	Slc7a11	-0.67595	2.85306	-2.22344	0.0361741	0.357579	-3.68558
ENSMUSG00000019986	Abelson helper integration site 1	Ahi1	0.18644	7.95848	2.22324	0.0361898	0.357579	-4.81519
ENSMUSG00000010095	solute carrier family 3 (activators of dibasic and neutral amino acid transport), member 2	Slc3a2	0.272015	5.89032	2.22317	0.0361945	0.357579	-4.35523
ENSMUSG00000022332	KH domain containing, RNA binding, signal transduction associated 3	Khdrbs3	0.169124	8.05691	2.22294	0.0362124	0.357579	-4.83465
ENSMUSG00000036699	zinc finger, CCHC domain containing 12	Zcchc12	-0.817357	2.37186	-2.22232	0.0362594	0.357579	-3.60291
ENSMUSG00000034701	neurogenic differentiation 1	Neurod1	0.339144	4.81017	2.2218	0.0362993	0.357579	-4.08584
ENSMUSG00000074575	potassium voltage-gated channel, subfamily G, member 1	Kcng1	-0.445354	6.07947	-2.22165	0.0363108	0.357579	-4.40364
ENSMUSG00000031754	nudix hydrolase 21	Nudt21	-0.333432	4.87214	-2.22073	0.0363816	0.357746	-4.12004
ENSMUSG00000097683	predicted gene, 26644	Gm26644	0.418728	4.68141	2.22024	0.0364187	0.357746	-4.06667
ENSMUSG00000018841	RAD51 paralog D	Rad51d	-0.476907	3.90909	-2.21978	0.0364541	0.357746	-3.88186
ENSMUSG00000029207	amyloid beta precursor protein binding family B member 2	Apbb2	-0.179426	7.19531	-2.21969	0.0364608	0.357746	-4.67198
ENSMUSG00000060093	H4 clustered histone 1	H4c1	1.26373	1.25391	2.21778	0.0366076	0.358926	-3.58393
ENSMUSG00000020708	protease (prosome, macropain) 26S subunit, ATPase 5	Psmc5	0.237118	6.46533	2.21555	0.0367801	0.360354	-4.51628
ENSMUSG00000017631	active BCR-related gene	Abr	-0.11816	9.53984	-2.21477	0.0368409	0.360475	-5.17659
ENSMUSG00000045975	C2 calcium-dependent domain containing 2	C2cd2	0.622687	3.10734	2.21446	0.0368645	0.360475	-3.7234
ENSMUSG00000072676	transmembrane protein 254	Tmem254	-0.957032	3.62842	-2.21435	0.0368728	0.360475	-3.82135
ENSMUSG00000062760	shisa like 1	Shisal1	0.319767	5.37023	2.2133	0.0369549	0.361015	-4.25705
ENSMUSG00000000776	polymerase (RNA) III (DNA directed) polypeptide D	Polr3d	-0.406883	4.30303	-2.21272	0.0369995	0.3611	-3.99387
ENSMUSG00000032846	zinc finger SWIM-type containing 6	Zswim6	0.257737	6.12148	2.21249	0.0370173	0.3611	-4.4424
ENSMUSG00000028434	erythrocyte membrane protein band 4.1 like 4b	Epb41l4b	-0.372586	5.62419	-2.21206	0.0370508	0.361165	-4.30809
ENSMUSG00000068479	microfibrillar-associated protein 1A	Mfap1a	0.67595	3.07556	2.21128	0.0371123	0.361245	-3.71818
ENSMUSG00000044167	forkhead box O1	Foxo1	0.634715	3.12792	2.21127	0.0371127	0.361245	-3.74554
ENSMUSG00000020591	neurotensin receptor 2	Ntsr2	-0.299659	5.62536	-2.21082	0.0371476	0.361323	-4.31823
ENSMUSG00000054863	TAFA chemokine like family member 5	Tafa5	-0.211525	6.61852	-2.21003	0.0372099	0.361576	-4.5611
ENSMUSG00000023852	chromodomain helicase DNA binding protein 1	Chd1	-0.292524	5.51349	-2.2098	0.0372274	0.361576	-4.31356
ENSMUSG00000020564	ataxin 7-like 1	Atxn7l1	-0.317422	4.95949	-2.20861	0.0373204	0.362218	-4.15868
ENSMUSG00000031570	phospholipid phosphatase 5	Plpp5	0.632473	2.71406	2.20762	0.0373981	0.362274	-3.67635
ENSMUSG00000037221	motile sperm domain containing 3	Mospd3	0.902153	1.90396	2.20753	0.0374057	0.362274	-3.59401
ENSMUSG00000008301	phosphorylated adaptor for RNA export	Phax	-0.342916	4.88068	-2.20742	0.0374143	0.362274	-4.15331
ENSMUSG00000039231	suppressor of variegation 3-9 1	Suv39h1	-0.457158	3.98982	-2.20717	0.0374339	0.362274	-3.92956
ENSMUSG00000025287	acyl-CoA thioesterase 9	Acot9	-0.461842	4.05249	-2.20658	0.0374799	0.362459	-3.96365
ENSMUSG00000055866	period circadian clock 2	Per2	0.348662	5.34961	2.20576	0.0375445	0.362822	-4.24583
ENSMUSG00000032342	mitochondrial tRNA translation optimization 1	Mto1	-0.468928	3.8659	-2.2051	0.0375968	0.362891	-3.87602
ENSMUSG00000034981	prostate androgen-regulated mucin-like protein 1	Parm1	0.767127	3.65095	2.20499	0.0376055	0.362891	-3.85941
ENSMUSG00000019139	myo-inositol 1-phosphate synthase A1	Isyna1	0.547137	3.45304	2.20344	0.0377278	0.36381	-3.81733
ENSMUSG00000019857	anti-silencing function 1A histone chaperone	Asf1a	-0.642244	2.9131	-2.20294	0.0377678	0.363934	-3.72215
ENSMUSG00000019984	mediator complex subunit 23	Med23	-0.370732	4.78061	-2.20255	0.0377986	0.363971	-4.13802
ENSMUSG00000090063	distal-less homeobox 6, opposite strand 1	Dlx6os1	-0.619525	3.00547	-2.20139	0.0378904	0.364593	-3.73603
ENSMUSG00000029778	adenylate cyclase activating polypeptide 1 receptor 1	Adcyap1r1	-0.445674	3.94224	-2.20076	0.0379406	0.364816	-3.92563
ENSMUSG00000018401	myotubularin related protein 4	Mtmr4	0.185696	7.01094	2.20036	0.0379726	0.364863	-4.65711
ENSMUSG00000084950	predicted gene 5577	Gm5577	-0.681873	2.63547	-2.19993	0.0380065	0.364884	-3.67963
ENSMUSG00000023087	nocturnin	Noct	0.259183	6.09978	2.19956	0.0380364	0.364884	-4.46693
ENSMUSG00000067722	ubiquinol-cytochrome c reductase complex assembly factor 4	Uqcc4	-0.464239	3.95267	-2.19931	0.0380562	0.364884	-3.9443
ENSMUSG00000033773	RNA polymerase II associated protein 2	Rpap2	-0.399007	4.22917	-2.19841	0.0381279	0.365311	-4.01181
ENSMUSG00000062797	heat shock protein nuclear import factor	Hikeshi	0.51856	3.94805	2.19765	0.0381888	0.365398	-3.93834
ENSMUSG00000058402	zinc finger protein 420	Zfp420	-0.487559	3.95005	-2.19703	0.0382391	0.365423	-3.9444
ENSMUSG00000041308	syntrophin, basic 2	Sntb2	0.265446	5.88373	2.19691	0.0382482	0.365423	-4.42841
ENSMUSG00000050822	solute carrier family 29 (nucleoside transporters), member 4	Slc29a4	0.824941	2.38742	2.19469	0.038427	0.3668	-3.67725
ENSMUSG00000020910	ADP-ribose/CDP-alcohol diphosphatase, manganese dependent	Adprm	0.670189	2.83209	2.19444	0.038447	0.3668	-3.70073
ENSMUSG00000027367	StAR related lipid transfer domain containing 7	Stard7	0.216327	6.97454	2.19392	0.0384887	0.366938	-4.66597
ENSMUSG00000031788	kinesin family member C3	Kifc3	-0.399897	4.52304	-2.19266	0.0385901	0.367384	-4.07207
ENSMUSG00000039713	pleckstrin homology domain containing, family G (with RhoGef domain) member 5	Plekhg5	0.260331	7.02443	2.19105	0.0387208	0.368108	-4.68169
ENSMUSG00000033705	StAR related lipid transfer domain containing 9	Stard9	-0.471379	3.85912	-2.19038	0.0387748	0.368258	-3.92911
ENSMUSG00000022403	suppression of tumorigenicity 13	St13	-0.204999	7.21265	-2.19018	0.0387914	0.368258	-4.72742
ENSMUSG00000022442	tubulin tyrosine ligase-like 1	Ttll1	-0.47866	4.21584	-2.1885	0.0389278	0.369292	-4.00872
ENSMUSG00000045251	zinc finger protein 688	Zfp688	-0.934169	2.22078	-2.18815	0.0389564	0.369303	-3.64971
ENSMUSG00000047216	cadherin 19, type 2	Cdh19	1.31967	0.736546	2.18768	0.0389946	0.369405	-3.64692
ENSMUSG00000096433	zinc finger protein 994	Zfp994	-0.715485	3.01183	-2.18557	0.0391669	0.37066	-3.76977
ENSMUSG00000028898	tRNA selenocysteine 1 associated protein 1	Trnau1ap	-0.727719	2.9819	-2.18489	0.0392226	0.37066	-3.77219
ENSMUSG00000022912	protein S (alpha)	Pros1	-1.35926	0.558431	-2.1845	0.0392547	0.37066	-3.65947
ENSMUSG00000051113	golgi associated RAB2 interactor 5A	Garin5a	1.629	-0.0478651	2.18447	0.0392576	0.37066	-3.72486
ENSMUSG00000002012	pregnancy upregulated non-ubiquitously expressed CaM kinase	Pnck	0.355847	4.57681	2.18416	0.0392825	0.37066	-4.08554
ENSMUSG00000022412	mitochondrial elongation factor 1	Mief1	0.342065	5.00625	2.18404	0.0392924	0.37066	-4.24005
ENSMUSG00000071265	RIKEN cDNA 1700086L19 gene	1700086L19Rik	-0.904845	1.68047	-2.18331	0.0393526	0.370745	-3.62945
ENSMUSG00000032244	fem 1 homolog b	Fem1b	-0.1494	7.81271	-2.18326	0.0393565	0.370745	-4.86586
ENSMUSG00000018651	transcriptional adaptor 2A	Tada2a	-0.440614	3.79468	-2.18283	0.0393923	0.370822	-3.93636
ENSMUSG00000047379	beta-1,4-glucuronyltransferase 1	B4gat1	-0.251877	6.14009	-2.18193	0.0394667	0.370826	-4.51444
ENSMUSG00000020766	galactokinase 1	Galk1	1.15392	1.36721	2.18164	0.0394907	0.370826	-3.62974
ENSMUSG00000021219	regulator of G-protein signaling 6	Rgs6	-0.758228	2.79739	-2.1816	0.0394939	0.370826	-3.72161
ENSMUSG00000047777	PHD finger protein 13	Phf13	-0.50288	3.64999	-2.18112	0.0395329	0.370826	-3.89259
ENSMUSG00000050271	PEAK1 related kinase activating pseudokinase 1	Prag1	0.826965	4.23345	2.18019	0.0396103	0.370826	-4.02251
ENSMUSG00000030380	myeloid zinc finger 1	Mzf1	-0.574003	3.30626	-2.17998	0.0396273	0.370826	-3.82988
ENSMUSG00000053553	RIKEN cDNA 3110082I17 gene	3110082I17Rik	-0.988939	1.76856	-2.17997	0.0396284	0.370826	-3.63665
ENSMUSG00000015165	heterogeneous nuclear ribonucleoprotein L	Hnrnpl	-0.185652	7.13942	-2.17988	0.0396354	0.370826	-4.73022
ENSMUSG00000024892	pyruvate carboxylase	Pcx	-0.371862	4.7208	-2.17982	0.0396408	0.370826	-4.14987
ENSMUSG00000014496	ankyrin repeat domain 28	Ankrd28	-0.283759	5.86967	-2.17854	0.0397468	0.371302	-4.46146
ENSMUSG00000060487	sterile alpha motif domain containing 5	Samd5	-0.283547	5.85378	-2.17753	0.0398312	0.371506	-4.44964
ENSMUSG00000026893	grancalcin	Gca	-0.650062	2.7763	-2.17688	0.0398847	0.371506	-3.74492
ENSMUSG00000022836	myosin, light polypeptide kinase	Mylk	-0.694089	3.10278	-2.17672	0.0398978	0.371506	-3.79899
ENSMUSG00000037977	RIKEN cDNA 6430571L13 gene	6430571L13Rik	1.3685	0.572451	2.176	0.0399585	0.371506	-3.65495
ENSMUSG00000020387	jade family PHD finger 2	Jade2	-0.219382	6.05188	-2.17593	0.0399637	0.371506	-4.501
ENSMUSG00000027782	karyopherin subunit alpha 4	Kpna4	0.214418	6.70569	2.17583	0.0399726	0.371506	-4.6393
ENSMUSG00000040043	RNA binding motif, single stranded interacting protein 2	Rbms2	1.30008	0.849888	2.17566	0.0399866	0.371506	-3.66172
ENSMUSG00000048387	odd-skipped related transcription factor 1	Osr1	0.719779	2.6687	2.17535	0.0400127	0.371506	-3.72019
ENSMUSG00000022749	TBC1 domain family, member 23	Tbc1d23	-0.326226	4.64208	-2.17522	0.0400236	0.371506	-4.1476
ENSMUSG00000051499	zinc finger protein 786	Zfp786	-0.735472	2.33155	-2.17496	0.0400449	0.371506	-3.6823
ENSMUSG00000001687	ubiquitin-like 3	Ubl3	0.204671	7.12778	2.17404	0.0401216	0.371814	-4.73362
ENSMUSG00000032374	procollagen lysine, 2-oxoglutarate 5-dioxygenase 2	Plod2	-0.922513	1.87771	-2.17388	0.0401352	0.371814	-3.6515
ENSMUSG00000036167	periphilin 1	Pphln1	-0.372293	5.04883	-2.17353	0.0401649	0.371814	-4.24484
ENSMUSG00000035530	eukaryotic translation initiation factor 1	Eif1	-0.223447	6.29954	-2.17317	0.040195	0.371814	-4.55805
ENSMUSG00000090077	Lck interacting transmembrane adaptor 1	Lime1	0.659449	3.645	2.17275	0.0402305	0.371814	-3.90166
ENSMUSG00000000296	tumor protein D52-like 1	Tpd52l1	0.560585	3.47967	2.17259	0.0402439	0.371814	-3.85142
ENSMUSG00000048047	zinc finger and BTB domain containing 33	Zbtb33	-0.310311	5.09127	-2.17146	0.0403386	0.372433	-4.26282
ENSMUSG00000062257	opioid binding protein/cell adhesion molecule-like	Opcml	0.149099	8.99662	2.17099	0.040378	0.372541	-5.1436
ENSMUSG00000061911	myelin transcription factor 1-like	Myt1l	-0.149683	8.60978	-2.17029	0.0404367	0.372666	-5.05539
ENSMUSG00000034342	Casitas B-lineage lymphoma	Cbl	0.205946	6.96318	2.17001	0.0404605	0.372666	-4.70994
ENSMUSG00000051486	protocadherin beta 11	Pcdhb11	-0.900552	2.52155	-2.16971	0.0404862	0.372666	-3.71376
ENSMUSG00000026167	wingless-type MMTV integration site family, member 10A	Wnt10a	0.786395	2.85316	2.16917	0.0405312	0.372666	-3.74301
ENSMUSG00000020078	VPS26 retromer complex component A	Vps26a	0.296105	5.42323	2.16883	0.04056	0.372666	-4.34698
ENSMUSG00000003948	monocyte to macrophage differentiation-associated	Mmd	0.190299	7.99733	2.16855	0.0405835	0.372666	-4.93421
ENSMUSG00000001052	SEC24 homolog B, COPII coat complex component	Sec24b	-0.228618	6.10924	-2.1682	0.0406131	0.372666	-4.52739
ENSMUSG00000023007	pre-mRNA processing factor 40B	Prpf40b	0.260795	6.03761	2.16749	0.0406738	0.372968	-4.50897
ENSMUSG00000046432	brain expressed X-linked 3	Bex3	-0.234464	6.84854	-2.16608	0.0407935	0.373763	-4.69067
ENSMUSG00000045414	divergent protein kinase domain 2A	Dipk2a	-1.17965	0.983116	-2.16581	0.0408161	0.373763	-3.658
ENSMUSG00000075590	nuclear receptor binding protein 2	Nrbp2	-0.275928	5.43943	-2.16507	0.0408791	0.373989	-4.3766
ENSMUSG00000030079	RuvB-like AAA ATPase 1	Ruvbl1	-0.347235	4.78386	-2.16443	0.0409341	0.373989	-4.20558
ENSMUSG00000034601	RIKEN cDNA 2700049A03 gene	2700049A03Rik	-0.505587	3.42064	-2.16442	0.0409347	0.373989	-3.87742
ENSMUSG00000045973	solute carrier family 25, member 51	Slc25a51	-0.248498	6.25701	-2.16355	0.0410085	0.373989	-4.5708
ENSMUSG00000024897	amyloid beta precursor protein binding family A member 1	Apba1	-0.241156	7.10477	-2.16354	0.0410093	0.373989	-4.76061
ENSMUSG00000026322	5 hydroxytryptamine (serotonin) receptor 4	Htr4	1.28064	1.66206	2.16329	0.0410306	0.373989	-3.65557
ENSMUSG00000029359	tescalcin	Tesc	0.291408	5.15894	2.16251	0.0410973	0.374084	-4.29236
ENSMUSG00000036422	protocadherin 8	Pcdh8	-0.284445	6.99106	-2.16247	0.0411014	0.374084	-4.73324
ENSMUSG00000033174	monoglyceride lipase	Mgll	-0.208804	6.8878	-2.16162	0.0411736	0.374487	-4.7143
ENSMUSG00000045838	coiled-coil domain containing 9B	Ccdc9b	-0.91149	1.75925	-2.15986	0.0413251	0.375611	-3.67002
ENSMUSG00000045733	shadow of prion protein	Sprn	-0.174137	7.86642	-2.15937	0.0413674	0.375742	-4.92787
ENSMUSG00000024219	ankyrin repeat and SAM domain containing 1	Anks1	-0.544706	3.45089	-2.15853	0.0414396	0.375964	-3.90478
ENSMUSG00000033739	FK506 binding protein-like	Fkbpl	-0.778035	2.41146	-2.15843	0.0414477	0.375964	-3.71863
ENSMUSG00000025038	EF-hand domain (C-terminal) containing 2	Efhc2	-1.34524	0.581614	-2.15799	0.0414862	0.376059	-3.69416
ENSMUSG00000000934	DNA topoisomerase 1, mitochondrial	Top1mt	0.508893	3.92985	2.15724	0.0415503	0.376228	-4.0114
ENSMUSG00000049225	pyruvate dehydrogenase phosphatase catalytic subunit 1	Pdp1	-0.261188	6.14225	-2.15712	0.0415608	0.376228	-4.54815
ENSMUSG00000013419	zinc finger and BTB domain containing 47	Zbtb47	0.270156	5.35144	2.1567	0.0415974	0.376283	-4.34999
ENSMUSG00000035236	suppressor of cancer cell invasion	Scai	0.202675	6.73938	2.15641	0.0416227	0.376283	-4.69345
ENSMUSG00000002835	chromatin assembly factor 1, subunit A	Chaf1a	-0.877227	2.42848	-2.15577	0.0416783	0.376296	-3.72165
ENSMUSG00000056665	thioesterase superfamily member 6	Them6	0.359497	4.66093	2.15456	0.0417829	0.376442	-4.17024
ENSMUSG00000028655	MFSD2 lysolipid transporter A, lysophospholipid	Mfsd2a	-1.14389	1.23463	-2.15429	0.0418067	0.376442	-3.66663
ENSMUSG00000010911	APAF1 interacting protein	Apip	-0.831442	2.01372	-2.15417	0.0418169	0.376442	-3.69033
ENSMUSG00000007783	carnitine palmitoyltransferase 1c	Cpt1c	0.207523	6.82116	2.15399	0.041832	0.376442	-4.71056
ENSMUSG00000020814	matrix-remodelling associated 7	Mxra7	-0.757626	2.21511	-2.15395	0.0418363	0.376442	-3.70767
ENSMUSG00000056131	phosphoglucomutase 3	Pgm3	-0.565548	3.64052	-2.15283	0.0419329	0.37696	-3.94045
ENSMUSG00000039167	adhesion G protein-coupled receptor L4	Adgrl4	1.06448	1.28792	2.15222	0.0419868	0.37696	-3.67161
ENSMUSG00000040003	membrane associated guanylate kinase, WW and PDZ domain containing 2	Magi2	-0.157971	7.93411	-2.15115	0.0420802	0.37696	-4.95169
ENSMUSG00000025220	O-GlcNAcase	Oga	0.14083	8.22081	2.15104	0.0420896	0.37696	-5.01308
ENSMUSG00000036560	leucine-rich repeat LGI family, member 4	Lgi4	-0.584511	2.99882	-2.15049	0.042138	0.37696	-3.82811
ENSMUSG00000025404	R3H domain containing 2	R3hdm2	-0.201331	7.59117	-2.15042	0.0421435	0.37696	-4.88064
ENSMUSG00000018334	kinase suppressor of ras 1	Ksr1	-0.2052	7.11623	-2.15028	0.0421559	0.37696	-4.77705
ENSMUSG00000016526	dual-specificity tyrosine phosphorylation regulated kinase 3	Dyrk3	-0.797698	2.47467	-2.15017	0.0421652	0.37696	-3.74744
ENSMUSG00000027282	mitochondrial carrier 2	Mtch2	-0.29189	5.66721	-2.14996	0.0421841	0.37696	-4.46148
ENSMUSG00000001054	required for meiotic nuclear division 5 homolog B	Rmnd5b	-0.280686	5.4268	-2.14912	0.042258	0.37696	-4.39307
ENSMUSG00000002031	intraflagellar transport 46	Ift46	-0.436703	4.31876	-2.1491	0.0422594	0.37696	-4.11802
ENSMUSG00000028850	G patch domain containing 3	Gpatch3	-1.09844	2.07733	-2.14838	0.0423225	0.37696	-3.70574
ENSMUSG00000040813	testis expressed gene 264	Tex264	-0.297282	4.82965	-2.14788	0.0423668	0.37696	-4.26199
ENSMUSG00000048429	translocase of inner mitochondrial membrane 29	Timm29	-0.246505	5.95688	-2.14766	0.0423862	0.37696	-4.52064
ENSMUSG00000078143	predicted gene, 17344	Gm17344	1.45151	0.580554	2.14743	0.042406	0.37696	-3.72208
ENSMUSG00000034648	leucine rich repeat protein 1, neuronal	Lrrn1	0.428544	4.42516	2.14733	0.0424151	0.37696	-4.13701
ENSMUSG00000027884	chloride channel CLIC-like 1	Clcc1	-0.648301	3.57792	-2.14719	0.0424275	0.37696	-3.95285
ENSMUSG00000026014	Ras association (RalGDS/AF-6) and pleckstrin homology domains 1	Raph1	-0.224891	7.04631	-2.14701	0.0424427	0.37696	-4.77729
ENSMUSG00000031392	interleukin-1 receptor-associated kinase 1	Irak1	-0.293005	5.11957	-2.14688	0.0424542	0.37696	-4.31971
ENSMUSG00000030905	crystallin, mu	Crym	1.06189	4.81999	2.14649	0.042489	0.377019	-4.19891
ENSMUSG00000031647	microfibrillar-associated protein 3-like	Mfap3l	-0.252709	6.07556	-2.14518	0.0426042	0.377555	-4.55948
ENSMUSG00000039033	taspase, threonine aspartase 1	Tasp1	0.508739	3.79531	2.14517	0.0426054	0.377555	-4.01617
ENSMUSG00000005968	tuftelin 1	Tuft1	1.24251	0.747711	2.14474	0.0426431	0.377609	-3.69954
ENSMUSG00000025144	centromere protein X	Cenpx	1.37014	0.715921	2.14435	0.0426776	0.377609	-3.71577
ENSMUSG00000027820	membrane metallo endopeptidase	Mme	-0.974702	1.55148	-2.14415	0.0426957	0.377609	-3.68201
ENSMUSG00000024222	FK506 binding protein 5	Fkbp5	0.374675	4.8517	2.14314	0.0427854	0.377648	-4.25447
ENSMUSG00000022035	coiled-coil domain containing 25	Ccdc25	-0.287234	5.44143	-2.143	0.0427974	0.377648	-4.41233
ENSMUSG00000030036	mannosyl-oligosaccharide glucosidase	Mogs	-0.437476	4.1982	-2.14187	0.0428981	0.377648	-4.0939
ENSMUSG00000022562	5-oxoprolinase (ATP-hydrolysing)	Oplah	0.634255	2.94171	2.14168	0.0429145	0.377648	-3.836
ENSMUSG00000040254	sema domain, immunoglobulin domain (Ig), short basic domain, secreted, (semaphorin) 3D	Sema3d	1.11354	2.07105	2.14163	0.0429188	0.377648	-3.72596
ENSMUSG00000089832	Sh3kbp1 binding protein 1	Shkbp1	1.03593	1.89212	2.14126	0.0429526	0.377648	-3.69033
ENSMUSG00000029655	NEDD4 binding protein 2-like 2	N4bp2l2	-0.241754	5.9252	-2.14094	0.0429806	0.377648	-4.53688
ENSMUSG00000042688	mitogen-activated protein kinase 6	Mapk6	-0.300543	5.36624	-2.14071	0.0430013	0.377648	-4.37957
ENSMUSG00000049670	MORN repeat containing 4	Morn4	0.353169	5.24753	2.14068	0.0430042	0.377648	-4.36166
ENSMUSG00000025978	raftlin family member 2	Rftn2	-0.82201	2.20717	-2.14055	0.0430157	0.377648	-3.72673
ENSMUSG00000023935	spermatogenesis associated, serine-rich 1	Spats1	1.22229	0.942592	2.1404	0.0430291	0.377648	-3.69569
ENSMUSG00000028057	Ras-like without CAAX 1	Rit1	0.344808	4.74841	2.13994	0.0430698	0.377689	-4.23978
ENSMUSG00000021661	ankyrin repeat family A member 2	Ankra2	0.360563	4.55245	2.1383	0.0432162	0.378166	-4.17271
ENSMUSG00000036432	siah E3 ubiquitin protein ligase 2	Siah2	0.520289	3.63949	2.13815	0.0432295	0.378166	-3.94813
ENSMUSG00000010175	prospero homeobox 1	Prox1	0.793925	2.01453	2.13766	0.0432738	0.378166	-3.7054
ENSMUSG00000044730	AFG2 interacting ribosome maturation factor	Airim	-0.498013	3.86175	-2.13739	0.0432977	0.378166	-4.02668
ENSMUSG00000025255	zinc finger homeodomain 4	Zfhx4	-0.666428	2.83174	-2.13711	0.0433228	0.378166	-3.81943
ENSMUSG00000026384	protein tyrosine phosphatase, non-receptor type 4	Ptpn4	-0.23238	6.50826	-2.13682	0.0433491	0.378166	-4.68025
ENSMUSG00000113902	NADH:ubiquinone oxidoreductase subunit B1	Ndufb1	-0.483014	3.83443	-2.13623	0.0434018	0.378202	-4.01607
ENSMUSG00000018865	sulfotransferase family 4A, member 1	Sult4a1	0.164061	8.1575	2.13594	0.0434277	0.378202	-5.02389
ENSMUSG00000022456	septin 3	Septin3	0.124563	8.78457	2.13578	0.0434426	0.378202	-5.15722
ENSMUSG00000004268	EMG1 N1-specific pseudouridine methyltransferase	Emg1	-0.412739	3.97605	-2.13549	0.0434689	0.378202	-4.05547
ENSMUSG00000022978	MIS18 kinetochore protein A	Mis18a	1.15039	1.4975	2.13493	0.0435193	0.378202	-3.69354
ENSMUSG00000020258	glycerate kinase	Glyctk	-1.35176	0.595724	-2.1349	0.0435219	0.378202	-3.7099
ENSMUSG00000020576	neuroblastoma amplified sequence	Nbas	-0.314748	5.57862	-2.13404	0.0435993	0.37863	-4.4571
ENSMUSG00000026798	coenzyme Q4	Coq4	-0.575196	3.23615	-2.13258	0.0437312	0.379063	-3.89474
ENSMUSG00000046167	gliomedin	Gldn	-1.01811	1.81329	-2.13255	0.0437337	0.379063	-3.71098
ENSMUSG00000015653	six transmembrane epithelial antigen of prostate 2	Steap2	-0.854564	1.79176	-2.1319	0.0437931	0.379333	-3.71121
ENSMUSG00000031156	solute carrier family 35 (UDP-galactose transporter), member A2	Slc35a2	0.475836	3.55914	2.13057	0.0439132	0.379963	-3.95953
ENSMUSG00000027618	nitrogen fixation gene 1 (S. cerevisiae)	Nfs1	0.42814	4.5507	2.13047	0.0439223	0.379963	-4.19821
ENSMUSG00000057411	adenine nucleotide translocase lysine methyltransferase	Antkmt	0.393957	4.47595	2.12968	0.043994	0.380339	-4.17807
ENSMUSG00000040952	ribosomal protein S19	Rps19	0.417458	4.51374	2.12931	0.0440278	0.380387	-4.2004
ENSMUSG00000019124	secernin 1	Scrn1	-0.156403	7.77702	-2.12895	0.0440606	0.380415	-4.9607
ENSMUSG00000045201	leucine rich repeat containing 3B	Lrrc3b	0.910986	2.03644	2.12856	0.0440962	0.380415	-3.72143
ENSMUSG00000019080	major facilitator superfamily domain containing 3	Mfsd3	1.48378	0.473436	2.12805	0.0441422	0.380415	-3.75291
ENSMUSG00000022111	ubiquitin carboxyl-terminal esterase L3 (ubiquitin thiolesterase)	Uchl3	-0.390916	4.15581	-2.12774	0.0441711	0.380415	-4.11566
ENSMUSG00000024299	ADAM metallopeptidase with thrombospondin type 1 motif 10	Adamts10	1.31335	1.00431	2.12772	0.0441725	0.380415	-3.71011
ENSMUSG00000047284	neuralized E3 ubiquitin protein ligase 4	Neurl4	0.214063	6.28613	2.12713	0.0442263	0.380542	-4.63302
ENSMUSG00000028331	tRNA methyltransferase O	Trmo	1.43403	0.539475	2.12678	0.0442584	0.380542	-3.75067
ENSMUSG00000037999	ArfGAP with RhoGAP domain, ankyrin repeat and PH domain 2	Arap2	0.256587	6.39438	2.12663	0.0442721	0.380542	-4.66664
ENSMUSG00000030530	furin, paired basic amino acid cleaving enzyme	Furin	-0.285447	5.62753	-2.12632	0.044301	0.380547	-4.48211
ENSMUSG00000031853	mitogen-activated protein kinase kinase kinase 21	Map3k21	1.1242	1.00922	2.12461	0.0444571	0.381645	-3.7093
ENSMUSG00000020098	pterin 4 alpha carbinolamine dehydratase/dimerization cofactor of hepatocyte nuclear factor 1 alpha (TCF1) 1	Pcbd1	-1.23094	0.915534	-2.12384	0.0445281	0.382011	-3.71742
ENSMUSG00000039154	src homology 2 domain-containing transforming protein D	Shd	0.504249	3.55836	2.12318	0.0445892	0.38229	-3.98072
ENSMUSG00000112627	RIKEN cDNA 4933412E12 gene	4933412E12Rik	-1.03452	1.49248	-2.12269	0.0446344	0.382396	-3.71327
ENSMUSG00000015846	retinoid X receptor alpha	Rxra	0.654042	2.83336	2.12212	0.0446867	0.382396	-3.8373
ENSMUSG00000041057	WD repeat domain 43	Wdr43	-0.32422	4.86867	-2.12134	0.0447585	0.382449	-4.30813
ENSMUSG00000042359	oxysterol binding protein-like 6	Osbpl6	0.19629	6.91721	2.12079	0.0448093	0.382449	-4.79026
ENSMUSG00000041939	mevalonate kinase	Mvk	0.63306	2.98434	2.12053	0.0448335	0.382449	-3.855
ENSMUSG00000020496	ring finger protein 187	Rnf187	0.172017	8.21798	2.12052	0.0448344	0.382449	-5.06517
ENSMUSG00000020962	general transcription factor II A, 1	Gtf2a1	-0.290679	5.78529	-2.12051	0.0448351	0.382449	-4.53785
ENSMUSG00000068037	MAS1 oncogene	Mas1	1.11741	3.20952	2.11975	0.0449055	0.382806	-3.89386
ENSMUSG00000094002	sciatic injury induced lincRNA upregulator of SOX11	Silc1	0.397355	4.91179	2.11899	0.0449758	0.383163	-4.3176
ENSMUSG00000060212	pecanex homolog 2	Pcnx2	-0.155825	7.63982	-2.11639	0.0452181	0.384735	-4.95773
ENSMUSG00000035168	tetratricopeptide repeat, ankyrin repeat and coiled-coil containing 1	Tanc1	0.155366	8.79885	2.11609	0.0452462	0.384735	-5.19582
ENSMUSG00000020248	nuclear transcription factor-Y beta	Nfyb	-0.296371	5.26751	-2.11409	0.0454325	0.385622	-4.42152
ENSMUSG00000034353	receptor (calcitonin) activity modifying protein 1	Ramp1	-0.634551	2.7189	-2.11367	0.0454726	0.385622	-3.83358
ENSMUSG00000029992	glutamine fructose-6-phosphate transaminase 1	Gfpt1	-0.226275	6.14389	-2.11364	0.0454755	0.385622	-4.63888
ENSMUSG00000019806	androgen-induced 1	Aig1	-0.256362	5.50863	-2.11331	0.0455063	0.385622	-4.49267
ENSMUSG00000033004	MYC binding protein 2, E3 ubiquitin protein ligase	Mycbp2	-0.106472	9.78075	-2.11313	0.0455224	0.385622	-5.42061
ENSMUSG00000032193	low density lipoprotein receptor	Ldlr	0.348876	4.555	2.11304	0.0455315	0.385622	-4.23358
ENSMUSG00000032480	DExH-box helicase 30	Dhx30	-0.199349	6.53292	-2.11283	0.0455511	0.385622	-4.72626
ENSMUSG00000029426	scavenger receptor class B, member 2	Scarb2	-0.206097	6.62474	-2.11192	0.0456363	0.385882	-4.7422
ENSMUSG00000009687	FXYD domain-containing ion transport regulator 5	Fxyd5	0.545269	3.18715	2.11189	0.0456392	0.385882	-3.90987
ENSMUSG00000039763	DnaJ heat shock protein family (Hsp40) member C28	Dnajc28	0.385159	4.44119	2.11085	0.045737	0.386224	-4.20536
ENSMUSG00000040729	centrosomal protein 126	Cep126	-0.380104	4.29688	-2.11036	0.0457834	0.386373	-4.1798
ENSMUSG00000030020	prickle planar cell polarity protein 2	Prickle2	-0.110417	9.40985	-2.1091	0.0459018	0.386812	-5.34227
ENSMUSG00000107068	PAXIP1 associated glutamate rich protein 1A	Pagr1a	0.350697	5.17088	2.10896	0.045915	0.386812	-4.38004
ENSMUSG00000020522	microfibrillar-associated protein 3	Mfap3	0.471274	4.30556	2.10848	0.0459608	0.386812	-4.16198
ENSMUSG00000026796	niban apoptosis regulator 2	Niban2	1.14391	1.53682	2.10825	0.0459823	0.386812	-3.73078
ENSMUSG00000119584	18S ribosomal RNA	Rn18s	0.182578	14.1358	2.10816	0.0459908	0.386812	-6.56288
ENSMUSG00000044876	zinc finger protein 444	Zfp444	0.468659	4.31072	2.10798	0.046008	0.386812	-4.18474
ENSMUSG00000027829	cyclin L1	Ccnl1	-0.278531	5.36191	-2.10765	0.0460392	0.386832	-4.45179
ENSMUSG00000020099	unc-5 netrin receptor B	Unc5b	-1.05565	1.61283	-2.10697	0.0461037	0.386892	-3.73565
ENSMUSG00000078584	expressed sequence AU022252	AU022252	-0.280018	5.12188	-2.10651	0.0461472	0.386898	-4.40279
ENSMUSG00000036975	transmembrane protein 177	Tmem177	0.701743	2.65573	2.10636	0.046162	0.386898	-3.83226
ENSMUSG00000042429	adenosine A1 receptor	Adora1	-0.129048	9.05996	-2.10562	0.0462319	0.387198	-5.27253
ENSMUSG00000115699	predicted gene 6961	Gm6961	-1.01315	1.7376	-2.10529	0.0462634	0.387198	-3.74877
ENSMUSG00000040543	PITPNM family member 3	Pitpnm3	0.226607	6.1914	2.10485	0.0463058	0.387198	-4.65402
ENSMUSG00000092035	paternally expressed 10	Peg10	-0.766043	2.2155	-2.10409	0.0463781	0.387198	-3.78028
ENSMUSG00000021929	karyopherin subunit alpha 3	Kpna3	0.225919	6.68201	2.10357	0.0464273	0.387198	-4.76292
ENSMUSG00000019146	calcium channel, voltage-dependent, gamma subunit 2	Cacng2	0.207971	6.83239	2.10347	0.0464367	0.387198	-4.80627
ENSMUSG00000006740	kinesin family member 5B	Kif5b	-0.250619	7.2029	-2.10345	0.0464388	0.387198	-4.88388
ENSMUSG00000026648	DNA cross-link repair 1C	Dclre1c	0.440406	3.7313	2.10326	0.0464569	0.387198	-4.05455
ENSMUSG00000067872	coiled-coil domain containing 87	Ccdc87	1.28468	0.834951	2.10219	0.0465593	0.387812	-3.75506
ENSMUSG00000015829	tenascin R	Tnr	0.134587	8.56412	2.10137	0.0466379	0.388084	-5.174
ENSMUSG00000098091	glyceraldehyde-3-phosphate dehydrogenase pseudogene	Gm16470	1.4431	0.155934	2.10118	0.0466562	0.388084	-3.79542
ENSMUSG00000026565	POU domain, class 2, transcription factor 1	Pou2f1	-0.420283	4.36991	-2.1008	0.046693	0.388084	-4.22701
ENSMUSG00000025078	NHL repeat containing 2	Nhlrc2	-0.404157	4.01351	-2.1003	0.0467403	0.388118	-4.13149
ENSMUSG00000049421	zinc finger protein 260	Zfp260	-0.230219	6.31998	-2.09979	0.0467897	0.388289	-4.70576
ENSMUSG00000022150	disabled 2, mitogen-responsive phosphoprotein	Dab2	1.4802	0.120523	2.09915	0.0468507	0.388554	-3.80674
ENSMUSG00000028953	ATP-binding cassette, sub-family F member 2	Abcf2	-0.194663	6.34883	-2.0986	0.0469042	0.388574	-4.70854
ENSMUSG00000064329	sodium channel, voltage-gated, type I, alpha	Scn1a	-0.161172	7.55508	-2.09853	0.0469108	0.388574	-4.9647
ENSMUSG00000060681	solute carrier family 9 (sodium/hydrogen exchanger), member 6	Slc9a6	0.207028	7.00242	2.0963	0.0471263	0.389878	-4.85539
ENSMUSG00000075391	glyoxalase 1, pseudogene	Glo1-ps	1.74534	1.68757	2.09591	0.0471642	0.389894	-3.74994
ENSMUSG00000035686	thyroid hormone responsive	Thrsp	1.47813	0.369955	2.09561	0.047193	0.389894	-3.77688
ENSMUSG00000050627	glycerol-3-phosphate dehydrogenase 1-like	Gpd1l	0.237062	5.99378	2.09504	0.0472481	0.389894	-4.62837
ENSMUSG00000033676	GABRB3, gamma-aminobutyric acid type A receptor subunit beta 3	Gabrb3	0.145318	8.70731	2.0948	0.0472717	0.389894	-5.2168
ENSMUSG00000029036	ATPase family, AAA domain containing 3A	Atad3a	0.337251	4.72845	2.0947	0.0472809	0.389894	-4.30082
ENSMUSG00000059263	ubiquitin specific peptidase 47	Usp47	-0.179472	7.05866	-2.09448	0.047302	0.389894	-4.87167
ENSMUSG00000052563	RIKEN cDNA D930048N14 gene	D930048N14Rik	1.0812	1.28197	2.09331	0.0474166	0.390551	-3.75087
ENSMUSG00000030411	NOVA alternative splicing regulator 2	Nova2	-0.186811	6.88087	-2.09307	0.0474398	0.390551	-4.84124
ENSMUSG00000037259	double zinc ribbon and ankyrin repeat domains 1	Dzank1	-0.210038	7.33995	-2.09208	0.0475362	0.390717	-4.93394
ENSMUSG00000051817	SRY (sex determining region Y)-box 12	Sox12	-0.425437	3.83645	-2.09197	0.0475466	0.390717	-4.11297
ENSMUSG00000046792	zinc finger protein 787	Zfp787	-0.657402	2.65066	-2.09197	0.0475471	0.390717	-3.85648
ENSMUSG00000020137	THAP domain containing, apoptosis associated protein 2	Thap2	0.483594	3.8227	2.09082	0.047659	0.391341	-4.06946
ENSMUSG00000027752	exosome component 8	Exosc8	0.626731	2.75429	2.0901	0.0477294	0.391341	-3.86796
ENSMUSG00000034574	dishevelled associated activator of morphogenesis 1	Daam1	0.263778	6.40635	2.08944	0.0477939	0.391341	-4.74222
ENSMUSG00000056770	SET domain containing 3	Setd3	-0.259347	6.07756	-2.08931	0.0478069	0.391341	-4.66487
ENSMUSG00000022519	sarcalumenin	Srl	0.513217	3.23207	2.08903	0.0478342	0.391341	-3.9931
ENSMUSG00000019082	solute carrier family 25 (mitochondrial carrier, glutamate), member 22	Slc25a22	0.159217	8.44957	2.08898	0.0478391	0.391341	-5.17447
ENSMUSG00000027220	synaptotagmin XIII	Syt13	0.190823	7.53179	2.08887	0.0478498	0.391341	-4.97581
ENSMUSG00000060371	calneuron 1	Caln1	0.208821	7.064	2.08881	0.0478558	0.391341	-4.89297
ENSMUSG00000048222	microfibrillar-associated protein 1B	Mfap1b	-0.631846	3.09168	-2.08663	0.0480699	0.392804	-3.93692
ENSMUSG00000030082	SEC61 translocon subunit alpha 1	Sec61a1	0.257014	5.71303	2.0864	0.0480931	0.392804	-4.58333
ENSMUSG00000044043	protocadherin beta 14	Pcdhb14	-0.507273	3.98021	-2.08556	0.0481751	0.393217	-4.14574
ENSMUSG00000025395	DNA primase, p49 subunit	Prim1	-1.2818	0.153881	-2.08529	0.0482021	0.393217	-3.79455
ENSMUSG00000041679	F-box and leucine-rich repeat protein 9	Fbxl9	0.922913	2.05154	2.08442	0.0482878	0.393678	-3.78542
ENSMUSG00000038685	regulator of telomere elongation helicase 1	Rtel1	0.441065	3.95382	2.08335	0.0483939	0.394303	-4.13462
ENSMUSG00000006057	ATP synthase membrane subunit c locus 1	Atp5mc1	0.410927	4.48732	2.08196	0.0485321	0.394713	-4.28187
ENSMUSG00000032280	transducin-like enhancer of split 3	Tle3	0.376397	5.123	2.08179	0.0485488	0.394713	-4.44489
ENSMUSG00000046546	family with sequence similarity 43, member A	Fam43a	-1.12259	1.34816	-2.08152	0.0485757	0.394713	-3.76821
ENSMUSG00000063550	nucleoporin 98	Nup98	0.258525	5.71617	2.08135	0.0485925	0.394713	-4.58327
ENSMUSG00000050821	family with sequence similarity 131, member A	Fam131a	0.18188	7.40341	2.08109	0.0486183	0.394713	-4.96869
ENSMUSG00000014470	ring finger protein 166	Rnf166	-0.464542	3.97187	-2.08072	0.0486547	0.394755	-4.15432
ENSMUSG00000021913	oxoglutarate dehydrogenase-like	Ogdhl	-0.200778	6.54432	-2.08006	0.0487207	0.394941	-4.78595
ENSMUSG00000043456	zinc finger protein 536	Zfp536	-0.579832	3.32861	-2.07972	0.0487545	0.394941	-3.99902
ENSMUSG00000009569	myocardin related transcription factor B	Mrtfb	-0.160426	9.19738	-2.07874	0.0488524	0.394941	-5.3501
ENSMUSG00000090877	heat shock protein 1B	Hspa1b	0.904146	2.52743	2.07859	0.0488679	0.394941	-3.85012
ENSMUSG00000067279	protein phosphatase 1, regulatory subunit 3C	Ppp1r3c	-0.657652	2.95465	-2.07824	0.0489023	0.394941	-3.93554
ENSMUSG00000034135	SIK family kinase 3	Sik3	-0.184717	7.43813	-2.07818	0.0489088	0.394941	-4.97601
ENSMUSG00000041355	signal sequence receptor, beta	Ssr2	-0.340668	4.48942	-2.07802	0.0489242	0.394941	-4.27792
ENSMUSG00000002799	jagged 2	Jag2	0.342246	4.76404	2.07752	0.0489751	0.394941	-4.33469
ENSMUSG00000029458	BRCA1 associated protein	Brap	-0.197097	6.75226	-2.07713	0.049014	0.394941	-4.83997
ENSMUSG00000052533	nucleoporin 188	Nup188	0.486765	3.74411	2.07706	0.049021	0.394941	-4.08332
ENSMUSG00000040612	immunoglobulin-like domain containing receptor 2	Ildr2	0.308852	5.99263	2.07695	0.049032	0.394941	-4.68457
ENSMUSG00000032564	copine IV	Cpne4	-0.140856	8.20141	-2.07675	0.0490523	0.394941	-5.14268
ENSMUSG00000021288	kinesin light chain 1	Klc1	0.124132	9.60114	2.07668	0.0490593	0.394941	-5.44901
ENSMUSG00000038128	calcium/calmodulin-dependent protein kinase IV	Camk4	-0.204794	6.80248	-2.07548	0.0491794	0.395231	-4.85562
ENSMUSG00000032834	PWP2 periodic tryptophan protein homolog (yeast)	Pwp2	-0.390524	4.36374	-2.07537	0.04919	0.395231	-4.27143
ENSMUSG00000029860	zyxin	Zyx	0.29828	5.42425	2.07507	0.0492206	0.395231	-4.52727
ENSMUSG00000003411	RAB3B, member RAS oncogene family	Rab3b	-1.06229	2.17899	-2.07496	0.049232	0.395231	-3.82954
ENSMUSG00000013236	protein tyrosine phosphatase receptor type S	Ptprs	0.0967896	9.97251	2.07485	0.0492423	0.395231	-5.53641
ENSMUSG00000051331	calcium channel, voltage-dependent, L type, alpha 1C subunit	Cacna1c	0.140096	8.39831	2.07412	0.049316	0.395544	-5.18815
ENSMUSG00000041205	MAP6 domain containing 1	Map6d1	0.270763	5.72662	2.07388	0.0493401	0.395544	-4.59952
ENSMUSG00000038518	jumonji and AT-rich interaction domain containing 2	Jarid2	-0.293319	5.71719	-2.07293	0.0494365	0.39585	-4.60411
ENSMUSG00000000957	matrix metallopeptidase 14 (membrane-inserted)	Mmp14	-0.901319	1.2692	-2.07283	0.049446	0.39585	-3.78002
ENSMUSG00000025226	F-box and leucine-rich repeat protein 15	Fbxl15	0.607591	3.02866	2.07263	0.0494665	0.39585	-3.9266
ENSMUSG00000060002	choline phosphotransferase 1	Chpt1	-0.315311	4.86317	-2.07168	0.049563	0.396386	-4.40276
ENSMUSG00000039523	centrosomal protein 104	Cep104	-0.253753	5.60968	-2.07013	0.04972	0.397191	-4.57415
ENSMUSG00000024663	RAB3A interacting protein (rabin3)-like 1	Rab3il1	-0.883778	2.16713	-2.06962	0.0497716	0.397191	-3.83523
ENSMUSG00000083827	ribosomal protein L3 pseudogene	Gm15712	0.88674	2.00245	2.06955	0.049779	0.397191	-3.8056
ENSMUSG00000031137	fibroblast growth factor 13	Fgf13	-0.156849	7.78068	-2.06952	0.0497818	0.397191	-5.0693
ENSMUSG00000028138	alcohol dehydrogenase 5 (class III), chi polypeptide	Adh5	0.361217	4.35906	2.06771	0.0499655	0.397999	-4.26973
ENSMUSG00000002718	chromosome segregation 1 like	Cse1l	-0.25256	5.67211	-2.06739	0.049998	0.397999	-4.60697
