# Supplementary material for: Profiling hippocampal neuronal populations reveals unique gene expression mosaics reflective of connectivity-based degeneration in the Ts65Dn mouse model of Down syndrome and Alzheimer’s disease
Source: Front Mol Neurosci. 2025 Feb 26;18:1546375. doi: 10.3389/fnmol.2025.1546375 (PMC11897496; doi:10.3389/fnmol.2025.1546375)
Supplement: SUPPLEMENTARY TABLE S3 — List of DEGs for DGCs in Ts compared to 2N at p < 0.05. [file Table_3.XLSX]

## Sheet: p0.05
Accession_DG	GENENAME_DG	SYMBOL_DG	logFC_DG	AveExpr_DG	t_DG	P.Value_DG	adj.P.Val_DG	B_DG
ENSMUSG00000022961	Son DNA binding protein	Son	0.825352	9.94987	11.0939	3.35167e-11	4.50766e-07	15.6809
ENSMUSG00000040785	tetratricopeptide repeat domain 3	Ttc3	0.705642	10.34	10.3744	1.35859e-10	9.13584e-07	14.351
ENSMUSG00000022892	amyloid beta precursor protein	App	0.735732	9.91595	9.95167	3.18311e-10	1.42699e-06	13.5043
ENSMUSG00000002489	T cell lymphoma invasion and metastasis 1	Tiam1	0.558434	9.71905	7.94006	2.50776e-08	8.43171e-05	9.2499
ENSMUSG00000022973	synaptojanin 1	Synj1	0.675568	8.89613	7.40209	8.82428e-08	0.000237355	8.03285
ENSMUSG00000034377	tubby like protein 4	Tulp4	0.682308	8.41717	6.70334	4.77828e-07	0.00107105	6.40472
ENSMUSG00000022957	intersectin 1 (SH3 domain protein 1A)	Itsn1	0.512743	8.6439	5.76898	4.98688e-06	0.00838357	4.16269
ENSMUSG00000025613	chaperonin containing TCP1 subunit 8	Cct8	0.780177	6.87696	5.70214	5.91659e-06	0.00884136	3.93593
ENSMUSG00000090223	Purkinje cell protein 4	Pcp4	0.840067	7.35505	5.6269	7.17526e-06	0.00965	3.8107
ENSMUSG00000022974	PAX3 and PAX7 binding protein 1	Paxbp1	0.721207	6.8209	5.3489	1.46839e-05	0.0179531	3.11464
ENSMUSG00000023800	T cell lymphoma invasion and metastasis 2	Tiam2	0.800921	6.79906	5.12417	2.62831e-05	0.0294568	2.58202
ENSMUSG00000103332	protocadherin gamma subfamily A, 2	Pcdhga2	-1.43535	4.37294	-5.05358	3.15721e-05	0.0326625	1.53923
ENSMUSG00000069729	AT-rich interaction domain 1B	Arid1b	0.470099	8.40375	4.82825	5.67426e-05	0.0545093	1.85119
ENSMUSG00000025221	Kv channel-interacting protein 2	Kcnip2	-0.521609	7.54745	-4.77584	6.50425e-05	0.0583171	1.7718
ENSMUSG00000022946	DOP1 leucine zipper like protein B	Dop1b	0.65122	6.9907	4.6858	8.22379e-05	0.0691261	1.56136
ENSMUSG00000022965	interferon gamma receptor 2	Ifngr2	0.924015	5.35051	4.61812	9.80941e-05	0.0745722	1.14363
ENSMUSG00000046201	SR-related CTD-associated factor 8	Scaf8	0.653711	6.94075	4.61148	9.98066e-05	0.0745722	1.38456
ENSMUSG00000022982	superoxide dismutase 1, soluble	Sod1	0.635652	6.72845	4.50705	0.000131006	0.0927315	1.13241
ENSMUSG00000005774	regulatory factor X, 5 (influences HLA class II expression)	Rfx5	-1.16072	4.67446	-4.37348	0.000185457	0.124711	0.414118
ENSMUSG00000015659	serine active site containing 1	Serac1	0.947446	5.06095	4.26288	0.000247193	0.153582	0.313897
ENSMUSG00000022914	bromodomain and WD repeat domain containing 1	Brwd1	0.40816	8.2252	4.25637	0.000251409	0.153582	0.455429
ENSMUSG00000038255	neurogenic differentiation 2	Neurod2	-0.407148	8.32768	-4.1881	0.000300104	0.155358	0.268986
ENSMUSG00000059981	TAO kinase 2	Taok2	-0.503832	7.58808	-4.16116	0.000321804	0.155358	0.278562
ENSMUSG00000024743	synaptotagmin VII	Syt7	-0.305143	9.33925	-4.15752	0.000324851	0.155358	0.0437052
ENSMUSG00000067889	spectrin beta, non-erythrocytic 2	Sptbn2	-0.313543	9.88857	-4.14912	0.000331994	0.155358	-0.0828418
ENSMUSG00000022956	ATP synthase peripheral stalk subunit OSCP	Atp5po	0.647251	6.25736	4.14718	0.000333664	0.155358	0.280576
ENSMUSG00000076431	SRY (sex determining region Y)-box 4	Sox4	-1.10272	4.55976	-4.12978	0.000349036	0.155358	-0.0939847
ENSMUSG00000029778	adenylate cyclase activating polypeptide 1 receptor 1	Adcyap1r1	0.59924	7.50455	4.12652	0.000351995	0.155358	0.203621
ENSMUSG00000009216	family with sequence similarity 163, member B	Fam163b	-0.304183	9.23775	-4.11988	0.000358102	0.155358	-0.0312699
ENSMUSG00000052299	listerin E3 ubiquitin protein ligase 1	Ltn1	0.598154	6.8045	4.09607	0.000380844	0.160061	0.170079
ENSMUSG00000022897	dual-specificity tyrosine phosphorylation regulated kinase 1a	Dyrk1a	0.477001	7.66531	4.0597	0.000418386	0.170511	0.031345
ENSMUSG00000052962	mitochondrial ribosomal protein L35	Mrpl35	1.25971	4.14924	4.02792	0.000454165	0.177641	-0.507538
ENSMUSG00000025264	TSR2 20S rRNA accumulation	Tsr2	0.636924	6.03537	4.02104	0.000462296	0.177641	-0.0119146
ENSMUSG00000089774	solute carrier family 5 (inositol transporters), member 3	Slc5a3	0.670917	6.59646	3.96424	0.000535189	0.199938	-0.132233
ENSMUSG00000022967	interferon (alpha and beta) receptor 1	Ifnar1	0.850715	5.54899	3.91266	0.000611146	0.216638	-0.301717
ENSMUSG00000010086	ring finger protein 112	Rnf112	-0.388259	8.57255	-3.91204	0.000612108	0.216638	-0.4351
ENSMUSG00000022960	downstream neighbor of SON	Donson	1.29668	4.23113	3.86546	0.000689896	0.237908	-0.806351
ENSMUSG00000046962	zinc finger and BTB domain containing 21	Zbtb21	0.640152	6.07949	3.84803	0.000721426	0.242561	-0.400198
ENSMUSG00000019124	secernin 1	Scrn1	0.518966	7.02391	3.81309	0.000788994	0.258809	-0.503046
ENSMUSG00000041889	shisa family member 4	Shisa4	0.837709	5.28961	3.75709	0.000910439	0.28078	-0.672268
ENSMUSG00000037697	DDHD domain containing 1	Ddhd1	-0.798511	6.28066	-3.7553	0.0009146	0.28078	-0.604352
ENSMUSG00000048271	RNA binding motif protein 33	Rbm33	-0.387592	7.82615	-3.75073	0.000925346	0.28078	-0.727897
ENSMUSG00000066189	calcium channel, voltage-dependent, gamma subunit 3	Cacng3	0.651855	5.86164	3.74479	0.000939483	0.28078	-0.634949
ENSMUSG00000042256	patched domain containing 4	Ptchd4	-0.822614	5.83115	-3.72911	0.000977807	0.285881	-0.668476
ENSMUSG00000035847	iduronate 2-sulfatase	Ids	0.413794	7.48696	3.69578	0.00106447	0.29913	-0.817576
ENSMUSG00000076432	tyrosine 3-monooxygenase/tryptophan 5-monooxygenase activation protein theta	Ywhaq	-0.734834	5.57566	-3.69462	0.00106761	0.29913	-0.762209
ENSMUSG00000038876	ring finger protein 146	Rnf146	0.596426	6.02137	3.66197	0.00116004	0.315805	-0.811915
ENSMUSG00000027784	protein phosphatase 1 (formerly 2C)-like	Ppm1l	0.378834	7.71636	3.65724	0.00117408	0.315805	-0.932817
ENSMUSG00000053310	neurogranin	Nrgn	-0.290717	10.7069	-3.59338	0.00138046	0.350923	-1.6402
ENSMUSG00000033863	Kruppel-like transcription factor 9	Klf9	-0.480254	7.90694	-3.58967	0.00139347	0.350923	-1.12195
ENSMUSG00000038141	transmembrane protein 181A	Tmem181a	0.805905	5.14082	3.58961	0.00139369	0.350923	-1.03685
ENSMUSG00000001985	glutamate receptor, ionotropic, kainate 3	Grik3	-0.569148	6.62322	-3.58529	0.00140901	0.350923	-1.00728
ENSMUSG00000090291	leucine rich repeat containing 10B	Lrrc10b	-0.740605	5.67753	-3.56113	0.00149773	0.366235	-1.03888
ENSMUSG00000044349	small nucleolar RNA host gene 11	Snhg11	1.80895	7.21977	3.54327	0.00156683	0.370966	-1.11951
ENSMUSG00000046447	calcium/calmodulin-dependent protein kinase II inhibitor 1	Camk2n1	-0.365151	8.45238	-3.53403	0.00160377	0.370966	-1.33524
ENSMUSG00000024976	Shoc2, leucine rich repeat scaffold protein	Shoc2	0.920417	5.27102	3.52667	0.00163381	0.370966	-1.14843
ENSMUSG00000043301	potassium inwardly-rectifying channel, subfamily J, member 6	Kcnj6	0.383003	8.092	3.51436	0.00168527	0.370966	-1.31892
ENSMUSG00000018509	centromere protein V	Cenpv	-1.2969	3.47485	-3.5129	0.00169149	0.370966	-1.74935
ENSMUSG00000039478	mitochondrial calcium uptake family, member 3	Micu3	0.596485	6.07634	3.50695	0.00171702	0.370966	-1.15253
ENSMUSG00000020785	calcium/calmodulin-dependent protein kinase kinase 1, alpha	Camkk1	-0.362426	8.19891	-3.50526	0.00172434	0.370966	-1.3619
ENSMUSG00000043631	extracellular matrix protein 2, female organ and adipocyte specific	Ecm2	1.70782	2.47348	3.50219	0.00173774	0.370966	-2.35051
ENSMUSG00000005338	cell adhesion molecule 3	Cadm3	0.397574	7.89539	3.48967	0.00179332	0.376849	-1.34891
ENSMUSG00000051599	protocadherin beta 2	Pcdhb2	-1.33532	3.36313	-3.46525	0.00190677	0.38507	-1.85862
ENSMUSG00000039680	mitochondrial ribosomal protein S6	Mrps6	1.61131	3.47366	3.45902	0.00193683	0.38507	-1.8319
ENSMUSG00000033159	cyclin Pas1/PHO80 domain containing 1	Cnppd1	-0.849256	4.65586	-3.45745	0.00194449	0.38507	-1.38945
ENSMUSG00000042942	growth regulation by estrogen in breast cancer-like	Greb1l	1.43006	3.16096	3.45694	0.00194697	0.38507	-2.02348
ENSMUSG00000039316	raftlin lipid raft linker 1	Rftn1	1.97786	2.46114	3.44722	0.001995	0.388851	-2.47866
ENSMUSG00000102692	dachsous cadherin related 2	Dchs2	2.28237	2.5283	3.42433	0.00211277	0.402061	-2.21861
ENSMUSG00000034687	Fraser extracellular matrix complex subunit 1	Fras1	0.952358	5.45141	3.41689	0.00215246	0.402061	-1.35936
ENSMUSG00000022890	ATP synthase peripheral stalk subunit F6	Atp5pf	0.541706	6.58848	3.40974	0.00219129	0.403708	-1.38931
ENSMUSG00000028906	erythrocyte membrane protein band 4.1	Epb41	0.545523	6.9796	3.39521	0.00227234	0.412982	-1.45722
ENSMUSG00000023809	ribosomal protein S6 kinase, polypeptide 2	Rps6ka2	0.596954	6.26485	3.37545	0.0023872	0.428073	-1.44538
ENSMUSG00000027971	N-deacetylase/N-sulfotransferase (heparin glucosaminyl) 4	Ndst4	0.813381	6.06608	3.36048	0.00247797	0.436092	-1.46879
ENSMUSG00000058248	potassium voltage-gated channel, subfamily H (eag-related), member 1	Kcnh1	0.412869	7.11409	3.35348	0.00252156	0.436092	-1.56739
ENSMUSG00000027495	family with sequence similarity 210, member B	Fam210b	0.998719	4.11815	3.34941	0.00254727	0.436092	-1.73499
ENSMUSG00000045045	leucine rich repeat and fibronectin type III domain containing 4	Lrfn4	-0.984722	4.33343	-3.33773	0.00262235	0.436092	-1.68968
ENSMUSG00000023147	guided entry of tail-anchored proteins factor 1	Get1	0.640004	5.77782	3.33462	0.00264274	0.436092	-1.5198
ENSMUSG00000021732	fibroblast growth factor 10	Fgf10	2.28422	2.22428	3.33025	0.00267156	0.436092	-2.65023
ENSMUSG00000014074	ring finger protein 168	Rnf168	-0.694264	5.55831	-3.32829	0.0026846	0.436092	-1.53417
ENSMUSG00000034040	polypeptide N-acetylgalactosaminyltransferase 17	Galnt17	-0.337363	8.12623	-3.32729	0.00269133	0.436092	-1.76566
ENSMUSG00000033826	dynein, axonemal, heavy chain 8	Dnah8	-2.88436	2.97776	-3.32083	0.00273486	0.43787	-2.26549
ENSMUSG00000035614	TOG array regulator of axonemal microtubules 1	Togaram1	0.474547	6.68942	3.29124	0.00294314	0.46026	-1.6649
ENSMUSG00000022724	ribosomal oxygenase 2	Riox2	1.29275	3.53519	3.28087	0.00301966	0.466797	-2.02898
ENSMUSG00000028004	neuropeptide Y receptor Y2	Npy2r	0.657457	5.606	3.27387	0.00307242	0.469557	-1.64722
ENSMUSG00000052551	adenosine deaminase, RNA-specific, B2	Adarb2	-0.429343	7.40898	-3.26553	0.00313644	0.473955	-1.8024
ENSMUSG00000024018	coiled-coil domain containing 167	Ccdc167	-0.966618	4.18017	-3.24961	0.00326227	0.487491	-1.87557
ENSMUSG00000064201	keratin 2	Krt2	2.07198	2.52527	3.23506	0.00338149	0.498394	-2.62017
ENSMUSG00000021699	phosphodiesterase 4D, cAMP specific	Pde4d	-0.887638	4.36937	-3.22824	0.0034388	0.498394	-1.89629
ENSMUSG00000020935	dephospho-CoA kinase domain containing	Dcakd	-0.552806	5.85305	-3.22735	0.0034464	0.498394	-1.74768
ENSMUSG00000047793	sushi, nidogen and EGF-like domains 1	Sned1	2.29407	1.58329	3.21883	0.00351948	0.498635	-2.89356
ENSMUSG00000020848	double C2, beta	Doc2b	-0.441576	7.81146	-3.21456	0.00355667	0.498635	-1.97841
ENSMUSG00000022421	neuronal pentraxin receptor	Nptxr	0.285948	9.43656	3.21426	0.00355929	0.498635	-2.25593
ENSMUSG00000057378	ryanodine receptor 3	Ryr3	-0.402746	7.1073	-3.19691	0.00371443	0.515004	-1.92085
ENSMUSG00000021754	mitogen-activated protein kinase kinase kinase 1	Map3k1	1.02411	3.80128	3.18621	0.00381334	0.523323	-2.11385
ENSMUSG00000028979	mannan-binding lectin serine peptidase 2	Masp2	2.48452	1.24215	3.16701	0.00399718	0.528111	-3.25255
ENSMUSG00000051650	UDP-GlcNAc:betaGal beta-1,3-N-acetylglucosaminyltransferase 2	B3gnt2	-0.80764	5.00714	-3.16647	0.00400251	0.528111	-1.8888
ENSMUSG00000087396	RIKEN cDNA 4933407K13 gene	4933407K13Rik	-2.09245	1.6826	-3.1605	0.00406147	0.528111	-3.12047
ENSMUSG00000025597	kelch-like 4	Klhl4	1.89703	1.89758	3.15768	0.00408959	0.528111	-3.03876
ENSMUSG00000097162	RIKEN cDNA 2310010J17 gene	2310010J17Rik	2.33879	0.806774	3.15461	0.00412042	0.528111	-3.32339
ENSMUSG00000025616	ubiquitin specific peptidase 16	Usp16	0.552412	5.95235	3.15091	0.00415796	0.528111	-1.91205
ENSMUSG00000021750	family with sequence similarity 107, member A	Fam107a	-0.764062	4.86027	-3.14676	0.00420041	0.528111	-1.94429
ENSMUSG00000020646	membrane bound O-acyltransferase domain containing 2	Mboat2	0.676528	5.32037	3.14664	0.00420164	0.528111	-1.9106
ENSMUSG00000045589	ferric-chelate reductase 1 like	Frrs1l	-0.543342	8.85214	-3.13869	0.00428402	0.530669	-2.33052
ENSMUSG00000036422	protocadherin 8	Pcdh8	-0.349963	7.94605	-3.13708	0.00430091	0.530669	-2.16808
ENSMUSG00000028785	hippocalcin	Hpca	-0.286001	9.3776	-3.12771	0.0044005	0.530866	-2.44196
ENSMUSG00000078816	protein kinase C, gamma	Prkcg	0.473137	7.14701	3.12108	0.00447223	0.530866	-2.08503
ENSMUSG00000022708	zinc finger and BTB domain containing 20	Zbtb20	-0.181364	11.1459	-3.1164	0.00452362	0.530866	-2.89956
ENSMUSG00000030486	zinc finger protein 108	Zfp108	-1.06426	3.64605	-3.11637	0.00452398	0.530866	-2.26796
ENSMUSG00000019828	glutamate receptor, metabotropic 1	Grm1	-0.354707	7.49562	-3.11538	0.00453491	0.530866	-2.15326
ENSMUSG00000034614	phosphoinositide-3-kinase interacting protein 1	Pik3ip1	-0.739349	4.97446	-3.1072	0.00462619	0.530866	-2.00638
ENSMUSG00000096188	CKLF-like MARVEL transmembrane domain containing 4	Cmtm4	0.497712	6.10283	3.10424	0.00465965	0.530866	-2.01911
ENSMUSG00000026004	KAT8 regulatory NSL complex subunit 1-like	Kansl1l	-0.747263	5.07602	-3.10266	0.00467766	0.530866	-2.01125
ENSMUSG00000026385	diazepam binding inhibitor	Dbi	1.30689	3.38387	3.10135	0.00469258	0.530866	-2.43668
ENSMUSG00000053453	THO complex 7	Thoc7	-0.688152	4.9672	-3.10094	0.00469723	0.530866	-2.02038
ENSMUSG00000003573	homer scaffolding protein 3	Homer3	-0.851415	4.4923	-3.094	0.00477734	0.534236	-2.10117
ENSMUSG00000046818	DNA-damage-inducible transcript 4-like	Ddit4l	1.95777	1.79138	3.0915	0.0048065	0.534236	-3.11483
ENSMUSG00000026024	alsin Rho guanine nucleotide exchange factor	Als2	-0.435511	6.87899	-3.08135	0.00492647	0.543083	-2.14849
ENSMUSG00000039252	leucine-rich repeat LGI family, member 2	Lgi2	1.05158	3.87581	3.07572	0.00499435	0.546089	-2.27335
ENSMUSG00000025855	protein kinase, cAMP dependent regulatory, type I beta	Prkar1b	0.371216	7.6164	3.06567	0.00511767	0.55349	-2.27195
ENSMUSG00000047712	uronyl-2-sulfotransferase	Ust	-0.689013	5.67606	-3.06353	0.00514434	0.55349	-2.07899
ENSMUSG00000030319	cullin associated and neddylation dissociated 2 (putative)	Cand2	1.93379	1.54297	3.05545	0.00524612	0.559961	-3.17561
ENSMUSG00000048915	ephrin A5	Efna5	-1.94144	1.89335	-3.05153	0.00529612	0.560847	-3.11864
ENSMUSG00000004040	signal transducer and activator of transcription 3	Stat3	-0.603169	6.00394	-3.04062	0.00543788	0.57136	-2.14418
ENSMUSG00000039747	ORAI calcium release-activated calcium modulator 2	Orai2	-0.432803	7.79935	-3.03496	0.00551294	0.572385	-2.38377
ENSMUSG00000022895	E26 avian leukemia oncogene 2, 3' domain	Ets2	0.421647	7.27118	3.03202	0.00555217	0.572385	-2.29436
ENSMUSG00000024120	leucine-rich PPR-motif containing	Lrpprc	0.446194	6.56966	3.0303	0.00557532	0.572385	-2.2235
ENSMUSG00000096929	RIKEN cDNA A330023F24 gene	A330023F24Rik	0.382761	7.06483	3.02237	0.00568314	0.575661	-2.29622
ENSMUSG00000034755	protocadherin 11 X-linked	Pcdh11x	1.66498	3.27819	3.02167	0.00569283	0.575661	-2.5746
ENSMUSG00000051243	immunoglobulin superfamily containing leucine-rich repeat 2	Islr2	-0.433625	7.60813	-3.01856	0.00573575	0.575673	-2.38682
ENSMUSG00000026839	uridine phosphorylase 2	Upp2	0.93607	4.28685	3.01249	0.00582034	0.579169	-2.25758
ENSMUSG00000103144	protocadherin gamma subfamily A, 1	Pcdhga1	-1.08557	4.09721	-3.00327	0.00595121	0.579169	-2.35202
ENSMUSG00000028850	G patch domain containing 3	Gpatch3	-1.83529	2.4951	-3.00187	0.00597126	0.579169	-2.88211
ENSMUSG00000008976	GA repeat binding protein, alpha	Gabpa	0.533315	5.90416	3.00086	0.00598591	0.579169	-2.22039
ENSMUSG00000022983	SR-related CTD-associated factor 4	Scaf4	0.464428	6.49984	2.99582	0.00605898	0.582051	-2.28282
ENSMUSG00000075478	SLIT and NTRK-like family, member 1	Slitrk1	0.383465	7.03073	2.98556	0.00621049	0.589695	-2.36985
ENSMUSG00000026072	interleukin 1 receptor, type I	Il1r1	-0.513795	6.27378	-2.98184	0.00626627	0.589695	-2.29511
ENSMUSG00000037601	NME/NM23 nucleoside diphosphate kinase 1	Nme1	0.570267	5.6154	2.97628	0.00635049	0.589695	-2.25704
ENSMUSG00000032834	PWP2 periodic tryptophan protein homolog (yeast)	Pwp2	-0.688852	4.87123	-2.97034	0.00644186	0.589695	-2.27681
ENSMUSG00000036712	CYLD lysine 63 deubiquitinase	Cyld	0.37136	7.05257	2.96481	0.00652785	0.589695	-2.41784
ENSMUSG00000008734	G protein-coupled receptor, family C, group 5, member B	Gprc5b	-0.316449	7.84815	-2.96461	0.00653102	0.589695	-2.53778
ENSMUSG00000035355	potassium voltage-gated channel, subfamily H (eag-related), member 4	Kcnh4	2.09021	1.62899	2.96015	0.00660126	0.589695	-3.25461
ENSMUSG00000037747	phytanoyl-CoA hydroxylase interacting protein-like	Phyhipl	0.383349	7.66235	2.95459	0.00668979	0.589695	-2.52205
ENSMUSG00000048078	teneurin transmembrane protein 4	Tenm4	0.979278	4.43683	2.95202	0.0067312	0.589695	-2.35144
ENSMUSG00000089824	RNA binding motif protein 12	Rbm12	0.591319	5.58856	2.95085	0.00675009	0.589695	-2.30694
ENSMUSG00000084946	distal-less homeobox 1, antisense	Dlx1as	1.67991	2.14535	2.94804	0.00679565	0.589695	-3.15547
ENSMUSG00000052337	inner membrane protein, mitochondrial	Immt	0.411304	6.49699	2.94801	0.00679625	0.589695	-2.38555
ENSMUSG00000036054	SURP and G patch domain containing 2	Sugp2	-0.38716	7.3325	-2.93898	0.00694464	0.596859	-2.5136
ENSMUSG00000000632	seizure related gene 6	Sez6	-0.766406	4.78347	-2.9376	0.00696757	0.596859	-2.34245
ENSMUSG00000028341	nuclear receptor subfamily 4, group A, member 3	Nr4a3	0.910682	4.5249	2.93417	0.00702506	0.597582	-2.36908
ENSMUSG00000036095	diacylglycerol kinase, beta	Dgkb	0.513052	7.18241	2.9318	0.00706488	0.597582	-2.50304
ENSMUSG00000055022	contactin 1	Cntn1	0.268092	8.98972	2.923	0.00721514	0.60194	-2.83024
ENSMUSG00000053205	serine/threonine/tyrosine interaction protein	Styx	-1.04636	3.37884	-2.91641	0.00732945	0.60194	-2.65685
ENSMUSG00000027276	jagged 1	Jag1	-0.981656	4.43791	-2.91622	0.00733277	0.60194	-2.41724
ENSMUSG00000040136	ATP-binding cassette, sub-family C member 8	Abcc8	-0.4659	6.37398	-2.9158	0.00734018	0.60194	-2.44132
ENSMUSG00000031283	chordin-like 1	Chrdl1	2.22287	1.07971	2.90961	0.00744942	0.607196	-3.45259
ENSMUSG00000050587	leucine rich repeat containing 4C	Lrrc4c	0.472003	6.50838	2.89938	0.00763307	0.614714	-2.48956
ENSMUSG00000029512	unc-51 like kinase 1	Ulk1	-0.467492	6.00957	-2.89666	0.00768277	0.615033	-2.44341
ENSMUSG00000060206	zinc finger protein 462	Zfp462	1.28585	3.38898	2.89281	0.00775341	0.617016	-2.74369
ENSMUSG00000055692	transmembrane protein 191	Tmem191	-0.552603	5.73689	-2.88538	0.00789179	0.624247	-2.44095
ENSMUSG00000052040	Kruppel-like transcription factor 13	Klf13	-0.28572	8.62096	-2.87534	0.0080822	0.624247	-2.86922
ENSMUSG00000030854	protein tyrosine phosphatase, non-receptor type 5	Ptpn5	0.757953	5.03129	2.87157	0.00815493	0.624247	-2.45401
ENSMUSG00000059213	dendrin	Ddn	-0.207533	10.1738	-2.86986	0.00818812	0.624247	-3.20532
ENSMUSG00000025026	adducin 3	Add3	-0.341883	7.35035	-2.8626	0.00833031	0.624247	-2.68294
ENSMUSG00000108228	RIKEN cDNA 6430584L05 gene	6430584L05Rik	-1.28781	2.86421	-2.86156	0.00835084	0.624247	-2.92908
ENSMUSG00000034007	S phase cyclin A-associated protein in the ER	Scaper	0.457462	5.92163	2.85692	0.00844325	0.624247	-2.51561
ENSMUSG00000041020	MAP7 domain containing 2	Map7d2	0.385412	6.64818	2.85492	0.00848335	0.624247	-2.59505
ENSMUSG00000021775	nuclear receptor subfamily 1, group D, member 2	Nr1d2	-0.501329	6.18484	-2.85209	0.00854024	0.624247	-2.55261
ENSMUSG00000054263	LIF receptor alpha	Lifr	0.481159	6.18714	2.84937	0.00859539	0.624247	-2.55351
ENSMUSG00000022262	dynein, axonemal, heavy chain 5	Dnah5	0.669059	5.02882	2.84849	0.00861348	0.624247	-2.49464
ENSMUSG00000063065	mitogen-activated protein kinase 3	Mapk3	0.362014	7.27458	2.84704	0.008643	0.624247	-2.69787
ENSMUSG00000023074	motile sperm domain containing 1	Mospd1	-1.90394	1.87052	-2.8469	0.00864593	0.624247	-3.32428
ENSMUSG00000036264	follistatin-like 4	Fstl4	-0.505497	6.12144	-2.84577	0.0086691	0.624247	-2.56014
ENSMUSG00000026335	peptidylglycine alpha-amidating monooxygenase	Pam	0.44887	6.81561	2.84195	0.00874767	0.624247	-2.64617
ENSMUSG00000016664	protein kinase C and casein kinase substrate in neurons 2	Pacsin2	0.465184	7.1359	2.83894	0.00881025	0.624247	-2.69322
ENSMUSG00000028833	neurochondrin	Ncdn	-0.167622	11.625	-2.83892	0.00881052	0.624247	-3.65504
ENSMUSG00000039929	URB1 ribosome biogenesis 1 homolog (S. cerevisiae)	Urb1	0.847246	5.16319	2.83684	0.00885406	0.624247	-2.51639
ENSMUSG00000026173	phospholipase C, delta 4	Plcd4	2.04458	0.826924	2.83454	0.00890225	0.624247	-3.57216
ENSMUSG00000053436	mitogen-activated protein kinase 14	Mapk14	0.433441	6.44165	2.83319	0.00893071	0.624247	-2.621
ENSMUSG00000054648	zinc finger protein 869	Zfp869	0.846461	4.22172	2.82595	0.00908456	0.624247	-2.60142
ENSMUSG00000004451	v-ral simian leukemia viral oncogene B	Ralb	1.9395	1.56212	2.82553	0.00909364	0.624247	-3.42411
ENSMUSG00000044165	BCLl2-like 15	Bcl2l15	2.06904	1.27512	2.82391	0.00912838	0.624247	-3.44527
ENSMUSG00000100166	RIKEN cDNA B230110G15 gene	B230110G15Rik	1.95234	1.82309	2.82256	0.00915767	0.624247	-3.30946
ENSMUSG00000054737	zinc finger protein 182	Zfp182	-0.74781	4.46329	-2.82224	0.00916455	0.624247	-2.57595
ENSMUSG00000061751	kalirin, RhoGEF kinase	Kalrn	-0.16949	10.8201	-2.82183	0.00917344	0.624247	-3.47732
ENSMUSG00000027011	ubiquitin-conjugating enzyme E2E 3	Ube2e3	0.514112	6.29681	2.81684	0.00928199	0.624247	-2.63481
ENSMUSG00000004633	chimerin 2	Chn2	1.41715	2.55996	2.81541	0.00931332	0.624247	-3.10618
ENSMUSG00000039701	ubiquitin specific peptidase 53	Usp53	-0.67601	4.97695	-2.81537	0.00931425	0.624247	-2.55798
ENSMUSG00000019467	Rho guanine nucleotide exchange factor 25	Arhgef25	-0.329432	8.2651	-2.81476	0.00932754	0.624247	-2.93366
ENSMUSG00000037239	sprouty-related EVH1 domain containing 3	Spred3	0.985614	3.45303	2.81467	0.00932959	0.624247	-2.76903
ENSMUSG00000057561	eukaryotic translation initiation factor 1A	Eif1a	0.798371	4.2835	2.80993	0.00943439	0.624719	-2.62271
ENSMUSG00000022119	RNA binding motif protein 26	Rbm26	0.335424	6.99909	2.8089	0.0094572	0.624719	-2.74388
ENSMUSG00000069495	enhancer of polycomb homolog 2	Epc2	-0.419282	6.49886	-2.80517	0.00954057	0.624719	-2.68184
ENSMUSG00000024112	calcium channel, voltage-dependent, T type, alpha 1H subunit	Cacna1h	-0.446143	8.3782	-2.80211	0.00960949	0.624719	-2.97769
ENSMUSG00000057060	solute carrier family 35, member F3	Slc35f3	-0.414541	6.21766	-2.80166	0.00961971	0.624719	-2.65852
ENSMUSG00000038984	testis-specific protein, Y-encoded-like 5	Tspyl5	0.53131	5.7395	2.80123	0.00962939	0.624719	-2.61141
ENSMUSG00000031392	interleukin-1 receptor-associated kinase 1	Irak1	-0.546048	5.47917	-2.79981	0.0096618	0.624719	-2.59708
ENSMUSG00000046523	potassium channel tetramerisation domain containing 4	Kctd4	-0.357412	7.4638	-2.79326	0.00981173	0.629715	-2.84797
ENSMUSG00000000531	trafficking regulator and scaffold protein tamalin	Tamalin	-0.470999	5.88837	-2.78899	0.00991059	0.631694	-2.65106
ENSMUSG00000021365	neural precursor cell expressed, developmentally down-regulated gene 9	Nedd9	1.31572	2.48202	2.78629	0.00997356	0.63271	-3.14865
ENSMUSG00000026167	wingless-type MMTV integration site family, member 10A	Wnt10a	2.10095	1.108	2.7772	0.0101886	0.636777	-3.57392
ENSMUSG00000028410	DnaJ heat shock protein family (Hsp40) member A1	Dnaja1	0.424488	6.36862	2.77343	0.010279	0.636777	-2.73332
ENSMUSG00000053414	hormonally upregulated Neu-associated kinase	Hunk	2.00799	2.08147	2.77056	0.0103483	0.636777	-3.32857
ENSMUSG00000045912	C2 calcium-dependent domain containing 4C	C2cd4c	0.83014	4.16171	2.769	0.0103861	0.636777	-2.71017
ENSMUSG00000056383	expressed sequence AI987944	AI987944	-1.32645	3.05368	-2.76835	0.0104022	0.636777	-2.94294
ENSMUSG00000091971	heat shock protein 1A	Hspa1a	1.61516	1.8665	2.76685	0.0104387	0.636777	-3.38513
ENSMUSG00000024908	protein phosphatase 6, regulatory subunit 3	Ppp6r3	-0.364362	6.86309	-2.7658	0.0104644	0.636777	-2.81243
ENSMUSG00000029570	LFNG O-fucosylpeptide 3-beta-N-acetylglucosaminyltransferase	Lfng	-1.97894	1.45178	-2.76534	0.0104758	0.636777	-3.50171
ENSMUSG00000030747	diacylglycerol O-acyltransferase 2	Dgat2	-0.463618	6.83698	-2.76126	0.0105762	0.636777	-2.81415
ENSMUSG00000045967	G protein-coupled receptor 158	Gpr158	0.406512	6.95567	2.75721	0.0106769	0.636777	-2.83691
ENSMUSG00000037206	immunoglobulin superfamily containing leucine-rich repeat	Islr	-0.905772	4.08838	-2.75575	0.0107134	0.636777	-2.72887
ENSMUSG00000069601	ankyrin 3, epithelial	Ank3	-0.154415	10.5363	-2.75549	0.0107198	0.636777	-3.55179
ENSMUSG00000039159	ubiquitin-conjugating enzyme E2H	Ube2h	-0.387469	6.365	-2.75542	0.0107216	0.636777	-2.77057
ENSMUSG00000055254	neurotrophic tyrosine kinase, receptor, type 2	Ntrk2	0.290406	7.9544	2.75408	0.0107553	0.636777	-3.00575
ENSMUSG00000026489	coenzyme Q8A	Coq8a	-0.568471	5.32204	-2.75249	0.0107952	0.636777	-2.67965
ENSMUSG00000038914	death inducer-obliterator 1	Dido1	-0.292091	7.62974	-2.74077	0.0110949	0.650016	-2.98103
ENSMUSG00000036752	tubulin, beta 4B class IVB	Tubb4b	0.435994	6.03119	2.73994	0.0111163	0.650016	-2.75795
ENSMUSG00000034345	general transcription factor IIH, polypeptide 5	Gtf2h5	0.623336	5.80182	2.73212	0.011321	0.659118	-2.74595
ENSMUSG00000026803	transcription termination factor, RNA polymerase I	Ttf1	-0.793076	4.14987	-2.72837	0.0114204	0.662036	-2.76635
ENSMUSG00000043857	mannoside acetylglucosaminyltransferase 5, isoenzyme B	Mgat5b	0.517077	5.77113	2.72549	0.0114972	0.663628	-2.7606
ENSMUSG00000086714	RIKEN cDNA 0610009E02 gene	0610009E02Rik	-1.50571	2.14097	-2.72134	0.0116087	0.667202	-3.33404
ENSMUSG00000089847	translocase of inner mitochondrial membrane 10B	Timm10b	0.7906	4.43798	2.71197	0.0118646	0.679006	-2.76845
ENSMUSG00000071658	guanine nucleotide binding protein (G protein), gamma 3	Gng3	0.988948	3.74529	2.70953	0.0119318	0.679963	-2.88309
ENSMUSG00000029478	nuclear receptor co-repressor 2	Ncor2	-0.26308	8.77328	-2.68299	0.0126893	0.71173	-3.30677
ENSMUSG00000028222	calbindin 1	Calb1	0.320811	7.84237	2.68186	0.0127227	0.71173	-3.1352
ENSMUSG00000060260	PWWP domain containing 2B	Pwwp2b	0.74774	4.52176	2.68136	0.0127374	0.71173	-2.81096
ENSMUSG00000025925	telomeric repeat binding factor 1	Terf1	-0.995771	3.40102	-2.67996	0.0127785	0.71173	-2.99879
ENSMUSG00000005483	DnaJ heat shock protein family (Hsp40) member B1	Dnajb1	0.72099	5.06168	2.67853	0.0128211	0.71173	-2.80794
ENSMUSG00000021235	coenzyme Q6 monooxygenase	Coq6	-1.39385	2.90119	-2.67653	0.0128805	0.71173	-3.11129
ENSMUSG00000020936	N-myristoyltransferase 1	Nmt1	-0.267448	8.19986	-2.67102	0.0130454	0.71173	-3.22319
ENSMUSG00000040842	SUZ RNA binding domain containing 1	Szrd1	0.684392	4.37165	2.67068	0.0130556	0.71173	-2.84181
ENSMUSG00000052087	regulator of G-protein signaling 14	Rgs14	0.520112	5.71413	2.66996	0.0130774	0.71173	-2.85794
ENSMUSG00000039153	runt related transcription factor 2	Runx2	0.649337	4.69806	2.6694	0.0130944	0.71173	-2.8254
ENSMUSG00000052373	membrane protein, palmitoylated 3 (MAGUK p55 subfamily member 3)	Mpp3	0.540586	5.81203	2.66719	0.0131614	0.71173	-2.87995
ENSMUSG00000021062	RAB15, member RAS oncogene family	Rab15	0.619499	5.47477	2.66667	0.0131772	0.71173	-2.8464
ENSMUSG00000027674	peroxisomal biogenesis factor 5-like	Pex5l	0.47869	5.97053	2.66197	0.0133209	0.713035	-2.90853
ENSMUSG00000104346	protocadherin gamma subfamily A, 3	Pcdhga3	-0.569031	5.37702	-2.66069	0.0133605	0.713035	-2.85738
ENSMUSG00000033400	amylo-1,6-glucosidase, 4-alpha-glucanotransferase	Agl	0.890162	4.34169	2.65887	0.0134164	0.713191	-2.86798
ENSMUSG00000049252	low density lipoprotein-related protein 1B	Lrp1b	-0.230307	9.02101	-2.65681	0.0134805	0.713775	-3.41738
ENSMUSG00000056917	signal-induced proliferation associated gene 1	Sipa1	1.6712	1.92519	2.653	0.0135994	0.717246	-3.48594
ENSMUSG00000046093	hippocalcin-like 4	Hpcal4	0.213879	8.9889	2.65023	0.0136864	0.719017	-3.41752
ENSMUSG00000042709	ATP synthase mitochondrial F1 complex assembly factor 2	Atpaf2	0.993842	3.35038	2.64506	0.0138503	0.719188	-3.04903
ENSMUSG00000025104	HDGF like 3	Hdgfl3	0.348822	6.76986	2.64233	0.0139374	0.719188	-3.04737
ENSMUSG00000045435	transmembrane protein 60	Tmem60	-1.43072	2.40695	-2.64182	0.0139541	0.719188	-3.34138
ENSMUSG00000021803	cadherin-related family member 1	Cdhr1	0.922725	4.35925	2.64056	0.0139946	0.719188	-2.90288
ENSMUSG00000049176	FERM and PDZ domain containing 4	Frmpd4	0.421686	6.98393	2.64034	0.0140015	0.719188	-3.07903
ENSMUSG00000036352	ubiquitin associated domain containing 1	Ubac1	-0.685929	4.81705	-2.64006	0.0140105	0.719188	-2.87665
ENSMUSG00000054793	cell adhesion molecule 4	Cadm4	1.25462	3.18534	2.63718	0.0141037	0.720477	-3.11687
ENSMUSG00000059602	synapsin III	Syn3	-0.485154	5.89321	-2.63254	0.0142548	0.720477	-2.96001
ENSMUSG00000026342	solute carrier family 35, member F5	Slc35f5	1.90486	1.36371	2.63193	0.0142747	0.720477	-3.65066
ENSMUSG00000045498	protocadherin beta 3	Pcdhb3	-1.21061	3.08399	-2.63125	0.0142972	0.720477	-3.11517
ENSMUSG00000044231	NHL repeat containing 1	Nhlrc1	-0.951669	3.55893	-2.62793	0.0144067	0.720477	-3.04088
ENSMUSG00000029385	cyclin G2	Ccng2	-0.536906	5.67796	-2.62696	0.0144388	0.720477	-2.93884
ENSMUSG00000054728	phosphatase and actin regulator 1	Phactr1	-0.29476	7.57433	-2.62471	0.0145133	0.720477	-3.21202
ENSMUSG00000059003	glutamate receptor, ionotropic, NMDA2A (epsilon 1)	Grin2a	-0.168334	10.2648	-2.62439	0.014524	0.720477	-3.76647
ENSMUSG00000073471	radial spoke 3A homolog (Chlamydomonas)	Rsph3a	1.32928	2.96972	2.62298	0.0145713	0.720477	-3.18936
ENSMUSG00000028289	Eph receptor A7	Epha7	-0.226772	9.45496	-2.62105	0.0146358	0.720795	-3.5811
ENSMUSG00000072949	acyl-CoA thioesterase 1	Acot1	1.62387	1.60489	2.61959	0.0146849	0.720795	-3.56579
ENSMUSG00000035033	T-box brain transcription factor 1	Tbr1	-0.378756	6.41784	-2.61695	0.0147741	0.721217	-3.05326
ENSMUSG00000039239	transforming growth factor, beta 2	Tgfb2	-0.507885	6.63419	-2.61605	0.0148046	0.721217	-3.08168
ENSMUSG00000045690	WD repeat domain 89	Wdr89	-1.52866	2.05438	-2.61458	0.0148544	0.721217	-3.44279
ENSMUSG00000048163	selectin, platelet (p-selectin) ligand	Selplg	1.56247	1.50926	2.6106	0.0149907	0.725215	-3.55894
ENSMUSG00000040620	DEAH-box helicase 33	Dhx33	-0.345039	7.78392	-2.60702	0.0151139	0.728557	-3.28688
ENSMUSG00000027566	proteasome subunit alpha 7	Psma7	-0.449227	5.73173	-2.60315	0.0152484	0.7295	-2.99396
ENSMUSG00000038065	maturin, neural progenitor differentiation regulator homolog (Xenopus)	Mturn	0.579028	6.00846	2.60259	0.0152679	0.7295	-3.02302
ENSMUSG00000097746	predicted gene 6225	Gm6225	-1.26404	2.84105	-2.59808	0.0154259	0.733086	-3.27095
ENSMUSG00000044252	oxysterol binding protein-like 1A	Osbpl1a	-0.773972	4.14462	-2.59614	0.0154947	0.733762	-2.98746
ENSMUSG00000068617	calaxin	Clxn	1.63449	2.67995	2.59216	0.0156361	0.735737	-3.32036
ENSMUSG00000018858	mitochondrial ribosomal protein L58	Mrpl58	-0.734337	4.42284	-2.5917	0.0156524	0.735737	-2.97139
ENSMUSG00000097587	RIKEN cDNA 4930578M01 gene	4930578M01Rik	-0.755939	4.09351	-2.58874	0.0157586	0.735737	-3.00459
ENSMUSG00000042659	arrestin domain containing 4	Arrdc4	-1.0395	3.39501	-2.58732	0.01581	0.735737	-3.12122
ENSMUSG00000042401	cartilage acidic protein 1	Crtac1	-0.556462	5.15313	-2.58209	0.0159995	0.740804	-2.98984
ENSMUSG00000047842	DIRAS family, GTP-binding RAS-like 2	Diras2	-0.235798	8.34437	-2.58128	0.016029	0.740804	-3.4389
ENSMUSG00000020037	regulatory factor X, 4 (influences HLA class II expression)	Rfx4	1.91959	0.758811	2.57947	0.0160953	0.74132	-3.78829
ENSMUSG00000060314	zinc finger protein 941	Zfp941	0.832282	4.00699	2.57728	0.0161759	0.74141	-3.03717
ENSMUSG00000053819	calcium/calmodulin-dependent protein kinase II, delta	Camk2d	-0.913021	5.27003	-2.57642	0.0162075	0.74141	-3.00684
ENSMUSG00000022360	ATPase family, AAA domain containing 2	Atad2	0.693864	4.74556	2.57403	0.0162959	0.741708	-2.99236
ENSMUSG00000003199	MPN domain containing	Mpnd	-0.589959	5.26367	-2.57327	0.0163243	0.741708	-3.00918
ENSMUSG00000097048	RIKEN cDNA 1600020E01 gene	1600020E01Rik	1.27885	2.74411	2.56948	0.0164657	0.744125	-3.27646
ENSMUSG00000020354	sarcoglycan, delta (dystrophin-associated glycoprotein)	Sgcd	-1.95872	1.39908	-2.56503	0.016633	0.744125	-3.6891
ENSMUSG00000102440	protocadherin gamma subfamily A, 9	Pcdhga9	-0.716007	4.669	-2.56499	0.0166346	0.744125	-3.00765
ENSMUSG00000036067	solute carrier family 2 (facilitated glucose transporter), member 6	Slc2a6	-0.715858	4.79522	-2.56448	0.0166541	0.744125	-3.0091
ENSMUSG00000031309	ribosomal protein S6 kinase polypeptide 3	Rps6ka3	0.521146	5.32786	2.56189	0.0167524	0.744344	-3.03637
ENSMUSG00000031681	SMAD family member 1	Smad1	0.533319	5.16569	2.56143	0.0167699	0.744344	-3.02339
ENSMUSG00000033769	exocyst complex component 6B	Exoc6b	0.389997	6.46416	2.55998	0.0168251	0.744344	-3.16625
ENSMUSG00000075528	alanyl-tRNA synthetase domain containing 1	Aarsd1	0.613618	4.68848	2.55803	0.0168997	0.745195	-3.01967
ENSMUSG00000000976	HEAT repeat containing 6	Heatr6	-0.588227	4.98201	-2.55445	0.0170378	0.746519	-3.03109
ENSMUSG00000044352	sosondowah ankyrin repeat domain family member A	Sowaha	-0.303116	7.28982	-2.55285	0.0170999	0.746519	-3.31445
ENSMUSG00000056413	ArfGAP with dual PH domains 1	Adap1	0.499822	5.28618	2.55243	0.0171162	0.746519	-3.04446
ENSMUSG00000043154	protein phosphatase 2, regulatory subunit B'', alpha	Ppp2r3a	0.498517	6.00369	2.55151	0.0171518	0.746519	-3.12186
ENSMUSG00000009394	synapsin II	Syn2	0.255461	8.3521	2.54619	0.0173601	0.750125	-3.50438
ENSMUSG00000053465	heparan sulfate 6-O-sulfotransferase 3	Hs6st3	-1.08815	3.40766	-2.5459	0.0173713	0.750125	-3.17148
ENSMUSG00000019817	pleiomorphic adenoma gene-like 1	Plagl1	-1.10144	3.04107	-2.54513	0.017402	0.750125	-3.26943
ENSMUSG00000032816	immunoglobulin superfamily, DCC subclass, member 4	Igdcc4	0.74101	4.1199	2.54162	0.0175407	0.752708	-3.07943
ENSMUSG00000025047	programmed cell death 11	Pdcd11	-0.463627	5.53253	-2.54079	0.0175738	0.752708	-3.09165
ENSMUSG00000031851	nucleoside-triphosphatase, cancer-related	Ntpcr	-1.11606	3.04227	-2.53897	0.0176463	0.753413	-3.27025
ENSMUSG00000033326	lysine (K)-specific demethylase 4A	Kdm4a	-0.326146	6.61931	-2.53062	0.017983	0.75783	-3.25328
ENSMUSG00000031104	RAB33A, member RAS oncogene family	Rab33a	1.05928	3.2656	2.52985	0.0180141	0.75783	-3.2333
ENSMUSG00000047686	retrotransposon Gag like 3	Rtl3	0.85686	4.10959	2.52315	0.0182889	0.75783	-3.1091
ENSMUSG00000033350	carbohydrate sulfotransferase 2	Chst2	-0.489422	5.87088	-2.52297	0.0182964	0.75783	-3.15454
ENSMUSG00000040006	glycoprotein integral membrane 1	Ginm1	-1.19806	2.85348	-2.52286	0.0183008	0.75783	-3.33771
ENSMUSG00000001542	elongation factor for RNA polymerase II 2	Ell2	0.853293	3.96209	2.52285	0.0183014	0.75783	-3.12754
ENSMUSG00000023805	synaptojanin 2	Synj2	1.82448	1.5316	2.52151	0.018357	0.75783	-3.66311
ENSMUSG00000033981	glutamate receptor, ionotropic, AMPA2 (alpha 2)	Gria2	-0.162096	10.6472	-2.52121	0.0183693	0.75783	-4.07887
ENSMUSG00000097099	predicted gene 9917	Gm9917	-1.93062	1.07667	-2.5212	0.0183696	0.75783	-3.76103
ENSMUSG00000001741	interleukin 16	Il16	-0.397168	6.67348	-2.50834	0.0189102	0.776109	-3.30287
ENSMUSG00000041879	importin 9	Ipo9	0.320954	6.94644	2.50776	0.0189352	0.776109	-3.34357
ENSMUSG00000007080	polymerase (DNA directed), epsilon	Pole	1.43691	1.83698	2.50435	0.0190809	0.776109	-3.61463
ENSMUSG00000039037	ST6 (alpha-N-acetyl-neuraminyl-2,3-beta-galactosyl-1,3)-N-acetylgalactosaminide alpha-2,6-sialyltransferase 5	St6galnac5	-0.261978	7.76365	-2.50356	0.019115	0.776109	-3.49532
ENSMUSG00000020121	SLIT-ROBO Rho GTPase activating protein 1	Srgap1	-1.51364	2.01973	-2.5015	0.0192039	0.776109	-3.59316
ENSMUSG00000031935	mediator complex subunit 17	Med17	0.610748	4.6642	2.50105	0.0192232	0.776109	-3.11692
ENSMUSG00000030283	ST8 alpha-N-acetyl-neuraminide alpha-2,8-sialyltransferase 1	St8sia1	-0.534084	5.69592	-2.49442	0.0195121	0.776109	-3.18686
ENSMUSG00000102748	protocadherin gamma subfamily B, 2	Pcdhgb2	0.674796	4.52443	2.49428	0.0195183	0.776109	-3.12891
ENSMUSG00000039831	Rho GTPase activating protein 29	Arhgap29	0.7971	4.48844	2.49108	0.0196592	0.776109	-3.13768
ENSMUSG00000032413	RAS p21 protein activator 2	Rasa2	0.606355	5.24809	2.49098	0.0196632	0.776109	-3.1555
ENSMUSG00000004698	histone deacetylase 9	Hdac9	0.604162	5.51212	2.49083	0.0196698	0.776109	-3.17717
ENSMUSG00000117254	predicted gene, 34567	Gm34567	0.420693	6.19521	2.48975	0.0197178	0.776109	-3.26608
ENSMUSG00000034825	nuclear receptor interacting protein 3	Nrip3	0.476447	5.85743	2.48967	0.0197215	0.776109	-3.21042
ENSMUSG00000033021	GDP-mannose pyrophosphorylase A	Gmppa	-0.727984	4.3725	-2.48947	0.0197304	0.776109	-3.14167
ENSMUSG00000014813	stanniocalcin 1	Stc1	1.51856	2.4239	2.48768	0.0198096	0.776109	-3.49197
ENSMUSG00000028772	zinc finger, CCHC domain containing 17	Zcchc17	0.458004	5.57328	2.48727	0.0198277	0.776109	-3.19346
ENSMUSG00000027087	integrin alpha V	Itgav	0.492952	6.57802	2.48674	0.0198514	0.776109	-3.32334
ENSMUSG00000024539	protein tyrosine phosphatase, non-receptor type 2	Ptpn2	0.78977	3.927	2.48506	0.0199264	0.776784	-3.17688
ENSMUSG00000031529	tankyrase, TRF1-interacting ankyrin-related ADP-ribose polymerase	Tnks	0.32708	7.67645	2.48308	0.0200154	0.776829	-3.5124
ENSMUSG00000031808	solute carrier family 27 (fatty acid transporter), member 1	Slc27a1	-0.514164	5.26707	-2.48149	0.0200865	0.776829	-3.17303
ENSMUSG00000034412	TBC1 domain family, member 10a	Tbc1d10a	-1.02494	3.76245	-2.47826	0.0202328	0.776829	-3.21507
ENSMUSG00000036983	transcription factor B1, mitochondrial	Tfb1m	1.6773	1.41992	2.4771	0.0202856	0.776829	-3.66283
ENSMUSG00000027351	sprouty protein with EVH-1 domain 1, related sequence	Spred1	0.401368	6.91702	2.47582	0.0203437	0.776829	-3.40223
ENSMUSG00000037563	ribosomal protein S16	Rps16	-0.742202	4.37331	-2.47436	0.0204102	0.776829	-3.16559
ENSMUSG00000047368	abhydrolase domain containing 17B	Abhd17b	0.5943	4.48533	2.47232	0.020504	0.776829	-3.16584
ENSMUSG00000024982	zinc finger, DHHC domain containing 6	Zdhhc6	0.635884	4.60328	2.47084	0.0205719	0.776829	-3.16722
ENSMUSG00000110424	zinc finger, BED type containing 5, pseudogene	Zbed5-ps	-1.80646	1.4779	-2.47006	0.0206076	0.776829	-3.74479
ENSMUSG00000045973	solute carrier family 25, member 51	Slc25a51	-0.381072	6.7001	-2.46865	0.0206729	0.776829	-3.38478
ENSMUSG00000061353	C-X-C motif chemokine ligand 12	Cxcl12	-0.514914	6.29738	-2.46746	0.0207282	0.776829	-3.32457
ENSMUSG00000036275	RIKEN cDNA 9530068E07 gene	9530068E07Rik	-0.432109	5.68093	-2.46738	0.0207316	0.776829	-3.23967
ENSMUSG00000036197	glucoside xylosyltransferase 1	Gxylt1	-0.605657	4.60511	-2.46661	0.0207675	0.776829	-3.17429
ENSMUSG00000058729	lin-9 DREAM MuvB core complex component	Lin9	1.37594	2.76625	2.46604	0.020794	0.776829	-3.40426
ENSMUSG00000018411	microtubule-associated protein tau	Mapt	0.335452	7.9503	2.46315	0.0209287	0.778107	-3.60229
ENSMUSG00000052914	cytochrome P450, family 2, subfamily j, polypeptide 6	Cyp2j6	1.80458	1.28662	2.46238	0.0209647	0.778107	-3.82088
ENSMUSG00000029816	glycoprotein (transmembrane) nmb	Gpnmb	1.33432	3.42513	2.46159	0.0210018	0.778107	-3.29287
ENSMUSG00000005583	myocyte enhancer factor 2C	Mef2c	0.25565	8.73376	2.4595	0.0211004	0.779615	-3.75386
ENSMUSG00000037679	inverted formin, FH2 and WH2 domain containing	Inf2	-0.348827	7.1056	-2.45679	0.0212284	0.781441	-3.46852
ENSMUSG00000020268	LYR motif containing 7	Lyrm7	1.42831	2.5325	2.456	0.0212661	0.781441	-3.49002
ENSMUSG00000004865	serine/arginine-rich protein specific kinase 1	Srpk1	0.384265	6.30592	2.45203	0.0214554	0.785213	-3.35115
ENSMUSG00000026959	glutamate receptor, ionotropic, NMDA1 (zeta 1)	Grin1	-0.200098	9.1661	-2.44916	0.0215931	0.785213	-3.86771
ENSMUSG00000002968	mediator complex subunit 25	Med25	-0.415066	6.27874	-2.44813	0.0216426	0.785213	-3.35959
ENSMUSG00000037606	oxysterol binding protein-like 5	Osbpl5	0.844047	3.57716	2.44788	0.0216547	0.785213	-3.27671
ENSMUSG00000025103	BTB domain containing 1	Btbd1	-0.477431	5.59965	-2.44753	0.0216715	0.785213	-3.27048
ENSMUSG00000036097	SMC5-SMC6 complex localization factor 2	Slf2	0.271925	7.47435	2.44629	0.0217318	0.785213	-3.55106
ENSMUSG00000006356	cysteine rich protein 2	Crip2	-0.873357	3.7996	-2.44509	0.0217901	0.785213	-3.25612
ENSMUSG00000029804	hect domain and RLD 3	Herc3	-0.262337	7.42319	-2.44237	0.0219222	0.785213	-3.55124
ENSMUSG00000064215	interferon, alpha-inducible protein 27	Ifi27	1.79794	1.05455	2.44213	0.0219342	0.785213	-3.80692
ENSMUSG00000020176	growth factor receptor bound protein 10	Grb10	-0.641286	4.71204	-2.44175	0.0219526	0.785213	-3.21692
ENSMUSG00000034145	transmembrane protein 63c	Tmem63c	-0.565135	4.8378	-2.43767	0.0221532	0.788198	-3.22691
ENSMUSG00000031932	G protein-coupled receptor 83	Gpr83	0.889732	3.56749	2.42795	0.0226369	0.789123	-3.29576
ENSMUSG00000116165	pyridoxal (pyridoxine, vitamin B6) phosphatase	Pdxp	-0.419362	6.32321	-2.42791	0.0226389	0.789123	-3.40793
ENSMUSG00000027167	elongator acetyltransferase complex subunit 4	Elp4	0.88589	3.55255	2.42551	0.02276	0.789123	-3.31543
ENSMUSG00000030088	aldehyde dehydrogenase 1 family, member L1	Aldh1l1	1.64137	1.63245	2.42539	0.0227663	0.789123	-3.78527
ENSMUSG00000027217	tetraspanin 18	Tspan18	-0.554705	5.85773	-2.42408	0.0228326	0.789123	-3.34527
ENSMUSG00000051242	protocadherin beta 9	Pcdhb9	-0.859377	4.53157	-2.42329	0.0228726	0.789123	-3.24565
ENSMUSG00000034265	zinc finger, DHHC domain containing 14	Zdhhc14	0.709447	4.69553	2.42147	0.0229654	0.789123	-3.24896
ENSMUSG00000064351	cytochrome c oxidase subunit I	COX1	-0.193619	11.0515	-2.42146	0.0229657	0.789123	-4.38858
ENSMUSG00000072258	TATA-box binding protein associated factor, RNA polymerase I, A	Taf1a	0.895477	3.46448	2.41931	0.0230756	0.789123	-3.34387
ENSMUSG00000024661	ferritin heavy polypeptide 1	Fth1	-0.185663	9.26785	-2.41681	0.0232037	0.789123	-3.95493
ENSMUSG00000051149	activity-dependent neuroprotective protein	Adnp	-0.412595	6.82554	-2.41668	0.0232106	0.789123	-3.50197
ENSMUSG00000028161	protein phosphatase 3, catalytic subunit, alpha isoform	Ppp3ca	-0.122371	11.3544	-2.41472	0.023312	0.789123	-4.48166
ENSMUSG00000036737	oxidative-stress responsive 1	Oxsr1	0.538347	5.15112	2.41314	0.0233934	0.789123	-3.28306
ENSMUSG00000028756	PTEN induced putative kinase 1	Pink1	-0.484549	6.99119	-2.41259	0.0234219	0.789123	-3.54002
ENSMUSG00000020444	guanylate kinase 1	Guk1	0.818682	3.75899	2.41242	0.0234311	0.789123	-3.30193
ENSMUSG00000076617	immunoglobulin heavy constant mu	Ighm	-1.93842	2.40488	-2.41152	0.0234774	0.789123	-3.5695
ENSMUSG00000046167	gliomedin	Gldn	1.78456	1.46883	2.41152	0.0234777	0.789123	-3.79772
ENSMUSG00002076083	kelch-like 17	Klhl17	-0.569432	5.13164	-2.41133	0.0234875	0.789123	-3.28712
ENSMUSG00000072294	Kruppel-like transcription factor 12	Klf12	0.422478	6.03456	2.40996	0.0235587	0.789123	-3.39724
ENSMUSG00000025485	RIC8 guanine nucleotide exchange factor A	Ric8a	0.421186	5.78762	2.40888	0.0236153	0.789123	-3.36105
ENSMUSG00000012609	tubulin tyrosine ligase-like family, member 5	Ttll5	0.442152	5.38976	2.4079	0.0236669	0.789123	-3.31919
ENSMUSG00000070476	family with sequence similarity 217, member B	Fam217b	0.491895	5.40151	2.40658	0.023736	0.789123	-3.32151
ENSMUSG00000004187	kinesin family member C2	Kifc2	-0.275494	7.37732	-2.40525	0.0238056	0.789123	-3.61578
ENSMUSG00000048285	FERM domain containing 6	Frmd6	0.702371	4.22799	2.40468	0.023836	0.789123	-3.28155
ENSMUSG00000021747	CFAP20 domain containing	Cfap20dc	-1.67398	2.03775	-2.40286	0.0239319	0.789123	-3.65027
ENSMUSG00000021978	exostosin-like glycosyltransferase 3	Extl3	0.381413	6.64598	2.39649	0.0242714	0.798109	-3.50526
ENSMUSG00000032193	low density lipoprotein receptor	Ldlr	1.46254	2.18223	2.3904	0.0246004	0.805477	-3.65133
ENSMUSG00000046229	SCAN domain-containing 1	Scand1	-0.567483	4.9245	-2.38935	0.0246574	0.805477	-3.31346
ENSMUSG00000039960	ras homolog family member U	Rhou	0.6455	4.76429	2.38902	0.0246752	0.805477	-3.30504
ENSMUSG00000027820	membrane metallo endopeptidase	Mme	-1.26242	2.41438	-2.38291	0.0250102	0.807682	-3.6043
ENSMUSG00000034579	phospholipase A2, group III	Pla2g3	-1.7899	1.26934	-2.38166	0.0250793	0.807682	-3.85225
ENSMUSG00000028608	CXXC motif containing zinc binding protein	Czib	-0.45592	5.76436	-2.38133	0.0250975	0.807682	-3.40852
ENSMUSG00000007815	ras homolog family member A	Rhoa	0.379201	6.12648	2.38075	0.0251293	0.807682	-3.45976
ENSMUSG00000063439	B9 protein domain 2	B9d2	-1.25466	2.39397	-2.38003	0.0251695	0.807682	-3.6077
ENSMUSG00000038763	alpha-kinase 3	Alpk3	1.75079	1.70404	2.37923	0.025214	0.807682	-3.76749
ENSMUSG00000025089	glial cell line derived neurotrophic factor family receptor alpha 1	Gfra1	0.730203	6.00179	2.37902	0.0252254	0.807682	-3.44676
ENSMUSG00000071657	BSCL2 lipid droplet biogenesis associated, seipin	Bscl2	0.625856	4.82677	2.37851	0.0252536	0.807682	-3.32438
ENSMUSG00000034424	glycine cleavage system protein H (aminomethyl carrier)	Gcsh	1.07874	3.29892	2.3747	0.0254666	0.807682	-3.43895
ENSMUSG00000022414	TGF-beta activated kinase 1/MAP3K7 binding protein 1	Tab1	-0.665687	4.42244	-2.37372	0.0255216	0.807682	-3.32562
ENSMUSG00000040820	holocarboxylase synthetase (biotin- [propriony-Coenzyme A-carboxylase (ATP-hydrolysing)] ligase)	Hlcs	0.711839	4.36625	2.37182	0.0256284	0.807682	-3.33095
ENSMUSG00000041037	immunity-related GTPase family, Q	Irgq	-0.418868	5.71656	-2.3712	0.0256634	0.807682	-3.42688
ENSMUSG00000028771	protein tyrosine phosphatase, non-receptor type 12	Ptpn12	0.547655	5.37122	2.37024	0.0257178	0.807682	-3.37935
ENSMUSG00000039126	prune homolog 2	Prune2	0.514469	5.65786	2.3694	0.0257652	0.807682	-3.41388
ENSMUSG00000090946	coiled-coil domain containing 71 like	Ccdc71l	-0.416047	6.61424	-2.36861	0.0258101	0.807682	-3.57119
ENSMUSG00000021719	regulator of G-protein signalling 7 binding protein	Rgs7bp	-0.200913	9.18263	-2.36836	0.0258241	0.807682	-4.03426
ENSMUSG00000075316	sodium channel, voltage-gated, type IX, alpha	Scn9a	1.62807	1.24378	2.36804	0.0258426	0.807682	-3.85138
ENSMUSG00000087687	PET100 homolog	Pet100	1.07772	3.13944	2.36614	0.0259504	0.807682	-3.45738
ENSMUSG00000038982	biogenesis of lysosomal organelles complex-1, subunit 5, muted	Bloc1s5	0.855233	3.9935	2.36526	0.0260009	0.807682	-3.35169
ENSMUSG00000032503	cyclic AMP-regulated phosphoprotein, 21	Arpp21	0.271475	7.98656	2.36482	0.026026	0.807682	-3.79415
ENSMUSG00000117679	amyloid beta precursor protein binding family B member 3	Apbb3	0.585781	4.56325	2.36298	0.0261313	0.807682	-3.34397
ENSMUSG00000096199	peptidyl-tRNA hydrolase domain containing 1	Ptrhd1	-1.29332	2.77346	-2.36132	0.0262265	0.807682	-3.54058
ENSMUSG00000037461	integrator complex subunit 7	Ints7	0.767236	4.612	2.36086	0.0262534	0.807682	-3.34813
ENSMUSG00000028804	CUB and Sushi multiple domains 2	Csmd2	-0.291087	7.40779	-2.3608	0.0262568	0.807682	-3.70975
ENSMUSG00000040681	high mobility group nucleosomal binding domain 1	Hmgn1	0.485526	5.73582	2.3574	0.0264534	0.807682	-3.44061
ENSMUSG00000050552	late endosomal/lysosomal adaptor, MAPK and MTOR activator 4	Lamtor4	-1.00057	3.15702	-2.35535	0.0265726	0.807682	-3.47899
ENSMUSG00000027900	DNA-damage regulated autophagy modulator 2	Dram2	0.910483	3.21254	2.35487	0.0266008	0.807682	-3.46278
ENSMUSG00000095253	zinc finger protein 799	Zfp799	-0.436482	5.68788	-2.35479	0.026605	0.807682	-3.44438
ENSMUSG00000017764	zinc finger SWIM-type containing 1	Zswim1	0.703409	4.62339	2.35464	0.026614	0.807682	-3.35747
ENSMUSG00000058240	crystallin zeta like 1	Cryzl1	0.451754	5.7147	2.35339	0.0266867	0.807682	-3.44619
ENSMUSG00000029657	heat shock 105kDa/110kDa protein 1	Hsph1	0.23734	8.5818	2.35299	0.0267102	0.807682	-3.93375
ENSMUSG00000015305	SAM and SH3 domain containing 1	Sash1	0.905095	3.47562	2.35202	0.0267672	0.807682	-3.42783
ENSMUSG00000024330	collagen, type XI, alpha 2	Col11a2	1.39293	2.24132	2.34897	0.0269466	0.807682	-3.66242
ENSMUSG00000006471	NADPH dependent diflavin oxidoreductase 1	Ndor1	-0.69591	4.60496	-2.34741	0.0270391	0.807682	-3.3685
ENSMUSG00000000276	diacylglycerol kinase, epsilon	Dgke	0.463071	6.47464	2.34561	0.0271458	0.807682	-3.58896
ENSMUSG00000043067	dpy-19 like C-mannosyltransferase 1	Dpy19l1	0.701512	4.04405	2.3454	0.0271581	0.807682	-3.37825
ENSMUSG00000041297	cyclin dependent kinase 13	Cdk13	-0.315522	6.8982	-2.34427	0.0272253	0.807682	-3.65438
ENSMUSG00000031558	slit guidance ligand 2	Slit2	1.00217	4.50356	2.34417	0.0272315	0.807682	-3.37245
ENSMUSG00000040331	NSE4 homolog A, SMC5-SMC6 complex component	Nsmce4a	-0.592116	4.84292	-2.34391	0.0272472	0.807682	-3.3865
ENSMUSG00000001632	bromodomain and PHD finger containing, 1	Brpf1	-0.355868	6.68926	-2.34281	0.0273126	0.807682	-3.61889
ENSMUSG00000056131	phosphoglucomutase 3	Pgm3	-1.163	3.21105	-2.3423	0.0273433	0.807682	-3.48043
ENSMUSG00000001424	staphylococcal nuclease and tudor domain containing 1	Snd1	-0.352481	6.34561	-2.34179	0.0273734	0.807682	-3.56636
ENSMUSG00000036591	Rho GTPase activating protein 21	Arhgap21	-0.180854	9.30478	-2.34145	0.0273942	0.807682	-4.11643
ENSMUSG00000031479	vacuolar protein sorting 36	Vps36	-0.547115	5.06191	-2.3406	0.0274452	0.807682	-3.40591
ENSMUSG00000021215	neuroepithelial cell transforming gene 1	Net1	-0.384727	7.05538	-2.33573	0.0277389	0.81204	-3.69478
ENSMUSG00000048490	nuclear receptor interacting protein 1	Nrip1	-0.394504	6.38869	-2.33551	0.0277521	0.81204	-3.585
ENSMUSG00000024186	regulator of G-protein signaling 11	Rgs11	0.787278	4.22864	2.33453	0.0278115	0.81204	-3.39294
ENSMUSG00000025892	glutamate receptor, ionotropic, AMPA4 (alpha 4)	Gria4	0.624104	4.58712	2.33289	0.0279112	0.81204	-3.39172
ENSMUSG00000064293	contactin 4	Cntn4	1.05456	3.14567	2.33141	0.0280015	0.81204	-3.52162
ENSMUSG00000074166	expressed sequence AW146154	AW146154	-0.909611	3.23664	-2.33058	0.0280523	0.81204	-3.48971
ENSMUSG00000021268	maternally expressed 3	Meg3	0.42761	9.87289	2.32971	0.0281056	0.81204	-4.25876
ENSMUSG00000050640	transmembrane protein 150C	Tmem150c	-0.503292	6.16293	-2.32856	0.0281764	0.81204	-3.5749
ENSMUSG00000031983	RIKEN cDNA 2310022B05 gene	2310022B05Rik	0.692739	4.50369	2.3283	0.0281926	0.81204	-3.39743
ENSMUSG00000036817	Sad1 and UNC84 domain containing 1	Sun1	0.341315	6.41793	2.32744	0.0282453	0.81204	-3.59462
ENSMUSG00000111080	predicted gene, 20300	Gm20300	-0.701104	4.25819	-2.32724	0.0282575	0.81204	-3.40045
ENSMUSG00000026090	capping protein inhibiting regulator of actin like	Cracdl	-0.18415	9.76756	-2.32563	0.0283573	0.81299	-4.24967
ENSMUSG00000035234	BRCA1 A complex subunit	Abraxas1	-1.21673	2.21648	-2.32455	0.028424	0.81299	-3.69854
ENSMUSG00000053963	mechanosensory transduction mediator	Stum	-0.211564	8.30913	-2.32371	0.0284764	0.81299	-3.94192
ENSMUSG00000049553	polymerase (RNA) I polypeptide A	Polr1a	0.460197	5.62575	2.32203	0.0285809	0.81299	-3.50034
ENSMUSG00000022972	cilia and flagella associate protien 298	Cfap298	0.696874	4.41153	2.3203	0.0286886	0.81299	-3.40981
ENSMUSG00000041907	G protein-coupled receptor 45	Gpr45	0.744114	4.19814	2.3199	0.0287137	0.81299	-3.41279
ENSMUSG00000064128	centromere protein J	Cenpj	-1.56939	2.16315	-2.31829	0.0288147	0.814135	-3.7202
ENSMUSG00000030279	C2 calcium-dependent domain containing 5	C2cd5	-0.300456	6.9048	-2.31583	0.0289689	0.814329	-3.7085
ENSMUSG00000031974	ATP-binding cassette, sub-family B member 10	Abcb10	-0.456312	5.63353	-2.31454	0.0290506	0.814329	-3.51612
ENSMUSG00000031376	ATPase, Ca++ transporting, plasma membrane 3	Atp2b3	-0.239012	8.07277	-2.31437	0.0290615	0.814329	-3.91583
ENSMUSG00000034591	solute carrier family 41, member 2	Slc41a2	0.713434	4.46584	2.31433	0.0290637	0.814329	-3.42045
ENSMUSG00000028080	LPS-responsive beige-like anchor	Lrba	-0.302813	7.0742	-2.30768	0.0294872	0.822131	-3.75218
ENSMUSG00000028124	glutamate-cysteine ligase, modifier subunit	Gclm	-0.5427	4.75778	-2.30708	0.0295256	0.822131	-3.43919
ENSMUSG00000036932	apoptosis-inducing factor, mitochondrion-associated 1	Aifm1	-0.678804	4.50733	-2.30495	0.0296627	0.824243	-3.4346
ENSMUSG00000019254	protein phosphatase 1, regulatory subunit 12C	Ppp1r12c	-0.336695	6.43491	-2.30053	0.029949	0.829931	-3.6516
ENSMUSG00000014498	ankyrin repeat domain 52	Ankrd52	0.434364	5.70662	2.29989	0.0299908	0.829931	-3.54241
ENSMUSG00000057315	Rho GTPase activating protein 24	Arhgap24	-1.4947	1.57147	-2.29818	0.030102	0.830527	-3.85698
ENSMUSG00000040731	eukaryotic translation initiation factor 4H	Eif4h	-0.266011	7.47282	-2.29766	0.0301359	0.830527	-3.83534
ENSMUSG00000036986	promyelocytic leukemia	Pml	-0.682884	4.17274	-2.29551	0.0302766	0.83079	-3.45087
ENSMUSG00000008090	fibroblast growth factor receptor-like 1	Fgfrl1	-1.69258	1.27094	-2.29525	0.0302936	0.83079	-3.86712
ENSMUSG00000031028	tubby bipartite transcription factor	Tub	-0.219189	8.3716	-2.29276	0.0304579	0.83079	-4.01363
ENSMUSG00000036885	Rho guanine nucleotide exchange factor 26	Arhgef26	1.36744	2.02842	2.29258	0.0304701	0.83079	-3.77073
ENSMUSG00000030376	solute carrier family 8 (sodium/calcium exchanger), member 2	Slc8a2	-0.167558	9.66103	-2.29146	0.0305438	0.83079	-4.29331
ENSMUSG00000073155	short transmembrane mitochondrial protein 1	Stmp1	-1.16323	2.51772	-2.29143	0.030546	0.83079	-3.66512
ENSMUSG00000026872	zinc finger E-box binding homeobox 2	Zeb2	-0.201578	9.77866	-2.29095	0.0305779	0.83079	-4.32242
ENSMUSG00000001642	aldo-keto reductase family 1 member B	Akr1b1	-0.948976	3.33518	-2.28948	0.0306754	0.83079	-3.52159
ENSMUSG00000038893	family with sequence similarity 117, member A	Fam117a	1.12374	2.8344	2.28909	0.0307014	0.83079	-3.60369
ENSMUSG00000014077	calcineurin-like EF hand protein 1	Chp1	0.399262	5.81406	2.28486	0.0309835	0.833079	-3.58802
ENSMUSG00000043079	synaptopodin	Synpo	0.249892	8.11418	2.28201	0.0311754	0.833079	-3.98421
ENSMUSG00000030268	branched chain aminotransferase 1, cytosolic	Bcat1	0.803513	4.35645	2.28161	0.0312019	0.833079	-3.4695
ENSMUSG00000039911	splA/ryanodine receptor domain and SOCS box containing 1	Spsb1	-0.509087	5.81595	-2.28091	0.0312495	0.833079	-3.59328
ENSMUSG00000026447	phosphatidylinositol-4-phosphate 3-kinase catalytic subunit type 2 beta	Pik3c2b	-0.615939	4.71488	-2.27807	0.0314421	0.833079	-3.48581
ENSMUSG00000027796	SMAD family member 9	Smad9	-0.936758	3.33437	-2.27584	0.0315938	0.833079	-3.54026
ENSMUSG00000035382	proprotein convertase subtilisin/kexin type 7	Pcsk7	-0.603139	4.54795	-2.27436	0.0316951	0.833079	-3.48226
ENSMUSG00000022428	chibby family member 1, beta catenin antagonist	Cby1	-0.673502	4.236	-2.27332	0.0317657	0.833079	-3.48306
ENSMUSG00000062906	histone deacetylase 10	Hdac10	-0.918701	3.28451	-2.27327	0.0317694	0.833079	-3.54078
ENSMUSG00000035299	midline 1	Mid1	-1.13566	2.90817	-2.27314	0.0317783	0.833079	-3.61544
ENSMUSG00000042793	leucine-rich repeat-containing G protein-coupled receptor 6	Lgr6	-1.23498	2.59084	-2.27306	0.0317839	0.833079	-3.66168
ENSMUSG00000060568	family with sequence similarity 78, member B	Fam78b	0.658625	4.29119	2.27184	0.031868	0.833079	-3.48468
ENSMUSG00000045991	one cut domain, family member 2	Onecut2	0.531903	5.14211	2.27143	0.031896	0.833079	-3.53574
ENSMUSG00000034858	atos homolog A	Atosa	-0.417571	6.31004	-2.27068	0.0319476	0.833079	-3.69505
ENSMUSG00000024939	family with sequence similarity 89, member B	Fam89b	1.11459	2.96041	2.27012	0.0319864	0.833079	-3.59501
ENSMUSG00000034480	diaphanous related formin 2	Diaph2	0.31764	6.80114	2.26997	0.0319963	0.833079	-3.76968
ENSMUSG00000033615	complexin 1	Cplx1	0.354404	6.73443	2.26972	0.0320141	0.833079	-3.74921
ENSMUSG00000078591	heparan sulfate (glucosamine) 3-O-sulfotransferase 4	Hs3st4	-0.799166	3.81823	-2.26956	0.0320248	0.833079	-3.5093
ENSMUSG00000090150	acyl-Coenzyme A dehydrogenase family, member 11	Acad11	-0.708381	4.59211	-2.268	0.0321329	0.834276	-3.49508
ENSMUSG00000009894	synaptosomal-associated protein, 47	Snap47	0.273445	7.69034	2.26503	0.0323389	0.834771	-3.93673
ENSMUSG00000020866	calcium channel, voltage-dependent, T type, alpha 1G subunit	Cacna1g	-0.76327	4.13887	-2.26227	0.0325321	0.834771	-3.49891
ENSMUSG00000021779	thyroid hormone receptor beta	Thrb	-0.976202	3.78165	-2.2615	0.0325864	0.834771	-3.51071
ENSMUSG00000039210	G patch domain containing 2	Gpatch2	-0.62165	4.95672	-2.26127	0.0326023	0.834771	-3.5258
ENSMUSG00000029388	eukaryotic translation initiation factor 2B, subunit alpha	Eif2b1	0.819771	3.77635	2.26061	0.0326485	0.834771	-3.52117
ENSMUSG00000044243	basic helix-loop-helix family, member a9	Bhlha9	1.70395	0.853986	2.25869	0.0327837	0.836483	-3.99727
ENSMUSG00000012483	replication protein A3	Rpa3	-1.70967	1.14356	-2.2579	0.0328398	0.836483	-3.94543
ENSMUSG00000021390	osteoglycin	Ogn	0.952107	3.10612	2.25554	0.0330069	0.839149	-3.60725
ENSMUSG00000027207	galactokinase 2	Galk2	0.844141	3.35859	2.25457	0.0330761	0.839323	-3.55997
ENSMUSG00000027009	integrin alpha 4	Itga4	0.566601	5.04602	2.25322	0.0331721	0.840173	-3.54828
ENSMUSG00000095139	POU domain, class 3, transcription factor 2	Pou3f2	-1.69019	1.73613	-2.25215	0.0332487	0.840529	-3.86029
ENSMUSG00000063887	neuroligin 1	Nlgn1	0.304613	7.00308	2.2478	0.0335605	0.84159	-3.84542
ENSMUSG00000040479	diacylglycerol kinase zeta	Dgkz	-0.24768	8.157	-2.24643	0.0336596	0.84159	-4.06373
ENSMUSG00000111443	uncharacterized LOC118567674	LOC118567674	-0.52677	5.44667	-2.24549	0.0337275	0.84159	-3.60792
ENSMUSG00000028988	catenin beta interacting protein 1	Ctnnbip1	-0.746952	3.85947	-2.24482	0.0337766	0.84159	-3.53853
ENSMUSG00000036446	lumican	Lum	1.66263	1.83734	2.24441	0.033806	0.84159	-3.82709
ENSMUSG00000037536	F-box protein 34	Fbxo34	-0.352651	6.68709	-2.24401	0.0338353	0.84159	-3.80163
ENSMUSG00000059839	zinc finger protein 874b	Zfp874b	0.844142	3.84546	2.24305	0.0339046	0.84159	-3.53998
ENSMUSG00000053950	ADNP homeobox 2	Adnp2	0.540952	5.20777	2.24229	0.0339599	0.84159	-3.58541
ENSMUSG00000062991	neuregulin 1	Nrg1	0.799823	3.77057	2.2421	0.0339738	0.84159	-3.54095
ENSMUSG00000003123	lipase, hormone sensitive	Lipe	-1.38695	1.8916	-2.24203	0.033979	0.84159	-3.85051
ENSMUSG00000071078	nuclear receptor 2C2-associated protein	Nr2c2ap	-1.18732	2.43275	-2.23845	0.0342408	0.846515	-3.74356
ENSMUSG00000107585	RIKEN cDNA 3300002P13 gene	3300002P13Rik	-2.10645	1.78629	-2.23431	0.0345465	0.848166	-3.85937
ENSMUSG00000036158	prickle planar cell polarity protein 1	Prickle1	0.33131	7.21874	2.23264	0.0346698	0.848166	-3.91308
ENSMUSG00000103088	protocadherin gamma subfamily B, 6	Pcdhgb6	-0.558103	5.1004	-2.23162	0.0347461	0.848166	-3.59268
ENSMUSG00000001016	interleukin enhancer binding factor 2	Ilf2	-0.418652	5.68242	-2.23053	0.0348266	0.848166	-3.66414
ENSMUSG00000106379	lipoma HMGIC fusion partner-like 3	Lhfpl3	-1.68784	1.00425	-2.23006	0.0348624	0.848166	-3.97241
ENSMUSG00000004383	LARGE xylosyl- and glucuronyltransferase 1	Large1	-0.251228	7.33518	-2.22976	0.0348841	0.848166	-3.94179
ENSMUSG00000073542	centrosomal protein 76	Cep76	0.9944	2.9272	2.22918	0.0349276	0.848166	-3.6511
ENSMUSG00000032114	solute carrier family 37 (glucose-6-phosphate transporter), member 4	Slc37a4	0.874474	3.21476	2.22753	0.0350516	0.848166	-3.61794
ENSMUSG00000036099	vezatin, adherens junctions transmembrane protein	Vezt	0.326423	6.65893	2.22666	0.0351164	0.848166	-3.83393
ENSMUSG00000020087	trypsin domain containing 1	Tysnd1	-0.843011	3.54242	-2.22642	0.0351345	0.848166	-3.58962
ENSMUSG00000049336	teneurin transmembrane protein 2	Tenm2	0.315385	7.34584	2.22637	0.0351386	0.848166	-3.95124
ENSMUSG00000022748	cms small ribosomal subunit 1	Cmss1	1.65524	1.70597	2.22535	0.0352149	0.848166	-3.88893
ENSMUSG00000011832	ecotropic viral integration site 5 like	Evi5l	0.442544	5.8472	2.22428	0.035296	0.848166	-3.69228
ENSMUSG00000072568	LRAT domain containing 1	Lratd2	-0.386378	6.66198	-2.22364	0.0353442	0.848166	-3.84138
ENSMUSG00000079084	coiled-coil domain containing 82	Ccdc82	0.507112	4.90213	2.22348	0.0353565	0.848166	-3.58645
ENSMUSG00000026721	RAB GTPase activating protein 1-like	Rabgap1l	-0.233175	8.2319	-2.22319	0.0353778	0.848166	-4.12106
ENSMUSG00000028525	phosphodiesterase 4B, cAMP specific	Pde4b	0.61094	4.91393	2.22303	0.0353901	0.848166	-3.58624
ENSMUSG00000032463	Fas apoptotic inhibitory molecule	Faim	0.549482	4.95982	2.22234	0.0354427	0.848166	-3.59229
ENSMUSG00000047246	H2B clustered histone 6	H2bc6	-0.832289	3.34749	-2.2213	0.0355213	0.848478	-3.60556
ENSMUSG00000027584	opioid receptor-like 1	Oprl1	0.876218	3.66724	2.22045	0.0355857	0.848478	-3.58487
ENSMUSG00000025583	regulatory associated protein of MTOR, complex 1	Rptor	-0.319644	6.69432	-2.21967	0.035645	0.848478	-3.85224
ENSMUSG00000022538	large 60S subunit nuclear export GTPase 1	Lsg1	-0.785501	3.82077	-2.2185	0.0357342	0.849098	-3.57889
ENSMUSG00000037904	ankyrin repeat domain 9	Ankrd9	1.34237	2.13509	2.21758	0.0358046	0.849269	-3.78927
ENSMUSG00000059182	src family associated phosphoprotein 2	Skap2	1.70373	1.58087	2.21437	0.0360506	0.849841	-3.88898
ENSMUSG00000019986	Abelson helper integration site 1	Ahi1	0.171251	9.02044	2.2139	0.0360872	0.849841	-4.29612
ENSMUSG00000068206	protein interacting with C kinase 1	Pick1	-0.551634	4.68559	-2.2103	0.0363651	0.849841	-3.59133
ENSMUSG00000022096	lysine demethylase and nuclear receptor corepressor	Hr	-1.02614	3.01757	-2.20924	0.0364469	0.849841	-3.6674
ENSMUSG00000063800	PRP38 pre-mRNA processing factor 38 (yeast) domain containing A	Prpf38a	0.583664	4.54849	2.20886	0.036477	0.849841	-3.5868
ENSMUSG00000068114	coiled-coil domain containing 134	Ccdc134	-0.805682	3.84061	-2.2077	0.0365674	0.849841	-3.59125
ENSMUSG00000019791	histidine triad nucleotide binding protein 3	Hint3	-1.1922	2.90899	-2.20731	0.0365973	0.849841	-3.69996
ENSMUSG00000025576	RNA binding protein, fox-1 homolog (C. elegans) 3	Rbfox3	-0.242169	8.26357	-2.20628	0.0366779	0.849841	-4.15897
ENSMUSG00000026185	insulin-like growth factor binding protein 5	Igfbp5	-0.313156	8.10463	-2.20612	0.0366903	0.849841	-4.1213
ENSMUSG00000041577	proline arginine-rich end leucine-rich repeat	Prelp	-1.73841	1.21062	-2.20529	0.0367552	0.849841	-3.96874
ENSMUSG00000045658	phosphotyrosine interaction domain containing 1	Pid1	1.67734	1.14549	2.20473	0.0367991	0.849841	-4.00207
ENSMUSG00000013419	zinc finger and BTB domain containing 47	Zbtb47	0.376983	6.12739	2.20431	0.0368323	0.849841	-3.77728
ENSMUSG00000033389	Rho GTPase activating protein 44	Arhgap44	0.303601	6.79665	2.20422	0.036839	0.849841	-3.89188
ENSMUSG00000039763	DnaJ heat shock protein family (Hsp40) member C28	Dnajc28	0.677223	4.08805	2.20422	0.0368392	0.849841	-3.5876
ENSMUSG00000069520	transmembrane protein 19	Tmem19	0.663486	3.88206	2.20415	0.0368443	0.849841	-3.59029
ENSMUSG00000041308	syntrophin, basic 2	Sntb2	0.279155	7.23992	2.20289	0.0369436	0.849841	-3.97269
ENSMUSG00000032763	ilvB (bacterial acetolactate synthase)-like	Ilvbl	1.74511	1.31916	2.20238	0.0369836	0.849841	-3.96055
ENSMUSG00000028795	coiled coil domain containing 28B	Ccdc28b	-0.720597	4.25246	-2.2018	0.0370293	0.849841	-3.58931
ENSMUSG00000032523	hedgehog acyltransferase-like	Hhatl	1.30914	2.19963	2.19954	0.0372077	0.850272	-3.81966
ENSMUSG00000059248	septin 9	Septin9	-0.687203	4.71559	-2.19886	0.037262	0.850272	-3.61242
ENSMUSG00000019806	androgen-induced 1	Aig1	0.558404	4.58178	2.19768	0.0373556	0.850272	-3.60708
ENSMUSG00000033327	tenascin XB	Tnxb	-0.602048	5.02696	-2.19705	0.0374053	0.850272	-3.63699
ENSMUSG00000022186	3-oxoacid CoA transferase 1	Oxct1	0.240068	7.70459	2.19556	0.0375243	0.850272	-4.06549
ENSMUSG00000020287	N-methylpurine-DNA glycosylase	Mpg	-0.920524	3.15815	-2.19473	0.0375903	0.850272	-3.67083
ENSMUSG00000020576	neuroblastoma amplified sequence	Nbas	-0.412432	5.95517	-2.19428	0.0376262	0.850272	-3.76991
ENSMUSG00000007836	heterogeneous nuclear ribonucleoprotein A0	Hnrnpa0	-0.33452	6.48123	-2.19342	0.037695	0.850272	-3.85139
ENSMUSG00000025795	Ras association (RalGDS/AF-6) domain family member 3	Rassf3	0.868313	3.23966	2.19259	0.0377614	0.850272	-3.66806
ENSMUSG00000027500	stathmin-like 2	Stmn2	1.073	3.30999	2.19124	0.0378699	0.850272	-3.66258
ENSMUSG00000058444	mitogen-activated protein kinase kinase 5	Map2k5	-0.542463	4.5515	-2.18712	0.0382025	0.854786	-3.62015
ENSMUSG00000030002	dual specificity phosphatase 11 (RNA/RNP complex 1-interacting)	Dusp11	0.332552	6.45969	2.18709	0.0382051	0.854786	-3.86442
ENSMUSG00000024378	StAR related lipid transfer domain containing 4	Stard4	1.78437	1.47177	2.18639	0.0382617	0.854786	-3.9519
ENSMUSG00000049960	mitochondrial ribosomal protein S16	Mrps16	0.803306	3.45356	2.18523	0.038356	0.855471	-3.65398
ENSMUSG00000041757	pleckstrin homology domain containing, family A member 6	Plekha6	0.333146	6.69702	2.18148	0.038662	0.859749	-3.91075
ENSMUSG00000025582	neuronal pentraxin 1	Nptx1	-0.173364	10.0524	-2.18061	0.0387336	0.859749	-4.59831
ENSMUSG00000018931	N-acetyltransferase domain containing 1	Natd1	-0.84609	3.30673	-2.18054	0.0387395	0.859749	-3.66791
ENSMUSG00000035357	PDZ domain containing RING finger 3	Pdzrn3	1.68273	1.33517	2.17843	0.0389129	0.861865	-3.98079
ENSMUSG00000028329	xeroderma pigmentosum, complementation group A	Xpa	-0.922564	3.4536	-2.17782	0.038963	0.861865	-3.65505
ENSMUSG00000052392	acyl-CoA thioesterase 4	Acot4	1.11305	2.64037	2.17551	0.0391544	0.864641	-3.7635
ENSMUSG00000021470	excision repair cross-complementing rodent repair deficiency, complementation group 6 like 2	Ercc6l2	-0.426025	5.40482	-2.17475	0.0392171	0.864641	-3.7252
ENSMUSG00000029406	phosphatidylinositol transfer protein, membrane-associated 2	Pitpnm2	-0.157127	9.71396	-2.1737	0.039304	0.865138	-4.52628
ENSMUSG00000020277	phosphofructokinase, liver, B-type	Pfkl	-0.275234	7.52104	-2.17286	0.039374	0.865262	-4.07403
ENSMUSG00000000567	SRY (sex determining region Y)-box 9	Sox9	0.897436	3.03266	2.1719	0.0394541	0.865295	-3.70929
ENSMUSG00000027506	tumor protein D52	Tpd52	0.616166	4.03688	2.1713	0.0395041	0.865295	-3.63342
ENSMUSG00000006169	clathrin interactor 1	Clint1	-0.349199	6.06074	-2.16915	0.0396843	0.866443	-3.83034
ENSMUSG00000037990	SH3 domain containing ring finger 3	Sh3rf3	-0.361401	6.0099	-2.16881	0.0397126	0.866443	-3.8271
ENSMUSG00000006527	Scm-like with four mbt domains 1	Sfmbt1	-0.394662	5.78707	-2.16837	0.0397498	0.866443	-3.78914
ENSMUSG00000109865	heat shock protein 14	Hspa14	0.53014	4.78313	2.16689	0.0398739	0.866578	-3.66921
ENSMUSG00000028826	macoilin 1	Maco1	-0.349916	6.28259	-2.16676	0.0398849	0.866578	-3.86554
ENSMUSG00000064941	predicted gene, 23238	Gm23238	-1.04129	6.94592	-2.16489	0.0400432	0.868615	-3.95699
ENSMUSG00000050711	secretogranin II	Scg2	0.247492	8.59002	2.16226	0.040266	0.87204	-4.29775
ENSMUSG00000058153	seizure related 6 homolog like	Sez6l	-0.209458	9.00421	-2.16121	0.0403554	0.872572	-4.39211
ENSMUSG00000048027	repulsive guidance molecule family member B	Rgmb	0.368552	6.03521	2.15846	0.0405901	0.875076	-3.84587
ENSMUSG00000016510	mitochondrial translational initiation factor 3	Mtif3	0.591059	4.24636	2.15485	0.0409003	0.877211	-3.65836
ENSMUSG00000014592	calmodulin binding transcription activator 1	Camta1	-0.191426	8.96761	-2.1536	0.0410077	0.877211	-4.39978
ENSMUSG00000028782	adhesion G protein-coupled receptor B2	Adgrb2	-0.164739	9.15616	-2.15221	0.0411285	0.877211	-4.43871
ENSMUSG00000046182	GSG1-like	Gsg1l	-0.38274	6.21977	-2.15184	0.0411599	0.877211	-3.88498
ENSMUSG00000040429	mitochondrial transcription termination factor 1a	Mterf1a	-1.44202	1.64319	-2.1506	0.0412682	0.877211	-3.92407
ENSMUSG00000033594	spermatogenesis associated 2-like	Spata2l	0.409138	5.87352	2.147	0.0415817	0.877211	-3.83388
ENSMUSG00000023827	1-acylglycerol-3-phosphate O-acyltransferase 4	Agpat4	0.476962	5.06904	2.1464	0.041634	0.877211	-3.72711
ENSMUSG00000018567	gamma-aminobutyric acid receptor associated protein	Gabarap	0.478795	4.97331	2.14635	0.0416388	0.877211	-3.72024
ENSMUSG00000051098	metallo-beta-lactamase domain containing 2	Mblac2	0.427527	5.22529	2.14559	0.0417048	0.877211	-3.74634
ENSMUSG00000037236	matrin 3	Matr3	0.184162	9.22051	2.14515	0.041744	0.877211	-4.46894
ENSMUSG00000047379	beta-1,4-glucuronyltransferase 1	B4gat1	-0.390513	6.00986	-2.1387	0.0423136	0.883773	-3.8651
ENSMUSG00000049807	Rho GTPase activating protein 23	Arhgap23	-0.436443	5.34786	-2.13821	0.0423569	0.883773	-3.77271
ENSMUSG00000021147	WD repeat domain 37	Wdr37	0.326572	6.47463	2.13719	0.0424477	0.883773	-3.95387
ENSMUSG00000036646	mannosidase, alpha, class 1B, member 1	Man1b1	-0.444463	5.11426	-2.1369	0.0424734	0.883773	-3.75332
ENSMUSG00000028189	chitobiase	Ctbs	-1.14465	2.4746	-2.13617	0.0425388	0.883773	-3.83403
ENSMUSG00000036779	terminal nucleotidyltransferase 4B	Tent4b	0.449721	5.58935	2.13609	0.0425462	0.883773	-3.80831
ENSMUSG00000053024	contactin 2	Cntn2	-1.02314	3.13062	-2.13257	0.0428611	0.883773	-3.74812
ENSMUSG00000059288	chromodomain protein, Y chromosome-like	Cdyl	0.556126	4.53117	2.13255	0.0428632	0.883773	-3.70446
ENSMUSG00000021868	peptidylprolyl isomerase F (cyclophilin F)	Ppif	-0.471046	4.98163	-2.13144	0.0429624	0.883773	-3.74067
ENSMUSG00000001054	required for meiotic nuclear division 5 homolog B	Rmnd5b	-0.493873	5.09817	-2.13125	0.0429798	0.883773	-3.75145
ENSMUSG00000027180	F-box protein 3	Fbxo3	0.434623	5.68991	2.13101	0.0430011	0.883773	-3.83706
ENSMUSG00000049717	ligase IV, DNA, ATP-dependent	Lig4	-0.693994	3.91501	-2.12985	0.0431066	0.883773	-3.69292
ENSMUSG00000089945	paralemmin A kinase anchor protein	Pakap	-0.821201	5.43205	-2.12774	0.0432976	0.883773	-3.80923
ENSMUSG00000032030	cullin 5	Cul5	0.29425	6.90609	2.1275	0.0433193	0.883773	-4.05195
ENSMUSG00000022792	tyrosyl-tRNA synthetase 2 (mitochondrial)	Yars2	-0.864109	3.67235	-2.12673	0.0433887	0.883773	-3.7088
ENSMUSG00000042417	cyclin O	Ccno	-1.18412	2.12731	-2.12666	0.0433956	0.883773	-3.89383
ENSMUSG00000020453	POZ (BTB) and AT hook containing zinc finger 1	Patz1	0.430668	5.37054	2.12441	0.0436003	0.883773	-3.80484
ENSMUSG00000024590	lamin B1	Lmnb1	-0.859161	3.39101	-2.12361	0.0436733	0.883773	-3.73414
ENSMUSG00000021243	FCF1 rRNA processing protein	Fcf1	1.47891	1.79518	2.12332	0.0436998	0.883773	-3.94994
ENSMUSG00000032456	nicotinamide nucleotide adenylyltransferase 3	Nmnat3	-1.49344	1.2758	-2.12261	0.0437649	0.883773	-4.05
ENSMUSG00000060798	inturned planar cell polarity protein	Intu	1.00028	2.61535	2.12242	0.0437819	0.883773	-3.79156
ENSMUSG00000015757	peptidylprolyl isomerase (cyclophilin)-like 4	Ppil4	-0.365212	6.00412	-2.11957	0.0440442	0.883773	-3.91245
ENSMUSG00000064368	NADH dehydrogenase subunit 6	ND6	-0.569139	6.4257	-2.11832	0.0441594	0.883773	-3.97277
ENSMUSG00000034156	TSPO associated protein 1	Tspoap1	0.319281	8.20767	2.11827	0.0441638	0.883773	-4.30831
ENSMUSG00000037022	methylmalonic aciduria (cobalamin deficiency) type A	Mmaa	-0.569018	4.54094	-2.11735	0.0442484	0.883773	-3.7274
ENSMUSG00000097316	predicted gene 10516	Gm10516	1.65068	1.48683	2.11632	0.0443443	0.883773	-4.00106
ENSMUSG00000025422	ArfGAP with GTPase domain, ankyrin repeat and PH domain 2	Agap2	-0.148152	9.706	-2.11604	0.0443696	0.883773	-4.63231
ENSMUSG00000053483	ubiquitin specific peptidase 21	Usp21	-0.604587	4.38489	-2.11567	0.0444042	0.883773	-3.71901
ENSMUSG00000109946	bromodomain containing 3, opposite strand	Brd3os	0.821481	3.63073	2.1154	0.0444292	0.883773	-3.72401
ENSMUSG00000021115	vaccinia related kinase 1	Vrk1	-0.612809	4.65386	-2.11495	0.0444714	0.883773	-3.7331
ENSMUSG00000039656	retinoid X receptor beta	Rxrb	-0.4747	5.09989	-2.11494	0.0444722	0.883773	-3.7829
ENSMUSG00000062822	RIKEN cDNA 4833420G17 gene	4833420G17Rik	-0.734537	4.85946	-2.11492	0.0444736	0.883773	-3.7457
ENSMUSG00000030613	coiled-coil domain containing 90B	Ccdc90b	0.995437	2.98054	2.11445	0.0445176	0.883773	-3.77657
ENSMUSG00000103458	predicted gene, 37013	Gm37013	-1.61375	2.82132	-2.11415	0.0445456	0.883773	-3.78832
ENSMUSG00000024081	CCAAT/enhancer binding protein zeta	Cebpz	-0.517673	5.46426	-2.11235	0.044713	0.883773	-3.83188
ENSMUSG00000022329	serine/threonine kinase 3	Stk3	0.609811	4.20428	2.11221	0.0447265	0.883773	-3.71917
ENSMUSG00000098134	ring finger protein 113A2	Rnf113a2	-0.847756	3.71088	-2.11215	0.0447321	0.883773	-3.72164
ENSMUSG00000044390	tigger transposable element derived 3	Tigd3	-1.73167	0.603765	-2.11199	0.0447467	0.883773	-4.11368
ENSMUSG00000031828	kelch-like 36	Klhl36	-1.17979	2.17601	-2.11192	0.044753	0.883773	-3.90567
ENSMUSG00000029452	transmembrane protein 116	Tmem116	1.21173	2.07925	2.11123	0.0448178	0.883773	-3.92048
ENSMUSG00000046550	spindlin family, member 2C	Spin2c	1.41194	1.89852	2.11051	0.0448857	0.883773	-3.90839
ENSMUSG00000031667	AKT interacting protein	Aktip	0.342298	6.00769	2.10969	0.0449625	0.883773	-3.91521
ENSMUSG00000041852	transcription factor 20	Tcf20	0.181754	9.0218	2.10927	0.0450018	0.883773	-4.48752
ENSMUSG00000039611	post-GPI attachment to proteins GalNAc transferase 4	Pgap4	0.408036	5.399	2.10849	0.0450746	0.883773	-3.83264
ENSMUSG00000045374	WD repeat domain 81	Wdr81	-0.485643	5.43614	-2.10814	0.0451079	0.883773	-3.83431
ENSMUSG00000071253	solute carrier family 25 (mitochondrial carrier, Graves disease autoantigen), member 16	Slc25a16	-0.569815	5.00829	-2.10775	0.0451448	0.883773	-3.77676
ENSMUSG00000044024	RELT-like 2	Rell2	0.665285	4.0511	2.10393	0.0455058	0.889107	-3.7287
ENSMUSG00000039347	ATPase, H+ transporting, lysosomal V0 subunit E2	Atp6v0e2	0.304555	7.13708	2.10347	0.0455494	0.889107	-4.13011
ENSMUSG00000035215	LSM7 homolog, U6 small nuclear RNA and mRNA degradation associated	Lsm7	-0.848286	3.46801	-2.10116	0.0457686	0.891909	-3.75399
ENSMUSG00000028902	splicing factor 3a, subunit 3	Sf3a3	0.502442	4.79387	2.10056	0.0458257	0.891909	-3.76821
ENSMUSG00000032872	cytochrome b5 reductase 4	Cyb5r4	-0.758872	4.27325	-2.09915	0.0459607	0.893245	-3.73876
ENSMUSG00000056296	synaptoporin	Synpr	-0.404788	7.61757	-2.09793	0.0460776	0.893684	-4.23626
ENSMUSG00000035202	leucyl-tRNA synthetase, mitochondrial	Lars2	0.40164	9.59898	2.09632	0.046232	0.893722	-4.61842
ENSMUSG00000062760	shisa like 1	Shisal1	0.326602	6.94151	2.09612	0.0462511	0.893722	-4.10442
ENSMUSG00000045083	leucine rich repeat and Ig domain containing 2	Lingo2	-0.325206	6.73705	-2.09456	0.0464018	0.893908	-4.08094
ENSMUSG00000021318	GLI-Kruppel family member GLI3	Gli3	1.46447	1.64624	2.09431	0.0464257	0.893908	-4.00109
ENSMUSG00000017943	ganglioside-induced differentiation-associated protein 1-like 1	Gdap1l1	-0.510303	5.0833	-2.09295	0.0465573	0.893908	-3.80632
ENSMUSG00000027663	zinc finger matrin type 3	Zmat3	0.603204	4.51338	2.09246	0.0466043	0.893908	-3.76366
ENSMUSG00000096458	modulator of apoptosis 1	Moap1	0.75219	3.59808	2.09075	0.046771	0.893908	-3.75926
ENSMUSG00000035681	potassium voltage gated channel, Shaw-related subfamily, member 2	Kcnc2	1.32368	2.69863	2.09042	0.0468029	0.893908	-3.83702
ENSMUSG00000043458	protocadherin beta 12	Pcdhb12	-1.08092	2.9113	-2.09021	0.0468228	0.893908	-3.81501
ENSMUSG00000064225	progestin and adipoQ receptor family member IX	Paqr9	-0.216012	7.90051	-2.08834	0.0470052	0.893908	-4.30414
ENSMUSG00000024187	family with sequence similarity 234, member A	Fam234a	1.2655	1.71048	2.08728	0.0471087	0.893908	-3.99283
ENSMUSG00000030287	inositol 1,4,5-triphosphate receptor 2	Itpr2	0.895507	3.27543	2.08637	0.0471974	0.893908	-3.7828
ENSMUSG00000048807	solute carrier family 35, member E4	Slc35e4	0.79558	3.48489	2.08572	0.0472619	0.893908	-3.76763
ENSMUSG00000024277	microtubule-associated protein, RP/EB family, member 2	Mapre2	0.229657	7.70952	2.08426	0.0474051	0.893908	-4.27203
ENSMUSG00000020457	developmentally regulated GTP binding protein 1	Drg1	-0.39928	5.43835	-2.08391	0.0474393	0.893908	-3.87434
ENSMUSG00000070822	zinc finger and SCAN domain containing 18	Zscan18	0.53687	4.80408	2.08301	0.0475281	0.893908	-3.80522
ENSMUSG00000036186	divergent protein kinase domain 1B	Dipk1b	-0.696774	4.41513	-2.08135	0.0476919	0.893908	-3.77189
ENSMUSG00000018999	solute carrier family 35, member B4	Slc35b4	-0.305028	6.31649	-2.08047	0.0477789	0.893908	-4.02115
ENSMUSG00000056602	FRY microtubule binding protein	Fry	-0.398197	8.90599	-2.07953	0.0478717	0.893908	-4.52035
ENSMUSG00000028758	kinesin family member 17	Kif17	-0.517365	5.15685	-2.07911	0.0479134	0.893908	-3.84265
ENSMUSG00000020605	HCLS1 binding protein 3	Hs1bp3	0.812789	3.76049	2.07897	0.0479277	0.893908	-3.76536
ENSMUSG00000008384	SERTA domain containing 1	Sertad1	1.51139	1.43049	2.07878	0.0479463	0.893908	-4.04037
ENSMUSG00000039568	UBA-like domain containing 1	Ubald1	-0.328508	6.84976	-2.07875	0.0479498	0.893908	-4.12102
ENSMUSG00000060002	choline phosphotransferase 1	Chpt1	-0.819255	3.90252	-2.07867	0.0479574	0.893908	-3.76526
ENSMUSG00000020116	partner of NOB1 homolog	Pno1	0.638696	4.32866	2.07862	0.0479625	0.893908	-3.77216
ENSMUSG00000097767	myocardial infarction associated transcript (non-protein coding)	Miat	0.182884	9.25352	2.07821	0.0480033	0.893908	-4.59152
ENSMUSG00000006720	zinc finger protein 184 (Kruppel-like)	Zfp184	1.57797	0.972739	2.07798	0.0480265	0.893908	-4.09541
ENSMUSG00000052310	solute carrier family 39 (zinc transporter), member 1	Slc39a1	-0.925261	3.2901	-2.07698	0.0481258	0.893908	-3.79759
ENSMUSG00000026694	methyltransferase 13, eEF1A lysine and N-terminal methyltransferase	Mettl13	-0.739818	3.90952	-2.0757	0.048253	0.893908	-3.76739
ENSMUSG00000034880	mitochondrial ribosomal protein L34	Mrpl34	-1.48368	2.15142	-2.07486	0.0483376	0.893908	-3.94094
ENSMUSG00000050188	U7 snRNP-specific Sm-like protein LSM10	Lsm10	1.48168	1.38067	2.0746	0.0483638	0.893908	-4.06215
ENSMUSG00000033966	cyclin dependent kinase like 4	Cdkl4	1.44275	1.92293	2.07435	0.0483888	0.893908	-3.96922
ENSMUSG00000020303	stanniocalcin 2	Stc2	0.863668	3.38782	2.0742	0.048404	0.893908	-3.79359
ENSMUSG00000028413	UDP-Gal:betaGlcNAc beta 1,4- galactosyltransferase, polypeptide 1	B4galt1	0.595864	4.19024	2.0737	0.0484541	0.893908	-3.77345
ENSMUSG00000036989	tripartite motif-containing 3	Trim3	0.398564	6.04771	2.07271	0.0485532	0.894509	-3.99447
ENSMUSG00000020495	SMG8 nonsense mediated mRNA decay factor	Smg8	0.639822	4.07239	2.06992	0.0488339	0.897612	-3.77604
ENSMUSG00000073293	nudix hydrolase 10	Nudt10	0.548277	4.37782	2.06971	0.0488551	0.897612	-3.78564
ENSMUSG00000027748	transient receptor potential cation channel, subfamily C, member 4	Trpc4	-0.469798	6.07865	-2.06847	0.048981	0.898698	-4.00322
ENSMUSG00000078651	amine oxidase copper containing 2	Aoc2	0.988833	2.54467	2.06771	0.0490574	0.898872	-3.88879
ENSMUSG00000036030	protogenin	Prtg	-0.496938	5.29517	-2.0665	0.0491807	0.899906	-3.88643
ENSMUSG00000000247	LIM homeobox protein 2	Lhx2	0.385768	5.59966	2.06428	0.0494062	0.900155	-3.92761
ENSMUSG00000020288	AHA1, activator of heat shock protein ATPase 2	Ahsa2	0.525959	4.39692	2.0619	0.0496496	0.900155	-3.79847
ENSMUSG00000030465	pleckstrin and Sec7 domain containing 3	Psd3	0.249981	8.2694	2.0612	0.0497222	0.900155	-4.4194
ENSMUSG00000028958	transmembrane and ubiquitin-like domain containing 1	Tmub1	-1.03467	2.75334	-2.06071	0.0497722	0.900155	-3.87009
ENSMUSG00000040729	centrosomal protein 126	Cep126	1.00758	3.05803	2.06052	0.0497919	0.900155	-3.83468
ENSMUSG00000039096	radical S-adenosyl methionine domain containing 1	Rsad1	-0.967029	2.75826	-2.0605	0.049794	0.900155	-3.84831
ENSMUSG00000037490	solute carrier family 2 (facilitated glucose transporter), member 12	Slc2a12	-1.18138	2.32188	-2.05997	0.0498482	0.900155	-3.92778
ENSMUSG00000024446	ribonuclease P 21 subunit	Rpp21	-0.978918	2.96505	-2.0594	0.0499066	0.900155	-3.8439
ENSMUSG00000030795	fused in sarcoma	Fus	-0.218565	7.90907	-2.0594	0.0499068	0.900155	-4.35093
ENSMUSG00000024194	cutA divalent cation tolerance homolog	Cuta	0.688829	3.80985	2.05917	0.0499305	0.900155	-3.79107
