# Supplementary material for: Profiling hippocampal neuronal populations reveals unique gene expression mosaics reflective of connectivity-based degeneration in the Ts65Dn mouse model of Down syndrome and Alzheimer’s disease
Source: Front Mol Neurosci. 2025 Feb 26;18:1546375. doi: 10.3389/fnmol.2025.1546375 (PMC11897496; doi:10.3389/fnmol.2025.1546375)
Supplement: SUPPLEMENTARY TABLE S4 — List of all triplicated genes expressed in CA1 PNs including orthologs and non-orthologs. [file Table_4.XLSX]

## Sheet: Sheet1
CA1 Triplicated Genes
Chromosome location	SYMBOL	Accession.x	GENENAME	logFC	AveExpr	t	P.Value	adj.P.Val	B	Accession.y	Start	Stop
Chr16qc_3.3-3.4	Ets2	ENSMUSG00000022895	E26 avian leukemia oncogene 2, 3' domain	0.872773	6.27906	5.24364	6.30114e-05	0.193587	1.88585	NC_000082.7	95503274	95522093
Chr16qc_3.3-3.4	Cct8	ENSMUSG00000025613	chaperonin containing TCP1 subunit 8	0.676986	7.0332	5.07186	9.0282e-05	0.199253	1.5909	NC_000082.7	87280213	87292757
Chr16qc_3.3-3.4	Adamts1	ENSMUSG00000022893	ADAM metallopeptidase with thrombospondin type 1 motif 1	1.16464	3.69874	4.87584	0.000136614	0.208227	0.760167	NC_000082.7	85590715	85600001
Chr16qc_3.3-3.4	B3galt5	ENSMUSG00000074892	UDP-Gal:betaGlcNAc beta 1,3-galactosyltransferase, polypeptide 5	0.900984	5.69247	4.49352	0.00030965	0.208227	0.436064	NC_000082.7	96037001	96121059
Chr16qc_3.3-3.4	Ltn1	ENSMUSG00000052299	listerin E3 ubiquitin protein ligase 1	0.706745	6.71072	4.33976	0.000431719	0.208227	0.155783	NC_000082.7	87173539	87229504
Chr16qc_3.3-3.4	Son	ENSMUSG00000022961	Son DNA binding protein	0.489246	9.66061	4.29691	0.000473745	0.208227	-0.035174	NC_000082.7	91444712	91476080
Chr16qc_3.3-3.4	Cryzl1	ENSMUSG00000058240	crystallin zeta like 1	0.754358	5.23107	4.26326	0.000509626	0.20876	-0.0421533	NC_000082.7	91486210	91525690
Chr16qc_3.3-3.4	Tmem50b	ENSMUSG00000022964	transmembrane protein 50B	0.607609	6.58381	3.71383	0.00168922	0.399967	-1.08354	NC_000082.7	91371390	91394573
Chr16qc_3.3-3.4	Dop1b	ENSMUSG00000022946	DOP1 leucine zipper like protein B	0.526889	7.28291	3.67925	0.00182183	0.400997	-1.18922	NC_000082.7	93508795	93607476
Chr16qc_3.3-3.4	Itsn1	ENSMUSG00000022957	intersectin 1 (SH3 domain protein 1A)	0.536703	7.64438	3.66596	0.00187549	0.400997	-1.2402	NC_000082.7	91526198	91717479
Chr16qc_3.3-3.4	Synj1	ENSMUSG00000022973	synaptojanin 1	0.455847	9.84589	3.59644	0.00218315	0.406307	-1.51039	NC_000082.7	90732980	90810543
Chr16qc_3.3-3.4	Get1	ENSMUSG00000023147	guided entry of tail-anchored proteins factor 1	0.740567	5.64534	3.56618	0.00233229	0.406307	-1.34462	NC_000082.7	95946600	95959052
Chr16qc_3.3-3.4	Dyrk1a	ENSMUSG00000022897	dual-specificity tyrosine phosphorylation regulated kinase 1a	0.540542	7.18453	3.53959	0.00247167	0.406307	-1.46257	NC_000082.7	94370770	94496378
Chr16qc_3.3-3.4	Gart	ENSMUSG00000022962	phosphoribosylglycinamide formyltransferase	0.597503	5.0872	3.30327	0.00413531	0.453739	-1.83197	NC_000082.7	91418283	91444505
Chr16qc_3.3-3.4	Ifngr2	ENSMUSG00000022965	interferon gamma receptor 2	0.530883	5.98362	3.18374	0.00535789	0.484942	-2.09119	NC_000082.7	91343947	91360895
Chr16qc_3.3-3.4	Ifnar1	ENSMUSG00000022967	interferon (alpha and beta) receptor 1	0.620659	5.45852	3.15658	0.00568184	0.484942	-2.11445	NC_000082.7	91281016	91307411
Chr16qc_3.3-3.4	N6amt1	ENSMUSG00000044442	N-6 adenine-specific DNA methyltransferase 1 (putative)	0.843373	4.3206	3.0831	0.00665719	0.484942	-2.23571	NC_000082.7	87151073	87165537
Chr16qc_3.3-3.4	Ttc3	ENSMUSG00000040785	tetratricopeptide repeat domain 3	0.361621	10.3646	2.70025	0.0150306	0.510252	-3.36091	NC_000082.7	94171479	94270081
Chr16qc_3.3-3.4	Hunk	ENSMUSG00000053414	hormonally upregulated Neu-associated kinase	0.393363	7.72659	2.69336	0.0152492	0.510314	-3.17431	NC_000082.7	90182550	90296443
Chr16qc_3.3-3.4	Rwdd2b	ENSMUSG00000041079	RWD domain containing 2B	0.881233	2.98877	2.50824	0.0223983	0.522862	-3.22141	NC_000082.7	87230219	87237480
Chr16qc_3.3-3.4	App	ENSMUSG00000022892	amyloid beta precursor protein	0.271214	11.2492	2.39931	0.0279838	0.535529	-3.99888	NC_000082.7	84751236	84972187
Chr16qc_3.3-3.4	Brwd1	ENSMUSG00000022914	bromodomain and WD repeat domain containing 1	0.326448	7.85288	2.3857	0.0287668	0.535529	-3.74351	NC_000082.7	95793289	95883905
Chr16qc_3.3-3.4	Cbr1	ENSMUSG00000051483	carbonyl reductase 1	0.414867	5.67131	2.37082	0.0296466	0.535529	-3.55409	NC_000082.7	93404752	93407226
Chr16qc_3.3-3.4	Ifnar2	ENSMUSG00000022971	interferon (alpha and beta) receptor 2	0.626155	3.72644	2.35763	0.0304475	0.535529	-3.41937	NC_000082.7	91166517	91202477
Chr16qc_3.3-3.4	Il10rb	ENSMUSG00000022969	interleukin 10 receptor, beta	1.53544	1.4904	2.3354	0.0318433	0.536397	-3.64921	NC_000082.7	91203166	91222718
Chr16qc_3.3-3.4	Kcnj6	ENSMUSG00000043301	potassium inwardly-rectifying channel, subfamily J, member 6	0.321632	7.76112	2.26011	0.0370255	0.565928	-3.96526	NC_000082.7	94545839	94798719
Chr16qc_3.3-3.4	Slc5a3	ENSMUSG00000089774	solute carrier family 5 (inositol transporters), member 3	0.387715	6.3731	2.14483	0.0464891	0.602183	-3.99982	NC_000082.7	91855210	91884361
Chr16qc_3.3-3.4	Prdm15	ENSMUSG00000014039	PR domain containing 15	0.393787	5.49768	2.1014	0.050596	0.602183	-3.97713	NC_000082.7	97592720	97653076
Chr16qc_3.3-3.4	Mrps6	ENSMUSG00000039680	mitochondrial ribosomal protein S6	0.536349	3.98543	2.09822	0.0509095	0.602183	-3.81229	NC_000082.7	91855224	91909115
Chr16qc_3.3-3.4	Hlcs	ENSMUSG00000040820	holocarboxylase synthetase (biotin- [propriony-Coenzyme A-carboxylase (ATP-hydrolysing)] ligase)	0.771009	2.67999	2.08948	0.0517801	0.602183	-3.79126	NC_000082.7	93930054	94116098
Chr16qc_3.3-3.4	Atp5po	ENSMUSG00000022956	ATP synthase peripheral stalk subunit OSCP	0.315617	6.71753	2.08627	0.0521024	0.602183	-4.1626	NC_000082.7	91722111	91728518
Chr16qc_3.3-3.4	Scaf4	ENSMUSG00000022983	SR-related CTD-associated factor 4	0.317222	6.408	2.06512	0.0542776	0.603972	-4.15385	NC_000082.7	90021504	90082074
Chr16qc_3.3-3.4	Usp16	ENSMUSG00000025616	ubiquitin specific peptidase 16	0.362648	5.31924	2.03025	0.0580438	0.610962	-4.05757	NC_000082.7	87251833	87280403
Chr16qc_3.3-3.4	Rcan1	ENSMUSG00000022951	regulator of calcineurin 1	0.582038	5.66851	2.0136	0.0599237	0.615111	-4.11908	NC_000082.7	92188839	92263057
Chr16qc_3.3-3.4	Sod1	ENSMUSG00000022982	superoxide dismutase 1, soluble	0.36217	6.70588	1.94635	0.0680896	0.621015	-4.37787	NC_000082.7	90017650	90023221
Chr16qc_3.3-3.4	Tiam1	ENSMUSG00000002489	T cell lymphoma invasion and metastasis 1	0.387583	5.57236	1.89202	0.0753984	0.632472	-4.3354	NC_000082.7	89583999	89942488
Chr16qc_3.3-3.4	Urb1	ENSMUSG00000039929	URB1 ribosome biogenesis 1 homolog (S. cerevisiae)	0.422331	5.17707	1.78377	0.0920646	0.652199	-4.4159	NC_000082.7	90548415	90607312
Chr16qc_3.3-3.4	C2cd2	ENSMUSG00000045975	C2 calcium-dependent domain containing 2	0.496431	3.35803	1.77831	0.0929849	0.652199	-4.18106	NC_000082.7	97656409	97727248
Chr16qc_3.3-3.4	Lca5l	ENSMUSG00000045275	Leber congenital amaurosis 5-like	0.99446	1.06107	1.70912	0.105357	0.66864	-4.24854	NC_000082.7	95959605	95993450
Chr16qc_3.3-3.4	Dscam	ENSMUSG00000050272	DS cell adhesion molecule	0.370082	6.65975	1.58106	0.132026	0.688959	-4.93851	NC_000082.7	96388652	96971935
Chr16qc_3.3-3.4	Morc3	ENSMUSG00000039456	microrchidia 3	0.331459	5.09019	1.54453	0.140608	0.699569	-4.72122	NC_000082.7	93629009	93672964
Chr16qc_3.3-3.4	Bach1	ENSMUSG00000025612	BTB and CNC homology 1, basic leucine zipper transcription factor 1	0.580372	1.94026	1.16531	0.259758	0.773902	-4.7069	NC_000082.7	87495842	87530234
Chr16qc_3.3-3.4	Setd4	ENSMUSG00000022948	SET domain containing 4	0.417366	2.6068	1.08426	0.293172	0.787607	-4.79011	NC_000082.7	93380345	93401693
Chr16qc_3.3-3.4	Vps26c	ENSMUSG00000022898	VPS26 endosomal protein sorting factor C	0.310903	4.03152	1.02565	0.319228	0.798004	-5.08415	NC_000082.7	94298583	94327488
Chr16qc_3.3-3.4	Zbtb21	ENSMUSG00000046962	zinc finger and BTB domain containing 21	0.140433	5.72705	0.921712	0.369392	0.825113	-5.50575	NC_000082.7	97746993	97763850
Chr16qc_3.3-3.4	Olig1	ENSMUSG00000046160	oligodendrocyte transcription factor 1	0.331089	3.04758	0.888079	0.386715	0.833013	-5.0184	NC_000082.7	91066657	91068827
Chr16qc_3.3-3.4	Paxbp1	ENSMUSG00000022974	PAX3 and PAX7 binding protein 1	0.130596	6.40125	0.818043	0.42449	0.848176	-5.70583	NC_000082.7	90810925	90841267
Chr16qc_3.3-3.4	Donson	ENSMUSG00000022960	downstream neighbor of SON	0.251325	4.03191	0.796076	0.436807	0.853453	-5.23115	NC_000082.7	91463744	91485702
Chr16qc_3.3-3.4	Grik1	ENSMUSG00000022935	glutamate receptor, ionotropic, kainate 1	0.471832	1.66924	0.727279	0.476811	0.867047	-4.89993	NC_000082.7	87692789	88087751
Chr16qc_3.3-3.4	A630089N07Rik	ENSMUSG00000116673	RIKEN cDNA A630089N07 gene	0.37216	2.08758	0.708548	0.488071	0.872879	-4.93702	NC_000082.7	97863712	97883639
Chr16qc_3.3-3.4	Mrpl39	ENSMUSG00000022889	mitochondrial ribosomal protein L39	0.162938	4.75185	0.698279	0.49431	0.87507	-5.45377	NC_000082.7	84515068	84532261
Chr16qc_3.3-3.4	Jam2	ENSMUSG00000053062	junction adhesion molecule 2	0.289807	2.51605	0.664659	0.515057	0.882225	-5.03601	NC_000082.7	84571011	84623268
Chr16qc_3.3-3.4	Psmg1	ENSMUSG00000022913	proteasome (prosome, macropain) assembly chaperone 1	0.288489	2.41296	0.548696	0.590246	0.908794	-5.04798	NC_000082.7	95781133	95792160
Chr16qc_3.3-3.4	Smim11	ENSMUSG00000051989	small integral membrane protein 11	0.248869	2.81344	0.511014	0.61582	0.918059	-5.13002	NC_000082.7	92098131	92109929
Chr16qc_3.3-3.4	Hmgn1	ENSMUSG00000040681	high mobility group nucleosomal binding domain 1	0.122984	5.13816	0.510066	0.61647	0.918059	-5.66586	NC_000082.7	95922788	95928925
Chr16qc_3.3-3.4	Cfap298	ENSMUSG00000022972	cilia and flagella associate protien 298	-0.129402	4.91476	-0.460523	0.650894	0.928123	-5.62857	NC_000082.7	90721178	90731737
Chr16qc_3.3-3.4	B230307C23Rik	ENSMUSG00000080717	RIKEN cDNA B230307C23 gene	0.184368	3.10258	0.444984	0.661865	0.931743	-5.19896	NC_000082.7	97798278	97817956
Chr16qc_3.3-3.4	Mis18a	ENSMUSG00000022978	MIS18 kinetochore protein A	-0.110881	3.5256	-0.346359	0.733262	0.952644	-5.35149	NC_000082.7	90516200	90524259
Chr16qc_3.3-3.4	Dnajc28	ENSMUSG00000039763	DnaJ heat shock protein family (Hsp40) member C28	0.106794	4.10427	0.342359	0.736217	0.954063	-5.4813	NC_000082.7	91411142	91415931
Chr16qc_3.3-3.4	Pigp	ENSMUSG00000022940	phosphatidylinositol glycan anchor biosynthesis, class P	0.112157	3.15071	0.269806	0.790511	0.967963	-5.22808	NC_000082.7	94159622	94171874
Chr16qc_3.3-3.4	Gabpa	ENSMUSG00000008976	GA repeat binding protein, alpha	0.0227865	5.56022	0.112361	0.911834	0.990356	-5.85416	NC_000082.7	84631795	84660671
Chr16qc_3.3-3.4	Atp5pf	ENSMUSG00000022890	ATP synthase peripheral stalk subunit F6	0.0129284	6.67621	0.0927051	0.927206	0.993431	-6.08027	NC_000082.7	84624754	84632495
Chr16qc_3.3-3.4	Cbr3	ENSMUSG00000022947	carbonyl reductase 3	-0.0112095	2.1626	-0.0188674	0.985163	0.998612	-5.05916	NC_000082.7	93480107	93487879
Chr17q1A	Tulp4	ENSMUSG00000034377	tubby like protein 4	0.723539	7.13483	4.7022	0.000197797	0.208227	0.869921	NC_000083.7	6156712	6301403
Chr17q1A	Gtf2h5	ENSMUSG00000034345	general transcription factor IIH, polypeptide 5	0.730783	5.66407	4.4726	0.00032394	0.208227	0.381313	NC_000083.7	6130061	6136792
Chr17q1A	Mpc1	ENSMUSG00000023861	mitochondrial pyruvate carrier 1	0.66629	4.57179	3.06539	0.00691576	0.484942	-2.26158	NC_000083.7	8501736	8516493
Chr17q1A	Tmem242	ENSMUSG00000004945	transmembrane protein 242	1.13563	3.45419	2.97272	0.00843667	0.484942	-2.51815	NC_000083.7	5461145	5490534
Chr17q1A	Scaf8	ENSMUSG00000046201	SR-related CTD-associated factor 8	0.448849	6.45899	2.83377	0.0113423	0.494183	-2.7862	NC_000083.7	3165247	3249134
Chr17q1A	Tfb1m	ENSMUSG00000036983	transcription factor B1, mitochondrial	1.18559	1.81419	2.79939	0.0121986	0.499696	-3.09475	NC_000083.7	3569531	3608056
Chr17q1A	Synj2	ENSMUSG00000023805	synaptojanin 2	0.399971	7.18849	2.60514	0.0183318	0.510314	-3.28066	NC_000083.7	5991555	6094565
Chr17q1A	Rps6ka2	ENSMUSG00000023809	ribosomal protein S6 kinase, polypeptide 2	0.641886	4.2267	2.43949	0.025786	0.533745	-3.31276	NC_000083.7	7292942	7570726
Chr17q1A	Serac1	ENSMUSG00000015659	serine active site containing 1	0.523584	4.54827	1.94383	0.0684141	0.621015	-4.09477	NC_000083.7	6092471	6130016
Chr17q1A	Sft2d1	ENSMUSG00000073468	SFT2 domain containing 1	0.571192	2.85482	1.68312	0.110362	0.674444	-4.267	NC_000083.7	8529934	8546274
Chr17q1A	Snx9	ENSMUSG00000002365	sorting nexin 9	0.571086	2.28481	1.4511	0.164695	0.712482	-4.48103	NC_000083.7	5891604	5982229
Chr17q1A	Pde10a	ENSMUSG00000023868	phosphodiesterase 10A	0.250716	7.26596	1.39429	0.180931	0.72447	-5.21895	NC_000083.7	8744204	9205480
Chr17q1A	Tagap1	ENSMUSG00000052031	T cell activation GTPase activating protein 1	0.429351	3.11843	1.37984	0.185262	0.725927	-4.59708	NC_000083.7	7222410	7228555
Chr17q1A	Tmem181a	ENSMUSG00000038141	transmembrane protein 181A	0.195037	5.19367	1.11079	0.281902	0.781561	-5.22483	NC_000083.7	6307135	6358589
Chr17q1A	Arid1b	ENSMUSG00000069729	AT-rich interaction domain 1B	0.156357	8.41472	1.05347	0.306661	0.791981	-5.74468	NC_000083.7	5044607	5397931
Chr17q1A	Cep43	ENSMUSG00000069135	centrosomal protein 43	0.269331	3.87803	0.975122	0.342978	0.811672	-5.07731	NC_000083.7	8384333	8415636
Chr17q1A	Ezr	ENSMUSG00000052397	ezrin	0.146618	4.41716	0.669665	0.511937	0.880933	-5.42019	NC_000083.7	7005440	7050183
Chr17q1A	Gm2885	ENSMUSG00000120277	predicted gene 2885	0.262334	0.474282	0.406947	0.689052	0.93692	-4.857	NC_000083.7	7065782	7095418
Chr17q1A	Zdhhc14	ENSMUSG00000034265	zinc finger, DHHC domain containing 14	-0.0742174	6.11754	-0.270034	0.790339	0.967963	-5.90162	NC_000083.7	5542832	5804086
Chr17q1A	Fndc1	ENSMUSG00000071984	fibronectin type III domain containing 1	0.0337163	4.45742	0.0990206	0.922264	0.992388	-5.63477	NC_000083.7	7957401	8046134
