# Supplementary material for: Profiling hippocampal neuronal populations reveals unique gene expression mosaics reflective of connectivity-based degeneration in the Ts65Dn mouse model of Down syndrome and Alzheimer’s disease
Source: Front Mol Neurosci. 2025 Feb 26;18:1546375. doi: 10.3389/fnmol.2025.1546375 (PMC11897496; doi:10.3389/fnmol.2025.1546375)
Supplement: SUPPLEMENTARY TABLE S5 — List of all triplicated genes expressed in CA3 PNs including orthologs and non-orthologs. [file Table_5.XLSX]

## Sheet: Sheet1
CA3 Triplicated Genes
Chromosome location	SYMBOL	Accession.x	GENENAME	logFC	AveExpr	t	P.Value	adj.P.Val	B	Accession.y	Start	Stop
Chr16qc_3.3-3.4	App	ENSMUSG00000022892	amyloid beta precursor protein	0.621096	11.2957	18.0437	3.5515e-15	4.77748e-11	24.7123	NC_000082.7	84751236	84972187
Chr16qc_3.3-3.4	Ttc3	ENSMUSG00000040785	tetratricopeptide repeat domain 3	0.607024	10.8176	13.4661	1.80176e-12	8.59629e-09	18.4219	NC_000082.7	94171479	94270081
Chr16qc_3.3-3.4	Synj1	ENSMUSG00000022973	synaptojanin 1	0.647134	10.3394	13.4258	1.9171e-12	8.59629e-09	18.4316	NC_000082.7	90732980	90810543
Chr16qc_3.3-3.4	Son	ENSMUSG00000022961	Son DNA binding protein	0.589656	9.32822	10.6372	2.07159e-10	6.96676e-07	13.814	NC_000082.7	91444712	91476080
Chr16qc_3.3-3.4	Dop1b	ENSMUSG00000022946	DOP1 leucine zipper like protein B	0.627512	7.83106	8.51674	1.31688e-08	3.54295e-05	9.81133	NC_000082.7	93508795	93607476
Chr16qc_3.3-3.4	Itsn1	ENSMUSG00000022957	intersectin 1 (SH3 domain protein 1A)	0.546473	8.5292	8.28328	2.15476e-08	4.32064e-05	9.2233	NC_000082.7	91526198	91717479
Chr16qc_3.3-3.4	Ifngr2	ENSMUSG00000022965	interferon gamma receptor 2	0.910156	6.04364	8.20064	2.56952e-08	4.32064e-05	9.27133	NC_000082.7	91343947	91360895
Chr16qc_3.3-3.4	Cct8	ENSMUSG00000025613	chaperonin containing TCP1 subunit 8	0.675865	7.19881	7.74835	6.84361e-08	0.000102289	8.2325	NC_000082.7	87280213	87292757
Chr16qc_3.3-3.4	Cbr1	ENSMUSG00000051483	carbonyl reductase 1	0.953485	5.76179	7.58175	9.88511e-08	0.000120886	7.96491	NC_000082.7	93404752	93407226
Chr16qc_3.3-3.4	Scaf4	ENSMUSG00000022983	SR-related CTD-associated factor 4	0.622175	6.14596	5.94542	4.41909e-06	0.00220169	4.22246	NC_000082.7	90021504	90082074
Chr16qc_3.3-3.4	Atp5pf	ENSMUSG00000022890	ATP synthase peripheral stalk subunit F6	0.529225	7.00431	5.77977	6.60567e-06	0.00306412	3.70823	NC_000082.7	84624754	84632495
Chr16qc_3.3-3.4	Brwd1	ENSMUSG00000022914	bromodomain and WD repeat domain containing 1	0.413502	7.74457	5.75499	7.01682e-06	0.00314634	3.52252	NC_000082.7	95793289	95883905
Chr16qc_3.3-3.4	Tmem50b	ENSMUSG00000022964	transmembrane protein 50B	0.628452	6.13519	5.63191	9.47836e-06	0.00386372	3.4721	NC_000082.7	91371390	91394573
Chr16qc_3.3-3.4	Ifnar1	ENSMUSG00000022967	interferon (alpha and beta) receptor 1	0.739246	5.31108	5.57636	1.08609e-05	0.00429707	3.43635	NC_000082.7	91281016	91307411
Chr16qc_3.3-3.4	Atp5po	ENSMUSG00000022956	ATP synthase peripheral stalk subunit OSCP	0.490538	7.07034	5.48474	1.36035e-05	0.00494577	2.9786	NC_000082.7	91722111	91728518
Chr16qc_3.3-3.4	Slc5a3	ENSMUSG00000089774	solute carrier family 5 (inositol transporters), member 3	0.667849	6.7392	5.42497	1.57619e-05	0.0055797	2.8797	NC_000082.7	91855210	91884361
Chr16qc_3.3-3.4	Rcan1	ENSMUSG00000022951	regulator of calcineurin 1	0.550365	6.08592	5.24406	2.46544e-05	0.00789644	2.54164	NC_000082.7	92188839	92263057
Chr16qc_3.3-3.4	Sod1	ENSMUSG00000022982	superoxide dismutase 1, soluble	0.435587	6.85722	5.22095	2.61088e-05	0.00798218	2.36462	NC_000082.7	90017650	90023221
Chr16qc_3.3-3.4	Kcnj6	ENSMUSG00000043301	potassium inwardly-rectifying channel, subfamily J, member 6	0.465008	7.12572	5.16178	3.02398e-05	0.00864165	2.16698	NC_000082.7	94545839	94798719
Chr16qc_3.3-3.4	Paxbp1	ENSMUSG00000022974	PAX3 and PAX7 binding protein 1	0.696026	5.9553	5.02487	4.25162e-05	0.0107904	2.02396	NC_000082.7	90810925	90841267
Chr16qc_3.3-3.4	B3galt5	ENSMUSG00000074892	UDP-Gal:betaGlcNAc beta 1,3-galactosyltransferase, polypeptide 5	0.596618	5.94495	5.01739	4.33156e-05	0.0107904	2.01702	NC_000082.7	96037001	96121059
Chr16qc_3.3-3.4	Dscam	ENSMUSG00000050272	DS cell adhesion molecule	0.521737	6.55781	4.97523	4.81186e-05	0.0115588	1.80585	NC_000082.7	96388652	96971935
Chr16qc_3.3-3.4	Mrps6	ENSMUSG00000039680	mitochondrial ribosomal protein S6	0.927207	4.32469	4.82962	6.92275e-05	0.0141098	1.7435	NC_000082.7	91855224	91909115
Chr16qc_3.3-3.4	Dyrk1a	ENSMUSG00000022897	dual-specificity tyrosine phosphorylation regulated kinase 1a	0.391874	7.06072	4.76308	8.17661e-05	0.0154918	1.19694	NC_000082.7	94370770	94496378
Chr16qc_3.3-3.4	Zbtb21	ENSMUSG00000046962	zinc finger and BTB domain containing 21	0.567053	5.3485	4.48219	0.000165305	0.0264724	0.813759	NC_000082.7	97746993	97763850
Chr16qc_3.3-3.4	Get1	ENSMUSG00000023147	guided entry of tail-anchored proteins factor 1	0.552773	5.74781	4.45159	0.000178486	0.0272981	0.672656	NC_000082.7	95946600	95959052
Chr16qc_3.3-3.4	Ltn1	ENSMUSG00000052299	listerin E3 ubiquitin protein ligase 1	0.427905	6.6856	4.4035	0.000201364	0.0300972	0.377568	NC_000082.7	87173539	87229504
Chr16qc_3.3-3.4	Vps26c	ENSMUSG00000022898	VPS26 endosomal protein sorting factor C	0.999982	3.89117	4.35154	0.000229378	0.0328254	0.646067	NC_000082.7	94298583	94327488
Chr16qc_3.3-3.4	Ifnar2	ENSMUSG00000022971	interferon (alpha and beta) receptor 2	0.912874	3.67297	4.29752	0.000262641	0.036158	0.524756	NC_000082.7	91166517	91202477
Chr16qc_3.3-3.4	Cryzl1	ENSMUSG00000058240	crystallin zeta like 1	0.674173	5.10252	4.2191	0.000319656	0.0398149	0.219343	NC_000082.7	91486210	91525690
Chr16qc_3.3-3.4	Gart	ENSMUSG00000022962	phosphoribosylglycinamide formyltransferase	0.573094	4.89956	3.98217	0.00057795	0.0575895	-0.317152	NC_000082.7	91418283	91444505
Chr16qc_3.3-3.4	Adamts1	ENSMUSG00000022893	ADAM metallopeptidase with thrombospondin type 1 motif 1	1.12562	2.82492	3.96214	0.000607537	0.0592217	-0.269736	NC_000082.7	85590715	85600001
Chr16qc_3.3-3.4	A630089N07Rik	ENSMUSG00000116673	RIKEN cDNA A630089N07 gene	1.92399	1.4283	3.74352	0.00104584	0.0773001	-1.14173	NC_000082.7	97863712	97883639
Chr16qc_3.3-3.4	Prdm15	ENSMUSG00000014039	PR domain containing 15	0.548392	5.29137	3.62679	0.00139524	0.0897041	-1.21108	NC_000082.7	97592720	97653076
Chr16qc_3.3-3.4	Donson	ENSMUSG00000022960	downstream neighbor of SON	0.723712	4.00189	3.61181	0.00144766	0.0918582	-1.04816	NC_000082.7	91463744	91485702
Chr16qc_3.3-3.4	Hlcs	ENSMUSG00000040820	holocarboxylase synthetase (biotin- [propriony-Coenzyme A-carboxylase (ATP-hydrolysing)] ligase)	0.686013	3.90384	3.5092	0.00186236	0.101751	-1.25404	NC_000082.7	93930054	94116098
Chr16qc_3.3-3.4	Rwdd2b	ENSMUSG00000041079	RWD domain containing 2B	1.0623	2.96631	3.4809	0.00199589	0.106967	-1.26916	NC_000082.7	87230219	87237480
Chr16qc_3.3-3.4	Hmgn1	ENSMUSG00000040681	high mobility group nucleosomal binding domain 1	0.532311	4.64886	3.45152	0.00214434	0.109679	-1.50483	NC_000082.7	95922788	95928925
Chr16qc_3.3-3.4	Urb1	ENSMUSG00000039929	URB1 ribosome biogenesis 1 homolog (S. cerevisiae)	0.651807	4.31068	3.42033	0.00231376	0.113807	-1.53038	NC_000082.7	90548415	90607312
Chr16qc_3.3-3.4	Cfap298	ENSMUSG00000022972	cilia and flagella associate protien 298	0.625687	4.34635	3.22303	0.00372939	0.143628	-1.94665	NC_000082.7	90721178	90731737
Chr16qc_3.3-3.4	Tiam1	ENSMUSG00000002489	T cell lymphoma invasion and metastasis 1	0.508238	4.70462	3.10762	0.00491438	0.162737	-2.29079	NC_000082.7	89583999	89942488
Chr16qc_3.3-3.4	Ets2	ENSMUSG00000022895	E26 avian leukemia oncogene 2, 3' domain	0.327522	6.1556	3.10534	0.00494116	0.162913	-2.59618	NC_000082.7	95503274	95522093
Chr16qc_3.3-3.4	Mrpl39	ENSMUSG00000022889	mitochondrial ribosomal protein L39	0.516276	4.44711	2.97595	0.0067095	0.190414	-2.5029	NC_000082.7	84515068	84532261
Chr16qc_3.3-3.4	B230307C23Rik	ENSMUSG00000080717	RIKEN cDNA B230307C23 gene	1.40923	1.79541	2.92518	0.00755713	0.197424	-2.42777	NC_000082.7	97798278	97817956
Chr16qc_3.3-3.4	Usp16	ENSMUSG00000025616	ubiquitin specific peptidase 16	0.41521	5.06326	2.8266	0.00950331	0.218155	-2.96486	NC_000082.7	87251833	87280403
Chr16qc_3.3-3.4	Olig1	ENSMUSG00000046160	oligodendrocyte transcription factor 1	0.753935	3.20492	2.67224	0.0135323	0.250394	-2.92331	NC_000082.7	91066657	91068827
Chr16qc_3.3-3.4	Gabpa	ENSMUSG00000008976	GA repeat binding protein, alpha	0.400534	4.70099	2.5924	0.0162014	0.269617	-3.36862	NC_000082.7	84631795	84660671
Chr16qc_3.3-3.4	Pcp4	ENSMUSG00000090223	Purkinje cell protein 4	-0.767559	3.66984	-2.39691	0.0249511	0.313857	-3.50582	NC_000082.7	96268806	96326993
Chr16qc_3.3-3.4	C2cd2	ENSMUSG00000045975	C2 calcium-dependent domain containing 2	0.622687	3.10734	2.21446	0.0368645	0.360475	-3.7234	NC_000082.7	97656409	97727248
Chr16qc_3.3-3.4	Mis18a	ENSMUSG00000022978	MIS18 kinetochore protein A	1.15039	1.4975	2.13493	0.0435193	0.378202	-3.69354	NC_000082.7	90516200	90524259
Chr16qc_3.3-3.4	Dnajc28	ENSMUSG00000039763	DnaJ heat shock protein family (Hsp40) member C28	0.385159	4.44119	2.11085	0.045737	0.386224	-4.20536	NC_000082.7	91411142	91415931
Chr16qc_3.3-3.4	Pigp	ENSMUSG00000022940	phosphatidylinositol glycan anchor biosynthesis, class P	0.650775	2.66044	1.83555	0.0792429	0.472507	-4.26892	NC_000082.7	94159622	94171874
Chr16qc_3.3-3.4	Morc3	ENSMUSG00000039456	microrchidia 3	0.258305	5.36464	1.75313	0.0927514	0.500667	-5.05698	NC_000082.7	93629009	93672964
Chr16qc_3.3-3.4	Grik1	ENSMUSG00000022935	glutamate receptor, ionotropic, kainate 1	0.88722	2.00222	1.74869	0.0935312	0.502068	-4.26921	NC_000082.7	87692789	88087751
Chr16qc_3.3-3.4	Jam2	ENSMUSG00000053062	junction adhesion molecule 2	0.66194	2.43044	1.72526	0.097744	0.509835	-4.34666	NC_000082.7	84571011	84623268
Chr16qc_3.3-3.4	Olig2	ENSMUSG00000039830	oligodendrocyte transcription factor 2	1.06572	0.647478	1.60798	0.121331	0.542643	-4.30984	NC_000082.7	91016745	91025567
Chr16qc_3.3-3.4	Smim11	ENSMUSG00000051989	small integral membrane protein 11	0.57285	2.40051	1.58388	0.126724	0.549724	-4.52947	NC_000082.7	92098131	92109929
Chr16qc_3.3-3.4	Cbr3	ENSMUSG00000022947	carbonyl reductase 3	-0.949647	0.594079	-1.52425	0.140928	0.570668	-4.40231	NC_000082.7	93480107	93487879
Chr16qc_3.3-3.4	Hunk	ENSMUSG00000053414	hormonally upregulated Neu-associated kinase	0.176618	5.23075	1.35287	0.189103	0.629273	-5.60965	NC_000082.7	90182550	90296443
Chr16qc_3.3-3.4	N6amt1	ENSMUSG00000044442	N-6 adenine-specific DNA methyltransferase 1 (putative)	0.256441	4.1537	1.28034	0.213047	0.647473	-5.40157	NC_000082.7	87151073	87165537
Chr16qc_3.3-3.4	Clic6	ENSMUSG00000022949	chloride intracellular channel 6	-0.69658	0.783808	-1.16621	0.255349	0.686365	-4.74066	NC_000082.7	92295035	92338129
Chr16qc_3.3-3.4	Il10rb	ENSMUSG00000022969	interleukin 10 receptor, beta	0.647045	1.9832	1.10149	0.281951	0.707301	-5.02333	NC_000082.7	91203166	91222718
Chr16qc_3.3-3.4	Setd4	ENSMUSG00000022948	SET domain containing 4	0.322851	2.3341	0.923489	0.365233	0.764713	-5.25166	NC_000082.7	93380345	93401693
Chr16qc_3.3-3.4	Psmg1	ENSMUSG00000022913	proteasome (prosome, macropain) assembly chaperone 1	0.304594	2.48395	0.905132	0.374676	0.770318	-5.2611	NC_000082.7	95781133	95792160
Chr16qc_3.3-3.4	Bach1	ENSMUSG00000025612	BTB and CNC homology 1, basic leucine zipper transcription factor 1	0.158158	2.81252	0.502766	0.619856	0.891695	-5.62827	NC_000082.7	87495842	87530234
Chr16qc_3.3-3.4	B130034C11Rik	ENSMUSG00000093606	RIKEN cDNA B130034C11 gene	0.268117	0.739682	0.457084	0.651851	0.902928	-5.14131	NC_000082.7	87292961	87300926
Chr17q1A	Arid1b	ENSMUSG00000069729	AT-rich interaction domain 1B	0.569468	8.47256	8.2124	2.5058e-08	4.32064e-05	9.08096	NC_000083.7	5044607	5397931
Chr17q1A	Tulp4	ENSMUSG00000034377	tubby like protein 4	0.55965	7.90018	7.65262	8.44982e-08	0.000113667	7.93033	NC_000083.7	6156712	6301403
Chr17q1A	Synj2	ENSMUSG00000023805	synaptojanin 2	0.846506	6.90348	7.48069	1.23773e-07	0.00013875	7.6729	NC_000083.7	5991555	6094565
Chr17q1A	Mpc1	ENSMUSG00000023861	mitochondrial pyruvate carrier 1	1.09446	4.49313	6.56022	1.01996e-06	0.000914703	5.68188	NC_000083.7	8501736	8516493
Chr17q1A	Zdhhc14	ENSMUSG00000034265	zinc finger, DHHC domain containing 14	0.561959	6.3592	5.69482	8.12643e-06	0.00352635	3.58967	NC_000083.7	5542832	5804086
Chr17q1A	Scaf8	ENSMUSG00000046201	SR-related CTD-associated factor 8	0.481551	6.3681	5.23106	2.54618e-05	0.00796541	2.46052	NC_000083.7	3165247	3249134
Chr17q1A	Serac1	ENSMUSG00000015659	serine active site containing 1	0.735889	5.02333	4.77813	7.87447e-05	0.0151325	1.56876	NC_000083.7	6092471	6130016
Chr17q1A	Rps6ka2	ENSMUSG00000023809	ribosomal protein S6 kinase, polypeptide 2	0.954758	4.40224	4.72988	8.88533e-05	0.0161521	1.50897	NC_000083.7	7292942	7570726
Chr17q1A	Rsph3b	ENSMUSG00000023806	radial spoke 3B homolog (Chlamydomonas)	2.6636	1.15938	4.48559	0.000163901	0.0264724	-0.106537	NC_000083.7	7171812	7216081
Chr17q1A	Tagap1	ENSMUSG00000052031	T cell activation GTPase activating protein 1	1.02607	3.54941	4.24192	0.000301897	0.0383153	0.395396	NC_000083.7	7222410	7228555
Chr17q1A	Gtf2h5	ENSMUSG00000034345	general transcription factor IIH, polypeptide 5	0.52974	5.45594	4.21431	0.000323511	0.0398602	0.144709	NC_000083.7	6130061	6136792
Chr17q1A	Rsph3a	ENSMUSG00000073471	radial spoke 3A homolog (Chlamydomonas)	1.39324	2.80517	3.85633	0.000790588	0.068173	-0.50402	NC_000083.7	8164446	8198656
Chr17q1A	Pde10a	ENSMUSG00000023868	phosphodiesterase 10A	0.351077	7.13109	3.5401	0.00172657	0.0975875	-1.7967	NC_000083.7	8744204	9205480
Chr17q1A	Ezr	ENSMUSG00000052397	ezrin	0.746306	3.67728	3.47092	0.00204516	0.10792	-1.31465	NC_000083.7	7005440	7050183
Chr17q1A	Tmem242	ENSMUSG00000004945	transmembrane protein 242	0.928689	3.27725	3.38307	0.00253328	0.120454	-1.47939	NC_000083.7	5461145	5490534
Chr17q1A	Cep43	ENSMUSG00000069135	centrosomal protein 43	0.599539	3.7412	2.75623	0.0111742	0.232554	-2.82629	NC_000083.7	8384333	8415636
Chr17q1A	Prr18	ENSMUSG00000055945	proline rich 18	1.00679	1.89126	2.65418	0.0140973	0.254562	-2.87487	NC_000083.7	8556291	8562945
Chr17q1A	Tmem181a	ENSMUSG00000038141	transmembrane protein 181A	0.349275	5.41778	2.52166	0.0189702	0.286196	-3.67681	NC_000083.7	6307135	6358589
Chr17q1A	Snx9	ENSMUSG00000002365	sorting nexin 9	0.448368	3.79466	2.28667	0.0316368	0.340445	-3.75154	NC_000083.7	5891604	5982229
Chr17q1A	Sft2d1	ENSMUSG00000073468	SFT2 domain containing 1	0.681146	2.49264	2.01966	0.0550842	0.412579	-3.96086	NC_000083.7	8529934	8546274
Chr17q1A	Dynlt1a	ENSMUSG00000092074	dynein light chain Tctex-type 1A	1.09469	0.90281	1.8003	0.0847971	0.484781	-4.11239	NC_000083.7	6356615	6367775
Chr17q1A	Fndc1	ENSMUSG00000071984	fibronectin type III domain containing 1	0.30065	4.24681	1.16767	0.254769	0.685947	-5.55577	NC_000083.7	7957401	8046134
Chr17q1A	Tiam2	ENSMUSG00000023800	T cell lymphoma invasion and metastasis 2	-0.610914	2.2852	-1.09221	0.285925	0.711694	-5.06411	NC_000083.7	3376848	3581619
Chr17q1A	Gm1604a	ENSMUSG00000090069	predicted gene 1604A	0.2623	0.565778	0.362871	0.719978	0.924404	-5.15054	NC_000083.7	8201354	8320073
Chr17q1A	Tfb1m	ENSMUSG00000036983	transcription factor B1, mitochondrial	-0.0249058	1.51977	-0.0444473	0.964927	0.992291	-5.39498	NC_000083.7	3569531	3608056
