# Supplementary material for: Profiling hippocampal neuronal populations reveals unique gene expression mosaics reflective of connectivity-based degeneration in the Ts65Dn mouse model of Down syndrome and Alzheimer’s disease
Source: Front Mol Neurosci. 2025 Feb 26;18:1546375. doi: 10.3389/fnmol.2025.1546375 (PMC11897496; doi:10.3389/fnmol.2025.1546375)
Supplement: SUPPLEMENTARY TABLE S6 — List of all triplicated genes expressed in DGCs including orthologs and non-orthologs. [file Table_6.XLSX]

## Sheet: Sheet1
DG Triplicated Genes
Chromosome location	SYMBOL	Accession.x	GENENAME	logFC	AveExpr	t	P.Value	adj.P.Val	B	Accession.y	Start	Stop
Chr16qc_3.3-3.4	Son	ENSMUSG00000022961	Son DNA binding protein	0.825352	9.94987	11.0939	3.35167e-11	4.50766e-07	15.6809	NC_000082.7	91444712	91476080
Chr16qc_3.3-3.4	Ttc3	ENSMUSG00000040785	tetratricopeptide repeat domain 3	0.705642	10.34	10.3744	1.35859e-10	9.13584e-07	14.351	NC_000082.7	94171479	94270081
Chr16qc_3.3-3.4	App	ENSMUSG00000022892	amyloid beta precursor protein	0.735732	9.91595	9.95167	3.18311e-10	1.42699e-06	13.5043	NC_000082.7	84751236	84972187
Chr16qc_3.3-3.4	Tiam1	ENSMUSG00000002489	T cell lymphoma invasion and metastasis 1	0.558434	9.71905	7.94006	2.50776e-08	8.43171e-05	9.2499	NC_000082.7	89583999	89942488
Chr16qc_3.3-3.4	Synj1	ENSMUSG00000022973	synaptojanin 1	0.675568	8.89613	7.40209	8.82428e-08	0.000237355	8.03285	NC_000082.7	90732980	90810543
Chr16qc_3.3-3.4	Itsn1	ENSMUSG00000022957	intersectin 1 (SH3 domain protein 1A)	0.512743	8.6439	5.76898	4.98688e-06	0.00838357	4.16269	NC_000082.7	91526198	91717479
Chr16qc_3.3-3.4	Cct8	ENSMUSG00000025613	chaperonin containing TCP1 subunit 8	0.780177	6.87696	5.70214	5.91659e-06	0.00884136	3.93593	NC_000082.7	87280213	87292757
Chr16qc_3.3-3.4	Pcp4	ENSMUSG00000090223	Purkinje cell protein 4	0.840067	7.35505	5.6269	7.17526e-06	0.00965	3.8107	NC_000082.7	96268806	96326993
Chr16qc_3.3-3.4	Paxbp1	ENSMUSG00000022974	PAX3 and PAX7 binding protein 1	0.721207	6.8209	5.3489	1.46839e-05	0.0179531	3.11464	NC_000082.7	90810925	90841267
Chr16qc_3.3-3.4	Dop1b	ENSMUSG00000022946	DOP1 leucine zipper like protein B	0.65122	6.9907	4.6858	8.22379e-05	0.0691261	1.56136	NC_000082.7	93508795	93607476
Chr16qc_3.3-3.4	Ifngr2	ENSMUSG00000022965	interferon gamma receptor 2	0.924015	5.35051	4.61812	9.80941e-05	0.0745722	1.14363	NC_000082.7	91343947	91360895
Chr16qc_3.3-3.4	Sod1	ENSMUSG00000022982	superoxide dismutase 1, soluble	0.635652	6.72845	4.50705	0.000131006	0.0927315	1.13241	NC_000082.7	90017650	90023221
Chr16qc_3.3-3.4	Brwd1	ENSMUSG00000022914	bromodomain and WD repeat domain containing 1	0.40816	8.2252	4.25637	0.000251409	0.153582	0.455429	NC_000082.7	95793289	95883905
Chr16qc_3.3-3.4	Atp5po	ENSMUSG00000022956	ATP synthase peripheral stalk subunit OSCP	0.647251	6.25736	4.14718	0.000333664	0.155358	0.280576	NC_000082.7	91722111	91728518
Chr16qc_3.3-3.4	Ltn1	ENSMUSG00000052299	listerin E3 ubiquitin protein ligase 1	0.598154	6.8045	4.09607	0.000380844	0.160061	0.170079	NC_000082.7	87173539	87229504
Chr16qc_3.3-3.4	Dyrk1a	ENSMUSG00000022897	dual-specificity tyrosine phosphorylation regulated kinase 1a	0.477001	7.66531	4.0597	0.000418386	0.170511	0.031345	NC_000082.7	94370770	94496378
Chr16qc_3.3-3.4	Slc5a3	ENSMUSG00000089774	solute carrier family 5 (inositol transporters), member 3	0.670917	6.59646	3.96424	0.000535189	0.199938	-0.132233	NC_000082.7	91855210	91884361
Chr16qc_3.3-3.4	Ifnar1	ENSMUSG00000022967	interferon (alpha and beta) receptor 1	0.850715	5.54899	3.91266	0.000611146	0.216638	-0.301717	NC_000082.7	91281016	91307411
Chr16qc_3.3-3.4	Donson	ENSMUSG00000022960	downstream neighbor of SON	1.29668	4.23113	3.86546	0.000689896	0.237908	-0.806351	NC_000082.7	91463744	91485702
Chr16qc_3.3-3.4	Zbtb21	ENSMUSG00000046962	zinc finger and BTB domain containing 21	0.640152	6.07949	3.84803	0.000721426	0.242561	-0.400198	NC_000082.7	97746993	97763850
Chr16qc_3.3-3.4	Kcnj6	ENSMUSG00000043301	potassium inwardly-rectifying channel, subfamily J, member 6	0.383003	8.092	3.51436	0.00168527	0.370966	-1.31892	NC_000082.7	94545839	94798719
Chr16qc_3.3-3.4	Mrps6	ENSMUSG00000039680	mitochondrial ribosomal protein S6	1.61131	3.47366	3.45902	0.00193683	0.38507	-1.8319	NC_000082.7	91855224	91909115
Chr16qc_3.3-3.4	Atp5pf	ENSMUSG00000022890	ATP synthase peripheral stalk subunit F6	0.541706	6.58848	3.40974	0.00219129	0.403708	-1.38931	NC_000082.7	84624754	84632495
Chr16qc_3.3-3.4	Get1	ENSMUSG00000023147	guided entry of tail-anchored proteins factor 1	0.640004	5.77782	3.33462	0.00264274	0.436092	-1.5198	NC_000082.7	95946600	95959052
Chr16qc_3.3-3.4	Usp16	ENSMUSG00000025616	ubiquitin specific peptidase 16	0.552412	5.95235	3.15091	0.00415796	0.528111	-1.91205	NC_000082.7	87251833	87280403
Chr16qc_3.3-3.4	Ets2	ENSMUSG00000022895	E26 avian leukemia oncogene 2, 3' domain	0.421647	7.27118	3.03202	0.00555217	0.572385	-2.29436	NC_000082.7	95503274	95522093
Chr16qc_3.3-3.4	Gabpa	ENSMUSG00000008976	GA repeat binding protein, alpha	0.533315	5.90416	3.00086	0.00598591	0.579169	-2.22039	NC_000082.7	84631795	84660671
Chr16qc_3.3-3.4	Scaf4	ENSMUSG00000022983	SR-related CTD-associated factor 4	0.464428	6.49984	2.99582	0.00605898	0.582051	-2.28282	NC_000082.7	90021504	90082074
Chr16qc_3.3-3.4	Urb1	ENSMUSG00000039929	URB1 ribosome biogenesis 1 homolog (S. cerevisiae)	0.847246	5.16319	2.83684	0.00885406	0.624247	-2.51639	NC_000082.7	90548415	90607312
Chr16qc_3.3-3.4	Hunk	ENSMUSG00000053414	hormonally upregulated Neu-associated kinase	2.00799	2.08147	2.77056	0.0103483	0.636777	-3.32857	NC_000082.7	90182550	90296443
Chr16qc_3.3-3.4	Hlcs	ENSMUSG00000040820	holocarboxylase synthetase (biotin- [propriony-Coenzyme A-carboxylase (ATP-hydrolysing)] ligase)	0.711839	4.36625	2.37182	0.0256284	0.807682	-3.33095	NC_000082.7	93930054	94116098
Chr16qc_3.3-3.4	Hmgn1	ENSMUSG00000040681	high mobility group nucleosomal binding domain 1	0.485526	5.73582	2.3574	0.0264534	0.807682	-3.44061	NC_000082.7	95922788	95928925
Chr16qc_3.3-3.4	Cryzl1	ENSMUSG00000058240	crystallin zeta like 1	0.451754	5.7147	2.35339	0.0266867	0.807682	-3.44619	NC_000082.7	91486210	91525690
Chr16qc_3.3-3.4	Cfap298	ENSMUSG00000022972	cilia and flagella associate protien 298	0.696874	4.41153	2.3203	0.0286886	0.81299	-3.40981	NC_000082.7	90721178	90731737
Chr16qc_3.3-3.4	Dnajc28	ENSMUSG00000039763	DnaJ heat shock protein family (Hsp40) member C28	0.677223	4.08805	2.20422	0.0368392	0.849841	-3.5876	NC_000082.7	91411142	91415931
Chr16qc_3.3-3.4	Jam2	ENSMUSG00000053062	junction adhesion molecule 2	1.21493	2.25117	1.99673	0.0567401	0.926099	-3.9995	NC_000082.7	84571011	84623268
Chr16qc_3.3-3.4	Morc3	ENSMUSG00000039456	microrchidia 3	0.499696	5.06424	1.9702	0.059874	0.931499	-3.99048	NC_000082.7	93629009	93672964
Chr16qc_3.3-3.4	B3galt5	ENSMUSG00000074892	UDP-Gal:betaGlcNAc beta 1,3-galactosyltransferase, polypeptide 5	0.249469	6.97418	1.82522	0.0798188	0.937641	-4.56106	NC_000082.7	96037001	96121059
Chr16qc_3.3-3.4	Vps26c	ENSMUSG00000022898	VPS26 endosomal protein sorting factor C	0.559824	4.03077	1.71474	0.0986418	0.944032	-4.22728	NC_000082.7	94298583	94327488
Chr16qc_3.3-3.4	Dscam	ENSMUSG00000050272	DS cell adhesion molecule	0.210648	7.45833	1.65848	0.109593	0.952811	-4.90825	NC_000082.7	96388652	96971935
Chr16qc_3.3-3.4	Setd4	ENSMUSG00000022948	SET domain containing 4	0.913018	2.70183	1.65192	0.110933	0.952811	-4.26452	NC_000082.7	93380345	93401693
Chr16qc_3.3-3.4	Tmem50b	ENSMUSG00000022964	transmembrane protein 50B	0.317461	5.73373	1.62146	0.11734	0.952811	-4.60915	NC_000082.7	91371390	91394573
Chr16qc_3.3-3.4	Adamts1	ENSMUSG00000022893	ADAM metallopeptidase with thrombospondin type 1 motif 1	0.485419	4.89772	1.55133	0.133266	0.952811	-4.53734	NC_000082.7	85590715	85600001
Chr16qc_3.3-3.4	Pigp	ENSMUSG00000022940	phosphatidylinositol glycan anchor biosynthesis, class P	0.618018	3.29619	1.44901	0.159641	0.954022	-4.45612	NC_000082.7	94159622	94171874
Chr16qc_3.3-3.4	Cbr1	ENSMUSG00000051483	carbonyl reductase 1	0.305478	5.27667	1.44771	0.16	0.954022	-4.73966	NC_000082.7	93404752	93407226
Chr16qc_3.3-3.4	Ifnar2	ENSMUSG00000022971	interferon (alpha and beta) receptor 2	0.478293	3.91975	1.39833	0.174174	0.955917	-4.56483	NC_000082.7	91166517	91202477
Chr16qc_3.3-3.4	C2cd2	ENSMUSG00000045975	C2 calcium-dependent domain containing 2	0.465517	3.98294	1.38435	0.178365	0.955917	-4.59337	NC_000082.7	97656409	97727248
Chr16qc_3.3-3.4	Rcan1	ENSMUSG00000022951	regulator of calcineurin 1	0.352428	5.16795	1.36608	0.183956	0.957042	-4.8233	NC_000082.7	92188839	92263057
Chr16qc_3.3-3.4	Rwdd2b	ENSMUSG00000041079	RWD domain containing 2B	0.454093	3.74198	1.32971	0.1955	0.957337	-4.61263	NC_000082.7	87230219	87237480
Chr16qc_3.3-3.4	Psmg1	ENSMUSG00000022913	proteasome (prosome, macropain) assembly chaperone 1	0.758379	2.5945	1.22328	0.232517	0.958177	-4.58388	NC_000082.7	95781133	95792160
Chr16qc_3.3-3.4	Prdm15	ENSMUSG00000014039	PR domain containing 15	0.242453	5.6905	1.17916	0.249325	0.958177	-5.14695	NC_000082.7	97592720	97653076
Chr16qc_3.3-3.4	B230307C23Rik	ENSMUSG00000080717	RIKEN cDNA B230307C23 gene	0.404277	3.75051	1.15105	0.260493	0.958987	-4.77761	NC_000082.7	97798278	97817956
Chr16qc_3.3-3.4	Il10rb	ENSMUSG00000022969	interleukin 10 receptor, beta	-0.72017	2.21518	-0.99163	0.330785	0.973667	-4.69854	NC_000082.7	91203166	91222718
Chr16qc_3.3-3.4	Mrpl39	ENSMUSG00000022889	mitochondrial ribosomal protein L39	0.283704	4.59016	0.959553	0.346378	0.973667	-5.09733	NC_000082.7	84515068	84532261
Chr16qc_3.3-3.4	A630089N07Rik	ENSMUSG00000116673	RIKEN cDNA A630089N07 gene	0.337902	3.35325	0.691617	0.495488	0.979973	-4.99661	NC_000082.7	97863712	97883639
Chr16qc_3.3-3.4	Bach1	ENSMUSG00000025612	BTB and CNC homology 1, basic leucine zipper transcription factor 1	0.164145	4.51177	0.583608	0.564661	0.981585	-5.31264	NC_000082.7	87495842	87530234
Chr16qc_3.3-3.4	Grik1	ENSMUSG00000022935	glutamate receptor, ionotropic, kainate 1	0.378469	1.479	0.513687	0.611937	0.981585	-4.80237	NC_000082.7	87692789	88087751
Chr16qc_3.3-3.4	Gart	ENSMUSG00000022962	phosphoribosylglycinamide formyltransferase	0.144944	4.69237	0.489026	0.629044	0.982545	-5.39695	NC_000082.7	91418283	91444505
Chr16qc_3.3-3.4	N6amt1	ENSMUSG00000044442	N-6 adenine-specific DNA methyltransferase 1 (putative)	0.116935	4.60399	0.458017	0.650857	0.985362	-5.38253	NC_000082.7	87151073	87165537
Chr16qc_3.3-3.4	Smim11	ENSMUSG00000051989	small integral membrane protein 11	0.180221	2.66086	0.352328	0.727516	0.989025	-4.98389	NC_000082.7	92098131	92109929
Chr16qc_3.3-3.4	Sh3bgr	ENSMUSG00000040666	SH3-binding domain glutamic acid-rich protein	0.162158	2.40017	0.319833	0.751726	0.989554	-4.96011	NC_000082.7	96001670	96030133
Chr16qc_3.3-3.4	Lca5l	ENSMUSG00000045275	Leber congenital amaurosis 5-like	0.253722	1.49437	0.306768	0.761536	0.990067	-4.84979	NC_000082.7	95959605	95993450
Chr16qc_3.3-3.4	Olig1	ENSMUSG00000046160	oligodendrocyte transcription factor 1	-0.133633	1.35813	-0.167452	0.868348	0.996379	-4.84764	NC_000082.7	91066657	91068827
Chr16qc_3.3-3.4	Mis18a	ENSMUSG00000022978	MIS18 kinetochore protein A	-0.0231775	2.41355	-0.0438052	0.965404	0.999065	-4.99198	NC_000082.7	90516200	90524259
Chr16qc_3.3-3.4	B130034C11Rik	ENSMUSG00000093606	RIKEN cDNA B130034C11 gene	-0.0133421	1.83528	-0.0213062	0.983169	0.999412	-4.91216	NC_000082.7	87292961	87300926
Chr17q1A	Tulp4	ENSMUSG00000034377	tubby like protein 4	0.682308	8.41717	6.70334	4.77828e-07	0.00107105	6.40472	NC_000083.7	6156712	6301403
Chr17q1A	Tiam2	ENSMUSG00000023800	T cell lymphoma invasion and metastasis 2	0.800921	6.79906	5.12417	2.62831e-05	0.0294568	2.58202	NC_000083.7	3376848	3581619
Chr17q1A	Arid1b	ENSMUSG00000069729	AT-rich interaction domain 1B	0.470099	8.40375	4.82825	5.67426e-05	0.0545093	1.85119	NC_000083.7	5044607	5397931
Chr17q1A	Scaf8	ENSMUSG00000046201	SR-related CTD-associated factor 8	0.653711	6.94075	4.61148	9.98066e-05	0.0745722	1.38456	NC_000083.7	3165247	3249134
Chr17q1A	Serac1	ENSMUSG00000015659	serine active site containing 1	0.947446	5.06095	4.26288	0.000247193	0.153582	0.313897	NC_000083.7	6092471	6130016
Chr17q1A	Tmem181a	ENSMUSG00000038141	transmembrane protein 181A	0.805905	5.14082	3.58961	0.00139369	0.350923	-1.03685	NC_000083.7	6307135	6358589
Chr17q1A	Rps6ka2	ENSMUSG00000023809	ribosomal protein S6 kinase, polypeptide 2	0.596954	6.26485	3.37545	0.0023872	0.428073	-1.44538	NC_000083.7	7292942	7570726
Chr17q1A	Gtf2h5	ENSMUSG00000034345	general transcription factor IIH, polypeptide 5	0.623336	5.80182	2.73212	0.011321	0.659118	-2.74595	NC_000083.7	6130061	6136792
Chr17q1A	Rsph3a	ENSMUSG00000073471	radial spoke 3A homolog (Chlamydomonas)	1.32928	2.96972	2.62298	0.0145713	0.720477	-3.18936	NC_000083.7	8164446	8198656
Chr17q1A	Synj2	ENSMUSG00000023805	synaptojanin 2	1.82448	1.5316	2.52151	0.018357	0.75783	-3.66311	NC_000083.7	5991555	6094565
Chr17q1A	Tfb1m	ENSMUSG00000036983	transcription factor B1, mitochondrial	1.6773	1.41992	2.4771	0.0202856	0.776829	-3.66283	NC_000083.7	3569531	3608056
Chr17q1A	Zdhhc14	ENSMUSG00000034265	zinc finger, DHHC domain containing 14	0.709447	4.69553	2.42147	0.0229654	0.789123	-3.24896	NC_000083.7	5542832	5804086
Chr17q1A	Ezr	ENSMUSG00000052397	ezrin	0.625591	4.03291	1.90763	0.0678728	0.937641	-3.99209	NC_000083.7	7005440	7050183
Chr17q1A	Tmem242	ENSMUSG00000004945	transmembrane protein 242	0.711619	3.60875	1.86788	0.0734261	0.937641	-4.03103	NC_000083.7	5461145	5490534
Chr17q1A	Sft2d1	ENSMUSG00000073468	SFT2 domain containing 1	0.847176	3.03665	1.69827	0.101748	0.948818	-4.21541	NC_000083.7	8529934	8546274
Chr17q1A	Mpc1	ENSMUSG00000023861	mitochondrial pyruvate carrier 1	0.467319	4.48172	1.67842	0.1056	0.952761	-4.32035	NC_000083.7	8501736	8516493
Chr17q1A	Cep43	ENSMUSG00000069135	centrosomal protein 43	0.431215	4.22703	1.33642	0.19333	0.957268	-4.67731	NC_000083.7	8384333	8415636
Chr17q1A	Rsph3b	ENSMUSG00000023806	radial spoke 3B homolog (Chlamydomonas)	0.855118	1.86981	1.31496	0.200341	0.958177	-4.51096	NC_000083.7	7171812	7216081
Chr17q1A	Fndc1	ENSMUSG00000071984	fibronectin type III domain containing 1	0.414353	4.47013	1.2085	0.238052	0.958177	-4.83687	NC_000083.7	7957401	8046134
Chr17q1A	Tagap1	ENSMUSG00000052031	T cell activation GTPase activating protein 1	0.670907	2.66273	1.14464	0.263092	0.958987	-4.65096	NC_000083.7	7222410	7228555
Chr17q1A	Snx9	ENSMUSG00000002365	sorting nexin 9	0.343397	4.19248	1.13338	0.267699	0.959273	-4.86065	NC_000083.7	5891604	5982229
Chr17q1A	Gm1604a	ENSMUSG00000090069	predicted gene 1604A	0.762378	1.85857	1.04381	0.306464	0.972888	-4.6512	NC_000083.7	8201354	8320073
Chr17q1A	Fbl-ps2	ENSMUSG00000051639	fibrillarin, pseudogene 2	0.727053	0.821468	0.882132	0.386026	0.973667	-4.67303	NC_000083.7	6171483	6172439
Chr17q1A	Prr18	ENSMUSG00000055945	proline rich 18	0.383182	0.820182	0.465119	0.645832	0.98454	-4.76683	NC_000083.7	8556291	8562945
Chr17q1A	Pde10a	ENSMUSG00000023868	phosphodiesterase 10A	0.0581027	7.21614	0.341816	0.735318	0.989025	-6.10991	NC_000083.7	8744204	9205480
