# Supplementary material for: Profiling hippocampal neuronal populations reveals unique gene expression mosaics reflective of connectivity-based degeneration in the Ts65Dn mouse model of Down syndrome and Alzheimer’s disease
Source: Front Mol Neurosci. 2025 Feb 26;18:1546375. doi: 10.3389/fnmol.2025.1546375 (PMC11897496; doi:10.3389/fnmol.2025.1546375)
Supplement: SUPPLEMENTARY TABLE S7 — List of IPA canonical pathways significantly dysregulated in CA1 PNs in Ts compared to 2N. [file Table_7.XLSX]

## Sheet: Canonical sign
Ingenuity Canonical Pathways_CA1 Ts vs 2N_6MO M	-log(p-value)	zScore	Ratio	Molecules	NOTE: yellow highlight_"non-neuronal"
Eukaryotic Translation Initiation	6.31	-4.24264	0.148	EIF3A,EIF3D,EIF3G,EIF4A1,EIF5,EIF5B,RPL12,RPL13,RPL13A,RPL18A,RPL24,RPL27A,RPL37,RPL4,RPS11,RPS17,RPS7,RPSA
Sirtuin Signaling Pathway	4.99	-0.942809	0.0928	APP,ATG2A,BMAL1,BPGM,CPT1C,CRTC2,GABPB2,GLS,GLUD1,H1-2,LDHA,LDHB,MT-ND2,NAMPT,NDUFA13,NDUFB11,NDUFS7,RRP9,STAT3,TIMM13,TIMM17A,TOMM34,TOMM7,TUBA1A,UCP2,UQCRC2,VDAC1
Role of JAK1, JAK2 and TYK2 in Interferon Signaling	4.51	0	0.269	IFNAR1,IFNAR2,IFNGR1,IFNGR2,JAK2,STAT2,STAT3
Eukaryotic Translation Termination	4.42	-3.05085	0.138	N6AMT1,RPL12,RPL13,RPL13A,RPL18A,RPL24,RPL27A,RPL37,RPL4,RPS11,RPS17,RPS7,RPSA
Role of PKR in Interferon Induction and Antiviral Response	4.4	2.32379	0.118	ATF2,CASP9,HSP90AB1,HSP90B1,HSPA8,IFNAR1,IFNAR2,IFNGR1,IFNGR2,IRF3,MAP2K6,MAP2K7,MAPK9,SCARA3,STAT2,STAT3
Synaptogenesis Signaling Pathway	4.38	0.57735	0.0857	AFDN,AP2A2,ARPC3,ATF2,Calm1 (includes others),CNTNAP1,CREBBP,CRKL,EFNA2,GRIA1,HSPA8,ITSN1,ITSN2,KALRN,LRP1,NAPA,NAPB,NRXN2,PAFAH1B1,PRKAR1B,PRKAR2B,RALA,SNAP25,SYN2,SYT13,SYT2,VTI1B
Eukaryotic Translation Elongation	4.37	-3.60555	0.137	EEF1B2,RPL12,RPL13,RPL13A,RPL18A,RPL24,RPL27A,RPL37,RPL4,RPS11,RPS17,RPS7,RPSA
Huntington's Disease Signaling	4.29	0	0.088	AP2A2,ATF2,CASP9,CDK5R1,CREBBP,CTSD,GLS,GNG2,HDAC1,HDAC2,HSPA8,MAP2K7,MAPK9,NAPA,NAPB,NCOR2,PSMD13,PSMD4,PSMD6,SEM1,SGK1,SIN3A,SNAP25,TCERG1,VTI1B
Nonsense-Mediated Decay (NMD)	4.01	-3.74166	0.12	PNRC2,RPL12,RPL13,RPL13A,RPL18A,RPL24,RPL27A,RPL37,RPL4,RPS11,RPS17,RPS7,RPSA,UPF3B
Response of EIF2AK4 (GCN2) to amino acid deficiency	4	-3.05085	0.126	ATF2,RPL12,RPL13,RPL13A,RPL18A,RPL24,RPL27A,RPL37,RPL4,RPS11,RPS17,RPS7,RPSA
Immunogenic Cell Death Signaling Pathway	3.97	0	0.133	CASP9,DAPK3,HSP90AB1,HSP90B1,HSPA8,IFNAR1,IFNAR2,IFNGR1,IFNGR2,IRF3,LRP1,PANX1
EIF2 Signaling	3.92	-3.4641	0.0913	CDK11A,EIF3A,EIF3D,EIF3G,EIF4A1,EIF5,EIF5B,PPP1R15A,RALA,RPL12,RPL13,RPL13A,RPL18A,RPL24,RPL27A,RPL37,RPL4,RPS11,RPS17,RPS7,RPSA
Processing of Capped Intron-Containing Pre-mRNA	3.8	-4.08248	0.0836	CWC22,DDX41,DHX8,GTF2F1,HNRNPH1,HSPA8,LUC7L3,NSRP1,PNN,PPIG,PQBP1,PRPF4,PRPF6,RBM17,RBM39,SF3B2,SNRNP27,SNRNP48,SRRT,TCERG1,THOC3,TPR,UPF3B,ZRSR2
E3 ubiquitin ligases ubiquitinate target proteins	3.8	-1.66667	0.164	BCL10,HLTF,LEO1,PAF1,PEX10,RNF20,RTF1,SELENOS,UBE2V2
Major pathway of rRNA processing in the nucleolus and cytosol	3.76	-3.77124	0.0968	LTV1,NCL,RPL12,RPL13,RPL13A,RPL18A,RPL24,RPL27A,RPL37,RPL4,RPP21,RPS11,RPS17,RPS7,RPSA,RRP9,UTP20,WDR75
TP53 Regulates Transcription of DNA Repair Genes	3.65	-1.26491	0.143	AP1M1,AP1S1,ATF2,ATR,GTF2F1,GTF2H5,PMS2,SSRP1,SUPT16H,SUPT5H
SRP-dependent cotranslational protein targeting to membrane	3.52	-3.60555	0.113	RPL12,RPL13,RPL13A,RPL18A,RPL24,RPL27A,RPL37,RPL4,RPS11,RPS17,RPS7,RPSA,SRP68
Unfolded protein response	3.35	-1.88982	0.122	AMFR,CEBPD,DNAJC21,DNAJC4,DNAJC7,HSP90B1,HSPA8,INSIG1,MAP2K7,P4HB,PPP1R15A
SNARE Signaling Pathway	3.32	0.534522	0.103	Calm1 (includes others),HSPA8,MYH7B,NAPA,NAPB,PRKAR1B,PRKAR2B,RAB11A,SNAP25,SNAP91,SYN2,SYT13,SYT2,VTI1B
Selenoamino acid metabolism	3.26	-3.4641	0.112	RPL12,RPL13,RPL13A,RPL18A,RPL24,RPL27A,RPL37,RPL4,RPS11,RPS17,RPS7,RPSA
Reelin Signaling in Neurons	3.26	0.57735	0.101	AFDN,APP,ARHGEF1,ARHGEF25,ARHGEF26,ARHGEF4,ARPC3,CDK5R1,CRKL,ITGA3,MAP2K6,MAP2K7,MAPK9,PAFAH1B1
The citric acid (TCA) cycle and respiratory electron transport	3.08	2.82843	0.145	CS,D2HGDH,DLAT,LDHA,LDHB,ME1,MPC1,VDAC1
Electron transport, ATP synthesis, and heat production by uncoupling proteins	3.07	-0.27735	0.102	ATP5MC2,COQ10B,COX5A,ECSIT,ETFA,MT-ND2,NDUFA13,NDUFAF2,NDUFAF6,NDUFB11,NDUFS7,UCP2,UQCRC2
Mitochondrial Dysfunction	3.02	0.2	0.0727	APP,ATF2,ATP1A1,ATP1B2,ATP5MC2,Calm1 (includes others),CASP9,COX5A,Cox6c,CREBBP,DLAT,HSD17B10,MAP2K7,MAPK9,MT-ND2,NDUFA13,NDUFB11,NDUFS7,PRKAR1B,PRKAR2B,TOMM34,TOMM7,UCP2,UQCRC2,VDAC1
SUMOylation of transcription cofactors	2.99	-2.64575	0.159	CREBBP,NCOA2,NCOR2,SAFB,SCMH1,SIN3A,TOPORS
Interferon Signaling	2.74	0.816497	0.167	IFNAR1,IFNAR2,IFNGR1,IFNGR2,JAK2,STAT2
PFKFB4 Signaling Pathway	2.71	-0.816497	0.143	ATF2,CREBBP,GNAS,MAP2K6,MAP2K7,PRKAR1B,PRKAR2B
IL-1 Signaling	2.57	0	0.104	ECSIT,GNA12,GNAS,GNG2,MAP2K6,MAP2K7,MAP3K1,MAPK9,PRKAR1B,PRKAR2B
Gluconeogenesis I	2.57	1.34164	0.185	BPGM,ENO1,GAPDH,MDH1,ME1
Hedgehog 'off' state	2.54	-1	0.0973	DYNC2H1,GNAS,KIF3A,PRKAR1B,PRKAR2B,PSMD13,PSMD4,PSMD6,SEM1,TUBA1A,TUBB2B
RAN Signaling	2.54	-1	0.235	CSE1L,KPNA1,RAN,RANGAP1
RNA Polymerase II Transcription	2.47	-1.38675	0.0872	GTF2F1,GTF2H5,LEO1,LSM11,PAF1,RNMT,RTF1,SSRP1,SUPT16H,SUPT5H,TAF1,THOC3,UPF3B
Semaphorin Neuronal Repulsive Signaling Pathway	2.45	-0.57735	0.0867	DPYSL3,ITGA3,ITGA7,MAP2K6,MAP2K7,NRP1,NRP2,PDE4B,PRKAR1B,PRKAR2B,SEMA3A,SEMA3E,SMC3
ESR-mediated signaling	2.39	-0.904534	0.0932	ATF2,CREBBP,CTSD,ERBB4,FKBP5,GTF2F1,HDAC1,HSP90AB1,NCOA2,SMC1A,SMC3
PPARα/RXRα Activation	2.27	2.32379	0.0773	ADIPOR2,AP2A2,CREBBP,GNAS,HSP90AB1,HSP90B1,JAK2,MAP2K6,MAP2K7,NCOR2,PRKAR1B,PRKAR2B,RALA,SMAD2,TGFBR2
Glucocorticoid Receptor Signaling	2.27		0.0584	ARID1A,CREBBP,FKBP5,GABPB2,GTF2F1,GTF2H5,HLA-DMA,HLTF,HSP90AB1,HSP90B1,HSPA8,IFNAR1,IL10RB,IRF3,JAK2,MAP2K7,MAP3K1,MAPK9,MT-ND2,NCOA2,NCOR2,NDUFA13,NDUFB11,NDUFS7,NFATC2,RALA,SGK1,SMAD2,STAT3,TAF1,TFB1M,TGFBR2,TSC22D3,UQCRC2
Mitotic Metaphase and Anaphase	2.21	-1.21268	0.0723	B9D2,CHMP2A,DYNC1I1,INCENP,PAFAH1B1,PDS5B,PSMD13,PSMD4,PSMD6,RAN,RANGAP1,SEM1,SMC1A,SMC3,TUBA1A,TUBB2B,VPS4A
L1CAM interactions	2.2	0.904534	0.088	AP2A2,CNTNAP1,HSPA8,NRP1,NRP2,RPS6KA2,SCN1B,SCN2B,SPTBN2,TUBA1A,TUBB2B
Endocannabinoid Developing Neuron Pathway	2.15	-0.333333	0.0866	ATF2,CREBBP,GNG2,MAP2K6,MAP2K7,MAPK9,PRKAR1B,PRKAR2B,RALA,STAT3,STMN2
Phagosome Maturation	2.13		0.0793	ATP6AP1,ATP6V0E2,ATP6V1H,CTSD,DYNC1I1,DYNC2H1,DYNC2I1,NAPA,NAPB,SNAP25,TUBA1A,TUBB2B,VTI1B
Ephrin Receptor Signaling	2.12	0.83205	0.0743	ARPC3,ATF2,CREBBP,CRKL,EFNA2,GNA12,GNAS,GNG2,ITGA3,ITGA7,ITSN1,JAK2,KALRN,RALA,STAT3
Mitotic Prometaphase	2.1	-1.29099	0.0739	B9D2,CEP135,DYNC1I1,INCENP,NME7,PAFAH1B1,PCM1,PDS5B,PRKAR2B,RANGAP1,SMC1A,SMC2,SMC3,TUBA1A,TUBB2B
Clathrin-mediated endocytosis	2.08	1.50756	0.0846	AP2A2,ARPC3,HSPA8,ITSN1,ITSN2,SCARB2,SNAP91,STAM,SYNJ1,SYNJ2,SYT2
Transcriptional Regulation by NPAS4	2.07	-1.34164	0.143	BMAL1,CDK5R1,CREBBP,NAMPT,PLK2
Semaphorin interactions	2.06	-0.377964	0.109	CDK5R1,DPYSL3,HSP90AB1,NRP1,SEMA3A,SEMA3E,SEMA7A
G alpha (12/13) signalling events	2.05	0.707107	0.1	ARHGEF1,ARHGEF26,ARHGEF4,GNA12,GNG2,ITSN1,KALRN,PREX1
HGF Signaling	2.03	1.66667	0.0833	ATF2,CRKL,ETS2,ITGA3,ITGA7,MAP2K7,MAP3K1,MAP3K13,MAPK9,RALA,STAT3
Activation of IRF by Cytosolic Pattern Recognition Receptors	2.02	1.13389	0.108	ATF2,CREBBP,IFNAR1,IRF3,MAPK9,STAT2,TBK1
Sleep NREM Signaling Pathway	2.01	0.632456	0.087	ATF2,CREBBP,GABRA3,GABRG1,GNAS,MAP2K6,MAP2K7,PRKAR1B,PRKAR2B,RALA
Processing of SMDT1	1.97		0.231	MCUB,PHB2,PMPCB
p75 NTR receptor-mediated signalling	1.95	-1	0.09	ARHGEF1,ARHGEF26,ARHGEF4,BEX3,HDAC1,HDAC2,ITSN1,KALRN,PREX1
ATM Signaling	1.95	-0.707107	0.09	ATF2,ATR,CREBBP,HP1BP3,MAPK9,SMC1A,SMC2,SMC3,ZEB1
Activation of NMDA receptors and postsynaptic events	1.93	0.707107	0.0952	CAMK1,ERBB4,GRIA1,PRKAR1B,PRKAR2B,RPS6KA2,TUBA1A,TUBB2B
CMP-N-acetylneuraminate Biosynthesis I (Eukaryotes)	1.91		0.4	CMAS,NAGK
Sumoylation Pathway	1.88	1.63299	0.0874	CREBBP,HDAC1,HDAC2,MAPK9,RAN,RANGAP1,RHOU,SERBP1,ZEB1
Insulin Secretion Signaling Pathway	1.88	0.727607	0.0655	ASIC2,ATF2,CREBBP,CRTC2,DLAT,EIF4A1,GNAS,JAK2,KCNJ11,NAPA,NAPB,PRKAR1B,PRKAR2B,SNAP25,SRP68,STAT2,STAT3,VTI1B
GABAergic Receptor Signaling Pathway (Enhanced)	1.87	2.11058	0.0791	ABAT,CNTNAP1,GABRA3,GABRG1,GLS,GLUD1,GNG2,KCNJ6,NRXN2,PRKAR1B,PRKAR2B
Neuroinflammation Signaling Pathway	1.87	0.242536	0.0631	APP,ATF2,CREBBP,CX3CR1,GABRA3,GABRG1,GLS,GRIA1,HLA-DMA,IDE,IFNGR1,IFNGR2,IRF3,JAK2,KCNJ6,MAPK9,MFGE8,NFATC2,TBK1,TGFBR2
NRF2-mediated Oxidative Stress Response	1.85	-0.333333	0.0675	CBR1,CREBBP,DNAJC21,DNAJC4,DNAJC7,ERP29,FKBP5,HSP90AB1,HSP90B1,MAP2K6,MAP2K7,MAP3K1,MAPK9,RALA,UBE2E3,USP14
Interleukin-20 family signaling	1.85	1	0.154	IL10RB,JAK2,STAT2,STAT3
HSP90 chaperone cycle for steroid hormone receptors in the presence of ligand	1.83	0.816497	0.109	DYNC1I1,FKBP5,HSP90AB1,HSPA8,TUBA1A,TUBB2B
Translocation of SLC2A4 (GLUT4) to the plasma membrane	1.82	1.13389	0.0986	KIF3A,MYO1C,RAB11A,RALA,TBC1D4,TUBA1A,TUBB2B
BMAL1:CLOCK,NPAS2 activates circadian gene expression	1.8	-1	0.148	BMAL1,CREBBP,NAMPT,NCOA2
Glycolysis I	1.8	1	0.148	BPGM,ENO1,GAPDH,PFKP
Mitotic Telophase/Cytokinesis	1.8		0.2	PDS5B,SMC1A,SMC3
Cell Cycle Control of Chromosomal Replication	1.79	-1.63299	0.107	CDC7,CDK11A,CDK16,CDK20,LIG1,TOP2B
NLR signaling pathways	1.79	0	0.107	AAMP,APP,CASP9,HSP90AB1,MAP2K6,PANX1
COPII-mediated vesicle transport	1.79	1.13389	0.0972	GOLGA2,GRIA1,NAPA,NAPB,PPP6C,SEC22C,STX17
AMPK Signaling	1.77	1.66667	0.0661	ARID1A,ATF2,CHRNA4,CPT1C,CREBBP,CRTC2,EPM2A,GNA12,GNAS,GNG2,HLTF,PFKP,PPM1G,PRKAR1B,PRKAR2B,RAB11A
ISGylation Signaling Pathway	1.75	1	0.0833	CREBBP,IFNAR1,IFNAR2,IL10RB,IRF3,ITGA3,MAPK9,STAT2,TBK1
Pyruvate Fermentation to Lactate	1.74		0.333	LDHA,LDHB
Signaling by ALK	1.74	0	0.143	HDAC1,HDAC2,SIN3A,STAT3
α-Adrenergic Signaling	1.73	0	0.0826	Calm1 (includes others),EPM2A,GNA12,GNAS,GNG2,PRKAR1B,PRKAR2B,PYGM,RALA
trans-Golgi Network Vesicle Budding	1.73	-1.13389	0.0946	AP1M1,AP1S1,APP,CHMP2A,HSPA8,NAPA,TPD52L1
Cilium Assembly	1.73	-1.06904	0.0686	B9D2,CCT3,CCT8,CEP135,DYNC2H1,DYNC2I1,KIF3A,PAFAH1B1,PCM1,PKD2,PRKAR2B,RAB11A,TUBA1A,TUBB2B
D-myo-inositol (1,4,5)-trisphosphate Degradation	1.72		0.188	BPNT1,SYNJ1,SYNJ2
mRNA Capping	1.69	0	0.138	GTF2F1,GTF2H5,RNMT,SUPT5H
Circadian Clock	1.69	0	0.102	ATF2,BMAL1,CREBBP,CRTC2,NCOA2,RBM4
Macrophage Classical Activation Signaling Pathway	1.65	-0.632456	0.0688	DLAT,EZH2,HLA-DMA,IFNAR1,IFNAR2,IFNGR1,IFNGR2,IRF3,JAK2,STAT2,STAT3,STK38,UQCRC2
GADD45 Signaling	1.65	-0.816497	0.1	ATR,MAP2K6,MAP2K7,MAPK9,SMAD2,TGFBR2
FOXO-mediated transcription of oxidative stress, metabolic and neuronal genes	1.64	-1	0.133	HDAC1,HDAC2,SIN3A,SMAD2
Regulation of TP53 Activity through Acetylation	1.64	-2	0.133	HDAC1,HDAC2,KAT6A,MAP2K6
Signaling by NOTCH1	1.62	-1.13389	0.0897	CREBBP,DTX2,HDAC1,HDAC2,HEY1,NCOR2,NEURL1
GNRH Signaling	1.62	0.57735	0.0681	ATF2,Calm1 (includes others),CREBBP,GNAS,GNG2,MAP2K6,MAP2K7,MAP3K1,MAP3K13,MAPK9,PRKAR1B,PRKAR2B,RALA
Glycogen Biosynthesis II (from UDP-D-Glucose)	1.6		0.286	EPM2A,GBE1
Salvage Pathways of Pyrimidine Ribonucleotides	1.59	1.41421	0.0825	CMPK2,DMPK,DYRK1A,FAM20B,MAP2K6,MAPK9,NME7,SGK1
Cytosolic sensors of pathogen-associated DNA	1.59	-1.34164	0.109	CREBBP,DDX41,IRF3,LRRFIP1,TBK1
Netrin Signaling	1.59	-0.57735	0.0694	AKAP5,ARPC3,CASP9,DPYSL3,GRIA1,NAPA,NAPB,NFATC2,PRKAR1B,PRKAR2B,SNAP25,VTI1B
Cytoprotection by HMOX1	1.59	-0.816497	0.0968	COX5A,CREBBP,NCOA2,NCOR2,SIN3A,STAT3
Asparagine N-linked glycosylation	1.59	2	0.129	ALG2,DOLPP1,NAGK,NUS1
Endosomal Sorting Complex Required For Transport (ESCRT)	1.59	0	0.129	CHMP2A,STAM,VPS37D,VPS4A
Sonic Hedgehog Signaling	1.59	0	0.129	DYRK1A,DYRK1B,PRKAR1B,PRKAR2B
Role of JAK family kinases in IL-6-type Cytokine Signaling	1.59	-0.377964	0.0886	CEBPD,HSP90AB1,HSP90B1,JAK2,MAPK9,SERPINA3,STAT3
Transcriptional Regulation by MECP2	1.56		0.0952	FKBP5,HDAC1,HDAC2,NCOR2,SGK1,SIN3A
Glutamate binding, activation of AMPA receptors and synaptic plasticity	1.55	0	0.125	AKAP5,AP2A2,GRIA1,TSPAN7
Heme signaling	1.55	1.34164	0.106	ATF2,BMAL1,CREBBP,CRTC2,NCOA2
iNOS Signaling	1.55	-1	0.106	Calm1 (includes others),CREBBP,IFNGR1,IFNGR2,JAK2
Mitochondrial biogenesis	1.53	0.816497	0.0938	ATF2,CREBBP,CRTC2,GLUD1,NCOA2,TFB1M
Mitochondrial protein import	1.53	0.816497	0.0938	CS,PMPCB,TIMM13,TIMM17A,TOMM7,VDAC1
Autophagy	1.53	-0.534522	0.0645	ATF2,ATG2A,ATR,Calm1 (includes others),CREBBP,DAPK3,MAP2K7,MAPK9,PLEKHM1,PRKAR1B,PRKAR2B,RALA,STX17,TBK1
Protein Sorting Signaling Pathway	1.51	0.57735	0.0674	AP1M1,AP1S1,AP3S2,GNAS,GOLGA4,PRKAR1B,PRKAR2B,RAB11A,SCARB2,SNX10,SNX3,SNX30
Regulation of lipid metabolism by PPARalpha	1.51	-0.816497	0.0756	BMAL1,CREBBP,HMGCS1,ME1,MED10,MED13L,NCOA2,NCOR2,SIN3A
Cachexia Signaling Pathway	1.51	-0.654654	0.0571	CASP9,CEBPD,GNAS,HSP90AB1,HSP90B1,HSPA8,IFNGR1,IFNGR2,MALAT1,MAPK9,P4HB,PHGDH,PRKAR1B,PRKAR2B,PSMD13,PSMD4,PSMD6,SMAD2,STAT2,STAT3,TGFBR2
Iron homeostasis signaling pathway	1.51		0.0725	ATP6AP1,ATP6V0E2,ATP6V1H,FECH,JAK2,LRP1,LYRM4,NUBP2,SMAD2,STAT3
GABA synthesis, release, reuptake and degradation	1.51		0.158	ABAT,HSPA8,SNAP25
PI Metabolism	1.51	1.88982	0.0854	GDE1,MTM1,PLEKHA1,PLEKHA5,SBF1,SYNJ1,SYNJ2
Pyridoxal 5'-phosphate Salvage Pathway	1.5	1.63299	0.0923	DMPK,DYRK1A,FAM20B,MAP2K6,MAPK9,SGK1
Calcium Signaling	1.49	0	0.0636	AKAP5,ATF2,Calm1 (includes others),CAMK1,CHRNA4,CREBBP,GRIA1,HDAC1,HDAC2,MYH7B,NFATC2,PRKAR1B,PRKAR2B,TPM3
Mitotic G2-G2/M phases	1.49	-1.38675	0.0653	CDK11A,CEP135,HSP90AB1,NME7,PAFAH1B1,PCM1,PRKAR2B,PSMD13,PSMD4,PSMD6,SEM1,TUBA1A,TUBB2B
Insulin Receptor Signaling	1.48	-0.333333	0.0714	ASIC2,CRKL,EPM2A,JAK2,PRKAR1B,PRKAR2B,RALA,SGK1,SYNJ1,SYNJ2
Microautophagy Signaling Pathway	1.47	-0.707107	0.0688	CHMP2A,COL22A1,COL4A1,COL4A2,HSPA8,PSMD13,PSMD4,PSMD6,STAM,STX17,VPS4A
Interleukin-12 family signaling	1.46		0.15	JAK2,P4HB,STAT3
Integration of energy metabolism	1.45	1.13389	0.0777	ADIPOR2,AKAP5,GNAS,GNG2,KCNJ11,PRKAR1B,PRKAR2B,SNAP25
Potassium Channels	1.45	2.82843	0.0777	GNG2,KCNA6,KCNC1,KCNJ10,KCNJ11,KCNJ6,KCNK4,KCNV1
Mitotic Roles of Polo-Like Kinase	1.45		0.0896	CDC7,HSP90AB1,HSP90B1,PLK2,SMC1A,SMC3
Th1 Pathway	1.45	1	0.0738	HLA-DMA,IFNAR1,IFNGR1,IFNGR2,IL10RB,JAK2,MAP2K6,NFATC2,STAT3
Intra-Golgi and retrograde Golgi-to-ER traffic	1.44	0.83205	0.064	CYTH3,DYNC1I1,GOLGA4,GOLIM4,KIF21A,KIF3A,KIF5B,NAPA,NAPB,PAFAH1B1,TUBA1A,TUBB2B,USP6NL
Acyl Carrier Protein Metabolism	1.44		1	AASDHPPT
Metabolism of vitamin K	1.44		1	VKORC1
Ion channel transport	1.43	1.1547	0.0656	ANO3,ASIC2,ATP13A2,ATP1A1,ATP1B2,ATP6AP1,ATP6V0E2,ATP6V1H,SGK1,SLC9B2,TSC22D3,TTYH1
FGF Signaling	1.42	1.13389	0.0814	ATF2,CREBBP,CRKL,FGF12,MAP2K6,MAP3K1,STAT3
Regulation of eIF4 and p70S6K Signaling	1.41		0.0652	EIF3A,EIF3D,EIF3G,EIF4A1,ITGA3,ITGA7,PAIP2,RALA,RPS11,RPS17,RPS7,RPSA
Synaptic adhesion-like molecules	1.4		0.143	GRIA1,LRFN4,RTN3
Heme Biosynthesis II	1.39		0.222	FECH,UROS
PDGF Signaling	1.39	1.13389	0.0805	CRKL,JAK2,MAP3K1,RALA,STAT3,SYNJ1,SYNJ2
Superpathway of D-myo-inositol (1,4,5)-trisphosphate Metabolism	1.35		0.136	BPNT1,SYNJ1,SYNJ2
Protein Ubiquitination Pathway	1.35		0.0586	AMFR,DNAJC21,DNAJC4,DNAJC7,HSP90AB1,HSP90B1,HSPA8,PSMD13,PSMD4,PSMD6,UBE2E3,UBE2V2,USP14,USP22,USP33,USP8
Androgen Signaling	1.33	0	0.0651	Calm1 (includes others),CREBBP,GNA12,GNAS,GNG2,GTF2F1,GTF2H5,NCOA2,PRKAR1B,PRKAR2B,TAF1
Ephrin B Signaling	1.32	0.447214	0.0833	GNA12,GNAS,GNG2,ITSN1,ITSN2,KALRN
Estrogen Receptor Signaling	1.32	0.5	0.0538	ATF2,CREBBP,GNA12,GNAS,GNG2,HSP90AB1,HSP90B1,JAK2,MED10,MED13L,MMP17,MT-ND2,NCOA2,NCOR2,NDUFA13,NDUFB11,NDUFS7,PRKAR1B,PRKAR2B,RALA,SETD7,UQCRC2
BMP signaling pathway	1.31	-0.377964	0.0769	ATF2,CREBBP,MAPK9,NOG,PRKAR1B,PRKAR2B,RALA
Protein Kinase A Signaling	1.3	0.894427	0.0535	AKAP5,AKAP8,ATF2,Calm1 (includes others),CREBBP,DUSP16,EPM2A,GDE1,GNAS,GNG2,H1-2,MAP3K1,NFATC2,PDE4B,PRKAR1B,PRKAR2B,PTPDC1,PTPRE,PTPRK,PYGM,SMPDL3A,TGFBR2
Caspase activation via Dependence Receptors in the absence of ligand	1.3		0.2	CASP9,DAPK3
Coronavirus Pathogenesis Pathway	2.85	1.21268	0.0833	ATP6AP1,CASP9,HDAC1,HDAC2,IFNAR1,IFNAR2,IRF3,MAPK9,RPS11,RPS17,RPS7,RPSA,SIN3A,STAT2,STAT3,TBK1,TGFBR2
MHC class II antigen presentation	2.64	0.57735	0.0952	ACTR1B,AP1M1,AP1S1,AP2A2,CTSD,DYNC1I1,HLA-DMA,KIF3A,KIF5B,SPTBN2,TUBA1A,TUBB2B
Hypoxia Signaling in the Cardiovascular System	2.18		0.105	ATF2,CREBBP,HSP90AB1,HSP90B1,LDHA,P4HB,UBE2E3,UBE2V2
Pancreatic Adenocarcinoma Signaling	1.76	-0.447214	0.0794	CASP9,HDAC1,HDAC2,JAK2,MAPK9,RALA,SIN3A,SMAD2,STAT3,TGFBR2
CD27 Signaling in Lymphocytes	1.75	0	0.105	CASP9,MAP2K6,MAP2K7,MAP3K1,MAP3K13,MAPK9
Role of NFAT in Cardiac Hypertrophy	1.74	-0.27735	0.067	AKAP5,Calm1 (includes others),CAMK1,GNAS,GNG2,HDAC1,HDAC2,MAP2K6,MAP2K7,MAP3K1,MAPK9,PRKAR1B,PRKAR2B,RALA,TGFBR2
Factors involved in megakaryocyte development and platelet production	1.73	-2.12132	0.0879	DOCK7,HDAC1,HDAC2,JAK2,PHF21A,PRKAR1B,PRKAR2B,SIN3A
Vasopressin regulates renal water homeostasis via Aquaporins	1.7	1.34164	0.116	GNAS,GNG2,PRKAR1B,PRKAR2B,RAB11A
Germ Cell-Sertoli Cell Junction Signaling	1.64		0.0706	AFDN,ITGA3,MAP2K6,MAP2K7,MAP3K1,MAP3K13,MAPK9,RALA,RHOU,TGFBR2,TUBA1A,TUBB2B
Prostate Cancer Signaling	1.62		0.0789	ATF2,CASP9,CREBBP,HDAC1,HDAC2,HSP90AB1,HSP90B1,RALA,SIN3A
Regulation of the Epithelial Mesenchymal Transition by Growth Factors Pathway	1.6	-0.57735	0.0677	FGF12,JAK2,MAP2K6,MAP2K7,MAP3K1,MAPK9,MEST,RALA,SMAD2,STAT3,TGFBR2,ZEB1,ZEB2
Cardiac Hypertrophy Signaling	1.5	0.534522	0.0613	ATF2,Calm1 (includes others),CREBBP,GNA12,GNAS,GNG2,MAP2K6,MAP2K7,MAP3K1,MAP3K13,MAPK9,PRKAR1B,PRKAR2B,RALA,RHOU,TGFBR2
Transcriptional regulation of white adipocyte differentiation	1.46	-2.64575	0.0833	CEBPD,CREBBP,MED10,MED13L,NCOA2,NCOR2,ZNF638
Colorectal Cancer Metastasis Signaling	1.38	0.57735	0.059	CASP9,GNA12,GNAS,GNG2,IFNGR1,JAK2,LRP1,MAPK9,MMP17,PRKAR1B,PRKAR2B,RALA,RHOU,SMAD2,STAT3,TGFBR2
Neutrophil degranulation	1.33	1.8	0.0525	ACTR1B,AP1M1,AP2A2,APEH,ARL8A,ARSB,CCT8,CMTM6,CTSD,DDX3X,DEGS1,HSP90AB1,HSPA8,IMPDH2,IRAG2,MANBA,MVP,PSAP,PSMD13,PSMD6,PTX3,RAP2C,SERPINA3,SNAP25,SYNGR1
RANK Signaling in Osteoclasts	1.31	0	0.0769	Calm1 (includes others),MAP2K6,MAP2K7,MAP3K1,MAP3K13,MAPK9,NFATC2
