# Supplementary material for: Profiling hippocampal neuronal populations reveals unique gene expression mosaics reflective of connectivity-based degeneration in the Ts65Dn mouse model of Down syndrome and Alzheimer’s disease
Source: Front Mol Neurosci. 2025 Feb 26;18:1546375. doi: 10.3389/fnmol.2025.1546375 (PMC11897496; doi:10.3389/fnmol.2025.1546375)
Supplement: SUPPLEMENTARY TABLE S8 — List of IPA canonical pathways significantly dysregulated in CA3 PNs in Ts compared to 2N. [file Table_8.XLSX]

## Sheet: canonical significant
Ingenuity Canonical Pathways_CA3_Ts vs 2N_6MO_M	-log(p-value)	zScore	Ratio	Molecules			NOTE: yellow highlight_"non-neuronal"
DNA Methylation and Transcriptional Repression Signaling	2.19	-2.52982	0.133	CDK12,CDK13,CDK7,GADD45A,GATAD2B,MBD4,MTA2,RBBP4,SUV39H1,TCF15,TCF4,TEAD1,TET2
Insulin processing	1.8	-2.23607	0.2	EXOC4,EXOC8,KIF5A,KIF5B,KIF5C
Electron transport, ATP synthesis, and heat production by uncoupling proteins	2.31	-2	0.125	ATP5MC1,ATP5MF,ATP5PF,ATP5PO,MT-CO1,MT-CYB,MT-ND1,MT-ND2,MT-ND4,MT-ND6,NDUFA11,NDUFA13,NDUFB1,NDUFB8,NDUFS8,UQCR10
GABA synthesis, release, reuptake and degradation	1.59	-2	0.211	GAD1,GAD2,SLC6A1,SNAP25
Oxidative Phosphorylation	2.48	-1.80739	0.134	ATP5MC1,ATP5MF,ATP5PF,ATP5PO,MT-CO1,MT-CYB,MT-ND1,MT-ND2,MT-ND4,NDUFA11,NDUFA13,NDUFB1,NDUFB8,NDUFS8,UQCR10
Transcriptional Regulation by MECP2	6.1	-1.73205	0.254	CAMK2B,CAMK2G,CAMK4,FKBP5,GAD1,GAD2,GAMT,GPS2,GRIA2,IRAK1,NCOR1,NCOR2,PTPN4,RBFOX1,SLC2A3,SST
Effects of PIP2 hydrolysis	1.66	-1.34164	0.185	DAGLA,DAGLB,DGKG,DGKH,MGLL
Adipogenesis pathway	1.65	-1.29099	0.108	CDK7,CTNNB1,FGF2,FOXO1,GTF2H1,GTF2H5,KAT2B,KLF5,NOCT,NR1D1,PER2,RBBP4,SMAD9,STAT5B,ZNF423
BEX2 Signaling Pathway	2.4	-1.1547	0.146	CTNNB1,JUN,MAPK10,NGF,PLXNC1,PPM1L,PPP2R1B,PPP2R2A,PPP2R3A,PPP2R5B,STAT3,TCF4
Interleukin-15 signaling	2.08	-1	0.286	SHC1,SOS2,STAT3,STAT5B
LGI-ADAM interactions	2.08	-1	0.286	ADAM22,CACNG2,LGI1,LGI4
Endocannabinoid Neuronal Synapse Pathway	3.99	-0.942809	0.148	ADCY1,ADCY5,CACNA1C,CACNA1G,CACNA1I,CACNB4,CACNG2,DAGLA,GNB4,GNB5,GNG3,GRIA2,GRIA3,KCNJ3,KCNJ6,MAPK1,MAPK10,MAPK6,MGLL,PLCD3,PLCH2,PRKACB
Gαi Signaling	1.62	-0.904534	0.107	ADCY1,ADCY5,ADORA1,GABBR2,GNAS,GNB4,GNB5,GNG3,GRM4,MAPK1,PRKACB,RASD2,SHC1,SOS2,STAT3
GABAergic Receptor Signaling Pathway (Enhanced)	4.45	-0.852803	0.158	ADCY1,ADCY5,CACNA1C,CACNA1G,CACNA1I,CACNB4,CACNG2,GABBR2,GABRA4,GABRB1,GABRB3,GABRG3,GAD1,GAD2,GNB4,GNB5,GNG3,KCNJ3,KCNJ6,Nrxn3,PRKACB,SLC6A1
Regulation of TP53 Activity through Acetylation	2.07	-0.816497	0.2	GATAD2B,ING2,MTA2,PIP4K2A,PIP4K2C,RBBP4
Oxytocin in Spinal Neurons Signaling Pathway	1.75	-0.816497	0.171	CAMKK2,GAD1,Gucy2g,PRKG1,SLC39A7,SMARCC2
PI3K/AKT Signaling	1.97	-0.774597	0.105	CTNNB1,FOXO1,FOXO3,HSP90AB1,IFNAR1,ITGA7,LIMS1,MAP2K1,MAPK1,NFKBIE,PPM1L,PPP2R1B,PPP2R2A,PPP2R3A,PPP2R5B,RASD2,SHC1,SOS2,SYNJ1,SYNJ2,THEM4
Oxytocin Signaling Pathway	2.38	-0.755929	0.103	ABCB8,ARRB1,ATP2B2,CACNA1C,CACNB4,CACNG2,CAMKK2,CREB3L1,EGFR,GAD1,GJA1,GNB4,GNB5,GNG3,Gucy2g,MAPK1,MAPK10,MAPK6,MFN2,MYLK,PLA2G4E,Ppp1r12b,PRKACB,PRKG1,RASD2,SHC1,SLC39A7,SMARCC2,SOS2
Glutaminergic Receptor Signaling Pathway (Enhanced)	2.28	-0.707107	0.0985	ADCY1,ADCY5,CACNA1C,CACNA1G,CACNA1I,CACNB4,CACNG2,CAMK2B,CAMK2G,CAMK4,CREB3L1,DGKG,DGKH,GABBR2,GABRA4,GABRB1,GABRB3,GABRG3,GNAS,GRIA2,GRIA3,GRM4,MAPK1,PLA2G4E,PLA2G7,PLCD3,PLCH2,PRKACB,SCN1A,SHANK1,SLC7A11,SNAP25
RNA Polymerase I Transcription	1.99	-0.707107	0.16	CDK7,GATAD2B,GTF2H1,GTF2H5,KAT2B,MTA2,RBBP4,TBP
RNA polymerase II transcribes snRNA genes	1.53	-0.632456	0.12	CDK7,GTF2A1,GTF2E1,INTS14,PHAX,POU2F1,POU2F2,RPAP2,SRRT,TBP
O-linked glycosylation	2.12	-0.534522	0.126	ADAMTS1,ADAMTS10,ADAMTS17,ADAMTS3,ADAMTS6,ADAMTS9,B4GAT1,C1GALT1C1,GALNT16,GALNT3,GALNT4,GALNT7,POMK,SEMA5A
Potassium Channels	5.46	-0.447214	0.194	GABBR2,GNB4,GNB5,GNG3,HCN2,KCNA2,KCNAB2,KCNB2,KCND2,KCND3,KCNF1,KCNG1,KCNG2,KCNH7,KCNJ2,KCNJ3,KCNJ6,KCNQ2,KCNQ3,KCNQ5
ERB2-ERBB3 Signaling	1.78	-0.377964	0.138	FOXO1,JUN,MAP2K1,MAPK1,RASD2,SHC1,SOS2,STAT3,STAT5B
Huntington's Disease Signaling	1.83	-0.333333	0.0951	AP2A2,ATP5MC1,ATP5PF,CREB3L1,EGFR,GNB4,GNB5,GNG3,Hspa1b,HSPA2,JUN,MAPK1,NCOR1,NCOR2,NEUROD1,NGF,PSMA2,PSMA4,PSMC5,PSMD8,PSME2,RPH3A,SH3GL3,SHC1,SNAP25,SOS2,TBP
Signaling by NOTCH1	2.12	-0.301511	0.141	ARRB1,CNTN1,DTX1,JAG2,KAT2B,NCOR1,NCOR2,NCSTN,SKP1,TLE2,TLE3
Telomerase Signaling	2.23	-0.27735	0.13	EGFR,ETS2,HSP90AB1,MAP2K1,MAPK1,PPM1L,PPP2R1B,PPP2R2A,PPP2R3A,PPP2R5B,RASD2,SHC1,SOS2,TEP1
PIP3 activates AKT signaling	1.62	-0.258199	0.107	EGFR,ERBB4,FGF2,FOXO1,FOXO3,FRS2,IRAK1,IRS2,MAPK1,PDGFRB,PIP4K2A,PIP4K2C,PPP2R1B,PPP2R5B,THEM4
Transcriptional regulation by RUNX1	1.35	-0.258199	0.0987	ARID1A,ARID1B,CDK7,KCTD6,LIFR,LMO1,PBRM1,PSMA2,PSMA4,PSMC5,PSMD8,PSME2,SCMH1,SMARCC2,TP73
Insulin Secretion Signaling Pathway	2.26	-0.208514	0.102	ADCY1,ADCY5,ASIC1,CACNA1C,CACNA1G,CACNA1I,CACNB4,CACNG2,CAMK2B,CAMK2G,CREB3L1,EIF4A1,FURIN,GNAS,MAPK1,NEUROD1,PC,PLCD3,PLCH2,PRKACB,RYR2,SEC61A1,SLC2A3,SNAP25,SSR1,SSR2,STAT3,STAT5B
Neddylation	1.56	-0.208514	0.0935	CUL7,DCAF4,FBXL12,FBXL15,FBXO2,FBXO30,FBXO44,FEM1B,KCTD6,KEAP1,KLHL2,NEDD8,NUB1,PSMA2,PSMA4,PSMC5,PSMD8,PSME2,SKP1,TULP4,UCHL3,WDTC1,WSB2
Myelination Signaling Pathway	2	-0.179605	0.0948	ADAM22,CREB3L1,CTNNB1,DLC1,DTX1,EGFR,ERBB4,FGF2,HMGCR,ID2,JUN,LAMA5,LGI4,MAP2K1,MAPK1,NCSTN,NFATC2,NFATC3,NGF,NOTCH2,OLIG1,PDGFRB,PRKACB,PTK2B,RAPGEF2,RASD2,SMAD9,SOS2,SREBF2,TCF4,WNT10A
p75 NTR receptor-mediated signalling	3.46	0	0.16	ABR,ARHGEF10L,ARHGEF40,BEX3,FGD1,FGD3,FGD4,IRAK1,ITSN1,NCSTN,NGEF,NGF,PLEKHG2,PLEKHG5,SOS2,TIAM1
Calcium Signaling	3.02	0	0.118	ATP2B2,CABIN1,CACNA1C,CACNA1G,CACNA1I,CACNB4,CACNG2,CAMK2B,CAMK2G,CAMK4,CAMKK2,CHRNA1,CHRNA4,CREB3L1,GRIA2,GRIA3,MAPK1,MICU1,NFATC2,NFATC3,PNCK,PRKACB,RCAN1,RYR2,SLC8A2,Tpm1
Activation of NMDA receptors and postsynaptic events	2.78	0	0.155	ADCY1,CAMK2B,CAMK2G,CAMK4,CAMKK2,ERBB4,GRIA2,GRIA3,MAPK1,PRKACB,RPS6KA2,TUBA8,TUBB2B
Mitotic Roles of Polo-Like Kinase	2.15	0	0.149	ANAPC2,ANAPC4,ANAPC5,HSP90AB1,PPM1L,PPP2R1B,PPP2R2A,PPP2R3A,PPP2R5B,PTTG1
G-Protein Coupled Receptor Signaling	2.09	0	0.0839	ADCY1,ADCY5,ADCYAP1R1,ADGRB1,ADGRB3,ADGRF5,ADGRL4,ADORA1,ADRA1D,ADRB1,APEX1,ARRB1,CAMK2B,CAMK2G,CAMK4,CREB3L1,CTNNB1,DUSP4,FOXO1,FOXO3,GABBR2,GNAS,GNB4,GNB5,GNG3,GPR12,GPR21,GPR26,GPR3,GPR83,GPR85,GRM4,HCN2,HTR2A,HTR4,JUN,KCNQ2,KCNQ3,MAP2K1,MAPK1,MAPK10,MAS1,MPPED2,MYLK,NFATC2,NFATC3,NFKBIE,NTSR2,PAK1,PDE10A,PDE1A,PDE4A,PDE7A,PRKACB,PTK2B,RASD2,SHC1,SOS2,STAT3
Salvage Pathways of Pyrimidine Ribonucleotides	1.83	0	0.124	CDK7,DYRK1A,EIF2AK2,FAM20B,IRAK1,MAP2K1,MAPK1,MAPK6,NME3,NME5,PAK1,POMK
CREB Signaling in Neurons	1.72	0	0.0824	ADCY1,ADCY5,ADCYAP1R1,ADGRB1,ADGRB3,ADGRF5,ADGRL4,ADORA1,ADRA1D,ADRB1,CACNA1C,CACNA1G,CACNA1I,CACNB4,CACNG2,CAMK2B,CAMK2G,CAMK4,CREB3L1,EGFR,FGF2,FLT1,GABBR2,GNAS,GNB4,GNB5,GNG3,GPR12,GPR21,GPR26,GPR3,GPR83,GPR85,GRIA2,GRIA3,GRM4,HTR2A,HTR4,MAP2K1,MAPK1,MAS1,NTSR2,PDGFRB,PLCD3,PLCH2,PRKACB,RASD2,SHC1,SOS2,TBP
PTEN Regulation	1.68	0	0.107	EED,GATAD2B,JUN,LAMTOR2,MAPK1,MTA2,NR2E1,PSMA2,PSMA4,PSMC5,PSMD8,PSME2,RBBP4,RRAGD,SCMH1,TNKS
ROBO SLIT Signaling Pathway	1.64	0	0.11	APP,ARPC4,CABLES1,CTNNB1,CTNND1,DCC,ENAH,FLT1,JUN,MMP14,Nrxn3,PAK1,PRKACB,UNC5B
Insulin Receptor Signaling	1.62	0	0.107	ASIC1,CBL,FOXO1,FOXO3,IRS2,MAP2K1,MAPK1,Ppp1cc,PPP1R3C,PRKACB,RASD2,SHC1,SOS2,SYNJ1,SYNJ2
ERBB Signaling	1.59	0	0.118	EGFR,ERBB4,FOXO1,JUN,MAP2K1,MAPK1,MAPK10,PAK1,RASD2,SHC1,SOS2
Receptor-type tyrosine-protein phosphatases	1.52	0	0.2	PPFIA3,PTPRS,SLITRK2,SLITRK5
Kinesins	1.51	0	0.131	KIF1C,KIF5A,KIF5B,KIF5C,KLC1,RACGAP1,TUBA8,TUBB2B
April Mediated Signaling	1.39	0	0.143	JUN,MAPK1,MAPK10,NFATC2,NFATC3,NFKBIE
RAF-independent MAPK1/3 activation	1.32	0	0.174	DUSP4,MAP2K1,MAPK1,PEA15
RAF/MAP kinase cascade	2	0.2	0.0992	ARRB1,BRAP,CAMK2B,CAMK2G,DUSP4,EGFR,ERBB4,FGF2,FRS2,IRS2,KSR1,LAMTOR2,MAP2K1,MAPK1,PDGFRB,PEA15,PPP2R1B,PPP2R5B,PSMA2,PSMA4,PSMC5,PSMD8,PSME2,RAPGEF2,SHC1,SPTAN1
Synaptic Long Term Depression	4.13	0.208514	0.136	CACNA1C,CACNA1G,CACNA1I,CACNB4,CACNG2,GAD1,GNAS,GRIA2,GRIA3,GRM4,Gucy2g,MAP2K1,MAPK1,PLA2G4E,PLA2G7,PLCD3,PLCH2,PPM1L,PPP2R1B,PPP2R2A,PPP2R3A,PPP2R5B,PRKG1,RASD2,RYR2,SLC39A7,SMARCC2
Intra-Golgi and retrograde Golgi-to-ER traffic	1.9	0.218218	0.103	COG5,COPA,COPZ1,DYNC1I1,GOLIM4,KIF1C,KIF5A,KIF5B,KIF5C,KLC1,MAN1A1,MAN2A2,NBAS,PAFAH1B3,RAB33B,RAB39A,RACGAP1,TMED2,TUBA8,TUBB2B,VPS51
Autophagy	1.87	0.218218	0.101	ATG2A,BIRC6,CAMKK2,CREB3L1,FGF2,FOXO1,FOXO3,IRS2,JUN,MAP2K1,MAPK1,MAPK10,PPM1D,PPM1L,PPP2R1B,PPP2R2A,PPP2R3A,PPP2R5B,PRKACB,SLC3A2,SLC7A5,WIPI2
GABA receptor activation	4.27	0.27735	0.217	ADCY1,ADCY5,GABBR2,GABRA4,GABRB1,GABRB3,GABRG3,GNB4,GNB5,GNG3,KCNJ2,KCNJ3,KCNJ6
Synaptic Long Term Potentiation	2.56	0.27735	0.129	ADCY1,CACNA1C,CAMK2B,CAMK2G,CAMK4,CREB3L1,GRIA2,GRIA3,GRM4,MAP2K1,MAPK1,PLCD3,PLCH2,Ppp1cc,PPP1R3C,PRKACB,RASD2
ESR-mediated signaling	1.56	0.27735	0.11	CHD1,ERBB4,FKBP5,GTF2A1,HSP90AB1,JUN,KAT2B,KCTD6,MAPK1,PGR,POU2F1,TBP,TLE3
RHO GTPase cycle	3.37	0.294884	0.102	AAAS,ABR,ACTN1,AMIGO2,ARAP2,ARHGAP21,ARHGAP25,ARHGEF10L,ARHGEF28,ARHGEF40,BCAP31,CHN1,CPNE8,DAAM1,DDRGK1,DLC1,DOCK3,EFHD2,ELMO2,FGD1,FGD3,FGD4,FMNL2,FRS2,GJA1,HSP90AB1,ITSN1,JUP,KCTD13,NGEF,PAK1,PCDH7,PLEKHG2,PLEKHG5,PRAG1,PTK2B,RACGAP1,SHKBP1,SLITRK5,SOS2,SPEN,SPTAN1,TEX2,TIAM1,WDR11,WIPF2
ATM Signaling	2.98	0.301511	0.15	BLM,CREB3L1,GADD45A,HP1BP3,JUN,MAPK10,PPM1D,PPM1L,PPP2R1B,PPP2R2A,PPP2R3A,PPP2R5B,SUV39H1,TP73,ZNF420
Signaling by ERBB4	2.55	0.333333	0.169	EGFR,ERBB4,GABRB1,GABRB3,GABRG3,MXD4,NCOR1,NCSTN,PGR,SHC1
Netrin-1 signaling	2.53	0.333333	0.18	ABLIM3,DCC,DSCAM,DSCAML1,EZR,PAK1,SIAH2,UNC5B,UNC5C
Integration of energy metabolism	2.01	0.333333	0.126	ACSL4,ADCY1,ADCY5,CACNA1C,GNAS,GNB4,GNB5,GNG3,KCNG2,PPP2R1B,PRKACB,SNAP25,SYT5
Endocannabinoid Developing Neuron Pathway	1.98	0.333333	0.118	ADCY1,ADCY5,CREB3L1,CTNNB1,GNB4,GNB5,GNG3,MAP2K1,MAPK1,MAPK10,MAPK6,MGLL,PRKACB,RASD2,STAT3
MAPK6/MAPK4 signaling	2	0.377964	0.13	CDC14A,FOXO1,FOXO3,JUN,MAPK6,PAK1,PRKACB,PSMA2,PSMA4,PSMC5,PSMD8,PSME2
IL-1 Signaling	1.86	0.377964	0.125	ADCY1,ADCY5,GNAS,GNB4,GNB5,GNG3,IRAK1,JUN,MAPK1,MAPK10,NFKBIE,PRKACB
Signaling by PTK6	1.31	0.377964	0.127	CBL,EGFR,ELMO2,ERBB4,KHDRBS3,LRRK2,STAT3
NER (Nucleotide Excision Repair, Enhanced Pathway)	1.3	0.377964	0.11	CDK7,CHAF1A,GTF2H1,GTF2H5,HMGN1,NEDD8,PRIM1,RBBP4,RFC5,XRCC1
Regulation of cholesterol biosynthesis by SREBP (SREBF)	2.82	0.447214	0.333	INSIG2,MBTPS2,SEC23A,SEC24B,SREBF2
Notch Signaling	2.13	0.447214	0.184	CNTN1,DTX1,DTX3,FURIN,JAG2,NCSTN,NOTCH2
Leptin Signaling in Obesity	1.78	0.447214	0.132	ADCY1,ADCY5,FOXO1,MAP2K1,MAPK1,NPY,PLCD3,PLCH2,PRKACB,STAT3
PFKFB4 Signaling Pathway	1.55	0.447214	0.143	CREB3L1,FGF2,GNAS,GPI,MAP2K1,MAPK1,PRKACB
CDK5 Signaling	4.19	0.471405	0.165	ADCY1,ADCY5,CABLES1,GNAS,LAMA5,MAP2K1,MAPK1,MAPK10,MAPK6,NGF,PPM1L,Ppp1cc,PPP1R3C,PPP2R1B,PPP2R2A,PPP2R3A,PPP2R5B,PRKACB,RASD2
WNT/β-catenin Signaling	2	0.471405	0.109	APPL2,CTNNB1,DKK3,DVL2,FRZB,GJA1,JUN,NLK,PPM1L,PPP2R1B,PPP2R2A,PPP2R3A,PPP2R5B,SFRP4,SOX12,SOX5,TCF4,TLE3,WNT10A
Signaling by ROBO receptors	1.96	0.534522	0.121	DCC,ENAH,LHX2,LHX9,NRP1,PAK1,PFN2,PRKACB,PSMA2,PSMA4,PSMC5,PSMD8,PSME2,SOS2
IL-15 Production	1.75	0.534522	0.114	ALK,AXL,CLK2,DDR2,DYRK1A,DYRK3,EGFR,EPHA5,EPHB3,ERBB4,FLT1,MAP2K1,PDGFRB,PTK2B
Reelin Signaling in Neurons	2	0.57735	0.116	APP,ARHGEF10L,ARHGEF28,ARHGEF40,ARPC4,CAMK2B,CAMK2G,DAB1,MAP1B,MAP2K1,MAPK1,MAPK10,NDEL1,PAFAH1B3,PDK3,RELN
Neuropathic Pain Signaling in Dorsal Horn Neurons	1.7	0.57735	0.119	CAMK2B,CAMK2G,CAMK4,GRIA2,GRIA3,GRM4,KCNQ2,KCNQ3,MAPK1,PLCD3,PLCH2,PRKACB
Pyridoxal 5'-phosphate Salvage Pathway	2.24	0.632456	0.154	CDK7,DYRK1A,EIF2AK2,FAM20B,IRAK1,MAP2K1,MAPK1,MAPK6,PAK1,POMK
Plasma lipoprotein assembly, remodeling, and clearance	1.78	0.632456	0.132	AP2A2,AP2S1,FURIN,LDLR,LIPG,MBTPS2,NPC1,NPC2,PCSK5,PRKACB
Senescence Pathway	1.36	0.654654	0.087	ANAPC2,ANAPC4,ANAPC5,CACNA1C,CACNB4,CACNG2,EED,ETS2,FOXO3,GADD45A,ING1,JUN,KAT2B,MAP2K1,MAPK1,MAPK6,NFATC2,NFATC3,PDK3,PPM1L,PPP2R1B,PPP2R2A,PPP2R3A,PPP2R5B,RASD2,SMAD9
Glutamate binding, activation of AMPA receptors and synaptic plasticity	3.28	0.707107	0.25	AP2A2,AP2S1,CACNG2,CAMK2B,CAMK2G,GRIA2,GRIA3,GRIP2
DAG and IP3 signaling	2.53	0.707107	0.195	ADCY1,ADCY5,CAMK2B,CAMK2G,CAMK4,CAMKK2,PDE1A,PRKACB
GM-CSF Signaling	1.59	0.707107	0.129	CAMK2B,CAMK2G,MAP2K1,MAPK1,RASD2,SHC1,SOS2,STAT3,STAT5B
IL-3 Signaling	1.3	0.707107	0.114	FOXO1,JUN,MAP2K1,MAPK1,PAK1,RASD2,SHC1,STAT3,STAT5B
Ceramide Signaling	1.3	0.707107	0.11	JUN,KSR1,MAP2K1,PPM1L,PPP2R1B,PPP2R2A,PPP2R3A,PPP2R5B,RASD2,SMPD4
Dopamine-DARPP32 Feedback in cAMP Signaling	3.01	0.727607	0.124	ADCY1,ADCY5,CACNA1C,CACNB4,CACNG2,CAMK4,CAMKK2,CREB3L1,GNAS,KCNJ2,KCNJ3,KCNJ6,PLCD3,PLCH2,PPM1L,Ppp1cc,PPP1R3C,PPP2R1B,PPP2R2A,PPP2R3A,PPP2R5B,PRKACB,PRKG1
Protein Sorting Signaling Pathway	1.35	0.727607	0.0955	ADCY1,ADCY5,AP1G2,AP3M2,COPA,COPZ1,GNAS,PRKACB,SCARB2,SEC23A,SEC24B,SNX12,SNX32,SNX9,TBC1D23,TMED2,VPS26A
Orexin Signaling Pathway	2.54	0.784465	0.109	ADCY1,ADCY5,ATP6V1C1,CACNA1C,CACNA1G,CACNA1I,CACNB4,CACNG2,CAMK2B,DAGLA,FOXO1,GNAS,GNB4,GNB5,GNG3,KCNJ3,KCNJ6,MAPK1,PIP4K2A,PIP4K2C,PLA2G4E,PLCD3,PLCH2,PRKACB,SLC8A2,SMAD9
MAPK targets/ Nuclear events mediated by MAP kinases	1.87	0.816497	0.182	DUSP4,JUN,MAPK1,MAPK10,PPP2R1B,RPS6KA2
α-Adrenergic Signaling	1.82	0.816497	0.119	ADCY1,ADCY5,CAMK4,GNAS,GNB4,GNB5,GNG3,MAP2K1,MAPK1,PHKG2,PRKACB,RASD2,SLC8A2
tRNA Splicing	1.69	0.816497	0.152	APEX1,MPPED2,PDE10A,PDE1A,PDE4A,PDE7A,TSEN15
Signaling by FGFR3	1.48	0.816497	0.15	CBL,FGF2,FRS2,GALNT3,MAPK1,SHC1
UVC-Induced MAPK Signaling	1.47	0.816497	0.137	EGFR,JUN,MAP2K1,MAPK1,MAPK10,RASD2,SMPD4
IL-2 Signaling	1.47	0.816497	0.129	JUN,MAP2K1,MAPK1,PTK2B,RASD2,SHC1,SOS2,STAT5B
Eicosanoid Signaling	1.44	0.816497	0.0893	ABCB8,ADCY1,ADCY5,ALOX12B,AP1G2,ARRB1,CREB3L1,CTNNB1,EGFR,GNAS,GNB4,GNB5,GNG3,LRRC55,MAP2K1,MAPK1,PLA2G4E,PLA2G7,PLCD3,PLCH2,PRKACB,PTGDS,RASD2,RPS6KA2,TCF4
Assembly and cell surface presentation of NMDA receptors	1.35	0.816497	0.14	APBA1,CAMK2B,CAMK2G,KIF17,TUBA8,TUBB2B
Neurotrophin/TRK Signaling	1.33	0.816497	0.115	CREB3L1,FRS2,JUN,MAP2K1,MAPK1,NGF,RASD2,SHC1,SOS2
BER (Base Excision Repair) Pathway	1.31	0.816497	0.136	APEX1,MAP2K1,MAPK1,MBD4,RFC5,XRCC1
TBC/RABGAPs	1.31	0.816497	0.136	RAB33B,RAB4A,RAB8B,TBC1D10B,TBC1D16,TBC1D2
Corticotropin Releasing Hormone Signaling	2.28	0.83205	0.118	ADCY1,ADCY5,CACNA1C,CACNA1G,CACNA1I,CACNB4,CACNG2,CAMK4,CREB3L1,GAD1,GNAS,Gucy2g,JUN,MAP2K1,MAPK1,PRKACB,SLC39A7,SMARCC2
Glycerophospholipid biosynthesis	2.15	0.83205	0.131	AGPAT4,CHPT1,CPNE6,CPNE7,DGAT2,ETNPPL,GPD1L,LPIN2,MGLL,PLA2G4E,SELENOI,STARD7,TMEM86B
PDGF Signaling	2.19	0.904534	0.138	ACP1,EIF2AK2,JUN,MAP2K1,MAPK1,PDGFRB,RASD2,SHC1,SOS2,STAT3,SYNJ1,SYNJ2
Hedgehog 'on' state	1.82	0.904534	0.128	ARRB1,CDC73,DZIP1,EFCAB7,EVC,EVC2,PSMA2,PSMA4,PSMC5,PSMD8,PSME2
Mitotic G1 phase and G1/S transition	1.54	0.904534	0.107	CABLES1,CDC45,CDK7,DYRK1A,PPP2R1B,PPP2R2A,PRIM1,PSMA2,PSMA4,PSMC5,PSMD8,PSME2,RBBP4,SKP1
Netrin Signaling	4.29	1	0.145	ABLIM3,ARPC4,CACNA1C,CACNA1G,CACNA1I,CACNB4,CACNG2,CAMK2B,CAMK2G,CRMP1,DCC,DSCAM,ENAH,MAP2K1,MAPK1,NFATC2,NFATC3,PAK1,PRKACB,PRKG1,RYR2,SNAP25,TIAM1,UNC5B,UNC5C
Miro GTPase Cycle	3.1	1	0.5	MFN2,MYO19,RAP1GDS1,RHOT2
GDNF Family Ligand-Receptor Interactions	2.21	1	0.145	DOK6,DOK7,FRS2,IRS2,JUN,MAP2K1,MAPK1,MAPK10,RASD2,SHC1,SOS2
G alpha (s) signalling events	1.81	1	0.11	ADCY1,ADCY5,ADCYAP1R1,ADRB1,ARRB1,GNAS,GNB4,GNB5,GNG3,GPR83,HTR4,PDE10A,PDE1A,PDE4A,PDE7A,RAMP1
Signaling by NTRK1 (TRKA)	3.45	1.06904	0.173	ADCYAP1R1,AP2A2,AP2S1,DUSP4,FRS2,IRS2,MAP2K1,MAPK1,NGF,PPP2R1B,RIT1,RPS6KA2,SHC1,STAT3
RHOA Signaling	1.72	1.06904	0.113	ARPC4,DLC1,EZR,MYLK,NGEF,PFN2,PIP4K2A,PIP4K2C,PLEKHG5,Ppp1r12b,PTK2B,RAPGEF2,SEPTIN11,SEPTIN3
cAMP-mediated signaling	1.75	1.09109	0.0975	ADCY1,ADCY5,ADORA1,ADRB1,APEX1,CAMK2B,CAMK2G,CAMK4,CREB3L1,DUSP4,GABBR2,GNAS,GRM4,HTR4,MAP2K1,MAPK1,MPPED2,PDE10A,PDE1A,PDE4A,PDE7A,PRKACB,STAT3
Signaling by EGFR	1.51	1.13389	0.14	CBL,EGFR,EPN1,PTPRK,SH3GL3,SH3KBP1,SHC1
Thrombopoietin Signaling	1.43	1.13389	0.127	IRS2,JUN,MAP2K1,MAPK1,RASD2,SHC1,STAT3,STAT5B
Synaptogenesis Signaling Pathway	5.04	1.15079	0.127	ADCY1,ADCY5,AP2A2,AP2S1,ARPC4,CACNB4,CAMK2B,CAMK2G,CDH11,CDH19,CDH23,CDH9,CHN1,CREB3L1,CTNNB1,CTNND1,DAB1,EPHA10,EPHA5,EPHA7,EPHB3,EPHB6,GRIA2,GRIA3,GRM4,ITSN1,MAP1B,MAPK1,Nrxn3,PAK1,PRKACB,RASD2,RELN,SHC1,SNAP25,SOS2,SYT13,SYT5,SYT7,TIAM1
Cell junction organization	2	1.1547	0.13	ACTN1,CADM2,CADM3,CDH11,CDH9,CLDN10,CTNNB1,CTNND1,JUP,LIMS1,PARVB,SDK1
PPAR Signaling	1.88	1.1547	0.121	HSP90AB1,JUN,MAP2K1,MAPK1,NCOR1,NCOR2,NFKBIE,PDGFRB,RASD2,RXRA,SHC1,SOS2,STAT5B
PTEN Signaling	1.37	1.1547	0.0993	CBL,EGFR,FLT1,FOXO1,FOXO3,ITGA7,MAGI2,MAP2K1,MAPK1,PDGFRB,RASD2,SHC1,SOS2,SYNJ1,SYNJ2
AMPK Signaling	3.75	1.21268	0.124	ADRA1D,ADRB1,AK3,ARID1A,CAMKK2,CHRNA1,CHRNA4,CPT1C,CREB3L1,FOXO1,FOXO3,GNAS,GNB4,GNB5,GNG3,HLTF,HMGCR,IRS2,KAT2B,MAPK1,PBRM1,PPM1D,PPM1L,PPP2R1B,PPP2R2A,PPP2R3A,PPP2R5B,PRKACB,RAB39A,SMARCC2
Gap Junction Signaling	3.1	1.21854	0.108	ADCY1,ADCY5,ADRB1,CACNA1G,CREB3L1,CTNNB1,CTTN,DAGLA,DAGLB,EGFR,GAD1,GJA1,GNAS,GRIA2,GRIA3,Gucy2g,HTR2A,KCNQ2,KCNQ3,MAP2K1,MAPK1,MAPK10,PDGFRB,PLA2G4E,PLCD3,PLCH2,PRKACB,PRKG1,RASD2,SLC39A7,SMARCC2,SOS2,TCF4,TUBA8,TUBB2B
Signaling by NOTCH4	1.53	1.26491	0.12	KAT2B,NCSTN,NOTCH2,PSMA2,PSMA4,PSMC5,PSMD8,PSME2,SKP1,TACC3
Ferroptosis Signaling Pathway	1.86	1.29099	0.115	ACSL4,ALOX12B,FDFT1,HMGCR,KEAP1,MAP2K1,MAPK1,NFS1,PHKG2,RASD2,SLC39A14,SLC3A2,SLC7A11,SREBF2,STAT3
PPARα/RXRα Activation	1.82	1.29099	0.103	ADCY1,ADCY5,AP2A2,GNAS,HSP90AB1,JUN,MAP2K1,MAPK1,MED23,NCOR1,NCOR2,NFKBIE,PLCD3,PLCH2,PRKACB,RASD2,RXRA,SHC1,SOS2,STAT5B
Thrombin signalling through proteinase activated receptors (PARs)	1.37	1.34164	0.156	ARRB1,GNB4,GNB5,GNG3,MAPK1
Neuroinflammation Signaling Pathway	1.3	1.34164	0.0852	APP,BIRC6,CREB3L1,CTNNB1,GABBR2,GABRA4,GABRB1,GABRB3,GABRG3,GAD1,GAD2,IFNGR2,IRAK1,JUN,KCNJ3,KCNJ6,MAPK1,MAPK10,MAPK6,MFGE8,NCSTN,NFATC2,NFATC3,NGF,P2RX7,PLA2G4E,SLC6A1
IGF-1 Signaling	1.58	1.41421	0.114	FOXO1,FOXO3,IGFBP3,IRS2,JUN,MAP2K1,MAPK1,PRKACB,RASD2,SHC1,SOS2,STAT3
RAB geranylgeranylation	1.36	1.41421	0.123	RAB27B,RAB33B,RAB39A,RAB3B,RAB3C,RAB3D,RAB4A,RAB8B
ERK/MAPK Signaling	1.65	1.41421	0.0977	CREB3L1,DUSP4,ETS2,ITGA7,KSR1,MAP2K1,MAPK1,PAK1,PLA2G4E,PPM1L,PPP1R3C,PPP2R1B,PPP2R2A,PPP2R3A,PPP2R5B,PRKACB,PTK2B,RASD2,SHC1,SOS2,STAT3
Protein Kinase A Signaling	4.28	1.47959	0.112	ACP1,ADCY1,ADCY5,ANAPC2,ANAPC4,ANAPC5,APEX1,CAMK2B,CAMK2G,CREB3L1,CTNNB1,DCC,DUSP22,DUSP4,GNAS,GNB4,GNB5,GNG3,MAP2K1,MAPK1,MPPED2,MYLK,NFATC2,NFATC3,NFKBIE,PDE10A,PDE1A,PDE4A,PDE7A,PHKG2,PLCD3,PLCH2,Ppp1cc,PPP1R3C,PRKACB,PTK2B,PTPN4,PTPRG,PTPRK,PTPRO,PTPRS,PTPRT,RYR2,TCF4,TIMM50,UBASH3B
G alpha (12/13) signalling events	4.66	1.5	0.2	ABR,ADRA1D,ARHGEF10L,ARHGEF40,FGD1,FGD3,FGD4,GNB4,GNB5,GNG3,ITSN1,NGEF,PLEKHG2,PLEKHG5,SOS2,TIAM1
G Beta Gamma Signaling	3.51	1.5	0.147	ADCY1,CACNA1C,CACNA1G,CACNA1I,CACNB4,CACNG2,EGFR,GNAS,GNB4,GNB5,GNG3,KCNJ3,KCNJ6,MAPK1,PAK1,PRKACB,RASD2,SHC1,SOS2
PAK Signaling	1.58	1.50756	0.111	DSCAM,EPHB3,ITGA7,MAP2K1,MAPK1,MAPK10,MYLK,PAK1,PDGFRB,PTK2B,RASD2,SHC1,SOS2
GNRH Signaling	3.21	1.60357	0.126	ADCY1,ADCY5,CACNA1C,CACNA1G,CACNA1I,CACNB4,CACNG2,CAMK2B,CAMK2G,CREB3L1,EGFR,GNAS,GNB4,GNB5,GNG3,JUN,MAP2K1,MAPK1,MAPK10,PAK1,PRKACB,PTK2B,RASD2,SOS2
Opioid Signalling	2.97	1.60357	0.156	ADCY1,ADCY5,CAMK2B,CAMK2G,CAMK4,CAMKK2,GNB4,GNB5,GNG3,MAPK1,PDE1A,PDE4A,PPP2R1B,PRKACB
Cargo recognition for clathrin-mediated endocytosis	2.26	1.60357	0.131	AP2A2,AP2S1,ARRB1,CBL,DAB2,DVL2,EGFR,EPN1,ITSN1,LDLR,NEDD8,SCARB2,SH3GL3,SH3KBP1
Thrombin Signaling	1.97	1.60357	0.102	ADCY1,ADCY5,ARHGEF10L,ARHGEF28,ARHGEF40,CAMK2B,CAMK2G,CAMK4,EGFR,GNAS,GNB4,GNB5,GNG3,MAP2K1,MAPK1,MYLK,PLCD3,PLCH2,Ppp1r12b,RASD2,RHOT2,SHC1,TBP
Acetylcholine Receptor Signaling Pathway	1.55	1.60591	0.0979	ADCY1,ADCY5,CACNA1C,CACNA1G,CACNA1I,CACNB4,CACNG2,CAMK2B,CAMK2G,CHRNA1,CHRNA4,CREB3L1,KCNJ2,KEAP1,MAPK1,NCSTN,PLCD3,PLCH2,PRKACB
Superpathway of Geranylgeranyldiphosphate Biosynthesis I (via Mevalonate)	3.3	1.63299	0.333	FDPS,GGPS1,HMGCR,HMGCS1,MVD,MVK
Estrogen Receptor Signaling	4.02	1.67126	0.11	ADCY1,ADCY5,ATP5MC1,CACNA1C,CACNB4,CACNG2,CREB3L1,EGFR,FOXO1,FOXO3,GNAS,GNB4,GNB5,GNG3,GPS2,HSP90AB1,JUN,MAP2K1,MAPK1,MED16,MED23,MED30,MMP14,MT-CYB,MT-ND1,MT-ND2,MT-ND4,MT-ND6,NCOR1,NCOR2,NDUFA11,NDUFA13,NDUFB1,NDUFB8,NDUFS8,PAK1,PGR,PLCD3,PLCH2,Ppp1r12b,PRKACB,RASD2,SHC1,SOS2,THRAP3
Serotonin Receptor Signaling	3.5	1.73205	0.102	ADCY1,ADCY5,ADRA1D,ADRB1,APP,ARRB1,CACNA1C,CACNA1G,CACNA1I,CACNB4,CACNG2,CAMK2B,CAMK2G,CREB3L1,FOXO1,FOXO3,GNAS,GNB4,GNB5,GNG3,HTR2A,HTR4,JUN,KCNJ3,KCNJ6,KCNQ2,KCNQ3,MAOB,MAP2K1,MAPK1,MPDZ,MYLK,PAK1,PCBD1,PLA2G4E,PLA2G7,PLCD3,PLCH2,Ppp1r12b,PRKACB,RAB4A,RASD2,RHOT2,RYR2,SLC9A3,SLC9A5,STAT3,TEAD1
Androgen Signaling	2.82	1.73205	0.124	AR,CACNA1C,CACNA1G,CACNA1I,CACNB4,CACNG2,CDK7,GNAS,GNB4,GNB5,GNG3,GTF2A1,GTF2E1,GTF2H1,GTF2H5,JUN,KAT2B,MAPK1,PRKACB,SHC1,TBP
Microautophagy Signaling Pathway	1.74	1.73205	0.106	COL15A1,COL16A1,COL25A1,COL4A1,COL4A2,MIEF1,PSMA2,PSMA4,PSMC5,PSMD8,PSME2,RETREG1,RHOT2,SEC23A,SEC24B,SIDT2,VTA1
Regulation of lipid metabolism by PPARalpha	3.05	1.80739	0.143	FDFT1,GPS2,HMGCR,HMGCS1,MED16,MED23,MED30,MED7,NCOR1,NCOR2,NFYB,NR1D1,PPARGC1B,RORA,RXRA,SREBF2,THRAP3
NCAM signaling for neurite out-growth	2.45	1.89737	0.164	AGRN,CACNA1C,CACNA1G,CACNA1I,CACNB4,CNTN2,COL4A1,COL4A2,MAPK1,SPTAN1
D-myo-inositol-5-phosphate Metabolism	1.73	1.94145	0.101	ACP1,DUSP4,MTMR4,NOCT,PGAM5,PIP4K2A,PIP4K2C,PLCD3,PLCH2,PPFIA3,PPM1L,Ppp1cc,PPP1R3C,PPP2R1B,PPP2R2A,PPP2R3A,PPP2R5B,PTPRO,SYNJ1,SYNJ2
Mitochondrial Dysfunction	2.95	2	0.105	APP,ATP5MC1,ATP5MF,ATP5PF,ATP5PO,CACNA1C,CACNA1G,CACNA1I,CACNB4,CACNG2,CAMK2B,CAMK2G,CREB3L1,LRRK2,MAOB,MAPK10,MFN2,MT-CO1,MT-CYB,MT-ND1,MT-ND2,MT-ND4,MT-ND6,NCSTN,NDUFA11,NDUFA13,NDUFB1,NDUFB8,NDUFS8,PARK7,PRKACB,RHOT2,SOD1,TOMM22,UQCR10,ZNF746
Mevalonate Pathway I	2.08	2	0.286	HMGCR,HMGCS1,MVD,MVK
1D-myo-inositol Hexakisphosphate Biosynthesis II (Mammalian)	1.76	2	0.235	INPP5A,ITPKA,SYNJ1,SYNJ2
D-myo-inositol (1,3,4)-trisphosphate Biosynthesis	1.76	2	0.235	INPP5A,ITPKA,SYNJ1,SYNJ2
Superpathway of D-myo-inositol (1,4,5)-trisphosphate Metabolism	1.38	2	0.182	INPP5A,ITPKA,SYNJ1,SYNJ2
Ephrin B Signaling	2.89	2.12132	0.167	ACP1,CBL,CTNNB1,EPHB3,EPHB6,GNAS,GNB4,GNB5,GNG3,ITSN1,MAPK1,PAK1
GPER1 signaling	2.27	2.12132	0.178	ADCY1,ADCY5,GNAS,GNB4,GNB5,GNG3,PRKACB,SHC1
HSP90 chaperone cycle for steroid hormone receptors in the presence of ligand	1.75	2.12132	0.145	AR,DYNC1I1,FKBP5,HSP90AB1,HSPA2,PGR,TUBA8,TUBB2B
EPH-Ephrin signaling	2.79	2.13809	0.149	AP2A2,AP2S1,ARHGEF28,ARPC4,EPHA10,EPHA5,EPHA7,EPHB3,EPHB6,ITSN1,NCSTN,NGEF,PAK1,TIAM1
Ephrin Receptor Signaling	2.22	2.13809	0.109	ACP1,ARPC4,CREB3L1,EPHA10,EPHA5,EPHA7,EPHB3,EPHB6,GNAS,GNB4,GNB5,GNG3,ITGA7,ITSN1,MAP2K1,MAPK1,NGEF,PAK1,RASD2,SHC1,SOS2,STAT3
RHO GTPases Activate Formins	1.35	2.13809	0.101	DAAM1,DVL2,DYNC1I1,FMNL2,MAD2L1,NDEL1,NUP98,PFN2,PPP2R1B,PPP2R5B,RCC2,SCAI,TUBA8,TUBB2B
Opioid Signaling Pathway	3.32	2.2	0.114	ADCY1,ADCY5,AP2A2,AP2S1,ARRB1,CACNA1C,CACNA1G,CACNA1I,CACNB4,CACNG2,CAMK2B,CAMK2G,CAMK4,CREB3L1,CTNNB1,GNAS,GNB4,GNB5,GNG3,KCNJ3,KCNJ6,MAP2K1,MAPK1,MAPK6,PDE1A,PRKACB,RASD2,RGS6,RPS6KA2,RYR2,SOS2,TCF4
Cholesterol Biosynthesis I	3.15	2.23607	0.385	DHCR7,FDFT1,LSS,MSMO1,SQLE
Cholesterol Biosynthesis II (via 24,25-dihydrolanosterol)	3.15	2.23607	0.385	DHCR7,FDFT1,LSS,MSMO1,SQLE
Cholesterol Biosynthesis III (via Desmosterol)	3.15	2.23607	0.385	DHCR7,FDFT1,LSS,MSMO1,SQLE
Signaling by Rho Family GTPases	1.43	2.23607	0.0899	ARPC4,CDH11,CDH19,CDH23,CDH9,EZR,GNAS,GNB4,GNB5,GNG3,ITGA7,JUN,MAP2K1,MAP3K21,MAPK1,MAPK10,MYLK,PAK1,PIP4K2A,PIP4K2C,PTK2B,RHOT2,SEPTIN11,SEPTIN3
Degradation of beta-catenin by the destruction complex	2	2.3094	0.13	CTNNB1,PPP2R1B,PPP2R5B,PSMA2,PSMA4,PSMC5,PSMD8,PSME2,SKP1,TCF4,TLE2,TLE3
Relaxin Signaling	3.31	2.33333	0.135	ADCY1,ADCY5,APEX1,GAD1,GNAS,GNB4,GNB5,GNG3,Gucy2g,JUN,MAP2K1,MAPK1,MPPED2,NFKBIE,PDE10A,PDE1A,PDE4A,PDE7A,PRKACB,SLC39A7,SMARCC2
Sirtuin Signaling Pathway	3.67	2.35339	0.117	ACSS2,APEX1,APP,ATG2A,ATP5MC1,ATP5PF,CPT1C,FOXO1,FOXO3,GABPA,GADD45A,JUN,MAPK1,MAPK6,MT-CYB,MT-ND1,MT-ND2,MT-ND4,MT-ND6,NDUFA11,NDUFA13,NDUFB1,NDUFB8,NDUFS8,PGAM1,PGAM2,POLR3D,SOD1,STAT3,SUV39H1,TIMM50,TOMM22,TP73,TUBA8
Activation of gene expression by SREBF (SREBP)	6.27	2.49615	0.317	DHCR7,FDFT1,FDPS,GGPS1,HMGCR,HMGCS1,LSS,MVD,MVK,NFYB,RXRA,SQLE,SREBF2
Superpathway of Inositol Phosphate Compounds	1.5	2.5	0.0932	ACP1,DUSP4,INPP5A,ITPKA,MTMR4,NOCT,PGAM5,PIP4K2A,PIP4K2C,PLCD3,PLCH2,PPFIA3,PPM1L,Ppp1cc,PPP1R3C,PPP2R1B,PPP2R2A,PPP2R3A,PPP2R5B,PTPRO,SYNJ1,SYNJ2
Gαs Signaling	1.67	2.52982	0.111	ADCY1,ADCY5,ADRB1,CREB3L1,GNAS,GNB4,GNB5,GNG3,HTR4,MAP2K1,MAPK1,PRKACB,RAPGEF2,RYR2
Beta-catenin independent WNT signaling	1.33	2.52982	0.108	AP2A2,AP2S1,CTNNB1,DAAM1,DVL2,GNB4,GNB5,GNG3,NLK,PRICKLE1,PRKG1
Cholesterol biosynthesis	7.08	2.7136	0.44	DHCR7,FDFT1,FDPS,GGPS1,HMGCR,HMGCS1,LSS,MSMO1,MVD,SQLE,SREBF2
Superpathway of Cholesterol Biosynthesis	6.29	2.7136	0.379	DHCR7,FDFT1,FDPS,GGPS1,HMGCR,HMGCS1,LSS,MSMO1,MVD,MVK,SQLE
Granzyme A Signaling	2.3	2.7136	0.149	APEX1,MT-ND1,MT-ND2,MT-ND4,MT-ND6,NDUFA11,NDUFA13,NDUFB1,NDUFB8,NDUFS8,TREX1
L1CAM interactions	3.24	2.82843	0.144	AP2A2,AP2S1,CNTN1,CNTN2,EGFR,EZR,KCNQ2,KCNQ3,LAMA5,MAP2K1,MAPK1,NRP1,PAK1,RPS6KA2,SCN1A,SPTAN1,TUBA8,TUBB2B
3-phosphoinositide Degradation	1.32	2.88675	0.0933	ACP1,DUSP4,MTM1,MTMR4,NOCT,PGAM5,PPFIA3,PPM1L,Ppp1cc,PPP1R3C,PPP2R1B,PPP2R2A,PPP2R3A,PPP2R5B,PTPMT1,PTPRO,SYNJ1,SYNJ2
Clathrin-mediated endocytosis	3.47	2.9824	0.146	AP2A2,AP2S1,ARPC4,ARRB1,BIN1,CBL,CTTN,DAB2,DVL2,EGFR,EPN1,ITSN1,LDLR,SCARB2,SH3GL3,SH3KBP1,SNX9,SYNJ1,SYNJ2
Circadian Clock	2.04	3	0.153	CRY1,NCOR1,NR1D1,PER2,Ppp1cc,RAI1,RORA,RXRA,SKP1
Circadian Rhythm Signaling	5.55		0.138	ADCY1,ADCY5,ADCYAP1R1,ADRB1,CACNA1C,CACNA1G,CACNA1I,CACNB4,CACNG2,CAMK2B,CAMK2G,CREB3L1,CRY1,GAD1,GNAS,GNB4,GNB5,GNG3,GRIA2,GRIA3,Gucy2g,MAP2K1,MAPK1,NGF,NR1D1,PER2,PER3,PLCD3,PLCH2,PRKACB,PRKG1,PTGDS,RASD2,RORA,RYR2,SLC39A7,SMARCC2
GABA Receptor Signaling	5.33		0.174	ADCY1,ADCY5,AP2A2,AP2S1,CACNA1C,CACNA1G,CACNA1I,CACNB4,CACNG2,GABBR2,GABRA4,GABRB1,GABRB3,GABRG3,GAD1,GAD2,GNAS,GNB4,GNB5,GNG3,KCNQ2,KCNQ3,SLC6A1
NGF processing	3.06		0.75	FURIN,NGF,PCSK5
Dopamine Receptor Signaling	2.98		0.163	ADCY1,ADCY5,COMT,MAOB,PCBD1,PPM1L,Ppp1cc,PPP1R3C,PPP2R1B,PPP2R2A,PPP2R3A,PPP2R5B,PRKACB
Reelin signalling pathway	2.69		0.6	DAB1,RELN,SH3KBP1
Axonal Guidance Signaling	2.49		0.0922	ABLIM3,ADAM22,ADAMTS1,ADAMTS10,ADAMTS17,ADAMTS3,ADAMTS6,ADAMTS9,ARPC4,DCC,EPHA10,EPHA5,EPHA7,EPHB3,EPHB6,GNAS,GNB4,GNB5,GNG3,ITGA7,ITSN1,KLC1,MAP2K1,MAPK1,MMP14,NFATC2,NFATC3,NGEF,NGF,NRP1,PAK1,PFN2,PLCD3,PLCH2,PLXNC1,PRKACB,RASD2,SEMA3C,SEMA3D,SEMA5A,SHC1,SOS2,TUBA8,TUBB2B,UNC5B,UNC5C,WNT10A
Epoxysqualene Biosynthesis	2.43		1	FDFT1,SQLE
Glutamate Dependent Acid Resistance	2.43		1	GAD1,GAD2
Glucocorticoid Receptor Signaling	2.42		0.0893	AR,ARID1A,ATP5MC1,CDK7,EGFR,FKBP5,FOXO3,GABPA,GJA1,GTF2A1,GTF2E1,GTF2H1,GTF2H5,HLTF,HSP90AB1,Hspa1b,HSPA2,IFNAR1,JUN,KAT2B,KRT73,MAP2K1,MAPK1,MAPK10,MT-CYB,MT-ND1,MT-ND2,MT-ND4,MT-ND6,NCOR1,NCOR2,NDUFA11,NDUFA13,NDUFB1,NDUFB8,NDUFS8,NFATC2,NFATC3,NFKBIE,PBRM1,PC,PGR,PLA2G4E,PRKACB,RASD2,RXRA,SHC1,SMARCC2,SOS2,STAT3,STAT5B,TBP
Antiproliferative Role of Somatostatin Receptor 2	2.17		0.143	GAD1,GNB4,GNB5,GNG3,Gucy2g,MAP2K1,MAPK1,RASD2,SLC39A7,SMARCC2,SST
NR1D1 (REV-ERBA) represses gene expression	1.69		0.5	NCOR1,NR1D1
Rapoport-Luebering Glycolytic Shunt	1.69		0.5	PGAM1,PGAM2
RHO GTPases activate KTN1	1.59		0.273	KIF5A,KIF5B,KLC1
Signaling by Leptin	1.59		0.273	IRS2,STAT3,STAT5B
Cell Cycle Regulation by BTG Family Proteins	1.58		0.158	NOCT,PPM1L,PPP2R1B,PPP2R2A,PPP2R3A,PPP2R5B
Clathrin-mediated Endocytosis Signaling	1.53		0.0962	AP1G2,AP2A2,AP2S1,AP3M2,ARPC4,ARRB1,CBL,CLU,CTTN,DAB2,EPN1,FGF11,FGF13,FGF2,LDLR,RAB4A,SH3GL3,SH3KBP1,SNX9,SYNJ1
Glutamate Degradation III (via 4-aminobutyrate)	1.48		0.4	GAD1,GAD2
Trans, trans-farnesyl Diphosphate Biosynthesis	1.48		0.4	FDPS,GGPS1
Interleukin-7 signaling	1.45		0.19	BRWD1,IRS2,STAT3,STAT5B
rRNA processing	1.37		0.156	MT-CO1,MT-CYB,MT-ND1,MT-ND2,MT-ND4
Protein Ubiquitination Pathway	1.34		0.0879	ANAPC2,ANAPC4,ANAPC5,BIRC6,CBL,DNAJC28,HSP90AB1,HSPA12A,HSPA2,IFT25,PSMA2,PSMA4,PSMC5,PSMD8,PSME2,SKP1,UBE2E2,UBE2O,UBE2W,UCHL3,USP16,USP29,USP35,USP47
GDP-mannose Biosynthesis	1.33		0.333	GMPPA,GPI
Glycine Cleavage Complex	1.33		0.333	AMT,GCSH
UDP-N-acetyl-D-glucosamine Biosynthesis II	1.33		0.333	GFPT1,PGM3
Acyl-CoA Hydrolysis	1.3		0.214	ACOT7,ACOT9,THEM4
Neurovascular Coupling Signaling Pathway	4.48	-1.46059	0.134	ADORA1,APP,CACNA1C,CACNA1G,CACNA1I,CACNB4,CACNG2,DAGLA,ENTPD3,GABBR2,GABRA4,GABRB1,GABRB3,GABRG3,GAD1,GJA1,GRIA2,GRIA3,Gucy2g,KCNJ2,KCNJ3,KCNJ6,LRRC55,PLA2G4E,PLA2G7,Ppp1r12b,PRKACB,PRKG1,RYR2,SLC39A7,SMARCC2
Cardiac β-adrenergic Signaling	4.43	0.942809	0.144	ADCY1,ADCY5,ADRB1,APEX1,CACNA1C,CACNB4,CACNG2,GNAS,GNB4,GNB5,GNG3,MPPED2,PDE10A,PDE1A,PDE4A,PDE7A,PPM1L,Ppp1cc,PPP1R3C,PPP2R1B,PPP2R2A,PPP2R3A,PPP2R5B,PRKACB,RYR2,SLC8A2
Sleep NREM Signaling Pathway	4.19	-1.14708	0.165	ADCY1,ADCY5,ADORA1,ADRB1,CAMK2B,CAMK2G,CREB3L1,EGFR,GABRA4,GABRB1,GABRB3,GABRG3,GNAS,MAP2K1,MAPK1,PER2,PRKACB,RASD2,SIK3
Sperm Motility	2.98	0.632456	0.113	ALK,AXL,CACNA1G,CACNA1I,CLK2,DDR2,DYRK1A,DYRK3,EGFR,EPHA5,EPHB3,ERBB4,FLT1,GNAS,GNB4,GNB5,GNG3,MAP2K1,PDE1A,PDE4A,PDGFRB,PLA2G4E,PLA2G7,PLCD3,PLCH2,PRKACB,PRKG1,PTK2B,SLC9A5
Role of NFAT in Cardiac Hypertrophy	2.91	0.654654	0.116	ADCY1,ADCY5,CABIN1,CACNA1C,CACNA1G,CACNA1I,CACNB4,CACNG2,CAMK2B,CAMK2G,CAMK4,GNAS,GNB4,GNB5,GNG3,MAP2K1,MAPK1,MAPK10,PLCD3,PLCH2,PRKACB,RASD2,RCAN1,SHC1,SLC8A2,SOS2
Adrenomedullin signaling pathway	2.62	1.88562	0.116	ADCY1,ADCY5,GAD1,GNAS,Gucy2g,KCNQ2,KCNQ3,MAP2K1,MAPK1,MAPK10,MAPK6,MYLK,PLCD3,PLCH2,PRKACB,PRKG1,PTK2B,RASD2,RXRA,SHC1,SLC39A7,SMARCC2,SOS2
Agrin Interactions at Neuromuscular Junction	2.54	1	0.159	AGRN,CHRNA1,CTTN,EGFR,ERBB4,GABPA,JUN,MAPK1,MAPK10,PAK1,RASD2
Sertoli Cell-Sertoli Cell Junction Signaling	2.42	1.56893	0.107	ACTN1,AR,CDH11,CDH19,CDH23,CDH9,CLDN10,CREB3L1,CTNNB1,EGFR,EPB41,EPN1,GJA1,JUN,JUP,KEAP1,LAMA5,MAP2K1,MAPK1,MAPK10,PAK1,RAB8B,RASD2,SPTAN1,TUBA8,TUBB2B
Vasopressin regulates renal water homeostasis via Aquaporins	2.4	2.12132	0.186	ADCY1,ADCY5,GNAS,GNB4,GNB5,GNG3,MYO5B,PRKACB
Platelet homeostasis	2.23	2.3094	0.14	ATP2B2,GNAS,GNB4,GNB5,GNG3,P2RX7,PDE10A,PDE1A,PPP2R1B,PPP2R5B,PRKG1,SLC8A2
Regulation of mitotic cell cycle	2.15	1.73205	0.136	ANAPC2,ANAPC4,ANAPC5,CDC14A,MAD2L1,PSMA2,PSMA4,PSMC5,PSMD8,PSME2,PTTG1,SKP1
nNOS Signaling in Skeletal Muscle Cells	2.1		0.167	CACNA1C,CACNA1G,CACNA1I,CACNB4,CACNG2,CHRNA1,RYR2,SNTB2
Thyroid Cancer Signaling	2.08	1.50756	0.139	ALK,CTNNB1,FOXO1,IRS2,JUN,MAP2K1,MAPK1,NGF,RASD2,SHC1,TCF4
Pulmonary Fibrosis Idiopathic Signaling Pathway	2.02	0.179605	0.0951	ADAMTS1,AXL,COL15A1,COL16A1,COL25A1,COL4A1,COL4A2,CTNNB1,EED,EGFR,EPHB3,FGF2,FOXO1,FOXO3,JARID2,JUN,MAP2K1,MAPK1,MAPK10,MMP14,NOTCH2,PDGFRB,PTK2B,RASD2,RBBP4,RPS6KA2,RTEL1,SOS2,STAT3,TCF4,WNT10A
Gustation Pathway	1.92	-0.218218	0.104	ADCY1,ADCY5,ASIC1,CACNA1C,CACNA1G,CACNA1I,CACNB4,CACNG2,DAGLB,GABRA4,GABRB1,GABRB3,GABRG3,KCNQ2,KCNQ3,LIPG,LRRC8C,P2RX7,PRKACB,SCN1A,TRPM4
Cardiac conduction	1.89	-1.06904	0.115	ATP2B2,CACNA1C,CAMK2B,CAMK2G,FGF11,FGF13,FXYD6,KAT2B,KCND2,KCND3,KCNJ2,MME,RYR2,SCN1A,SLC8A2
Response to elevated platelet cytosolic Ca2+	1.83	-0.774597	0.114	ACTN1,APP,CD109,CLU,CYRIB,LGALS3BP,NHLRC2,PCDH7,PCYOX1L,PPIA,PROS1,RAB27B,SOD1,TEX264,WDR1
Melanocyte Development and Pigmentation Signaling	1.8	1.66667	0.122	ADCY1,ADCY5,CREB3L1,GNAS,MAP2K1,MAPK1,PRKACB,RASD2,RPS6KA2,SH2B2,SHC1,SOS2
Regulation of the Epithelial-Mesenchymal Transition Pathway	1.8		0.103	CTNNB1,DVL2,EGFR,FGF11,FGF13,FGF2,FRS2,ID2,JAG2,MAP2K1,MAPK1,NCSTN,NOTCH2,PDGFRB,RASD2,SOS2,STAT3,TCF4,TWIST2,WNT10A
Epithelial Adherens Junction Signaling	1.79	0.242536	0.108	ARPC4,CTNNB1,CTNND1,EGFR,MAGI2,NOTCH2,PAK1,PPM1L,PPP2R1B,PPP2R2A,PPP2R3A,PPP2R5B,RACGAP1,RASD2,TCF4,TIAM1,ZBTB33
Cellular Effects of Sildenafil (Viagra)	1.68		0.107	ADCY1,ADCY5,CACNA1C,CACNB4,CACNG2,GNAS,KCNQ2,KCNQ3,MYLK,PDE1A,PDE4A,PLCD3,PLCH2,Ppp1r12b,PRKACB,PRKG1
White Adipose Tissue Browning Pathway	1.67	1.06904	0.109	ADCY1,ADCY5,CACNA1C,CACNA1G,CACNA1I,CACNB4,CACNG2,CAMKK2,CREB3L1,GNAS,MAPK1,NDN,PRKACB,PRKG1,RXRA
FLT3 Signaling in Hematopoietic Progenitor Cells	1.57	0.707107	0.122	CBL,CREB3L1,MAP2K1,MAPK1,RASD2,RPS6KA2,SHC1,SOS2,STAT3,STAT5B
Tight Junction Signaling	1.57		0.1	CLDN10,CPSF6,CTNNB1,EPB41,JUN,MAGI2,MPDZ,MYLK,NUDT21,PPM1L,PPP2R1B,PPP2R2A,PPP2R3A,PPP2R5B,PRKACB,SNAP25,SPTAN1,TIAM1
Transport of bile salts and organic acids, metal ions and amine compounds	1.53	0	0.12	EMB,SLC13A3,SLC16A7,SLC22A15,SLC30A10,SLC30A3,SLC39A14,SLC39A7,SLC5A3,SLC6A1
Transcriptional regulation of white adipocyte differentiation	1.5	0	0.119	KLF5,MED16,MED23,MED30,MED7,NCOR1,NCOR2,RXRA,SREBF2,THRAP3
Renin-Angiotensin Signaling	1.48	1.66667	0.107	ADCY1,ADCY5,JUN,MAP2K1,MAPK1,MAPK10,PAK1,PRKACB,PTK2B,RASD2,SHC1,SOS2,STAT3
Cellular response to heat stress	1.47	1.41421	0.113	AAAS,CAMK2B,CAMK2G,HIKESHI,HSP90AB1,HSPA12A,HSPA2,MAPK1,NUP188,NUP98,ST13
Mitotic G2-G2/M phases	1.45	1.14708	0.0955	CDK7,CEP43,FKBPL,HAUS6,HSP90AB1,LCMT1,PCM1,PHLDA1,PPP2R1B,PPP2R2A,PSMA2,PSMA4,PSMC5,PSMD8,PSME2,RBBP4,SKP1,TUBA8,TUBB2B
Dilated Cardiomyopathy Signaling Pathway	1.39	1.89737	0.1	ADCY1,ADCY5,ADRB1,CACNA1C,CACNA1G,CACNA1I,CACNB4,CACNG2,CAMK2B,CAMK2G,CAMK4,GNAS,MAPK1,PRKACB,RYR2
Prostate Cancer Signaling	1.35		0.105	AR,CREB3L1,CTNNB1,FOXO1,HSP90AB1,MAP2K1,MAPK1,NFKBIE,RASD2,SOS2,SRD5A1,SUV39H1
B Cell Activating Factor Signaling	1.35	-0.447214	0.14	JUN,MAPK1,MAPK10,NFATC2,NFATC3,NFKBIE
Oncostatin M Signaling	1.35	0.447214	0.14	MAP2K1,MAPK1,RASD2,SHC1,STAT3,STAT5B
Creatine metabolism	1.33		0.333	GAMT,SLC6A8
MSP-RON Signaling in Cancer Cells Pathway	1.33	1.1547	0.1	CREB3L1,CTNNB1,EGFR,ETS2,JUN,KLK10,MAP2K1,MAPK1,PTK2B,RASD2,RPS6KA2,SOS2,STAT3,TCF4
Sensory processing of sound by outer hair cells of the cochlea	1.31	1.13389	0.127	ATP2B2,CDH23,ESPN,EZR,LHFPL5,OTOGL,SPTAN1
Colanic Acid Building Blocks Biosynthesis	1.3		0.214	GALK1,GMPPA,GPI
