# Supplementary material for: Profiling hippocampal neuronal populations reveals unique gene expression mosaics reflective of connectivity-based degeneration in the Ts65Dn mouse model of Down syndrome and Alzheimer’s disease
Source: Front Mol Neurosci. 2025 Feb 26;18:1546375. doi: 10.3389/fnmol.2025.1546375 (PMC11897496; doi:10.3389/fnmol.2025.1546375)
Supplement: SUPPLEMENTARY TABLE S9 — List of IPA canonical pathways significantly dysregulated in DGCs in Ts compared to 2N. [file Table_9.XLSX]

## Sheet: Sign canonical
Ingenuity Canonical Pathways_DG Ts vs 2N_6MO M	-log(p-value)	zScore	Ratio	Molecules		NOTE: yellow highlight_"non-neuronal"
NR1H2 and NR1H3-mediated signaling	1.33	-2	0.08	KDM4A,NCOR2,NRIP1,RXRB
Amyotrophic Lateral Sclerosis Signaling	2.89	-1.66667	0.0862	ALS2,CACNG3,GRIA2,GRIA4,GRIK3,GRIN1,GRIN2A,PIK3C2B,PPP3CA,SOD1
HEY1 Signaling Pathway	1.48	-1.66667	0.0559	JAG1,MEF2C,NCOR2,PIK3C2B,PINK1,RUNX2,SMAD1,SMAD9,TGFB2
Calcium Signaling	6.14	-1.41421	0.0955	ATP2B3,CACNA1G,CACNA1H,CACNG3,CAMK2D,CAMKK1,CHP1,GRIA2,GRIA4,GRIN1,GRIN2A,HDAC10,HDAC9,ITPR2,MAPK3,MEF2C,PPP3CA,PRKAR1B,RYR3,SLC8A2,TRPC4
HIF1α Signaling	2.3	-1.38675	0.0622	CAMK2D,CCNG2,CHP1,HSPA14,HSPA1A/HSPA1B,MAP2K5,MAPK3,PIK3C2B,PPP3CA,PRKCG,RALB,STAT3,TGFB2
Assembly and cell surface presentation of NMDA receptors	2.22	-1.34164	0.116	CAMK2D,GRIN1,GRIN2A,KIF17,TUBB4B
Dermatan Sulfate Biosynthesis (Late Stages)	1.94	-1.34164	0.1	CHST2,HS3ST4,HS6ST3,NDST4,UST
Chondroitin Sulfate Biosynthesis (Late Stages)	1.84	-1.34164	0.0943	CHST2,HS3ST4,HS6ST3,NDST4,UST
Chondroitin Sulfate Biosynthesis	1.6	-1.34164	0.082	CHST2,HS3ST4,HS6ST3,NDST4,UST
Dermatan Sulfate Biosynthesis	1.54	-1.34164	0.0794	CHST2,HS3ST4,HS6ST3,NDST4,UST
Neurexins and neuroligins	3.06	-1.13389	0.123	EPB41,GRIN1,GRIN2A,GRM1,HOMER3,NLGN1,SYT7
Synaptic adhesion-like molecules	2.64	-1	0.19	GRIA4,GRIN1,GRIN2A,LRFN4
nNOS Signaling in Neurons	2.05	-1	0.106	CHP1,GRIN1,GRIN2A,PPP3CA,PRKCG
Mitochondrial Dysfunction	2.88	-0.894427	0.0581	AIFM1,APP,ATP5PF,ATP5PO,ATPAF2,CACNA1G,CACNA1H,CACNG3,CAMK2D,CHP1,ITPR2,MAPT,MT-CO1,MT-ND6,PIK3C2B,PINK1,PPIF,PPP3CA,PRKAR1B,SOD1
Xenobiotic Metabolism CAR Signaling Pathway	2.57	-0.83205	0.067	ALDH1L1,CHST2,HS3ST4,HS6ST3,MAP2K5,MAPK3,NDST4,NRIP1,PPM1L,PPP2R3A,PRKCG,SCAND1,UST
Glutamate Receptor Signaling	4.14	-0.816497	0.136	GNG3,GRIA2,GRIA4,GRIK3,GRIN1,GRIN2A,GRM1,HOMER3,PICK1
VDR/RXR Activation	2.89	-0.816497	0.103	CALB1,HR,IGFBP5,NCOR2,PRKCG,RUNX2,RXRB,TGFB2
NCAM signaling for neurite out-growth	2.2	-0.816497	0.0984	CACNA1G,CACNA1H,CNTN2,GFRA1,MAPK3,SPTBN2
Neurovascular Coupling Signaling Pathway	3.64	-0.727607	0.0733	APP,CACNA1G,CACNA1H,CACNG3,GRIA2,GRIA4,GRIN1,GRIN2A,GRM1,ITPR2,KCNJ6,MAPT,ORAI2,PLA2G3,PRKAR1B,RHOA,RYR3
p38 MAPK Signaling	3.35	-0.707107	0.0917	HMGN1,IL1R1,IRAK1,MAPK14,MAPT,MEF2C,PLA2G3,RPS6KA2,RPS6KA3,TAB1,TGFB2
Heparan Sulfate Biosynthesis (Late Stages)	2.72	-0.707107	0.0964	AARSD1,CHST2,EXTL3,HS3ST4,HS6ST3,LIPE,NDST4,UST
Heparan Sulfate Biosynthesis	2.5	-0.707107	0.0889	AARSD1,CHST2,EXTL3,HS3ST4,HS6ST3,LIPE,NDST4,UST
PI3K/AKT Signaling	1.66	-0.707107	0.055	IFNAR1,IL1R1,ITGA4,ITGAV,MAPK3,PPM1L,PPP2R3A,RALB,SYNJ1,SYNJ2,YWHAQ
Interleukin-1 family signaling	1.6	-0.707107	0.062	IL1R1,IRAK1,PSMA7,PTPN12,PTPN2,PTPN5,STAT3,TAB1
Insulin Receptor Signaling	2.29	-0.632456	0.0714	EIF2B1,GRB10,LIPE,MAPK3,PIK3C2B,PRKAR1B,RALB,RPTOR,SYNJ1,SYNJ2
RHO GTPase cycle	2.5	-0.625543	0.0511	ADD3,ALS2,ARHGAP21,ARHGAP23,ARHGAP24,ARHGAP29,ARHGAP44,ARHGEF25,ARHGEF26,CHN2,ITSN1,JAG1,KALRN,LMNB1,MACO1,NET1,RHOA,RHOU,SRGAP1,STMN2,TIAM1,TIAM2,WDR81
Xenobiotic Metabolism PXR Signaling Pathway	2.13	-0.57735	0.0615	ALDH1L1,CAMK2D,CHST2,HS3ST4,HS6ST3,NCOR2,NDST4,NRIP1,PRKAR1B,PRKCG,SCAND1,UST
GM-CSF Signaling	1.92	-0.447214	0.0857	CAMK2D,MAPK3,PIK3C2B,PPP3CA,RALB,STAT3
CD40 Signaling	1.44	-0.447214	0.0746	MAP2K5,MAPK14,MAPK3,PIK3C2B,STAT3
Glutaminergic Receptor Signaling Pathway (Enhanced)	5.95	-0.392232	0.08	CACNA1G,CACNA1H,CACNG3,CAMK2D,CHP1,DGKB,DGKE,DGKZ,GRIA2,GRIA4,GRIK3,GRIN1,GRIN2A,GRM1,ITPR2,MAPK14,MAPK3,PIK3C2B,PLA2G3,PLCD4,PPP3CA,PRKAR1B,PRKCG,RPTOR,SCN9A,TGFB2
EPH-Ephrin signaling	1.84	-0.377964	0.0745	EFNA5,EPHA7,GRIN1,ITSN1,KALRN,RHOA,TIAM1
PPAR Signaling	1.56	-0.377964	0.0654	IL1R1,MAPK3,NCOR2,NRIP1,RALB,SCAND1,TAB1
Endocannabinoid Developing Neuron Pathway	3.14	-0.333333	0.0866	GNG3,MAP2K5,MAPK14,MAPK3,PIK3C2B,PRKAR1B,RALB,RHOA,RPTOR,STAT3,STMN2
Reelin Signaling in Neurons	2.84	-0.333333	0.0797	APP,ARHGEF25,ARHGEF26,CAMK2D,GRIN1,GRIN2A,MAP2K5,MAPK3,MAPT,PIK3C2B,RHOA
DHCR24 Signaling Pathway	1.89	-0.333333	0.0657	APP,MAPT,NLGN1,PIK3C2B,PRKCG,RALB,RXRB,SOX9,THRB
Semaphorin Neuronal Repulsive Signaling Pathway	1.66	-0.333333	0.06	ITGA4,ITGAV,MAP2K5,MAPT,PDE4B,Pde4d,PIK3C2B,PRKAR1B,RHOA
ID1 Signaling Pathway	1.65	-0.301511	0.0547	APP,FGFRL1,LIFR,MAPK14,MAPK3,PIK3C2B,RALB,SMAD1,SMAD9,STAT3,TGFB2
Endocannabinoid Neuronal Synapse Pathway	6.15	-0.258199	0.114	CACNA1G,CACNA1H,CACNG3,CHP1,GNG3,GRIA2,GRIA4,GRIN1,GRIN2A,GRM1,ITPR2,KCNJ6,MAPK14,MAPK3,PLCD4,PPP3CA,PRKAR1B
Synaptic Long Term Depression	3.43	-0.258199	0.0758	CACNA1G,CACNA1H,CACNG3,GRIA2,GRIA4,GRM1,ITPR2,MAPK3,PLA2G3,PLCD4,PPM1L,PPP2R3A,PRKCG,RALB,RYR3
Synaptogenesis Signaling Pathway	5.17	0	0.0762	CAMK2D,CPLX1,EFNA5,EPHA7,GRIA2,GRIA4,GRIN1,GRIN2A,GRM1,ITSN1,KALRN,MAPK14,MAPK3,MAPT,NLGN1,NTRK2,PIK3C2B,PRKAR1B,RALB,RHOA,SYN2,SYN3,SYT7,TIAM1
Opioid Signaling Pathway	4.5	0	0.075	CACNA1G,CACNA1H,CACNG3,CAMK2D,GNG3,GRIN1,GRIN2A,ITPR2,KCNJ6,MAP2K5,MAPK3,OPRL1,PPP3CA,PRKAR1B,PRKCG,RALB,RGS11,RGS14,RPS6KA2,RPS6KA3,RYR3
Glutamate binding, activation of AMPA receptors and synaptic plasticity	3.7	0	0.188	CACNG3,CAMK2D,GRIA2,GRIA4,PICK1,PRKCG
Netrin Signaling	3.53	0	0.0809	CACNA1G,CACNA1H,CACNG3,CAMK2D,CHP1,ITPR2,MAPK3,PIK3C2B,PPP3CA,PRKAR1B,PRKCG,RHOA,RYR3,TIAM1
Protein Kinase A Signaling	2.65	0	0.0535	ADD3,CAMK2D,CHP1,DUSP11,GLI3,GNG3,ITPR2,LIPE,MAP3K1,MAPK3,PDE4B,PLCD4,PPP3CA,PRKAR1B,PRKCG,PTPN12,PTPN2,PTPN5,RHOA,RYR3,TGFB2,YWHAQ
Activin Inhibin Signaling Pathway	2.56	0	0.0642	COL11A2,IGHM,IL1R1,LIPE,MAP2K5,MAP3K1,MAPK14,MAPK3,PIK3C2B,RHOA,SMAD1,SMAD9,STAT3,TGFB2
Telomerase Signaling	2.55	0	0.0833	ETS2,HDAC10,HDAC9,MAPK3,PIK3C2B,PPM1L,PPP2R3A,RALB,TERF1
DAG and IP3 signaling	2.31	0	0.122	CAMK2D,CAMKK1,ITPR2,PRKAR1B,PRKCG
Transcriptional Regulation by MECP2	2.14	0	0.0952	CAMK2D,GRIA2,GRIN2A,IRAK1,MEF2C,NCOR2
IGF-1 Signaling	2.09	0	0.0762	GRB10,IGFBP5,MAPK3,PIK3C2B,PRKAR1B,RALB,STAT3,YWHAQ
BAG2 Signaling Pathway	2.07	0	0.0824	HSPA14,HSPA1A/HSPA1B,MAPK14,MAPK3,MAPT,PINK1,PSMA7
Insulin Secretion Signaling Pathway	2.05	0	0.0545	ABCC8,CACNA1G,CACNA1H,CACNG3,CAMK2D,EIF2B1,ITPR2,MAPK14,MAPK3,PIK3C2B,PLCD4,PRKAR1B,PRKCG,RYR3,STAT3
Autism Signaling Pathway	1.96	0	0.0519	ALDH1L1,CACNG3,CAMK2D,CAMKK1,GRIN1,GRIN2A,GRM1,MAPK3,NLGN1,NTRK2,PIK3C2B,PRKAR1B,RALB,RPTOR,TGFB2,WNT10A
Regulation of eIF4 and p70S6K Signaling	1.91	0	0.0598	EIF1AX,EIF2B1,ITGA4,ITGAV,MAPK14,MAPK3,PIK3C2B,PPM1L,PPP2R3A,RALB,RPS16
Fc Epsilon RI Signaling	1.81	0	0.0678	MAPK14,MAPK3,PIK3C2B,PLA2G3,PRKCG,RALB,SYNJ1,SYNJ2
IL-1 Signaling	1.79	0	0.0729	GNG3,IL1R1,IRAK1,MAP3K1,MAPK14,PRKAR1B,TAB1
Platelet homeostasis	1.52	0	0.0698	ATP2B3,GNG3,ITPR2,MAPK14,ORAI2,SLC8A2
BER (Base Excision Repair) Pathway	1.5	0	0.0909	MAP2K5,MAPK3,MPG,POLE
TBC/RABGAPs	1.5	0	0.0909	GABARAP,RAB33A,TBC1D10A,ULK1
MicroRNA Biogenesis Signaling Pathway	1.48	0	0.0535	DNAJB1,Fus,ILF2,MAPK14,MAPK3,PIK3C2B,RALB,SMAD1,SMAD9,TGFB2
iNOS Signaling	1.41	0	0.0851	IFNGR2,IRAK1,MAPK14,TAB1
Interferon gamma signaling	1.36	0	0.0638	CAMK2D,IFNGR2,MID1,PML,PTPN2,TRIM3
PFKFB4 Signaling Pathway	1.35	0	0.0816	MAP2K5,MAPK3,PRKAR1B,TGFB2
Huntington's Disease Signaling	1.31	0	0.0458	ATP5PF,DNAJB1,GNG3,GRM1,HDAC10,HDAC9,HSPA14,HSPA1A/HSPA1B,MAPK3,NCOR2,PIK3C2B,PRKCG,PSMA7
Orexin Signaling Pathway	4.5	0.229416	0.0798	ATP6V0E2,CACNA1G,CACNA1H,CACNG3,GNG3,ITPR2,KCNJ6,MAPK14,MAPK3,PIK3C2B,PLA2G3,PLCD4,PRKAR1B,PRKCG,RPTOR,SLC8A2,SMAD1,SMAD9,TRPC4
Gap Junction Signaling	2.08	0.242536	0.0523	CACNA1G,GRIA2,GRIA4,GRIK3,ITPR2,MAP2K5,MAPK3,PIK3C2B,PLA2G3,PLCD4,PPP3CA,PRKAR1B,PRKCG,RALB,RUNX2,SMAD1,TUBB4B
Neuropathic Pain Signaling in Dorsal Horn Neurons	5.43	0.27735	0.129	CAMK2D,GRIA2,GRIA4,GRIN1,GRIN2A,GRM1,ITPR2,MAPK3,NTRK2,PIK3C2B,PLCD4,PRKAR1B,PRKCG
Ephrin Receptor Signaling	2.87	0.301511	0.0693	CXCL12,EFNA5,EPHA7,GNG3,GRIN1,GRIN2A,ITGA4,ITGAV,ITSN1,KALRN,MAPK3,RALB,RHOA,STAT3
3-phosphoinositide Biosynthesis	2.32	0.301511	0.0625	DUSP11,NUDT11,PDXP,PIK3C2B,PPM1L,PPP1R12C,PPP2R3A,PPP3CA,PTPN12,PTPN2,STYX,SYNJ1,SYNJ2
ERK/MAPK Signaling	2.2	0.301511	0.0605	ETS2,ITGA4,ITGAV,MAPK3,PIK3C2B,PLA2G3,PPM1L,PPP2R3A,PRKAR1B,PRKCG,RALB,STAT3,YWHAQ
Glycosaminoglycan metabolism	3.49	0.333333	0.113	B3GNT2,B4GALT1,B4GAT1,CHP1,LUM,NDST4,OGN,PRELP,UST
Opioid Signalling	2.5	0.377964	0.0889	CAMK2D,CAMKK1,GNG3,ITPR2,PDE4B,PPP3CA,PRKAR1B,PRKCG
IL-3 Signaling	2.24	0.377964	0.0886	CHP1,MAPK3,PIK3C2B,PPP3CA,PRKCG,RALB,STAT3
FGF Signaling	2.04	0.377964	0.0814	FGF10,FGFRL1,MAP3K1,MAPK14,MAPK3,PIK3C2B,STAT3
14-3-3-mediated Signaling	1.63	0.377964	0.063	MAPK3,MAPT,PIK3C2B,PLCD4,PRKCG,RALB,TUBB4B,YWHAQ
Netrin-1 signaling	1.94	0.447214	0.1	AGAP2,MAPK14,RGMB,SLIT2,TRPC4
Ephrin B Signaling	1.86	0.447214	0.0833	CXCL12,GNG3,ITSN1,KALRN,MAPK3,RHOA
NLR signaling pathways	1.74	0.447214	0.0893	APP,CYLD,IRAK1,MAPK14,TAB1
Thrombopoietin Signaling	1.54	0.447214	0.0794	MAPK3,PIK3C2B,PRKCG,RALB,STAT3
HIPPO signaling	1.5	0.447214	0.069	FRMD6,PPM1L,PPP2R3A,SMAD1,STK3,YWHAQ
ERB2-ERBB3 Signaling	1.49	0.447214	0.0769	MAPK3,Nrg1,PIK3C2B,RALB,STAT3
NER (Nucleotide Excision Repair, Enhanced Pathway)	1.42	0.447214	0.0659	GTF2H5,HMGN1,LIG4,POLE,RPA3,XPA
Neuroinflammation Signaling Pathway	2.54	0.471405	0.0568	APP,CALB1,CHP1,CXCL12,GRIN1,GRIN2A,IFNGR2,IL1R1,IRAK1,KCNJ6,MAPK14,MAPK3,MAPT,PIK3C2B,PLA2G3,PPP3CA,PRKCG,TGFB2
Myelination Signaling Pathway	2.4	0.471405	0.055	CHP1,FGFRL1,GLI3,HDAC10,HDAC9,LMNB1,MAPK3,NTRK2,PIK3C2B,PPP3CA,PRKAR1B,RALB,RHOA,RPTOR,SMAD1,SMAD9,WNT10A,ZEB2
Cachexia Signaling Pathway	1.34	0.5	0.0435	EIF2B1,HSPA14,HSPA1A/HSPA1B,IFNGR2,IL1R1,LIFR,LIPE,MAPK14,MAPK3,MEF2C,PIK3C2B,PRKAR1B,PRKCG,PSMA7,STAT3,TGFB2
Synaptic Long Term Potentiation	4.81	0.534522	0.106	CAMK2D,CHP1,GRIA2,GRIA4,GRIN1,GRIN2A,GRM1,ITPR2,MAPK3,PLCD4,PPP3CA,PRKAR1B,PRKCG,RALB
Transcriptional Regulatory Network in Embryonic Stem Cells	3.77	0.534522	0.0854	CALB1,CDYL,FGFRL1,GRIN1,LIFR,MAPK3,PIK3C2B,RALB,RFX4,SMAD1,SMAD9,STAT3,TGFB2,WNT10A
CREB Signaling in Neurons	2.29	0.57735	0.0461	ADCYAP1R1,ADGRB2,CACNA1G,CACNA1H,CACNG3,CAMK2D,GNG3,GPR158,GPR45,GPR83,GPRC5B,GRIA2,GRIA4,GRIK3,GRIN1,GRIN2A,GRM1,ITPR2,MAPK3,NPY2R,NTRK2,OPRL1,PIK3C2B,PLCD4,PRKAR1B,PRKCG,RALB,TGFB2
Oxytocin in Brain Signaling Pathway	2.06	0.57735	0.0603	CACNA1G,CACNA1H,CACNG3,CAMKK1,GNG3,ITPR2,MAPK3,MEF2C,PIK3C2B,PLA2G3,PRKCG,RALB
D-myo-inositol (1,4,5,6)-Tetrakisphosphate Biosynthesis	2.36	0.632456	0.0659	DUSP11,NUDT11,PDXP,PPM1L,PPP1R12C,PPP2R3A,PPP3CA,PTPN12,PTPN2,STYX,SYNJ1,SYNJ2
D-myo-inositol (3,4,5,6)-tetrakisphosphate Biosynthesis	2.36	0.632456	0.0659	DUSP11,NUDT11,PDXP,PPM1L,PPP1R12C,PPP2R3A,PPP3CA,PTPN12,PTPN2,STYX,SYNJ1,SYNJ2
Gαq Signaling	2.15	0.632456	0.0647	ARHGEF25,CHP1,GNG3,GRM1,ITPR2,MAPK3,PIK3C2B,PPP3CA,PRKCG,RHOA,RHOU
Acetylcholine Receptor Signaling Pathway	1.39	0.632456	0.0515	CACNA1G,CACNA1H,CACNG3,CAMK2D,ITPR2,MAPK3,PIK3C2B,PLCD4,PRKAR1B,PRKCG
TGF-β Signaling	2.32	0.707107	0.0833	MAPK14,MAPK3,RALB,RUNX2,SMAD1,SMAD9,TAB1,TGFB2
Cellular response to heat stress	2.3	0.707107	0.0825	CAMK2D,DNAJB1,HSPA14,HSPA1A/HSPA1B,HSPH1,MAPK3,RPA3,RPTOR
NRF2-mediated Oxidative Stress Response	2.24	0.707107	0.0591	CYP2J2,DNAJA1,DNAJB1,FTH1,GCLM,MAP2K5,MAP3K1,MAPK14,MAPK3,PIK3C2B,PRKCG,RALB,SOD1,UBE2E3
p75 NTR receptor-mediated signalling	2.22	0.707107	0.08	ARHGEF26,IRAK1,ITSN1,KALRN,NET1,RHOA,TIAM1,TIAM2
STAT3 Pathway	1.93	0.707107	0.0667	IFNAR1,IL1R1,MAPK14,MAPK3,NTRK2,PTPN2,RALB,STAT3,TGFB2
Docosahexaenoic Acid (DHA) Signaling	3.26	0.727607	0.068	APP,ITPR2,MAPK3,NTRK2,PIK3C2B,PLA2G3,PLCD4,PRKAR1B,PRKCG,RPTOR,RXRB,SPTBN2,SYNJ1,SYNJ2,SYT7,TGFB2,ULK1
Senescence Pathway	2.08	0.774597	0.0535	CACNG3,CHP1,ETS2,ITPR2,MAP2K5,MAPK14,MAPK3,PIK3C2B,PML,PPM1L,PPP2R3A,PPP3CA,RALB,SMAD1,SMAD9,TGFB2
EGF Signaling	2.39	0.816497	0.107	ITPR2,MAP3K1,MAPK14,MAPK3,PIK3C2B,STAT3
Growth Hormone Signaling	1.89	0.816497	0.0845	MAPK3,PIK3C2B,PRKCG,RPS6KA2,RPS6KA3,STAT3
ERK5 Signaling	1.81	0.816497	0.0811	MAP2K5,MEF2C,RALB,RPS6KA2,RPS6KA3,YWHAQ
Androgen Signaling	1.75	0.816497	0.0592	CACNA1G,CACNA1H,CACNG3,DNAJB1,GNG3,GTF2H5,ITPR2,MAPK3,PRKAR1B,PRKCG
Chemokine Signaling	1.63	0.816497	0.0741	CAMK2D,CXCL12,MAPK14,MAPK3,RALB,RHOA
RANK Signaling in Osteoclasts	1.42	0.816497	0.0659	CHP1,MAP3K1,MAPK14,MAPK3,PIK3C2B,PPP3CA
Mitochondrial translation	1.32	0.816497	0.0625	MRPL34,MRPL35,MRPL58,MRPS16,MRPS6,MTIF3
mTOR Signaling	2.63	0.83205	0.0654	DGKZ,MAPK3,PIK3C2B,PPM1L,PPP2R3A,PRKCG,RALB,RHOA,RHOU,RPS16,RPS6KA2,RPS6KA3,RPTOR,ULK1
Superpathway of Inositol Phosphate Compounds	2.25	0.83205	0.0593	DUSP11,NUDT11,PDXP,PIK3C2B,PLCD4,PPM1L,PPP1R12C,PPP2R3A,PPP3CA,PTPN12,PTPN2,STYX,SYNJ1,SYNJ2
Dopamine-DARPP32 Feedback in cAMP Signaling	2.73	0.904534	0.0699	CACNG3,CAMKK1,CHP1,GRIN1,GRIN2A,ITPR2,KCNJ6,PLCD4,PPM1L,PPP2R3A,PPP3CA,PRKAR1B,PRKCG
D-myo-inositol-5-phosphate Metabolism	2.5	0.904534	0.0657	DUSP11,NUDT11,PDXP,PLCD4,PPM1L,PPP1R12C,PPP2R3A,PPP3CA,PTPN12,PTPN2,STYX,SYNJ1,SYNJ2
3-phosphoinositide Degradation	2.16	0.904534	0.0622	DUSP11,NUDT11,PDXP,PPM1L,PPP1R12C,PPP2R3A,PPP3CA,PTPN12,PTPN2,STYX,SYNJ1,SYNJ2
Serotonin Receptor Signaling	3.61	0.96225	0.0576	APP,CACNA1G,CACNA1H,CACNG3,CAMK2D,GNG3,KALRN,KCNJ6,LIPE,MAP2K5,MAPK14,MAPK3,MAPT,ORAI2,PIK3C2B,PLA2G3,PLCD4,PRKAR1B,PRKCG,RALB,RHOA,RHOU,RPS6KA3,RYR3,STAT3,TGFB2,TRPC4
Effects of PIP2 hydrolysis	2.23	1	0.148	DGKB,DGKE,DGKZ,ITPR2
Type II Diabetes Mellitus Signaling	2.03	1	0.0654	ABCC8,CACNA1G,CACNA1H,CACNG3,ITPR2,MAP3K1,MAPK3,PIK3C2B,PRKCG,SLC27A1
Neurotransmitter release cycle	1.64	1	0.1	CPLX1,SYN2,SYN3,TSPOAP1
PPARα/RXRα Activation	1.39	1	0.0515	IL1R1,MAPK14,MAPK3,MEF2C,NCOR2,PLCD4,PRKAR1B,RALB,SLC27A1,TGFB2
Signaling by FGFR1	1.33	1	0.08	FGF10,FGFRL1,MAPK3,SPRED1
S100 Family Signaling Pathway	2.35	1.02899	0.044	ADCYAP1R1,ADGRB2,APP,ATP5PO,CACNA1G,CACNA1H,CACNG3,CAMK2D,FGFRL1,GPR158,GPR45,GPR83,GPRC5B,GRM1,IGHM,IRAK1,ITPR2,MAP2K5,MAPK14,MAPK3,NPY2R,NTRK2,OPRL1,PIK3C2B,PLA2G3,PLCD4,PRKAR1B,PRKCG,RHOA,SMAD1,SMAD9,STAT3,TGFB2,WNT10A
CNTF Signaling	3.06	1.13389	0.123	LIFR,MAPK3,PIK3C2B,RALB,RPS6KA2,RPS6KA3,STAT3
PDGF Signaling	2.01	1.13389	0.0805	MAP3K1,MAPK3,PIK3C2B,RALB,STAT3,SYNJ1,SYNJ2
HGF Signaling	1.99	1.13389	0.0682	ETS2,ITGA4,ITGAV,MAP3K1,MAPK3,PIK3C2B,PRKCG,RALB,STAT3
CLEAR Signaling Pathway	3.47	1.14708	0.0667	ATP6V0E2,CHP1,GABARAP,ITPR2,LAMTOR4,MAPK14,MAPK3,MID1,NTRK2,PINK1,PML,PPM1L,PPP2R3A,PPP3CA,PRKCG,RALB,RPTOR,TGFB2,YWHAQ
L1CAM interactions	2.64	1.26491	0.08	ANK3,CNTN1,CNTN2,ITGAV,MAPK3,RPS6KA2,RPS6KA3,SCN9A,SPTBN2,TUBB4B
GABAergic Receptor Signaling Pathway (Enhanced)	2.31	1.26491	0.0719	CACNA1G,CACNA1H,CACNG3,GNG3,GRIN1,GRIN2A,ITPR2,KCNJ6,NLGN1,PRKAR1B
HMGB1 Signaling	1.78	1.26491	0.0599	IFNGR2,IL1R1,MAP2K5,MAPK14,MAPK3,PIK3C2B,RALB,RHOA,RHOU,TGFB2
Production of Nitric Oxide and Reactive Oxygen Species in Macrophages	1.43	1.26491	0.0524	IFNGR2,MAP3K1,MAPK14,MAPK3,PIK3C2B,PPM1L,PPP2R3A,PRKCG,RHOA,RHOU
UVB-Induced MAPK Signaling	1.87	1.34164	0.0962	MAPK14,MAPK3,PIK3C2B,PRKCG,RPS6KA3
RAR Activation	1.83	1.34164	0.0466	CAMK2D,FGF10,GTF2H5,LIPE,MAP3K1,MAPK14,MAPK3,NCOR2,NRIP1,PDE4B,PIK3C2B,PML,PRKAR1B,RHOA,RHOU,RPS6KA2,RXRB,SCAND1,SOX9,TGFB2
α-Adrenergic Signaling	1.53	1.34164	0.0642	GNG3,ITPR2,MAPK3,PRKAR1B,PRKCG,RALB,SLC8A2
Mitochondrial biogenesis	1.52	1.34164	0.0781	GABPA,MAPK14,MEF2C,MTERF1,TFB1M
ERBB4 Signaling	1.42	1.34164	0.0735	MAPK3,Nrg1,PIK3C2B,PRKCG,RALB
G alpha (12/13) signalling events	2.82	1.41421	0.1	ARHGEF26,GNG3,ITSN1,KALRN,NET1,RHOA,TIAM1,TIAM2
BMP signaling pathway	2.47	1.41421	0.0879	MAPK14,MAPK3,PRKAR1B,RALB,RUNX2,SMAD1,SMAD9,TAB1
CDK5 Signaling	1.87	1.41421	0.0696	MAPK14,MAPK3,MAPT,NTRK2,PPM1L,PPP2R3A,PRKAR1B,RALB
CXCR4 Signaling	1.38	1.41421	0.0536	CXCL12,GNG3,ITPR2,MAPK3,PIK3C2B,PRKCG,RALB,RHOA,RHOU
Oxytocin Signaling Pathway	3.1	1.41421	0.0638	ATP2B3,CACNG3,CAMKK1,CHP1,GNG3,ITPR2,LIPE,MAP2K5,MAPK14,MAPK3,MEF2C,PIK3C2B,PLA2G3,PPP3CA,PRKAR1B,PRKCG,RALB,RHOA
UVA-Induced MAPK Signaling	2.27	1.63299	0.0816	MAPK14,MAPK3,PIK3C2B,PLCD4,RALB,RPS6KA2,RPS6KA3,TNKS
Melatonin Signaling	1.86	1.63299	0.0833	CAMK2D,MAP2K5,MAPK3,PLCD4,PRKAR1B,PRKCG
G Beta Gamma Signaling	2.54	1.66667	0.0775	CACNA1G,CACNA1H,CACNG3,GNG3,ITPR2,KCNJ6,MAPK3,PRKAR1B,PRKCG,RALB
RAC Signaling	1.46	1.88982	0.0584	ITGA4,ITGAV,MAP3K1,MAPK3,PIK3C2B,RALB,RHOA,TIAM1
NGF Signaling	1.33	1.88982	0.0583	MAP3K1,MAPK3,PIK3C2B,RALB,RHOA,RPS6KA2,RPS6KA3
Thrombin Signaling	2.04	1.89737	0.0578	ARHGEF25,ARHGEF26,CAMK2D,GNG3,ITPR2,MAPK14,MAPK3,PIK3C2B,PLCD4,PRKCG,RALB,RHOA,RHOU
Amyloid Processing	1.91	2	0.098	APP,MAPK14,MAPK3,MAPT,PRKAR1B
Transcriptional regulation by RUNX2	1.91	2	0.098	GLI3,MAPK3,RUNX2,SMAD1,SOX9
RNA Polymerase I Transcription	1.33	2	0.08	GTF2H5,MAPK3,POLR1A,TAF1A
UVC-Induced MAPK Signaling	1.3	2	0.0784	MAPK14,MAPK3,PRKCG,RALB
Signaling by NTRK1 (TRKA)	4.91	2.11058	0.136	ADCYAP1R1,MAP2K5,MAPK14,MAPK3,MEF2C,NTRK2,RALB,RHOA,RPS6KA2,RPS6KA3,STAT3
Eicosanoid Signaling	1.35	2.11058	0.0464	GNG3,MAPK14,MAPK3,PIK3C2B,PLA2G3,PLCD4,PRKAR1B,PRKCG,RALB,RHOA,RPS6KA2,RPS6KA3,SOX9
Activation of NMDA receptors and postsynaptic events	5.54	2.12132	0.143	CAMK2D,CAMKK1,GRIA2,GRIA4,GRIN1,GRIN2A,MAPK3,MAPT,PRKAR1B,RPS6KA2,RPS6KA3,TUBB4B
Renin-Angiotensin Signaling	2.22	2.12132	0.0744	ITPR2,MAP3K1,MAPK14,MAPK3,PIK3C2B,PRKAR1B,PRKCG,RALB,STAT3
GNRH Signaling	2.2	2.12132	0.0628	CACNA1G,CACNA1H,CACNG3,CAMK2D,GNG3,ITPR2,MAP3K1,MAPK14,MAPK3,PRKAR1B,PRKCG,RALB
Corticotropin Releasing Hormone Signaling	2.05	2.12132	0.0658	CACNA1G,CACNA1H,CACNG3,GLI3,ITPR2,MAPK14,MAPK3,MEF2C,PRKAR1B,PRKCG
MAPK targets/ Nuclear events mediated by MAP kinases	2.73	2.23607	0.152	MAPK14,MAPK3,MEF2C,RPS6KA2,RPS6KA3
Agrin Interactions at Neuromuscular Junction	1.4	2.23607	0.0725	GABPA,ITGA4,MAPK3,Nrg1,RALB
Actin Nucleation by ARP-WASP Complex	1.38	2.23607	0.0645	ITGA4,ITGAV,PPP1R12C,RALB,RHOA,RHOU
Autophagy	1.79	2.3094	0.0553	CHP1,GABARAP,MAPK3,PIK3C2B,PPM1L,PPP2R3A,PPP3CA,PRKAR1B,RALB,RPTOR,TGFB2,ULK1
Cholecystokinin/Gastrin-mediated Signaling	2.27	2.33333	0.0756	ITPR2,MAP2K5,MAPK14,MAPK3,MEF2C,PRKCG,RALB,RHOA,RHOU
Ceramide Signaling	1.42	2.44949	0.0659	MAP3K1,MAPK3,PIK3C2B,PPM1L,PPP2R3A,RALB
Circadian Rhythm Signaling	4.79		0.0784	ADCYAP1R1,CACNA1G,CACNA1H,CACNG3,CAMK2D,GNG3,GRIA2,GRIA4,GRIN1,GRIN2A,ITPR2,MAP2K5,MAPK3,NR1D2,NTRK2,PLCD4,PRKAR1B,PRKCG,RALB,RPTOR,RYR3
Xenobiotic Metabolism Signaling	3.31		0.0646	ALDH1L1,CAMK2D,CHST2,HS3ST4,HS6ST3,MAP2K5,MAP3K1,MAPK14,MAPK3,NCOR2,NDST4,NRIP1,PIK3C2B,PPM1L,PPP2R3A,PRKCG,RALB,SCAND1,UST
Role of JAK1, JAK2 and TYK2 in Interferon Signaling	2.29		0.154	IFNAR1,IFNGR2,PTPN2,STAT3
Axonal Guidance Signaling	2.14		0.0471	CHP1,CXCL12,EFNA5,EPHA7,GLI3,GNG3,ITGA4,ITGAV,ITSN1,KALRN,LRRC4C,MAPK3,NTRK2,PIK3C2B,PLCD4,PPP3CA,PRKAR1B,PRKCG,RALB,RHOA,SLIT2,SRGAP1,TUBB4B,WNT10A
Gastrin-CREB signalling pathway via PKC and MAPK	1.92		0.167	MAPK3,RPS6KA2,RPS6KA3
IL-22 Signaling	1.57		0.125	MAPK14,MAPK3,STAT3
MyD88 cascade initiated on plasma membrane	1.53		0.12	IRAK1,MAP3K1,TAB1
Signaling by BMP	1.48		0.115	CHRDL1,SMAD1,SMAD9
Glycogen Degradation II	1.46		0.182	AGL,PGM3
Unfolded protein response	1.44		0.0667	CEBPZ,DNAJA1,DNAJB1,HSPA14,HSPA1A/HSPA1B,HSPH1
Ephrin A Signaling	1.41		0.0851	EFNA5,EPHA7,PIK3C2B,RHOA
Advanced glycosylation endproduct receptor signaling	1.32		0.154	APP,MAPK3
Assembly of RNA Polymerase I Complex	1.32		0.154	POLR1A,TAF1A
Glycogen Degradation III	1.32		0.154	AGL,PGM3
Glucocorticoid Receptor Signaling	1.3		0.0395	CHP1,GABPA,GTF2H5,HSPA14,HSPA1A/HSPA1B,IFNAR1,IL1R1,MAP3K1,MAPK14,MAPK3,MT-ND6,NCOR2,NRIP1,PIK3C2B,PLA2G3,PPP3CA,RALB,RXRB,SLC37A4,STAT3,TAB1,TFB1M,TGFB2
Role of NFAT in Cardiac Hypertrophy	6.01	0.942809	0.0938	CACNA1G,CACNA1H,CACNG3,CAMK2D,CHP1,GNG3,HDAC10,HDAC9,ITPR2,MAP3K1,MAPK14,MAPK3,MEF2C,PIK3C2B,PLCD4,PPP3CA,PRKAR1B,PRKCG,RALB,SLC8A2,TGFB2
Cardiac Hypertrophy Signaling (Enhanced)	4.38	1.67126	0.059	CACNG3,CAMK2D,CHP1,Diaph2,EIF2B1,FGF10,FGFRL1,GNG3,HDAC10,HDAC9,IFNAR1,IL1R1,ITGA4,ITGAV,ITPR2,MAP2K5,MAP3K1,MAPK14,MAPK3,MEF2C,PDE4B,PIK3C2B,PLCD4,PPP3CA,PRKAR1B,PRKCG,RALB,RHOA,RYR3,STAT3,TGFB2,WNT10A
Cardiac Hypertrophy Signaling	3.06	1.29099	0.0651	CACNG3,CHP1,EIF2B1,GNG3,MAP3K1,MAPK14,MAPK3,MEF2C,PIK3C2B,PLCD4,PPP3CA,PRKAR1B,RALB,RHOA,RHOU,TAB1,TGFB2
Role of Chondrocytes in Rheumatoid Arthritis Signaling Pathway	2.77	-0.301511	0.078	CEBPZ,CHP1,CXCL12,IL1R1,IRAK1,MAPK14,MAPK3,PPP3CA,RPTOR,RUNX2,STAT3
nNOS Signaling in Skeletal Muscle Cells	2.73		0.125	CACNA1G,CACNA1H,CACNG3,ITPR2,RYR3,SNTB2
Mouse Embryonic Stem Cell Pluripotency	2.66	0.333333	0.0865	LIFR,MAPK14,MAPK3,PIK3C2B,RALB,SMAD1,SMAD9,STAT3,TAB1
Regulation of the Epithelial Mesenchymal Transition by Growth Factors Pathway	2.61	-1.1547	0.0677	FGF10,FGFRL1,MAP2K5,MAP3K1,MAPK14,MAPK3,PIK3C2B,RALB,RHOA,STAT3,TAB1,TGFB2,ZEB2
White Adipose Tissue Browning Pathway	2.33	-1	0.0725	CACNA1G,CACNA1H,CACNG3,FGFRL1,ITPR2,LIPE,MAPK14,PRKAR1B,RXRB,THRB
Role of Macrophages, Fibroblasts and Endothelial Cells in Rheumatoid Arthritis	2.32		0.0541	CAMK2D,CEBPZ,CHP1,CXCL12,IGHM,IL16,IL1R1,IRAK1,MAPK14,MAPK3,PIK3C2B,PLCD4,PPP3CA,PRKCG,RALB,RHOA,STAT3,WNT10A
Hepatic Fibrosis Signaling Pathway	2.19	0.229416	0.0496	CACNG3,COL11A2,FTH1,GLI3,IL1R1,IRAK1,ITGA4,ITGAV,KLF9,MAP2K5,MAPK14,MAPK3,PIK3C2B,PRKAR1B,PRKCG,RALB,RHOA,RHOU,STAT3,TGFB2,WNT10A
FLT3 Signaling in Hematopoietic Progenitor Cells	2.15	1.13389	0.0854	MAPK14,MAPK3,PIK3C2B,RALB,RPS6KA2,RPS6KA3,STAT3
Regulation of the Epithelial-Mesenchymal Transition Pathway	2.13		0.0615	FGF10,FGFRL1,JAG1,MAP2K5,MAPK3,PIK3C2B,RALB,RHOA,STAT3,TGFB2,WNT10A,ZEB2
Aldosterone Signaling in Epithelial Cells	2.11	1.34164	0.064	DNAJA1,DNAJB1,DNAJC28,HSPA14,HSPA1A/HSPA1B,HSPH1,ITPR2,MAPK3,PIK3C2B,PLCD4,PRKCG
Pulmonary Healing Signaling Pathway	2.06	1.1547	0.0603	CXCL12,FGF10,JAG1,MAPK14,MAPK3,PRKCG,RALB,SMAD1,SMAD9,STAT3,TGFB2,WNT10A
Cardiac conduction	2.03	-2.12132	0.0692	ATP2B3,CAMK2D,ITPR2,KCNIP2,MME,ORAI2,RYR3,SCN9A,SLC8A2
Human Embryonic Stem Cell Pluripotency	2.03	0	0.0597	FGFRL1,LIFR,MAP2K5,NTRK2,PIK3C2B,PRKCG,RALB,SMAD1,SMAD9,STAT3,TGFB2,WNT10A
Factors Promoting Cardiogenesis in Vertebrates	2.03	1.26491	0.0654	CAMK2D,MAPK14,MEF2C,PLCD4,PRKCG,RHOA,SMAD1,SMAD9,TGFB2,WNT10A
Chronic Myeloid Leukemia Signaling	2.01	0.774597	0.054	CHP1,GLI3,HDAC10,HDAC9,MAPK3,PIK3C2B,PLCD4,PPP3CA,RALB,RPTOR,SPRED1,STAT3,TGFB2,ULK1,WNT10A
CCR3 Signaling in Eosinophils	1.95	0.816497	0.0672	GNG3,ITPR2,MAPK14,MAPK3,PIK3C2B,PLA2G3,PRKCG,RALB,RHOA
Glioma Invasiveness Signaling	1.84	1.63299	0.0822	ITGAV,MAPK3,PIK3C2B,RALB,RHOA,RHOU
Non-Small Cell Lung Cancer Signaling	1.84	1	0.0745	HDAC10,HDAC9,ITPR2,MAPK3,PIK3C2B,RALB,RXRB
GPCR-Mediated Nutrient Sensing in Enteroendocrine Cells	1.81	1.41421	0.0678	CACNA1G,CACNA1H,CACNG3,GNG3,ITPR2,PLCD4,PRKAR1B,PRKCG
Pulmonary Fibrosis Idiopathic Signaling Pathway	1.75	1	0.0491	COL11A2,CXCL12,FGFRL1,ITGAV,JAG1,MAPK14,MAPK3,PIK3C2B,PINK1,RALB,RHOA,RPS6KA2,RPS6KA3,STAT3,TGFB2,WNT10A
Germ Cell-Sertoli Cell Junction Signaling	1.73		0.0588	CLINT1,MAP3K1,MAPK14,MAPK3,PIK3C2B,RALB,RHOA,RHOU,TGFB2,TUBB4B
NF-κB Activation by Viruses	1.71	1.63299	0.0769	ITGAV,MAP3K1,MAPK3,PIK3C2B,PRKCG,RALB
Role of NANOG in Mammalian Embryonic Stem Cell Pluripotency	1.69	0.447214	0.0645	LIFR,MAPK3,PIK3C2B,RALB,SMAD1,SMAD9,STAT3,WNT10A
Dilated Cardiomyopathy Signaling Pathway	1.66	-0.447214	0.06	CACNA1G,CACNA1H,CACNG3,CAMK2D,ITPR2,MAPK14,MAPK3,PRKAR1B,SGCD
Role of Tissue Factor in Cancer	1.57	0.301511	0.0531	ITGAV,MAP2K5,MAPK14,MAPK3,PDXP,PIK3C2B,PPP2R3A,RALB,RPS6KA2,RPS6KA3,TGFB2
fMLP Signaling in Neutrophils	1.56	1.13389	0.0611	CHP1,GNG3,ITPR2,MAPK3,PIK3C2B,PPP3CA,PRKCG,RALB
Epithelial Adherens Junction Signaling	1.53	0.333333	0.057	FRMD6,PPM1L,PPP2R3A,RALB,RHOA,STK3,TGFB2,TIAM1,YWHAQ
Cardiomyocyte Differentiation via BMP Receptors	1.44		0.111	MEF2C,SMAD1,SMAD9
Adipogenesis pathway	1.43	-0.707107	0.0576	BSCL2,FGFRL1,GTF2H5,HDAC10,HDAC9,SMAD1,SMAD9,SOX9
MSP-RON Signaling in Cancer Cells Pathway	1.42	0.707107	0.0571	ETS2,MAPK3,PIK3C2B,RALB,RPS6KA2,RPS6KA3,STAT3,YWHAQ
Acute Myeloid Leukemia Signaling	1.42	0	0.0659	MAP2K5,MAPK3,PIK3C2B,PML,RALB,STAT3
Neutrophil Extracellular Trap Signaling Pathway	1.31	-0.242536	0.0425	CHP1,COL11A2,IFNAR1,IGHM,ITPR2,MAP2K5,MAPK14,MAPK3,MT-ND6,ORAI2,PIK3C2B,PLA2G3,PLCD4,PPIF,PPP3CA,PRKCG,SELPLG
Sperm Motility	1.3	1.63299	0.0467	CACNA1G,CACNA1H,DYRK1A,GNG3,ITPR2,MAP2K5,NTRK2,PDE4B,PLA2G3,PLCD4,PRKAR1B,PRKCG
