# Supplementary material for: Profiling hippocampal neuronal populations reveals unique gene expression mosaics reflective of connectivity-based degeneration in the Ts65Dn mouse model of Down syndrome and Alzheimer’s disease
Source: Front Mol Neurosci. 2025 Feb 26;18:1546375. doi: 10.3389/fnmol.2025.1546375 (PMC11897496; doi:10.3389/fnmol.2025.1546375)
Supplement: SUPPLEMENTARY TABLE S10 — List of IPA D/Fs significantly dysregulated in CA1 PNs in Ts compared to 2N. [file Table_10.XLSX]

## Sheet: DF no cancer
Categories_CA1_6MO_M	Functions_CA1_6MO_M	Diseases or Functions Annotation_CA1_6MO_M	p-Value_CA1_6MO_M	Predicted Activation State_CA1_6MO_M	Activation z-score_CA1_6MO_M	Notes_CA1_6MO_M	Bias-corrected z-score_CA1_6MO_M	Molecules_CA1_6MO_M	# Molecules_CA1_6MO_M
Behavior	cognition	Cognition	1.09e-10		-0.709		-0.897	PAFAH1B1,CYP7B1,CX3CR1,ERBB4,PRKAR2B,FAM107A,THRA,DYRK1A,NOG,TUBA1A,CPT1C,ADAM11,TAFA2,NDRG4,PRKAR1B,WFS1,PAIP2,NR4A2,KPNA1,TSN,APP,EMC10,Nrgn,NEURL1,MALAT1,TGFBR2,CDK5R1,Ptma (includes others),LRRTM1,SGK1,RGS14,GRID2,KCNJ11,PRMT8,PLK2,JAKMIP1,MAP2K7,VDAC1,SNAP25,NRP2,ITGA3,PCM1,CTCF,YTHDF1,CREBBP,PQBP1,GRIPAP1,SYNJ1,AKAP5,KALRN,ATP13A2,B4GALT2,CEBPD,HSD17B10,GRIA1,PREX1,ARX,NAMPT,NPTX2,HAPLN1,GM…	68		highlight indicates a "non-neuronal" pathway
Behavior	learning	Learning	5.92e-10		-0.641		-0.841	PAFAH1B1,CYP7B1,CX3CR1,ERBB4,PRKAR2B,THRA,DYRK1A,NOG,TUBA1A,CPT1C,ADAM11,TAFA2,NDRG4,PRKAR1B,WFS1,PAIP2,NR4A2,KPNA1,TSN,APP,EMC10,Nrgn,NEURL1,MALAT1,TGFBR2,CDK5R1,Ptma (includes others),LRRTM1,SGK1,RGS14,GRID2,KCNJ11,PRMT8,PLK2,MAP2K7,VDAC1,SNAP25,NRP2,ITGA3,PCM1,CTCF,YTHDF1,CREBBP,GRIPAP1,SYNJ1,AKAP5,KALRN,ATP13A2,B4GALT2,CEBPD,HSD17B10,GRIA1,PREX1,ARX,NAMPT,NPTX2,HAPLN1,GMFB,HTR2C,EPM2A,IDS,ITM…	62
Behavior	locomotion	Locomotion	4.64e-06		-0.825		-0.837	HAX1,PAFAH1B1,NFATC2,PRKAR2B,ATP1A1,SNAP25,THRA,ABAT,KCNJ6,TAFA1,STAT3,TUBA1A,BMAL1,KCNC1,BAHCC1,HSPA8,CREBBP,PCDH15,PSAP,SCN1B,Bc1,KALRN,NR4A2,B4GALT2,FGF12,TSN,GRIA1,GFRA1,APP,CDK5R1,LRRTM1,NAMPT,HNRNPH1,EPS8,GRID2,KCNJ11,GMFB,CHRNA4,HTR2C,KCNJ10,GABRA3,NCOA2	42
Behavior	hyperactivity	Hyperactivity	0.000154	Increased	2		2.074	SNAP91,PRKAR2B,GRIA1,APP,IFNAR1,FEZ1,LMTK3,TGFBR2,GNAS,KCNC1,CREBBP,GABRA3,KALRN,NR4A2	14
Behavior	spatial learning	Spatial learning	0.000166		-0.231		-0.361	ATP13A2,B4GALT2,PAFAH1B1,VDAC1,ITGA3,PREX1,APP,NOG,CTCF,TUBA1A,CDK5R1,Ptma (includes others),NAMPT,SGK1,RGS14,CPT1C,ADAM11,TAFA2,NDRG4,WFS1,HTR2C,GRIPAP1,AKAP5	23
Behavior, Nervous System Development and Function	memory	Memory	8.07e-07		-0.206		-0.338	MAP2K7,CYP7B1,CX3CR1,ERBB4,SNAP25,ITGA3,THRA,PCM1,DYRK1A,NOG,CTCF,TUBA1A,YTHDF1,TAFA2,CREBBP,GRIPAP1,PAIP2,KALRN,KPNA1,B4GALT2,CEBPD,HSD17B10,GRIA1,APP,EMC10,NEURL1,TGFBR2,CDK5R1,LRRTM1,NAMPT,SGK1,RGS14,HAPLN1,KCNJ11,PRMT8,PLK2,HTR2C,IDS,ITM2B	39
Behavior, Nervous System Development and Function	spatial memory	Spatial memory	6.91e-05		0.878		0.806	MAP2K7,CX3CR1,ITGA3,GRIA1,APP,EMC10,TGFBR2,CDK5R1,LRRTM1,NAMPT,SGK1,RGS14,KCNJ11,TAFA2,GRIPAP1,IDS,KALRN,ITM2B	18
Cell Cycle	fission	Fission of mitochondria	0.000242		0.726		0.687	UCP2,GIPC1,CEBPD,ITSN1,STAT2,RALA,LRP1,GAS5,RAP2C,INF2,MARCHF5	11
Cell Cycle	senescence	Senescence of cells	0.000833		1.275		1.299	MAP2K7,DMPK,ERBB4,ZEB2,PCM1,LIG1,DYRK1A,SPRY4,CPT1C,ATR,LARP7,MAPK9,SMARCAL1,KMT5C,HDAC2,JAK2,EIF5A2,KLF6,IRF3,ZEB1,TPR,APP,DEK,KAT6A,SCMH1,TGFBR2,CDK5R1,NAMPT,COL4A2,ME1,ZNF277,HSP90AB1,MAP2K6,ARID1A,AHNAK	35
Cell Death and Survival	survival	Cell survival	4.28e-12		-0.392		-0.86	SELENOS,ALG2,CX3CR1,ERBB4,NEDD9,CDK20,GUK1,SMC3,DYRK1A,CSE1L,LUC7L3,BCL10,TPT1,ATR,RPS11,LRP1,WFS1,SCUBE1,PCDHGA11,MAPK9,SMARCAL1,RPP21,USP22,USP14,HSP90B1,SMAD2,AMFR,MAP3K19,SBF1,SERPINA3,GAS5,DOLPP1,ADAMTS1,MALAT1,Calm1 (includes others),CDK5R1,PANX1,SGK1,MAP3K1,NRP1,POLL,HEY1,SUPT5H,SNX10,ZMYND8,ATP5MK,ATF2,TMEM106B,RUVBL1,SNAP25,FPGS,TBK1,FKBP5,USP8,NCS1,HSPA8,RNMT,SIN3A,CREBBP,EIF4A1,RAN,ENO…	179
Cell Death and Survival	apoptosis	Apoptosis	3.29e-11		0.74		1.001	CORO1A,ERBB4,PRKAR2B,NEDD9,GSKIP,ITGA7,CSE1L,TUBA1A,LUC7L3,BCL10,SCARB2,ATR,LRP1,HUNK,HIGD2A,PCDHGA11,MAPK9,KPNA1,USP22,HSP90B1,SMAD2,AMFR,SERPINA3,DCAF7,CDIP1,CDK5R1,SGK1,MAP3K1,SMARCA1,NRP1,CS,NDST1,HEY1,ACER3,DLAT,RUVBL1,SULF2,GOLGA4,TBK1,SPRY4,FKBP5,YTHDF1,HSPA8,HLA-DMA,SIN3A,CREBBP,ASIC2,EIF4A1,SAFB,ENO1,EP400,UCP2,TPD52L1,AMOT,ITSN1,BCL11B,Srsf5,APBB3,LMO2,ERP29,MMD2,DEK,BBLN,NPTX2,HAPLN1,P…	262
Cell Death and Survival, Cellular Compromise, Neurological Disease, Organismal Injury and Abnormalities, Tissue Morphology	degeneration	Degeneration of neurons	0.0015		0.328		0.546	ATF2,CX3CR1,TUB,THRA,IFNAR1,KCNJ6,ETS2,STAT3,BMAL1,SCARB2,CREBBP,AGBL4,NAT8L,PSAP,ARL2BP,CTSD,NR4A2,CROCC,ATP1B2,APP,STMN1,LYNX1,TGFBR2,CDK5R1,KIF3A,SGK1,GRID2,DPYSL3,KCNJ10,EPM2A	30
Cell Death and Survival, Organismal Injury and Abnormalities	cell death	Neuronal cell death	1.78e-06		1.74		1.738	CORO1A,LANCL1,HAX1,PAFAH1B1,CX3CR1,NFATC2,GUK1,DDX3X,KCNJ6,PCDHGA2,STAT3,TUBA1A,GLUD1,UBE2V2,ATR,LRP1,WFS1,ATRX,CTSD,PCDHGA11,HDAC1,MAPK9,NR4A2,ARPC3,JAK2,GFRA1,SERPINA3,APP,PPP1R9A,CDK5R1,PANX1,KIF3A,SGK1,MAP3K1,NRP1,DYNC1I1,GRID2,STAM,P4HB,MAP2K7,ATF2,TMEM106B,SEMA3E,VDAC1,SNAP25,TUB,SNPH,Snhg6,ETS2,BEX3,TCERG1,NCS1,CREBBP,EFNA2,UCP2,ATP13A2,HMGCS1,HSD17B10,ITSN1,BCL11B,KLF6,GBE1,CASP9,PCDHGA9,…	77
Cell Death and Survival, Organismal Injury and Abnormalities	apoptosis	Apoptosis of neurons	2.18e-05	Increased	2.091		2.254	CORO1A,LANCL1,HAX1,PAFAH1B1,KCNJ6,PCDHGA2,TUBA1A,GLUD1,UBE2V2,LRP1,WFS1,ATRX,PCDHGA11,HDAC1,MAPK9,NR4A2,JAK2,GFRA1,SERPINA3,APP,CDK5R1,PANX1,KIF3A,SGK1,MAP3K1,NRP1,GRID2,P4HB,MAP2K7,ATF2,SEMA3E,TUB,Snhg6,CREBBP,UCP2,ATP13A2,HSD17B10,ITSN1,BCL11B,KLF6,GBE1,CASP9,PCDHGA9,LYNX1,VTI1B,GAPDH,HSP90AB1,EPM2A,TFB1M	49
Cell Morphology, Cellular Assembly and Organization, Cellular Development, Cellular Function and Maintenance, Cellular Growth and Proliferation, Embryonic Development, Nervous System Development and Function, Organismal Development, Tissue Development	branching	Branching of neurites	1.96e-07		-0.63		-0.838	PAFAH1B1,CX3CR1,ERBB4,FAM107A,SYT2,DYRK1A,STAT3,TUBA1A,CPT1C,MYH7B,ATRX,SV2A,DBN1,ARHGEF25,APP,PPP1R9A,EMC10,NEURL1,SPTBN2,CDK5R1,KIF3A,SGK1,DOCK7,EPS8,PLK2,ZMYND8,SEMA3E,AFDN,SULF2,NRP2,ITGA3,ARHGAP44,RAPH1,CTCF,USP8,LYPLA1,IQSEC1,CREBBP,RPL4,AKAP5,KALRN,TMEM108,HDAC2,ITSN1,KNDC1,ITSN2,CAMK1,RALA,SEMA3A	49
Cell Morphology, Cellular Assembly and Organization, Cellular Development, Cellular Function and Maintenance, Cellular Growth and Proliferation, Embryonic Development, Nervous System Development and Function, Organismal Development, Tissue Development	branching	Dendritic growth/branching	8.49e-07		-0.737		-0.941	PAFAH1B1,ERBB4,AFDN,NRP2,ITGA3,FAM107A,ARHGAP44,RAPH1,SYT2,DYRK1A,CTCF,USP8,LYPLA1,CPT1C,IQSEC1,MYH7B,CREBBP,ATRX,RPL4,AKAP5,KALRN,TMEM108,HDAC2,ITSN1,SV2A,DBN1,ARHGEF25,APP,PPP1R9A,EMC10,NEURL1,SPTBN2,KNDC1,CDK5R1,KIF3A,SGK1,ITSN2,CAMK1,SEMA3A,EPS8,PLK2,ZMYND8	42
Cell Morphology, Cellular Assembly and Organization, Cellular Development, Cellular Function and Maintenance, Cellular Growth and Proliferation, Embryonic Development, Nervous System Development and Function, Organismal Development, Tissue Development	growth	Growth of dendrites	0.00154		-1.725		-1.838	KNDC1,ERBB4,KIF3A,SGK1,SEMA3A,ARHGEF25,APP,RPL4,RAPH1,KALRN	10
Cell Morphology, Cellular Assembly and Organization, Cellular Development, Cellular Function and Maintenance, Cellular Growth and Proliferation, Nervous System Development and Function, Organismal Development, Tissue Development	axonogenesis	Axonogenesis	0.000277		-1.58		-1.718	CX3CR1,SEMA3E,PARD3,ZEB2,PLPPR4,NIN,TOP2B,STAT3,LRP1,GOLGA2,RPL4,EFNA2,KALRN,SNAP91,BCL11B,APP,Bex1,STMN1,NRP1,PTPRE,RALA,DOCK7,SEMA3A,GRID2,CNTNAP1,HSP90AB1,NRDC	27
Cell Morphology, Cellular Function and Maintenance	autophagy	Autophagy	9.08e-07		-0.171		-0.306	MRPL16,VPS37D,SNX30,COX5A,NEDD9,TBC1D16,PNISR,IFNGR1,STAT3,TBC1D14,STX17,LRP1,GOLGA2,CTSD,HDAC1,TIGAR,ATG2A,CISD1,JAK2,SMAD2,IRF3,AMFR,DRAM2,SERPINA3,APP,NCBP3,STK38,CDIP1,UQCRC2,DAPK3,DDRGK1,CHMP2A,GRID2,ZSCAN18,PLK2,STAM,SUPT5H,CDK16,PRORP,MAP2K7,RAB11A,VDAC1,TBC1D4,SLC31A1,TBK1,ETS2,MTM1,FKBP5,HSPA8,PSAP,SYNJ1,ARSB,UCP2,ATP13A2,HDAC2,HSD17B10,EIF5A2,CASP9,PRPF4,FEZ1,NUDCD1,DCAF12,CCT8,GNAS,NAM…	72
Cell Morphology, Cellular Function and Maintenance	repair	Repair of cells	0.00236	Decreased	-2.111		-2.302	BAZ1B,PRMT5,YTHDC1,DYRK1B,PHIP,ATAD2B,APP,DYRK1A,DEK,EZH2,E4F1,BMAL1,YTHDF1,RAN,ARID1A,ZMYND8,TAF1,RNF20,NR4A2	19
Cell-To-Cell Signaling and Interaction	synaptic depression	Synaptic depression	6.53e-05		-1.074		-1.205	PEBP1,NRXN2,ITSN1,SV2A,GRIA1,PREX1,APP,EMC10,Nrgn,DYRK1A,SYN2,CDK5R1,HAPLN1,GRID2,PRKAR1B,PLK2,SV2B,SYNJ1,AKAP5	19
Cell-To-Cell Signaling and Interaction, Nervous System Development and Function	synaptic transmission	Synaptic transmission	1.36e-09		-1.507		-1.614	GIPC1,PAFAH1B1,CX3CR1,PRKAR2B,PLPPR4,KCNJ6,STAT3,PRKAR1B,MAPK9,DHCR7,PTX3,SNAP91,FGF12,USP14,JAK2,SV2A,APP,PPP1R9A,PCDHB2,Nrgn,RPS6KA2,RGS14,GRID2,EPS8,PCDHB3,PPP1R15A,PCDHB16,PRMT8,GABRA3,ATF2,VDAC1,SNAP25,NAPA,ARHGAP44,SNPH,SYN2,NCS1,ASIC2,AKAP5,KALRN,NRXN2,SCN2B,GRIA1,GABRG1,LYNX1,TUBB2B,NAPB,CHRNA4,SV2B,GLS	50
Cell-To-Cell Signaling and Interaction, Nervous System Development and Function	long-term potentiation	Long-term potentiation	2.95e-06		-1.067		-1.189	CX3CR1,VDAC1,ERBB4,SYNGR1,SNAP25,ITGA3,DYRK1A,NOG,KCNC1,CREBBP,PRKAR1B,LRP1,PSAP,GRIPAP1,SYNJ1,AKAP5,HDAC2,HSD17B10,ITSN1,GRIA1,APP,PPP1R9A,EMC10,Nrgn,SPTBN2,CDK5R1,Ptma (includes others),LRRTM1,RGS14,PRMT8,PLK2,HTR2C,ITM2B	33
Cell-To-Cell Signaling and Interaction, Nervous System Development and Function	long-term potentiation	Long-term potentiation of brain	0.0017	Decreased	-2.121		-2.184	HSD17B10,ERBB4,ITSN1,ITGA3,GRIA1,APP,Nrgn,SPTBN2,CREBBP,LRP1,PSAP,PRMT8,PLK2,SYNJ1,ITM2B	15
Cellular Assembly and Organization, Cellular Function and Maintenance	organization	Microtubule dynamics	1.34e-16		-0.496		-0.827	CORO1A,CX3CR1,ERBB4,NEDD9,FAM107A,KIF21A,SYT2,DYRK1A,TUBA1A,DYNC2I1,SCARB2,LRP1,GOLGA2,TTYH1,MAPK9,UPF3B,KPNA1,SNAP91,ATP1B2,ARHGEF25,NCKIPSD,ADAMTS1,GAS2L3,CEP170,CDK5R1,SGK1,RGS14,MAP3K1,NRP1,GRID2,SNX10,RHOU,ZMYND8,JAKMIP1,CDK16,TMEM106B,SULF2,SNAP25,ARHGAP44,NPTXR,GOLGA4,NIN,TBK1,RERE,USP8,NCS1,SEMA7A,SIN3A,CREBBP,RAN,RPL4,ARHGEF4,RTN3,AKAP5,EFNA2,PAQR3,TMEM108,HDAC2,CROCC,ITSN1,BCL11B,PRUNE2…	165
Cellular Function and Maintenance	endocytosis	Endocytosis	0.00313		-0.956		-1.197	HAX1,AP1S1,ATP6V1H,RPL13A,TM2D2,ATP6AP1,IFNAR1,DDX3X,PALLD,STX17,SCARB2,LRP1,PTX3,USP22,ATG2A,SNAP91,ARPC3,JAK2,IRF3,DBN1,ZEB1,APP,KAT6A,Calm1 (includes others),TGFBR2,KIF3A,NCL,EPS8,SNX10,ZMYND8,RAB11A,SNAP25,NRP2,ETS2,PSMD4,HSPA8,SLC9B2,IQSEC1,CREBBP,SYNJ1,UCP2,TMEM108,ITSN1,MFGE8,CMAS,ITSN2,CERK,AP2A2,RALA,ABCF1,RNASEK	51
Cellular Function and Maintenance, Protein Synthesis	translation	Translation of protein	5.21e-06		-0.848		-0.801	PHGDH,EIF3G,EIF5B,RPL13A,RBM4,Rplp1 (includes others),BPNT1,DDX3X,RPL37,WFS1,EIF4A1,PAIP2,RPL27A,PDCD4,APEH,SLC7A1,RPS7,TPR,APP,SERBP1,MALAT1,EIF5,EIF3D,DAPK3,RPL24,RPS17,NCL,SHFL,ABCF1,PPP1R15A,Rpl29 (includes others),GAPDH,ARID1A	33
Cellular Function and Maintenance, Protein Synthesis	expression	Expression of protein	1.54e-05		-0.308		-0.286	PHGDH,EIF3G,EIF5B,RPL13A,RBM4,Rplp1 (includes others),IFNAR1,BPNT1,DDX3X,STAT3,RPL37,WFS1,EIF4A1,PAIP2,RPL27A,PPM1G,PDCD4,APEH,SLC7A1,RPS7,TPR,APP,SERBP1,MALAT1,EIF5,KHDRBS1,EIF3D,DAPK3,RPL24,RPS17,NCL,SHFL,ABCF1,PPP1R15A,Rpl29 (includes others),GAPDH,ARID1A,NCOA2	38
Cellular Function and Maintenance, Protein Synthesis	synthesis	Synthesis of protein	3.39e-05		-0.663		-0.732	CDK11A,EIF3G,EIF5B,CX3CR1,RPL13A,Rplp1 (includes others),IFNAR1,NOG,DDX3X,STAT3,WFS1,PAIP2,HDAC1,RPL27A,UPF3B,PDCD4,APEH,SLC7A1,EIF3A,RPS7,APP,SERBP1,MALAT1,EIF5,KHDRBS1,EZH2,DAPK3,PANX1,NCL,PPP1R15A,ARID1A,PHGDH,RBM4,TUSC2,MTPN,INCENP,BPNT1,YTHDF1,RPL37,PQBP1,EIF4A1,PPM1G,TPR,EIF3D,RPL24,GFM1,GOLPH3,RPS17,ARHGEF1,SHFL,ABCF1,Rpl29 (includes others),GAPDH,NCOA2	54
Developmental Disorder, Neurological Disease, Organismal Injury and Abnormalities	neurodevelopmental disorder	Neurodevelopmental disorder	4.38e-09					SMARCAD1,AOPEP,PAFAH1B1,DMPK,SF3B2,THRA,PHIP,ZEB2,DYRK1A,DDX3X,PHF3,SLC25A22,TUBA1A,KCNC1,NIPAL3,PCDH15,ATRX,PACS1,MDH1,NR4A2,UPF3B,MED13L,FGF12,STAT2,GFRA1,SETBP1,EMC10,LTN1,PCDHAC1,PHF21A,KAT6A,EZH2,DOCK7,LONP1,FBXO11,ARID1A,CCPG1,ANKRD11,SEMA3E,SNAP25,NRP2,SMC1A,PRDM5,ABAT,MYT1L,RERE,HECW2,SIN3A,CREBBP,GRIPAP1,SCN1B,SYNJ1,SUPT16H,NRXN2,EP400,FRRS1L,ITSN1,GRIA1,ARX,RPSA,KMT2C,TUBB2B,NAPB,VARS1,…	71
Developmental Disorder, Neurological Disease, Organismal Injury and Abnormalities	mental retardation	Mental retardation	1.56e-07					PAFAH1B1,ATP1A1,PMM2,PHIP,ZEB2,SMC3,DYRK1A,DDX3X,PHF3,KCNJ6,RUSC2,LARP7,ATRX,PACS1,TAF1,UPF3B,MED13L,NEMF,NDUFS7,AMFR,SETBP1,APP,EMC10,SPTBN2,PHF21A,KAT6A,SMARCA1,HNRNPH1,FBXO11,NDST1,GABRA3,ARID1A,TANGO2,ZMYND8,JAKMIP1,CDK16,ANKRD11,SNAP25,NRP2,SMC1A,ARHGEF26,TSPAN7,CTCF,MYT1L,RERE,IQSEC1,SIN3A,CREBBP,PQBP1,INF2,SCN1B,SYNJ1,NONO,NRXN2,AMOT,HSD17B10,BCL11B,SCN2B,GRIA1,NUS1,TPR,EEF1B2,ARX,SON,GABR…	76
Developmental Disorder, Neurological Disease, Organismal Injury and Abnormalities	congenital neurological disorder	Congenital neurological disorder	2.16e-05		-1.497		-1.277	AOPEP,ALG2,PAFAH1B1,DMPK,PARD3,SF3B2,KIF21A,CDK20,PHIP,ZEB2,SYT2,MT-ND2,NOG,KCNJ6,PALLD,TUBA1A,BCL10,CYB561A3,PCDH15,LARP7,PACS1,CTSD,SGCD,MAPK9,TAF1,MED13L,COL4A1,SMAD2,STAT2,GFRA1,SETBP1,APP,PCDHAC1,PHF21A,KAT6A,APBB2,INTS6L,COL4A2,DOCK7,TRANK1,CNTNAP1,LONP1,FBXO11,ARID1A,JAKMIP1,PRORP,DSE,ANKRD11,PHGDH,SEMA3E,SNAP25,NRP2,PRDM5,ABAT,SPRY4,RERE,HECW2,CEP104,B9D2,SIN3A,CREBBP,PSAP,SCN1B,ARSB,VAMP…	86
Developmental Disorder, Neurological Disease, Organismal Injury and Abnormalities, Psychological Disorders	behavioral deficit	Behavioral deficit	1.67e-05		0.74		0.984	ERBB4,PRKAR2B,ABAT,SMC3,IQSEC1,LRP1,PSAP,SCN1B,KALRN,NR4A2,IMPDH2,SCN2B,GRIA1,APP,LTN1,GABRG1,LMTK3,KMT2C,TGFBR2,TTC3,GNAS,CDK5R1,DAPK3,NAMPT,PRMT8,FBXO11,HTR2C,GABRA3	28
Developmental Disorder, Neurological Disease, Organismal Injury and Abnormalities, Psychological Disorders	hyperactive behavior	Hyperactive behavior	0.00213		0.924		1.173	ERBB4,PRKAR2B,GRIA1,APP,SMC3,LMTK3,TGFBR2,GNAS,CDK5R1,NAMPT,LRP1,PSAP,PRMT8,KALRN,NR4A2	15
DNA Replication, Recombination, and Repair	damage	DNA damage	0.00253	Increased	2.441		2.589	BAZ1B,SF3B2,MAD2L2,NRP2,SSRP1,LIG1,TOP2B,IFNGR1,STAT3,ATR,LRP1,RAN,HDAC1,SMARCAL1,HDAC2,CEBPD,CASP9,SETBP1,APP,HLTF,CDK5R1,SMARCA1,GAPDH,LONP1,KDM4A,POLL,ARID1A,CMPK2	28
DNA Replication, Recombination, and Repair	repair	Repair of DNA	0.0028		-1.614		-1.841	BAZ1B,ATF2,RUVBL1,MAD2L2,SMC1A,ATAD2B,LIG1,DYRK1A,SLF1,BMAL1,TPT1,UBE2V2,ATR,RAN,TIGAR,SMARCAL1,NR4A2,KMT5C,EIF3A,DYRK1B,APP,CYREN,SMC2,DEK,EZH2,E4F1,PMS2,SEM1,CHRNA4,POLL,GTF2H5,ARID1A,UVSSA	33
DNA Replication, Recombination, and Repair, Developmental Disorder, Hereditary Disorder, Organismal Injury and Abnormalities	Down syndrome	Down syndrome	1.91e-07					KLF13,ITSN1,JAK2,SNTB2,IFNGR2,CBR1,THRA,TMEM50B,APP,SON,DYRK1A,ADAMTS1,KCNJ6,ETS2,KHDRBS1,TTC3,STMN2,BRWD1,HSF4,DOP1B,SYNJ1,SMARCAL1	22
Embryonic Development, Nervous System Development and Function, Organ Development, Organismal Development, Tissue Development	formation	Formation of brain	1.46e-05		-1.751		-1.889	NCOR2,PAFAH1B1,CX3CR1,ERBB4,PARD3,THRA,CDK20,ZEB2,NOG,MAPKAP1,TUBA1A,GLUD1,Anp32b,ATRX,HDAC1,MAPK9,DHCR7,TAF1,NR4A2,UPF3B,COL4A1,CRKL,ATP1B2,WDR89,APP,KHDRBS1,APBB2,Calm1 (includes others),TGFBR2,EZH2,CDK5R1,KIF3A,SMARCA1,NDST1,STAM,ARID1A,ATF2,PHGDH,AFDN,NRP2,ITGA3,NAPA,NIN,TOP2B,SPRY4,MYT1L,RERE,SEMA7A,SPAG6,NME7,TMEM108,HDAC2,B4GALT2,CASP9,ARX,TUBB2B,SEMA3A,DYNC2H1	58
Gene Expression	expression	Expression of mRNA	7.7e-06		0.898		0.98	ATF2,EIF3G,EIF5B,RPL13A,TUB,RBM4,Rplp1 (includes others),SMC3,DDX3X,RPL37,WFS1,PAIP2,RPL27A,IRF3,TPR,APP,SERBP1,RSF1,EIF5,KHDRBS1,EIF3D,DAPK3,RPL24,RPS17,MAP3K1,ABCF1,Rpl29 (includes others),GAPDH,MAP2K6	29
Gene Expression	transcription	Transcription of DNA	8.06e-06		0.849		0.702	NCOR2,HP1BP3,ETV1,PRMT5,ERBB4,ZMIZ2,THRA,IFNAR1,NOG,BCL10,WFS1,MPHOSPH8,MAPK9,SMARCAL1,TAF1,RNF20,USP22,SMAD2,KAT6A,E4F1,CDK5R1,MAP3K1,SMARCA1,BRWD1,PAF1,HEY1,SUPT5H,ZMYND8,PKD2,KLF13,ATF2,RUVBL1,PRDM5,TBK1,H1-2,GTF2F1,HSPA8,SIN3A,CREBBP,SAFB,ENO1,ECSIT,HDAC2,BCL11B,KLF6,APBB3,LMO2,GMCL1,RSF1,DEK,PTPRK,CAMK1,LEO1,TEF,SRRT,KDM4A,ZNF608,NCOA2,GMEB1,SETD7,HAX1,CRTC2,GABPB2,NFATC2,MAD2L2,PHIP,ZEB2,DD…	126
Lipid Metabolism, Molecular Transport, Small Molecule Biochemistry	quantity	Quantity of sphingolipid	0.00291		1.309		1.267	ACER3,PHGDH,B4GALT2,BCL11B,APP,CERS4,CPT1C,CERK,ADIPOR2,PSAP,ME1,CTSD,DEGS1,SPNS2	14
Molecular Transport	transport	Transport of ion	0.00164	Increased	2.262		2.105	CORO1A,DMPK,VDAC1,ATP6V0E2,ATP1A1,MCUB,MCUR1,SLC31A1,PMPCB,KCNJ6,SLC25A22,MAPKAP1,KCNA6,GPD1L,KCNC1,SLC39A1,SLC9B2,KIF5B,ASIC2,TTYH1,PACS1,SCN1B,KCNV1,AKAP5,UCP2,ATP13A2,FGF12,CNNM4,SCN2B,GRIA1,ATP1B2,KCNK4,XPR1,ANO3,GNAS,PANX1,TMEM38A,SGK1,CLCC1,KCNJ11,CHRNA4,KCNJ10,GABRA3,RNASEK,EPM2A,PKD2	46
Molecular Transport, Protein Trafficking	transport	Transport of protein	5.21e-06		-1.718		-1.884	SNX3,SYNDIG1,ATF2,RAB11A,TIMM13,SNX30,TIMM17A,NAPA,PHIP,GUK1,MTM1,DESI1,RANGAP1,STAT3,TUBA1A,BMAL1,HSPA8,HLA-DMA,LRP1,PSAP,RAN,AKAP5,SNAP91,JAK2,ERP29,TOMM34,CASP9,TPR,AP1M1,AP3S2,CMTM6,KIF3A,AP2A2,PEX10,PHB2,HSP90AB1,EPM2A,TOMM7	38
Neurological Disease, Organismal Injury and Abnormalities	motor dysfunction or movement disorder	Motor dysfunction or movement disorder	3.2e-14	Decreased	-2.171		-1.86	PEBP1,ETV1,AP1S1,CYP7B1,ISOC1,FAM107A,IFNAR1,SYT2,ITGA7,SLC25A22,CSE1L,TUBA1A,TPT1,SCARB2,ATR,LRP1,WFS1,SCUBE1,GOLGA2,SGCD,MDH1,TAF1,LSAMP,USP14,NDUFS7,ATP1B2,SERPINA3,GAS5,LGI2,Nrgn,GPR83,UQCRC2,CDK5R1,INTS6L,SGK1,RGS14,NRP1,OLFM3,GRID2,GABRA3,ZMYND8,GNPTAB,ATP5MK,ANKRD11,TMEM106B,ATP5MJ,LY6E,SNAP25,NAP1L5,NAPA,PDE4B,STARD4,RERE,BAHCC1,HSPA8,SIN3A,INF2,RAN,DRC1,SYNJ1,NRXN2,UCP2,ATP13A2,FRRS1L,BC…	155
Neurological Disease, Organismal Injury and Abnormalities	cognitive impairment	Cognitive impairment	3.29e-11		1.367		1.386	ATP1A1,SMC3,DYRK1A,ADAM11,WFS1,SMARCAL1,TAF1,UPF3B,NDUFS7,AMFR,SETBP1,KAT6A,CDK5R1,Ptma (includes others),LRRTM1,SMARCA1,NDST1,GABRA3,ZMYND8,JAKMIP1,CDK16,ANKRD11,TMEM106B,SNAP25,ARHGEF26,TSPAN7,PDE4B,RERE,HECW2,SIN3A,CREBBP,INF2,SYNJ1,AKAP5,NRXN2,ATP13A2,AMOT,B4GALT2,BCL11B,GSS,KMT2C,NPTX2,TUBB2B,RALA,NAPB,HTR2C,EPM2A,DYNC2H1,ITM2B,PAFAH1B1,PMM2,PHIP,ZEB2,DDX3X,PHF3,KCNJ6,CPT1C,TAFA2,NDRG4,RUSC2…	110
Neurological Disease, Organismal Injury and Abnormalities	neurological signs	Neurological signs	4.29e-10		1.963		1.984	AP1S1,ISOC1,FAM107A,SYT2,SLC25A22,TUBA1A,SCARB2,GOLGA2,SGCD,TAF1,LSAMP,NDUFS7,SERPINA3,GAS5,Nrgn,GPR83,UQCRC2,CDK5R1,INTS6L,LRRTM1,SGK1,RGS14,GABRA3,ZMYND8,GNPTAB,ATP5MK,ANKRD11,ATP5MJ,LY6E,SNAP25,NAP1L5,NAPA,STARD4,RERE,HSPA8,SIN3A,DRC1,SYNJ1,NRXN2,UCP2,FRRS1L,BCL11B,KMT2C,TPM3,ANO3,NPTX2,ARHGEF1,PTPRE,NAPB,HTR2C,LDHB,ITM2B,COX5A,MT-ND2,KCNC1,MYH7B,TAFA2,PCDH15,ATRX,DHCR7,INSIG1,FGF12,TSN,SV2A,S…	99
Neurological Disease, Organismal Injury and Abnormalities	neurological disorder	Progressive neurological disorder	6.86e-07	Increased	2.441		2.471	PEBP1,ALG2,CYP7B1,ERBB4,PRKAR2B,ATP1A1,IFNAR1,DYRK1A,CSE1L,TUBA1A,TPT1,SCARB2,ATR,LRP1,WFS1,SCUBE1,MDH1,MAPK9,TAF1,UPF3B,SNAP91,HSP90B1,SERPINA3,ADAMTS1,UQCRC2,CDK5R1,SGK1,OLFM3,CS,GABRA3,ACER3,ANKRD11,DLAT,LY6E,SNAP25,NOM1,PDE4B,TBK1,HECW2,FKBP5,HLA-DMA,EIF4A1,RAN,RTN3,SYNJ1,AKAP5,ATP13A2,APBB3,GART,PGM2L1,PTPRE,TUBB2B,HTR2C,HSP90AB1,EPM2A,DNAJC7,LDHB,TFB1M,PFKP,DMPK,RPL13A,NFATC2,PLPPR4,SELENOF…	119
Neurological Disease, Organismal Injury and Abnormalities	ataxia	Ataxia	0.000797		-1.591		-1.364	GNPTAB,ETV1,CYP7B1,IFNGR2,PMM2,IFNGR1,KCNC1,WFS1,PSAP,GOLGA2,INF2,CTSD,SCN1B,SYNJ1,VAMP1,SCN2B,APP,HEATR5B,SPTBN2,ARX,GNAS,NAPB,EPS8,GRID2,NCEH1,PEX10,CNTNAP1,CHRNA4,CCDC88C,KCNJ10,HSP90AB1,EPM2A,GLS	33
RNA Post-Transcriptional Modification	processing	Processing of RNA	1.01e-09		-1.732		-1.771	CDK11A,YTHDC1,SF3B2,ZRSR2,UTP20,RBM4,RBM17,ILDR2,PNN,DYRK1A,LUC7L3,WDR75,Srrm1,TCERG1,NVL,RNMT,WDHD1,TXNL4B,HNRNPH3,PQBP1,RRP9,CELF4,SCAF8,SAFB,PPIG,DHX8,PRPF6,SCNM1,RPS7,NOL8,PRPF4,TENT4B,SON,MALAT1,KHDRBS1,RBM39,CWC22,RPS17,HNRNPH1,LEO1,NSRP1,PAF1,SUPT5H,DDX41,AHNAK	45
RNA Post-Transcriptional Modification	processing	Processing of mRNA	2.05e-08		-1.432		-1.42	CDK11A,ZRSR2,YTHDC1,SF3B2,RBM4,RBM17,PNN,DYRK1A,Srrm1,TCERG1,RNMT,TXNL4B,HNRNPH3,PQBP1,CELF4,SCAF8,SAFB,DHX8,PRPF6,SCNM1,PRPF4,TENT4B,SON,MALAT1,KHDRBS1,CWC22,LEO1,NSRP1,PAF1,SUPT5H,DDX41	31
Amino Acid Metabolism, Post-Translational Modification, Small Molecule Biochemistry	deamination	Deamination of glutamine family amino acid	0.00134					GLUD1,APP	2
Amino Acid Metabolism, Small Molecule Biochemistry	metabolism	Metabolism of glutamine	0.00317					UCP2,PHGDH,GLUD1,ME1,GLS	5
Behavior	anxiety	Anxiety	7.53e-05		0.175		0.191	CX3CR1,ERBB4,NFATC2,THRA,SMC3,NOG,KCNJ6,TAFA1,FKBP5,TAFA2,CREBBP,AKAP5,EFNA2,KALRN,NRXN2,KPNA1,SNAP91,TSN,GRIA1,APP,ARX,LMTK3,Ptma (includes others),NAMPT,KCNJ11,CHRNA4,IDS	27
Behavior	conditioning	Conditioning	7.84e-05		-0.079		-0.226	CX3CR1,VDAC1,ERBB4,BMAL1,WFS1,NAT8L,KALRN,HDAC2,CEBPD,GRIA1,PREX1,DBN1,APP,MALAT1,LYNX1,FEZ1,Ptma (includes others),LRRTM1,NAMPT,SGK1,EPS8,GRID2,GMFB,CHRNA4,EPM2A,ITM2B	26
Behavior	vertical rearing	Vertical rearing	8.11e-05		0		-0.102	NRXN2,GRIA1,PCM1,FEZ1,MTM1,LMTK3,LRRTM1,NAMPT,GRID2,KCNJ11,CREBBP,NAT8L,CHRNA4,EFNA2	14
Behavior	locomotion	Abnormal initiation of locomotion	0.000276					BMAL1,HAX1,NFATC2,ATP1A1,GRID2,KCNJ11,APP,CHRNA4,NR4A2	9
Behavior	emotional behavior	Abnormal emotional behavior	0.000447					LRRTM1,GRIA1,KCNJ11,APP,CHRNA4,SYN2	6
Behavior	social exploration	Social exploration	0.00111					NRXN2,LRRTM1,NIPAL3,GRIA1,PREX1,CREBBP,WFS1,NAT8L,SYN2	9
Behavior	addiction behavior	Addiction behavior	0.00188					PRKAR2B,ATP1A1,HNRNPH1,CHRNA4,NR4A2	5
Behavior	contextual conditioning	Contextual conditioning	0.00333		0.115		0.028	HDAC2,CEBPD,CX3CR1,VDAC1,ERBB4,LRRTM1,GRIA1,PREX1,APP,FEZ1,ITM2B	11
Behavior, Organismal Functions	locomotor hyperactivity	Locomotor hyperactivity	0.000463					APP,NR4A2,LMTK3	3
Carbohydrate Metabolism	quantity	Quantity of carbohydrate	0.000829		-0.615		-0.7	SELENOS,CRTC2,THRA,IFNAR1,NOG,CDS2,SLC5A3,STAT3,GLUD1,CPT1C,SCARB2,ADIPOR2,LRP1,WFS1,NR4A2,INSIG1,H6PD,APP,FBXO42,KHDRBS1,TGFBR2,EZH2,KCNJ11,PPP1R15A,NDST1,ARID1A,DSE,PHGDH,VDAC1,TBC1D4,CTCF,MTM1,BMAL1,SLC9B2,CREBBP,ENO1,SYNJ1,ARSB,UCP2,GBE1,NUS1,CASP9,GNAS,Gm15807/Hmgn5,NAMPT,LDHA,NCEH1,GPR12,ME1,GAPDH,HTR2C,IDS,LDHB,MVP	54
Cell Cycle	cell cycle progression	Cell cycle progression	1.73e-06		-1.394		-1.55	PEBP1,NCOR2,PRMT5,ERBB4,PRKAR2B,NEDD9,THRA,PNN,SMC3,NOG,CSE1L,TUBA1A,ATR,GOLGA2,TTYH1,MAPK9,TAF1,PTX3,KMT5C,USP22,SMAD2,E4F1,CDK5R1,RGS14,MAP3K1,SMARCA1,CHMP2A,HEY1,RHOU,PKD2,RUVBL1,PRDM5,INCENP,HECW2,USP8,HSPA8,PDS5B,CREBBP,SAFB,RAN,EP400,PPM1G,HDAC2,BCL11B,KLF6,APBB3,CCSAP,PTPRK,RPL24,Rpl29 (includes others),HSP90AB1,EPM2A,AHNAK,SETD7,CDK11A,PAFAH1B1,NFATC2,MAD2L2,PHIP,PHF3,STAT3,MYO1C,PARP11,H…	104
Cell Cycle	mitosis	Mitosis	6.57e-05		-0.512		-0.613	PEBP1,CDK11A,PAFAH1B1,PRMT5,ERBB4,MAD2L2,PHIP,SMC3,PHF3,CSE1L,STAT3,MYO1C,TUBA1A,PARP11,ATR,GOLGA2,TTYH1,PTX3,JAK2,APP,TGFBR2,E4F1,DAPK3,RGS14,CHMP2A,EPS8,PLK2,PKD2,RAB11A,RUVBL1,SMC1A,GNA12,PRDM5,INCENP,TOP2B,TCERG1,PDS5B,RAN,ARSB,EP400,HDAC2,AKAP8,TPR,PRPF4,CCSAP,STMN1,MAP9,CDC7,RPL24,BCCIP,PHB2	51
Cell Cycle	fission	Fission	0.000599		0.396		0.343	UCP2,GIPC1,CEBPD,ITSN1,STAT2,GAS5,MARCHF5,RALA,KIF5B,LRP1,RAP2C,INF2	12
Cell Cycle	G2/M phase transition	Arrest in G2/M phase transition of bone cancer cell lines	0.00134					ATR,MAP2K6	2
Cell Cycle	mitosis	Mitosis of eye cell lines	0.0018		-1.633		-1.784	EP400,RUVBL1,PARP11,SMC1A,SMC3,PHF3	6
Cell Cycle, Cell Morphology	formation	Formation of mitotic spindle	0.0036		-0.128		-0.063	RAB11A,PAFAH1B1,SMC1A,TPR,CCSAP,SMC3,STMN1,MAP9,CHMP2A,BCCIP,GOLGA2,RAN	12
Cell Cycle, Cellular Assembly and Organization, Cellular Function and Maintenance, DNA Replication, Recombination, and Repair	organization	Organization of chromatin	2.27e-07					SETD7,HP1BP3,Ftx,HDAC2,SSRP1,RSF1,CTCF,H1-2,EZH2,Ptma (includes others),Gm15807/Hmgn5,BAHCC1,WDHD1,LSM11,ATRX,SAFB,ARID1A,HDAC1	18
Cell Cycle, Cellular Assembly and Organization, Cellular Function and Maintenance, DNA Replication, Recombination, and Repair	organization	Organization of chromosomes	9.52e-07					SETD7,HP1BP3,Ftx,HDAC2,RUVBL1,SSRP1,SMC2,RSF1,CTCF,KAT6A,H1-2,EZH2,Ptma (includes others),Gm15807/Hmgn5,BAHCC1,WDHD1,ATR,LSM11,ATRX,SAFB,ARID1A,HDAC1	22
Cell Death and Survival	cell viability	Cell viability	4.28e-11		0.168		-0.298	ALG2,CX3CR1,ERBB4,CDK20,GUK1,SMC3,DYRK1A,CSE1L,LUC7L3,BCL10,ATR,RPS11,LRP1,WFS1,SCUBE1,PCDHGA11,MAPK9,SMARCAL1,RPP21,USP22,USP14,HSP90B1,SMAD2,AMFR,MAP3K19,SBF1,SERPINA3,GAS5,DOLPP1,ADAMTS1,MALAT1,Calm1 (includes others),CDK5R1,PANX1,SGK1,MAP3K1,NRP1,POLL,HEY1,SUPT5H,SNX10,ZMYND8,ATP5MK,ATF2,TMEM106B,RUVBL1,SNAP25,FPGS,TBK1,FKBP5,USP8,NCS1,HSPA8,RNMT,SIN3A,CREBBP,EIF4A1,RAN,ENO1,AKAP5,EFNA2,ATP13…	170
Cell Death and Survival	cell death	Cell death of brain	0.00313		0.666		0.689	ATF2,SNPH,Snhg6,KCNJ6,ETS2,BEX3,TCERG1,NCS1,CREBBP,CTSD,HDAC1,MAPK9,UCP2,ATP13A2,ITSN1,KLF6,CASP9,SERPINA3,APP,CDK5R1,SGK1,MAP3K1,NRP1,SEMA3A,GRID2,GAPDH,P4HB	27
Cell Death and Survival, Cell Morphology, Nervous System Development and Function, Neurological Disease, Organismal Injury and Abnormalities, Tissue Morphology	loss	Loss of neurons	0.000133					UCP2,GNPTAB,CX3CR1,TMEM106B,GFRA1,THRA,CASP9,APP,MFGE8,ARX,STAT3,CDK5R1,NCS1,MAP3K1,PPP1R15A,TAFA2,LRP1,PSAP,PHB2,GOLGA2,CTSD,DHCR7,NR4A2	23
Cell Death and Survival, Neurological Disease, Organismal Injury and Abnormalities	cell death	Cell death of granule cells	0.00197		0.736		0.719	ATF2,SGK1,MAP3K1,SEMA3A,GRID2,CREBBP,APP,GAPDH,HDAC1,KCNJ6	10
Cell Death and Survival, Organismal Injury and Abnormalities	necrosis	Necrosis	8.23e-12		0.766		0.933	CORO1A,ERBB4,PRKAR2B,NEDD9,ITGA7,CSE1L,TUBA1A,LUC7L3,BCL10,ATR,LRP1,SGCD,PCDHGA11,MAPK9,USP22,HSP90B1,SMAD2,SERPINA3,CDIP1,CDK5R1,SGK1,MAP3K1,SMARCA1,NRP1,CS,MEAK7,NDST1,ACER3,DLAT,TMEM106B,RUVBL1,SULF2,INCENP,GOLGA4,TBK1,FKBP5,HSPA8,HLA-DMA,SLC9B2,CREBBP,EIF4A1,ENO1,EFNA2,EP400,UCP2,ITSN1,BCL11B,LMO2,ERP29,Bex1,MMD2,DEK,BBLN,GART,RPS17,PTPRE,HSP90AB1,KDM4A,AFAP1,NCOA2,TFB1M,MVP,ITM2B,CDK11A,AOPE…	272
Cell Morphology	sprouting	Sprouting	1.25e-08		-0.169		-0.4	PAFAH1B1,CX3CR1,ERBB4,FAM107A,SYT2,DYRK1A,STAT3,TUBA1A,CPT1C,MYH7B,ATRX,JAK2,SV2A,DBN1,ARHGEF25,APP,PPP1R9A,EMC10,NEURL1,SPTBN2,ADAMTS1,TGFBR2,CDK5R1,KIF3A,SGK1,RGS14,NRP1,DOCK7,EPS8,GRID2,PLK2,NDST1,HEY1,ZMYND8,SEMA3E,AFDN,SULF2,NRP2,ITGA3,ARHGAP44,RAPH1,CTCF,SPRY4,USP8,LYPLA1,IQSEC1,CREBBP,RPL4,AKAP5,KALRN,PAQR3,TMEM108,HDAC2,ITSN1,LMO2,KNDC1,ITSN2,CAMK1,RALA,SEMA3A,DPYSL3,ITGB1BP1	62
Cell Morphology	shape change	Shape change of neurites	4.98e-08		-0.659		-0.869	PAFAH1B1,CX3CR1,ERBB4,FAM107A,SYT2,DYRK1A,STAT3,TUBA1A,CPT1C,MYH7B,ATRX,SV2A,DBN1,ARHGEF25,APP,PPP1R9A,EMC10,NEURL1,SPTBN2,CDK5R1,KIF3A,SGK1,NRP1,DOCK7,EPS8,PLK2,ZMYND8,SEMA3E,AFDN,SULF2,NRP2,ITGA3,ARHGAP44,RAPH1,CTCF,USP8,LYPLA1,IQSEC1,CREBBP,RPL4,AKAP5,KALRN,TMEM108,HDAC2,ITSN1,BCL11B,KNDC1,ITSN2,CAMK1,RALA,SEMA3A	51
Cell Morphology	morphology	Morphology of cellular protrusions	1.39e-05					PAFAH1B1,ERBB4,PARD3,NRP2,ITGA3,NEDD9,CDK20,SLC39A12,LYPLA1,CPT1C,PDS5B,SIN3A,MYH7B,TAFA2,PCDH15,ATRX,SCN1B,AKAP5,KALRN,ITSN1,GRIA1,DBN1,SERPINA3,APP,PPP1R9A,ARX,KNDC1,TGFBR2,CDK5R1,KIF3A,NAMPT,RALA,DOCK7,SEMA3A,EPS8,GRID2,DPYSL3,CNTNAP1,PRMT8,KCNJ10,POLL,DYNC2H1	42
Cell Morphology	size	Size of cells	0.000506					NCOR2,CX3CR1,DMPK,ERBB4,NFATC2,THRA,DYRK1A,ITGA7,DDX3X,SLC5A3,GLUD1,SCARB2,LRP1,SGCD,CRKL,ATP1B2,HSP90B1,GFRA1,TRIB1,APP,CDK5R1,MAP3K1,EPS8,GRID2,PPP1R15A,MAP2K6,HEY1,GNPTAB,MAP2K7,ATF2,NRP2,ITGA3,TBC1D4,MTPN,NIN,BMAL1,USP8,LYPLA1,PLSCR3,RAN,ARHGEF4,AKAP5,VAMP1,EP400,Srsf5,PSTPIP2,HSBP1,TPM3,GNAS,GOLPH3,DPYSL3,MGAT3,NCOA2,ITM2B	54
Cell Morphology, Cell-To-Cell Signaling and Interaction, Cellular Function and Maintenance, Nervous System Development and Function	transmembrane potential	Transmembrane potential of pyramidal neurons	0.00134					MYT1L,APP	2
Cell Morphology, Cellular Assembly and Organization	morphology	Morphology of nucleus	0.000986					TEN1,PAFAH1B1,INCENP,NIN,PDS5B,WDHD1,TTYH1,GOLGA2,ATRX,RAN,PAIP2,EP400,ZDHHC16,CRKL,RAP1GDS1,GMCL1,APP,SMC2,STK38,STMN1,DEK,KAT6A,DAPK3,NCL,CHMP2A,GAPDH	26
Cell Morphology, Cellular Assembly and Organization, Cellular Development, Cellular Function and Maintenance, Cellular Growth and Proliferation, Embryonic Development, Nervous System Development and Function, Organismal Development, Tissue Development	formation	Formation of dendritic spines	0.000612		0.122		-0.053	HDAC2,PAFAH1B1,AFDN,ITSN1,DBN1,ARHGAP44,APP,PPP1R9A,NEURL1,CDK5R1,CAMK1,IQSEC1,EPS8,CREBBP,PLK2,ZMYND8,KALRN	17
Cell Morphology, Cellular Assembly and Organization, Cellular Development, Cellular Function and Maintenance, Cellular Growth and Proliferation, Nervous System Development and Function, Organismal Development, Tissue Development	neuritogenesis	Neuritogenesis	7.52e-14		-0.621		-0.874	CX3CR1,ERBB4,FAM107A,SYT2,DYRK1A,TUBA1A,SCARB2,LRP1,GOLGA2,MAPK9,UPF3B,SNAP91,ATP1B2,ARHGEF25,NCKIPSD,ADAMTS1,CDK5R1,SGK1,RGS14,NRP1,GRID2,ZMYND8,CDK16,TMEM106B,SULF2,SNAP25,ARHGAP44,NPTXR,NIN,RERE,USP8,NCS1,SEMA7A,CREBBP,RPL4,RTN3,AKAP5,EFNA2,PAQR3,TMEM108,HDAC2,ITSN1,BCL11B,Bex1,KNDC1,PTPRK,CAMK1,PTPRE,RALA,HSP90AB1,NRDC,PAFAH1B1,PARD3,ZEB2,SLC39A12,PLPPR4,PALLD,STAT3,CPT1C,UBE2V2,MYH7B,NDRG4,A…	102
Cell Morphology, Cellular Assembly and Organization, Cellular Development, Cellular Function and Maintenance, Cellular Growth and Proliferation, Nervous System Development and Function, Organismal Development, Tissue Development	branching	Branching of neurons	2.41e-08		-0.257		-0.463	PAFAH1B1,CX3CR1,ERBB4,FAM107A,SYT2,DYRK1A,STAT3,TUBA1A,CPT1C,MYH7B,ATRX,SV2A,DBN1,ARHGEF25,APP,PPP1R9A,EMC10,NEURL1,SPTBN2,CDK5R1,KIF3A,SGK1,RGS14,DOCK7,EPS8,GRID2,PLK2,ZMYND8,SEMA3E,AFDN,SULF2,NRP2,ITGA3,ARHGAP44,RAPH1,CTCF,USP8,LYPLA1,IQSEC1,CREBBP,RPL4,AKAP5,KALRN,TMEM108,HDAC2,ITSN1,KNDC1,ITSN2,CAMK1,RALA,SEMA3A,DPYSL3	52
Cell Morphology, Cellular Assembly and Organization, Cellular Development, Cellular Function and Maintenance, Cellular Growth and Proliferation, Nervous System Development and Function, Organismal Development, Tissue Development	formation	Formation of dendrites	0.000269		-0.596		-0.778	PAFAH1B1,TMEM106B,AFDN,ARHGAP44,RAPH1,RERE,IQSEC1,CREBBP,PQBP1,AKAP5,KALRN,HDAC2,ITSN1,CRKL,PREX1,DBN1,APP,PPP1R9A,NEURL1,KNDC1,EZH2,CDK5R1,SGK1,NRP1,CAMK1,SEMA3A,EPS8,PLK2,ZMYND8	29
Cell Morphology, Cellular Assembly and Organization, Cellular Development, Cellular Function and Maintenance, Cellular Growth and Proliferation, Nervous System Development and Function, Organismal Development, Tissue Development	formation	Formation of collateral branches	0.00134					NRP1,SEMA3A	2
Cell Morphology, Cellular Assembly and Organization, Cellular Function and Maintenance	formation	Formation of cellular protrusions	1.6e-15		-0.778		-1.131	CX3CR1,ERBB4,NEDD9,FAM107A,SYT2,DYRK1A,TUBA1A,DYNC2I1,SCARB2,LRP1,GOLGA2,TTYH1,MAPK9,UPF3B,SNAP91,ATP1B2,ARHGEF25,NCKIPSD,ADAMTS1,CDK5R1,SGK1,RGS14,MAP3K1,NRP1,GRID2,SNX10,RHOU,ZMYND8,CDK16,TMEM106B,SULF2,SNAP25,ARHGAP44,NPTXR,NIN,RERE,USP8,NCS1,SEMA7A,CREBBP,RPL4,ARHGEF4,RTN3,AKAP5,EFNA2,PAQR3,TMEM108,HDAC2,CROCC,ITSN1,BCL11B,PRUNE2,CFAP54,Bex1,TPM3,KNDC1,PTPRK,CAMK1,PTPRE,RALA,HSP90AB1,NRDC,DYN…	140
Cell Morphology, Cellular Assembly and Organization, Cellular Function and Maintenance	extension	Extension of cellular protrusions	4.49e-06		-0.479		-0.662	CORO1A,PAFAH1B1,SEMA3E,ERBB4,AFDN,NRP2,RAPH1,MAP3K13,SYT2,GOLGA4,SEMA7A,SIN3A,LRP1,RPL4,SCN1B,KALRN,TMEM108,ARPC3,CRKL,DBN1,APP,PPP1R9A,FEZ1,KNDC1,CDK5R1,ITSN2,NRP1,SEMA3A,GPR12,HSP90AB1	30
Cell Morphology, Cellular Assembly and Organization, Cellular Function and Maintenance	formation	Formation of autophagosomes	0.000443		-0.63		-0.709	UCP2,HDAC2,RAB11A,ATG2A,JAK2,SNX30,CASP9,STK38,TBK1,FEZ1,MTM1,TBC1D14,SYNJ1,HDAC1	14
Cell Morphology, Cellular Assembly and Organization, Cellular Function and Maintenance, Nervous System Development and Function	extension	Extension of neurites	6.29e-06		-0.526		-0.7	PAFAH1B1,SEMA3E,ERBB4,AFDN,NRP2,RAPH1,MAP3K13,SYT2,GOLGA4,SEMA7A,SIN3A,LRP1,RPL4,SCN1B,KALRN,TMEM108,DBN1,APP,FEZ1,KNDC1,CDK5R1,ITSN2,NRP1,SEMA3A,GPR12,HSP90AB1	26
Cell Morphology, Cellular Assembly and Organization, Cellular Function and Maintenance, Nervous System Development and Function	extension	Extension of axons	0.000167		-0.571		-0.656	PAFAH1B1,SEMA3E,DBN1,RAPH1,MAP3K13,GOLGA4,CDK5R1,NRP1,SEMA7A,SEMA3A,SIN3A,LRP1,HSP90AB1,RPL4,KALRN	15
Cell Morphology, Cellular Development	branching	Branching of cells	2.35e-08		-0.348		-0.589	PAFAH1B1,CX3CR1,ERBB4,FAM107A,SYT2,DYRK1A,PALLD,STAT3,TUBA1A,CPT1C,MYH7B,ATRX,SV2A,DBN1,ARHGEF25,APP,PPP1R9A,EMC10,NEURL1,SPTBN2,CDK5R1,KIF3A,SGK1,RGS14,DOCK7,EPS8,GRID2,PLK2,NDST1,HEY1,ZMYND8,SEMA3E,AFDN,SULF2,NRP2,ITGA3,ARHGAP44,RAPH1,CTCF,USP8,LYPLA1,IQSEC1,CREBBP,RPL4,AKAP5,KALRN,PAQR3,TMEM108,HDAC2,ITSN1,LMO2,MFGE8,KNDC1,ITSN2,CAMK1,RALA,SEMA3A,DPYSL3,ITGB1BP1	59
Cell Morphology, Cellular Function and Maintenance	transmembrane potential	Transmembrane potential of cells	4.03e-05		-0.64		-0.65	MYT1L,TMEM38A,KCNJ11,CASP9,ASIC2,APP,KCNJ10	7
Cell Morphology, Cellular Function and Maintenance	depolarization	Depolarization of central nervous system cells	0.00228		1.067		0.942	PANX1,APP,HTR2C,KCNJ10	4
Cell Morphology, Cellular Function and Maintenance, Nervous System Development and Function, Tissue Morphology	length	Length of neurons	0.00143					PAFAH1B1,PARD3,ITSN1,NRP2,DBN1,APP,SLC39A12,PPP1R9A,NAMPT,DOCK7,SEMA3A,DPYSL3,SIN3A,KALRN	14
Cell Morphology, Nervous System Development and Function	innervation	Innervation	3.69e-05		0.896		0.777	ETV1,ERBB4,NFATC2,SULF2,NRP2,GFRA1,NPTXR,NOG,ITGA7,TOP2B,KAT6A,CDK5R1,NPTX2,RALA,SEMA3A,GRID2,VTI1B,PSAP,ARID1A,EFNA2	20
Cell Morphology, Nervous System Development and Function	innervation	Innervation of tissue	0.000515					ETV1,ERBB4,NFATC2,NRP2,NPTXR,TOP2B,KAT6A,CDK5R1,NPTX2,SEMA3A,GRID2,VTI1B,PSAP,EFNA2	14
Cell Morphology, Nervous System Development and Function	innervation	Innervation of cells	0.0034					ETV1,ERBB4,NFATC2,NRP2,SEMA3A,GRID2,PSAP,EFNA2,NOG,TOP2B	10
Cell Morphology, Nervous System Development and Function, Neurological Disease, Organ Morphology, Organismal Development, Organismal Injury and Abnormalities, Tissue Morphology	abnormal morphology	Abnormal morphology of pyramidal neurons	7.38e-05					HDAC2,PAFAH1B1,CDK5R1,SEMA3A,PPP1R15A,APP,MANBA,DYRK1A,KALRN	9
Cell Morphology, Nervous System Development and Function, Neurological Disease, Organismal Injury and Abnormalities, Tissue Morphology	abnormal morphology	Abnormal morphology of neurons	9.8e-06					CORO1A,PAFAH1B1,CX3CR1,ERBB4,PARD3,THRA,MANBA,SMC3,DYRK1A,STAT3,CPT1C,SCARB2,TAFA2,LRP1,GOLGA2,CTSD,DHCR7,NR4A2,SNAP91,ATP1B2,GFRA1,DBN1,SERPINA3,LGI2,APP,NCKIPSD,TGFBR2,CDK5R1,Ptma (includes others),LRRTM1,MAP3K1,GRID2,PPP1R15A,CNTNAP1,PRMT8,GNPTAB,TMEM106B,SULF2,LMO7,SNPH,SYN2,NCS1,PDS5B,PSAP,SCN1B,KALRN,UCP2,ATP13A2,HDAC2,GRIA1,CASP9,MFGE8,ARX,KNDC1,SEMA3A,PHB2,EPM2A,IDS	58
Cell Morphology, Nervous System Development and Function, Organ Morphology, Organismal Development, Tissue Morphology	morphology	Morphology of cerebral cortex cells	4.75e-05					HDAC2,PAFAH1B1,SMAD2,APP,MANBA,DYRK1A,TUBA1A,CDK5R1,SEMA3A,DPYSL3,PPP1R15A,TAFA2,KALRN	13
Cell Morphology, Nervous System Development and Function, Organ Morphology, Organismal Development, Tissue Morphology	morphology	Morphology of brain cells	5.29e-05					GNPTAB,HDAC2,PAFAH1B1,SMAD2,CASP9,APP,MANBA,DYRK1A,KNDC1,TUBA1A,CDK5R1,GRID2,DPYSL3,SEMA3A,PPP1R15A,TAFA2,PSAP,GOLGA2,EPM2A,KALRN	20
Cell Morphology, Nervous System Development and Function, Organ Morphology, Organismal Development, Tissue Morphology	morphology	Morphology of hippocampal cells	0.000181					PAFAH1B1,CDK5R1,SMAD2,PPP1R15A,TAFA2,APP	6
Cell Morphology, Nervous System Development and Function, Organ Morphology, Organismal Development, Tissue Morphology	morphology	Morphology of hippocampal neurons	0.000493					PAFAH1B1,CDK5R1,SMAD2,TAFA2,APP	5
Cell Morphology, Nervous System Development and Function, Organ Morphology, Organismal Development, Tissue Morphology	morphology	Morphology of dentate granule cells	0.00134					PAFAH1B1,CDK5R1	2
Cell Morphology, Nervous System Development and Function, Organismal Development, Tissue Morphology	morphology	Morphology of central nervous system cells	0.000152					GNPTAB,HDAC2,PAFAH1B1,SMAD2,CASP9,APP,MANBA,DYRK1A,PALLD,KNDC1,TUBA1A,CDK5R1,SEMA3A,GRID2,DPYSL3,PPP1R15A,TAFA2,PSAP,GOLGA2,EPM2A,KALRN,DHCR7	22
Cell Morphology, Nervous System Development and Function, Tissue Morphology	morphology	Morphology of neurons	2.2e-08					CORO1A,PAFAH1B1,CX3CR1,ERBB4,PARD3,THRA,MANBA,SLC39A12,SMC3,DYRK1A,SLC5A3,STAT3,TUBA1A,CPT1C,SCARB2,MYH7B,TAFA2,LRP1,PCDH15,GOLGA2,ATRX,CTSD,DHCR7,NR4A2,SNAP91,ATP1B2,SMAD2,GFRA1,DBN1,SERPINA3,LGI2,APP,PPP1R9A,NCKIPSD,TGFBR2,CDK5R1,Ptma (includes others),LRRTM1,MAP3K1,DOCK7,GRID2,PPP1R15A,CNTNAP1,PRMT8,GNPTAB,TMEM106B,SULF2,NRP2,ITGA3,LMO7,SNPH,SYN2,LYPLA1,NCS1,PDS5B,SIN3A,PSAP,SCN1B,AKAP5,KALRN,…	78
Cell Morphology, Nervous System Development and Function, Tissue Morphology	morphology	Morphology of neurites	0.000136					PAFAH1B1,ERBB4,PARD3,NRP2,ITGA3,SLC39A12,LYPLA1,CPT1C,PDS5B,SIN3A,MYH7B,TAFA2,ATRX,SCN1B,AKAP5,KALRN,ITSN1,GRIA1,DBN1,SERPINA3,APP,PPP1R9A,KNDC1,TGFBR2,CDK5R1,NAMPT,DOCK7,SEMA3A,GRID2,DPYSL3,CNTNAP1,PRMT8,KCNJ10	33
Cell Morphology, Nervous System Development and Function, Tissue Morphology	morphology	Morphology of dendrites	0.000217					ERBB4,PARD3,ITSN1,NRP2,ITGA3,GRIA1,DBN1,APP,PPP1R9A,KNDC1,TGFBR2,LYPLA1,NAMPT,CPT1C,GRID2,MYH7B,TAFA2,PRMT8,ATRX,AKAP5,KALRN	21
Cell Morphology, Nervous System Development and Function, Tissue Morphology	size	Size of neurons	0.00299					VAMP1,CX3CR1,ERBB4,NRP2,ITGA3,GFRA1,APP,SLC5A3,LYPLA1,GRID2,DPYSL3,AKAP5	12
Cell Signaling	cell surface receptor linked signal transduction	Cell surface receptor linked signal transduction	0.0035					ERBB4,IFNAR1,NOG,ITGA7,TUBA1A,ADAM11,SEMA7A,CNOT9,RO60,CREBBP,LRP1,PTPDC1,SCUBE1,Pakap,ECSIT,JAK2,KLF6,GFRA1,ADAMTS1,TGFBR2,KIF3A,NRP1,PTPRE,NDST1,ITGB1BP1,DYNC2H1	26
Cell Signaling, DNA Replication, Recombination, and Repair, Nucleic Acid Metabolism, Small Molecule Biochemistry	hydrolysis	Hydrolysis of GTP	0.0025		0.038		-0.113	TBC1D16,RANGAP1,GNAS,STMN2,GNG2,RAN,STMN1,EIF5	8
Cell Signaling, Molecular Transport, Nucleic Acid Metabolism, Small Molecule Biochemistry	guanine nucleotide exchange	Guanine nucleotide exchange of GTP	0.00348					STMN2,RGS14,STMN1	3
Cell Signaling, Post-Translational Modification, Protein Synthesis	serine phosphorylation	Serine phosphorylation of peptide	2.11e-05		-1.212		-1.343	PAQR3,HAX1,MAD2L2,PHIP,APP,MAP3K13,DYRK1A,TBK1,MAPKAP1,GPD1L,TGFBR2,CDK5R1,RPS6KA2,CNOT9,ATR,DOCK7,PPP1R15A,PLK2,HSP90AB1,EPM2A,MAPK9,TAF1	22
Cell-To-Cell Signaling and Interaction	adhesion	Adhesion of neuroglia	0.00098					ERBB4,ITGA3,LRP1,APP	4
Cell-To-Cell Signaling and Interaction	degradation	Degradation of intercellular junctions	0.00133		0.068		0.057	STAT3,CRKL,STMN2,APP	4
Cell-To-Cell Signaling and Interaction	binding	Binding of neuroglia	0.00269		1.861		1.763	ERBB4,ITGA3,LRP1,APP,ITGA7	5
Cell-To-Cell Signaling and Interaction, Cellular Assembly and Organization	formation	Formation of intercellular junctions	0.000153		0.953		0.739	SYNDIG1,MAP2K7,CX3CR1,ERBB4,PARD3,AFDN,GNA12,SMC3,SYN2,MYO1C,USP8,UBE2V2,ASIC2,HDAC1,AKAP5,KALRN,VAMP1,NRXN2,UPF3B,UCP2,HDAC2,COL4A1,GRIA1,HAPLN4,LGI2,APP,PPP1R9A,PCDHB2,NEURL1,SPTBN2,LRRTM1,GRID2,PDZRN3,PCDHB3,CNTNAP1,PCDHB16	36
Cell-To-Cell Signaling and Interaction, Cellular Assembly and Organization	quantity	Quantity of intercellular junctions	0.00122		-0.394		-0.5	VAMP1,CX3CR1,ERBB4,APP,PCDHGA9,NEURL1,PCDHGA2,CDK5R1,NPTX2,EPS8,PPP1R15A,PCDHGA11	12
Cell-To-Cell Signaling and Interaction, Cellular Assembly and Organization, Cellular Development, Cellular Function and Maintenance, Cellular Growth and Proliferation, Nervous System Development and Function, Organismal Development, Tissue Development	developmental process	Developmental process of synapse	3.55e-06		1.108		0.881	SYNDIG1,CX3CR1,ERBB4,PARD3,SMC3,SYN2,USP8,UBE2V2,ASIC2,HDAC1,AKAP5,KALRN,VAMP1,NRXN2,UPF3B,UCP2,HDAC2,COL4A1,GRIA1,HAPLN4,LGI2,APP,PPP1R9A,PCDHB2,NEURL1,SPTBN2,LRRTM1,GRID2,PDZRN3,PCDHB3,CNTNAP1,PCDHB16	32
Cell-To-Cell Signaling and Interaction, Cellular Assembly and Organization, Cellular Function and Maintenance	development	Development of gap junctions	6.49e-06		0.997		0.777	SYNDIG1,MAP2K7,CX3CR1,ERBB4,PARD3,SMC3,SYN2,USP8,UBE2V2,ASIC2,HDAC1,AKAP5,KALRN,VAMP1,NRXN2,UPF3B,UCP2,HDAC2,COL4A1,GRIA1,HAPLN4,LGI2,APP,PPP1R9A,PCDHB2,NEURL1,SPTBN2,LRRTM1,GRID2,PDZRN3,PCDHB3,CNTNAP1,PCDHB16	33
Cell-To-Cell Signaling and Interaction, Cellular Assembly and Organization, Cellular Function and Maintenance	assembly	Assembly of intercellular junctions	6.94e-05		0.997		0.798	SYNDIG1,MAP2K7,CX3CR1,ERBB4,PARD3,AFDN,SMC3,SYN2,MYO1C,USP8,UBE2V2,ASIC2,HDAC1,AKAP5,KALRN,VAMP1,NRXN2,UPF3B,UCP2,HDAC2,COL4A1,GRIA1,HAPLN4,LGI2,APP,PPP1R9A,PCDHB2,NEURL1,SPTBN2,LRRTM1,GRID2,PDZRN3,PCDHB3,CNTNAP1,PCDHB16	35
Cell-To-Cell Signaling and Interaction, Cellular Assembly and Organization, Cellular Function and Maintenance, Molecular Transport	priming	Priming of synaptic vesicles	0.00126					VAMP1,SV2A,NAPA,NAPB,SYNJ1	5
Cell-To-Cell Signaling and Interaction, Cellular Assembly and Organization, Nervous System Development and Function, Tissue Morphology	quantity	Quantity of synapse	0.000444		0.049		-0.046	PCDHGA2,CX3CR1,CDK5R1,ERBB4,NPTX2,EPS8,PPP1R15A,APP,PCDHGA9,NEURL1,PCDHGA11	11
Cell-To-Cell Signaling and Interaction, Molecular Transport, Small Molecule Biochemistry	quantity	Quantity of catecholamine	0.00293		-1.229		-1.27	UCP2,TSN,LY6E,GRIA1,GFRA1,APP,MTPN,FEZ1,TAFA1,BMAL1,CDK5R1,HSPA8,TEF,HTR2C,MAPK9,NR4A2	16
Cell-To-Cell Signaling and Interaction, Nervous System Development and Function	neurotransmission	Neurotransmission	8.78e-09		-1.44		-1.539	GIPC1,PAFAH1B1,CX3CR1,PRKAR2B,PLPPR4,KCNJ6,STAT3,KCNC1,PRKAR1B,MAPK9,DHCR7,PTX3,SNAP91,FGF12,USP14,JAK2,SV2A,APP,PPP1R9A,PCDHB2,Nrgn,Ptma (includes others),RPS6KA2,RGS14,EPS8,GRID2,KCNJ11,PPP1R15A,PCDHB3,PCDHB16,PRMT8,GABRA3,ATF2,VDAC1,SNAP25,NAPA,ARHGAP44,SNPH,SYN2,NCS1,ASIC2,SCN1B,AKAP5,KALRN,NRXN2,HDAC2,SCN2B,GRIA1,KCNK4,GABRG1,LYNX1,TUBB2B,NAPB,CHRNA4,SV2B,GLS	56
Cell-To-Cell Signaling and Interaction, Nervous System Development and Function	contact repulsion	Contact repulsion	0.0029					SEMA3E,NRP1,SEMA3A,EFNA2	4
Cell-To-Cell Signaling and Interaction, Nervous System Development and Function	posttetanic potentiation	Posttetanic potentiation	0.0029		1.98		1.912	SYNGR1,CREBBP,APP,SYN2	4
Cellular Assembly and Organization	assembly	Assembly of organelle	6.81e-11		-0.894		-1.116	CORO1A,PRMT5,VPS37D,FAM107A,DYRK1A,TUBA1A,DYNC2I1,LRP1,GOLGA2,SNAP91,SERPINA3,NCKIPSD,N4BP3,SGK1,MAP3K1,CHMP2A,GRID2,LONP1,SNX10,TBK1,YTHDF1,INF2,RTN3,SYNJ1,UCP2,ATP13A2,HDAC2,CROCC,RAP1GDS1,CFAP54,BBLN,TPM3,ARHGEF1,GNG2,HTR2C,EPM2A,USP33,DYNC2H1,CEP135,ITM2B,ERICH3,EIF5B,HAX1,PAFAH1B1,SNX30,ZEB2,SLC39A12,PALLD,STAT3,MYO1C,TBC1D14,PCDH15,PTPDC1,CTSD,HDAC1,ATG2A,JAK2,DBN1,ZEB1,APP,PPP1R9A,WDR90,ST…	102
Cellular Assembly and Organization	organization	Organization of organelle	1.38e-09					SETD7,CORO1A,HP1BP3,HAX1,PAFAH1B1,DMPK,MAD2L2,SYNGR1,ZEB2,PALLD,TUBA1A,USP6NL,PARP11,STX17,PLEKHA1,SCARB2,ATR,PCDH15,GOLGA2,ATRX,Pakap,HDAC1,DBN1,APP,PPP1R9A,SMC2,H3C11,MALAT1,CEP170,KAT6A,EZH2,Ptma (includes others),LRRTM1,KIF3A,TMEM38A,CHMP2A,LSM11,CNTNAP1,LONP1,HEY1,SNX10,ARID1A,PKD2,JAKMIP1,GNPTAB,ATF2,TMEM106B,GET1,SEMA3E,RUVBL1,SSRP1,PCM1,CTCF,MTM1,H1-2,USP8,IRAG2,BAHCC1,WDHD1,SAFB,SYNJ1,AR…	85
Cellular Assembly and Organization	development	Development of cytoplasm	2.37e-06		-0.761		-0.95	CORO1A,EIF5B,HAX1,PAFAH1B1,FAM107A,ZEB2,SLC39A12,DYRK1A,PALLD,STAT3,MYO1C,TUBA1A,LRP1,CTSD,Pakap,HDAC1,ATG2A,DBN1,APP,PPP1R9A,NCKIPSD,EIF5,ADGRF5,TGFBR2,SGK1,STMN2,MAP3K1,GRID2,CNTNAP1,LONP1,ARID1A,ITGA3,TUB,GNA12,MAPRE3,TBK1,MTM1,CEP104,NVL,HSPA8,INF2,SPAG6,VPS4A,HDAC2,PREX1,ERP29,STMN1,FEZ1,TPM3,GNAS,ARHGEF1,DPYSL3,PEX10,GNG2,HTR2C,EPM2A,ITGB1BP1,TFB1M	58
Cellular Assembly and Organization	formation	Formation of plasma membrane	4.74e-05		0.953		0.735	SYNDIG1,MAP2K7,CX3CR1,ERBB4,PARD3,AFDN,GNA12,SMC3,SYN2,MYO1C,USP8,UBE2V2,ASIC2,HDAC1,AKAP5,KALRN,VAMP1,NRXN2,UPF3B,UCP2,HDAC2,COL4A1,GRIA1,HAPLN4,LGI2,APP,PPP1R9A,PCDHB2,NEURL1,SPTBN2,LRRTM1,GRID2,PDZRN3,PCDHB3,CNTNAP1,PCDHB16	36
Cellular Assembly and Organization	assembly	Assembly of cell junction	0.000126		0.953		0.736	SYNDIG1,MAP2K7,CX3CR1,ERBB4,PARD3,AFDN,GNA12,SMC3,SYN2,MYO1C,USP8,UBE2V2,ASIC2,HDAC1,AKAP5,KALRN,VAMP1,NRXN2,UPF3B,UCP2,HDAC2,COL4A1,GRIA1,HAPLN4,LGI2,APP,PPP1R9A,PCDHB2,NEURL1,SPTBN2,LRRTM1,GRID2,PDZRN3,PCDHB3,CNTNAP1,PCDHB16	36
Cellular Assembly and Organization	formation	Formation of cytoskeleton	0.000417		-0.667		-0.832	CORO1A,HAX1,PAFAH1B1,ITGA3,FAM107A,TUB,GNA12,ZEB2,SLC39A12,MAPRE3,DYRK1A,TBK1,PALLD,STAT3,MYO1C,TUBA1A,CEP104,LRP1,INF2,Pakap,SPAG6,PREX1,DBN1,ERP29,APP,PPP1R9A,NCKIPSD,STMN1,TPM3,ADGRF5,TGFBR2,SGK1,STMN2,MAP3K1,ARHGEF1,DPYSL3,CNTNAP1,GNG2,HTR2C,ITGB1BP1	40
Cellular Assembly and Organization	priming	Priming of vesicles	0.000547					VAMP1,SV2A,SNAP25,NAPA,NAPB,SYNJ1	6
Cellular Assembly and Organization	quantity	Quantity of clathrin-coated vesicles	0.00134					SYNJ2,SYNJ1	2
Cellular Assembly and Organization	fusion	Fusion of vesicles	0.00189		1.073		0.927	CORO1A,MYO1C,IRAG2,STX17,SNAP25,NAPA,SCARB2,KIF5B,TBC1D4,APP,GAPDH	11
Cellular Assembly and Organization	fusion	Fusion of organelle	0.00262		1.479		1.308	ATP13A2,CORO1A,SNAP25,NAPA,TBC1D4,APP,MYO1C,MYRIP,GNAS,Stmp1,IRAG2,STX17,CHMP2A,SCARB2,KIF5B,LRP1,GAPDH	17
Cellular Assembly and Organization	cohesion	Cohesion of sister chromatids	0.00303		0.577		0.553	TEN1,KMT5C,PDS5B,SMC1A,PHB2,KDM4A,SMC3,RNF20	8
Cellular Assembly and Organization, Cellular Function and Maintenance	organization	Organization of cytoplasm	1.2e-16		-0.634		-0.976	CORO1A,ERBB4,NEDD9,FAM107A,TUBA1A,USP6NL,SCARB2,LRP1,MAPK9,PTX3,UPF3B,KPNA1,SNAP91,ATP1B2,ARHGEF25,NCKIPSD,CEP170,CDK5R1,SGK1,MAP3K1,NRP1,SNX10,RHOU,ZMYND8,GNPTAB,TMEM106B,SULF2,ARHGAP44,GOLGA4,NIN,TBK1,RERE,SIN3A,CREBBP,ARHGEF4,STRIP1,AKAP5,EFNA2,AMOT,TMEM108,CROCC,ITSN1,BCL11B,PRUNE2,CFAP54,Bex1,TPM3,PTPRE,RALA,HSP90AB1,AFAP1,DYNC2H1,CEP135,ERICH3,HAX1,PAFAH1B1,PARD3,MAD2L2,ZEB2,SLC39A12,PLPPR4…	193
Cellular Assembly and Organization, Cellular Function and Maintenance	organization	Organization of cytoskeleton	1.1e-15		-0.639		-0.976	CORO1A,CX3CR1,ERBB4,NEDD9,FAM107A,KIF21A,SYT2,DYRK1A,TUBA1A,DYNC2I1,SCARB2,LRP1,GOLGA2,TTYH1,MAPK9,UPF3B,KPNA1,SNAP91,ATP1B2,ARHGEF25,NCKIPSD,ADAMTS1,GAS2L3,CEP170,CDK5R1,SGK1,RGS14,MAP3K1,NRP1,GRID2,BRWD1,SNX10,RHOU,ZMYND8,JAKMIP1,CDK16,ATF2,TMEM106B,SULF2,SNAP25,ARHGAP44,NPTXR,GOLGA4,NIN,TBK1,RERE,USP8,NCS1,SEMA7A,SIN3A,CREBBP,RAN,RPL4,ARHGEF4,RTN3,STRIP1,AKAP5,EFNA2,PAQR3,AMOT,TMEM108,HDAC2,CR…	178
Cellular Assembly and Organization, Cellular Function and Maintenance	organization	Organization of nucleus	7.11e-07					SETD7,HP1BP3,DMPK,RUVBL1,SSRP1,CTCF,H1-2,PARP11,IRAG2,BAHCC1,WDHD1,ATR,ATRX,SAFB,HDAC1,VPS4A,Ftx,HDAC2,TPR,SMC2,RSF1,H3C11,KAT6A,EZH2,Ptma (includes others),Gm15807/Hmgn5,CHMP2A,LSM11,ARID1A	29
Cellular Assembly and Organization, Cellular Function and Maintenance	formation	Formation of vesicles	1.07e-05		0.173		0.044	SNX3,RAB11A,VPS37D,SNX30,TBK1,MTM1,PALLD,TBC1D14,SYNJ1,HDAC1,UCP2,ATP13A2,VPS4A,HDAC2,ATG2A,SNAP91,JAK2,CASP9,ZEB1,STK38,FEZ1,GNAS,N4BP3,CHMP2A,AP2A2,STAM	26
Cellular Assembly and Organization, Cellular Function and Maintenance	formation	Formation of phagosomes	0.000212		-0.315		-0.405	UCP2,HDAC2,RAB11A,ATG2A,JAK2,SNX30,CASP9,STK38,TBK1,FEZ1,MTM1,PALLD,TBC1D14,SYNJ1,HDAC1	15
Cellular Assembly and Organization, Cellular Function and Maintenance	formation	Formation of multivesicular bodies	0.000447					SNX3,VPS4A,RAB11A,VPS37D,CHMP2A,STAM	6
Cellular Assembly and Organization, Cellular Function and Maintenance	assembly	Assembly of multivesicular bodies	0.00126					VPS4A,RAB11A,VPS37D,CHMP2A,STAM	5
Cellular Assembly and Organization, Cellular Function and Maintenance	anchoring	Anchoring of microtubules	0.00176					PAFAH1B1,KIF3A,BCCIP,PCM1	4
Cellular Assembly and Organization, Cellular Function and Maintenance, Organismal Development, Tissue Development	formation	Formation of microtubules	0.000735		-0.941		-1.015	PAFAH1B1,TUB,GNA12,APP,SLC39A12,MAPRE3,DYRK1A,STMN1,TUBA1A,CEP104,SGK1,STMN2,DPYSL3	13
Cellular Assembly and Organization, DNA Replication, Recombination, and Repair	formation	Formation of chromatin	9.89e-08					SETD7,HP1BP3,Ftx,HDAC2,NFATC2,SSRP1,TPR,RSF1,CTCF,H1-2,EZH2,Ptma (includes others),Gm15807/Hmgn5,BAHCC1,WDHD1,SIN3A,LSM11,ATRX,SAFB,ARID1A,HDAC1	21
Cellular Assembly and Organization, DNA Replication, Recombination, and Repair	formation	Formation of chromosome components	1.47e-05		0		-0.105	SETD7,HP1BP3,Ftx,HDAC2,NFATC2,SSRP1,TPR,RSF1,CTCF,H1-2,EZH2,Ptma (includes others),Gm15807/Hmgn5,BAHCC1,WDHD1,SIN3A,LSM11,ATRX,SAFB,ARID1A,DDX41,HDAC1	22
Cellular Assembly and Organization, Organismal Development, Tissue Development	formation	Formation of filaments	0.000369		-0.384		-0.543	CORO1A,HAX1,PAFAH1B1,ITGA3,FAM107A,TUB,GNA12,ZEB2,SLC39A12,MAPRE3,DYRK1A,TBK1,PALLD,STAT3,MYO1C,TUBA1A,CEP104,LRP1,INF2,SPAG6,RAP1GDS1,PREX1,DBN1,SERPINA3,TPR,APP,PPP1R9A,NCKIPSD,STMN1,BBLN,TPM3,ADGRF5,TGFBR2,SGK1,STMN2,MAP3K1,ARHGEF1,DPYSL3,CNTNAP1,GNG2,HTR2C,ITGB1BP1,ITM2B	43
Cellular Assembly and Organization, Organismal Development, Tissue Development	fibrogenesis	Fibrogenesis	0.00107		-0.525		-0.701	CORO1A,MAP2K7,HAX1,PAFAH1B1,ITGA3,FAM107A,TUB,GNA12,ZEB2,SLC39A12,MAPRE3,DYRK1A,TBK1,PALLD,STAT3,MYO1C,TUBA1A,CEP104,LRP1,INF2,SPAG6,PDCD4,RAP1GDS1,PREX1,DBN1,SERPINA3,TPR,APP,PPP1R9A,NCKIPSD,STMN1,BBLN,TPM3,ADGRF5,TGFBR2,SGK1,STMN2,MAP3K1,ARHGEF1,DPYSL3,CNTNAP1,GNG2,HTR2C,MAP2K6,ITGB1BP1,ITM2B	46
Cellular Assembly and Organization, Organismal Development, Tissue Development	polymerization	Polymerization of filaments	0.00159		0.581		0.515	CORO1A,HAX1,PREX1,FAM107A,DBN1,SLC39A12,PPP1R9A,MAPRE3,DYRK1A,STMN1,MYO1C,TUBA1A,CEP104,SGK1,STMN2,MAP3K1,INF2	17
Cellular Compromise	degeneration	Degeneration of cells	0.000873		0.885		1.117	ATF2,CX3CR1,TUB,THRA,IFNAR1,TBK1,KCNJ6,ETS2,STAT3,BMAL1,SCARB2,CREBBP,WFS1,AGBL4,NAT8L,PSAP,ARL2BP,CTSD,HDAC1,NR4A2,HDAC2,CROCC,PDCD4,ATP1B2,CASP9,APP,STMN1,LYNX1,TGFBR2,CDK5R1,KIF3A,SGK1,GRID2,DPYSL3,KCNJ10,EPM2A	36
Cellular Compromise	fragmentation	Fragmentation of Golgi apparatus	0.000937		0.152		0.19	CYTH3,APP,SPTBN2,INF2,ARHGEF4,PKD2,NIN,STMN1	8
Cellular Development, Cellular Growth and Proliferation, Nervous System Development and Function, Organismal Development, Tissue Development	development	Development of neurons	2.54e-17		-0.383		-0.697	SYNDIG1,CX3CR1,ERBB4,FAM107A,THRA,SYT2,SMC3,DYRK1A,NOG,TUBA1A,SCARB2,LRP1,GOLGA2,MAPK9,UPF3B,SNAP91,ATP1B2,ARHGEF25,LGI2,NCKIPSD,ADAMTS1,CDK5R1,LRRTM1,SGK1,RGS14,NRP1,OLFM3,GRID2,PCDHB3,HEY1,ZMYND8,CDK16,TMEM106B,SNAP25,SULF2,ARHGAP44,NPTXR,NIN,RERE,USP8,NCS1,SEMA7A,CREBBP,ASIC2,RPL4,RTN3,AKAP5,EFNA2,NRXN2,UCP2,PAQR3,TMEM108,HDAC2,ITSN1,BCL11B,HAPLN4,Bex1,KNDC1,PTPRK,CAMK1,PTPRE,RALA,PDZRN3,HSP90…	130
Cellular Development, Cellular Growth and Proliferation, Nervous System Development and Function, Organismal Development, Tissue Development	development	Development of neural cells	5.12e-17		-0.561		-0.889	SYNDIG1,CX3CR1,ERBB4,FAM107A,THRA,SYT2,SMC3,DYRK1A,NOG,TUBA1A,SCARB2,LRP1,GOLGA2,MAPK9,UPF3B,SNAP91,ATP1B2,ARHGEF25,LGI2,NCKIPSD,ADAMTS1,CDK5R1,LRRTM1,SGK1,RGS14,NRP1,OLFM3,GRID2,PCDHB3,HEY1,ZMYND8,CDK16,TMEM106B,SULF2,SNAP25,ARHGAP44,NPTXR,NIN,RERE,USP8,NCS1,SEMA7A,CREBBP,ASIC2,RPL4,RTN3,AKAP5,EFNA2,NRXN2,UCP2,PAQR3,TMEM108,HDAC2,ITSN1,BCL11B,HAPLN4,Bex1,KNDC1,PTPRK,CAMK1,PTPRE,RALA,PDZRN3,HSP90…	133
Cellular Development, Cellular Growth and Proliferation, Nervous System Development and Function, Tissue Development	growth	Growth of neurites	8.77e-07		1.88		1.647	PAFAH1B1,MARCHF8,ERBB4,NFATC2,SYNGR1,FAM107A,SLC39A12,PLPPR4,DYRK1A,NOG,PALLD,STAT3,TUBA1A,PTPDC1,PACS1,MAPK9,SMAD2,GFRA1,ARHGEF25,APP,APBB2,CDK5R1,KIF3A,SGK1,STMN2,NRP1,SNX3,RAB11A,SNAP25,ITGA3,SNPH,RAPH1,FKBP5,HSPA8,SEMA7A,RUSC1,PSAP,RPL4,SCN1B,KALRN,HMGCS1,ARHGAP17,ARX,FEZ1,KNDC1,GNAS,FECH,CAMK1,SEMA3A,DPYSL3,GPR12,VTI1B	52
Cellular Development, Cellular Growth and Proliferation, Nervous System Development and Function, Tissue Development	proliferation	Proliferation of neuronal cells	1.17e-06		1.825		1.583	PAFAH1B1,CX3CR1,MARCHF8,ERBB4,NFATC2,SYNGR1,FAM107A,SLC39A12,PLPPR4,DYRK1A,NOG,TAFA1,PALLD,STAT3,TUBA1A,UBE2V2,PTPDC1,PACS1,MAPK9,SMAD2,GFRA1,ARHGEF25,APP,APBB2,TGFBR2,CDK5R1,Ptma (includes others),KIF3A,SGK1,STMN2,NRP1,NCL,SNX3,RAB11A,SNAP25,ITGA3,SNPH,RAPH1,FKBP5,HSPA8,SEMA7A,RUSC1,PSAP,ANKRD6,RPL4,SCN1B,KALRN,HMGCS1,ARHGAP17,ARX,FEZ1,KNDC1,GNAS,FECH,CAMK1,SEMA3A,DPYSL3,GPR12,VTI1B	59
Cellular Development, Cellular Growth and Proliferation, Nervous System Development and Function, Tissue Development	outgrowth	Outgrowth of neurons	5.6e-05	Increased	2.338		2.12	SNX3,RAB11A,PAFAH1B1,MARCHF8,NFATC2,SYNGR1,ITGA3,FAM107A,SLC39A12,RAPH1,DYRK1A,NOG,PALLD,STAT3,TUBA1A,FKBP5,UBE2V2,SEMA7A,RUSC1,PSAP,RPL4,SCN1B,ARHGAP17,GFRA1,ARHGEF25,APP,ARX,FEZ1,APBB2,GNAS,CDK5R1,KIF3A,STMN2,NRP1,FECH,CAMK1,SEMA3A,DPYSL3,GPR12,VTI1B	40
Cellular Development, Cellular Growth and Proliferation, Nervous System Development and Function, Tissue Development	outgrowth	Outgrowth of neurites	6.93e-05	Increased	2.213		1.996	SNX3,RAB11A,PAFAH1B1,MARCHF8,NFATC2,SYNGR1,ITGA3,FAM107A,SLC39A12,RAPH1,DYRK1A,NOG,PALLD,STAT3,TUBA1A,FKBP5,SEMA7A,RUSC1,PSAP,RPL4,SCN1B,ARHGAP17,GFRA1,ARHGEF25,APP,ARX,FEZ1,APBB2,GNAS,CDK5R1,KIF3A,STMN2,NRP1,FECH,CAMK1,SEMA3A,DPYSL3,GPR12,VTI1B	39
Cellular Development, Cellular Growth and Proliferation, Nervous System Development and Function, Tissue Development	growth	Growth of axons	0.00226		1.364		1.268	HMGCS1,RAB11A,NFATC2,SNAP25,SMAD2,GFRA1,APP,SNPH,PLPPR4,APBB2,STAT3,CDK5R1,HSPA8,NRP1,SEMA7A,SEMA3A,VTI1B,PTPDC1,PACS1	19
Cellular Development, Nervous System Development and Function, Tissue Development	maturation	Maturation of neurons	0.00216		0.174		0.051	HDAC2,CX3CR1,ERBB4,ARPC3,PPP1R9A,NEURL1,MAP3K13,MYT1L,CNTNAP1,HDAC1,KALRN,NR4A2	12
Cellular Function and Maintenance	metabolism	Metabolism of macromolecule	3.54e-07		-0.473		-0.649	NCOR2,SELENOS,EIF3G,CX3CR1,YTHDC1,FAM107A,THRA,PSME3IP1,IFNAR1,SMC3,NOG,TIPARP,UBXN1,ATR,LRP1,WFS1,PAIP2,MAPK9,SMARCAL1,TAF1,RNF20,UPF3B,APEH,USP14,ATP1B2,HSP90B1,AMFR,SERBP1,CCT3,MALAT1,E4F1,PANX1,MAP3K1,LONP1,POLL,TOMM7,GET1,RUVBL1,MTPN,INCENP,YTHDF1,USP8,HSPA8,SIN3A,EIF4A1,RAN,ENO1,ATP13A2,PPM1G,HDAC2,MMP17,AURKAIP1,CMTM6,RPL24,GFM1,RPS17,FECH,ARHGEF1,SHFL,ABCF1,Rpl29 (includes others),HSP90AB…	130
Cellular Function and Maintenance	biosynthesis	Biosynthesis of macromolecule	6.68e-06		-0.912		-0.984	CDK11A,EIF3G,EIF5B,CX3CR1,MARCHF8,RPL13A,Rplp1 (includes others),IFNAR1,NOG,DDX3X,STAT3,WFS1,PAIP2,HDAC1,RPL27A,UPF3B,PDCD4,APEH,SLC7A1,JAK2,EIF3A,RPS7,APP,SERBP1,MALAT1,EIF5,KHDRBS1,EZH2,DAPK3,PANX1,NCL,PPP1R15A,POLL,ARID1A,SNX3,PHGDH,RBM4,TUSC2,MTPN,INCENP,BPNT1,YTHDF1,RPL37,PQBP1,EIF4A1,PPM1G,TPR,EIF3D,RPL24,GFM1,GOLPH3,RPS17,FECH,ARHGEF1,SHFL,ABCF1,Rpl29 (includes others),GAPDH,NCOA2	59
Cellular Function and Maintenance	homeostasis	Cellular homeostasis	1.33e-05		0.227		-0.034	MRPL16,NCOR2,CORO1A,PRMT5,VPS37D,ATP1A1,NEDD9,THRA,IFNAR1,NOG,PNISR,BCL10,LRP1,WFS1,GOLGA2,SGCD,MAPK9,CISD1,ATP1B2,HSP90B1,SMAD2,AMFR,SERPINA3,CDIP1,ADAMTS1,UQCRC2,CDK5R1,PANX1,SGK1,CHMP2A,GRID2,ZSCAN18,LONP1,KDM5D,POLL,SUPT5H,SNX10,PKD2,CDK16,PYGM,ATF2,TMEM106B,PDE4B,TBK1,FKBP5,IRAG2,HSPA8,HLA-DMA,SIN3A,CREBBP,ASIC2,SYNJ1,UCP2,ATP13A2,AMOT,HDAC2,CROCC,ITSN1,BCL11B,LMO2,ZNG1A,NUDCD1,RPS17,CAMK1,G…	157
Cellular Function and Maintenance	maintenance	Maintenance of cells	0.000647		-0.055		-0.193	CROCC,JAK2,ATP1B2,TUB,DRAM2,IFNAR1,SMC3,RTF1,STAT3,TPT1,LEO1,CREBBP,PCDH15,PAF1,HEY1,ARID1A	16
Cellular Function and Maintenance	paired-pulse facilitation	Paired-pulse facilitation	0.000999		0.308		0.325	SNAP91,VDAC1,SYNGR1,NRP2,ITGA3,APP,SNPH,PRMT8,LYNX1	9
Cellular Function and Maintenance	catabolism	Catabolism of macromolecule	0.00303		0.337		0.186	NCOR2,GIPC1,SELENOS,MAD2L2,FAM107A,MANBA,PSME3IP1,TIPARP,UBXN1,LRP1,WFS1,CTSD,TAF1,RNF20,APEH,USP14,JAK2,ATP1B2,HSP90B1,AMFR,RPS7,APP,SPTBN2,CCT3,TTC3,MAP3K1,DDRGK1,PLK2,LONP1,FBXO11,TOMM7,SNX3,GET1,BFAR,NDUFA13,TRIR,BMAL1,YTHDF1,USP8,HYPK,HSPA8,ATP13A2,VPS4A,HDAC2,TOPORS,CASP9,MMP17,AURKAIP1,CMTM6,CCT8,IDE,NAA16,PHB2,GAPDH,HSP90AB1,EPM2A,MGAT3,USP33,NRDC	59
Cellular Function and Maintenance	uncoating	Uncoating of vesicles	0.00348					VPS4A,HSPA8,SYNJ1	3
Cellular Function and Maintenance, Energy Production, Lipid Metabolism, Small Molecule Biochemistry	metabolism	Metabolism of malic acid	0.00239					D2HGDH,ME1,MDH1	3
Cellular Function and Maintenance, Gene Expression, Protein Synthesis	translation	Translation of RNA	3.42e-05		0.68		0.898	EIF3G,EIF5B,RPL13A,RBM4,TPR,APP,SERBP1,Rplp1 (includes others),DDX3X,EIF5,EIF3D,DAPK3,RPL24,RPS17,SHFL,RPL37,ABCF1,Rpl29 (includes others),WFS1,GAPDH,PAIP2,RPL27A	22
Cellular Function and Maintenance, Gene Expression, Protein Synthesis	translation	Translation of mRNA	7.26e-05		0.68		0.898	EIF3G,EIF5B,RPL13A,RBM4,TPR,APP,SERBP1,Rplp1 (includes others),DDX3X,EIF5,EIF3D,DAPK3,RPL24,RPS17,RPL37,ABCF1,Rpl29 (includes others),WFS1,GAPDH,PAIP2,RPL27A	21
Cellular Function and Maintenance, Gene Expression, Protein Synthesis	translation	Initiation of translation of mRNA	0.00166					EIF3D,EIF3G,EIF5B,RBM4,TPR,PAIP2,DDX3X,EIF5	8
Cellular Function and Maintenance, Protein Degradation, Protein Synthesis	catabolism	Catabolism of protein	0.000753		0.337		0.186	NCOR2,GIPC1,SELENOS,MAD2L2,FAM107A,MANBA,PSME3IP1,TIPARP,UBXN1,LRP1,WFS1,CTSD,TAF1,RNF20,APEH,USP14,JAK2,ATP1B2,HSP90B1,AMFR,RPS7,APP,SPTBN2,CCT3,TTC3,MAP3K1,DDRGK1,PLK2,LONP1,FBXO11,TOMM7,SNX3,GET1,BFAR,NDUFA13,BMAL1,YTHDF1,USP8,HYPK,HSPA8,ATP13A2,VPS4A,HDAC2,TOPORS,CASP9,MMP17,AURKAIP1,CMTM6,CCT8,IDE,NAA16,PHB2,GAPDH,HSP90AB1,EPM2A,MGAT3,USP33,NRDC	58
Cellular Function and Maintenance, Protein Degradation, Protein Synthesis	stabilization	Stabilization of protein	0.000933					NCOR2,GIPC1,GET1,JAK2,ATP1B2,FAM107A,RPS7,CCT3,CMTM6,CCT8,USP8,NAA16,HYPK,HSPA8,DDRGK1,WFS1,PHB2,GAPDH,TOMM7,USP33,TAF1	21
Cellular Function and Maintenance, Protein Synthesis	metabolism	Metabolism of protein	2.2e-07		-0.391		-0.546	NCOR2,SELENOS,EIF3G,CX3CR1,FAM107A,PSME3IP1,IFNAR1,NOG,TIPARP,UBXN1,LRP1,WFS1,PAIP2,TAF1,RNF20,UPF3B,APEH,USP14,ATP1B2,HSP90B1,AMFR,SERBP1,CCT3,MALAT1,PANX1,MAP3K1,LONP1,TOMM7,GET1,MTPN,INCENP,YTHDF1,USP8,HSPA8,EIF4A1,ATP13A2,PPM1G,HDAC2,MMP17,AURKAIP1,CMTM6,RPL24,GFM1,RPS17,ARHGEF1,SHFL,ABCF1,Rpl29 (includes others),HSP90AB1,EPM2A,MGAT3,USP33,NCOA2,NRDC,CDK11A,GIPC1,EIF5B,RPL13A,MAD2L2,MANBA,Rpl…	107
Cellular Function and Maintenance, Protein Synthesis	translation	Translation	4.4e-06		-1.037		-1	PHGDH,EIF3G,EIF5B,RPL13A,RBM4,Rplp1 (includes others),BPNT1,DDX3X,RPL37,WFS1,PQBP1,EIF4A1,PAIP2,RPL27A,PDCD4,APEH,SLC7A1,RPS7,TPR,APP,SERBP1,MALAT1,EIF5,EIF3D,DAPK3,RPL24,GFM1,RPS17,NCL,SHFL,ABCF1,PPP1R15A,Rpl29 (includes others),GAPDH,ARID1A	35
Cellular Function and Maintenance, Protein Synthesis	translation	Initiation of translation of protein	0.000724					EIF3D,EIF3G,EIF5B,RBM4,ABCF1,TPR,PAIP2,DDX3X,EIF5	9
Cellular Growth and Proliferation	outgrowth	Outgrowth of cells	4.54e-05	Increased	2.033		1.806	SNX3,RAB11A,PAFAH1B1,MARCHF8,NFATC2,SYNGR1,ITGA3,FAM107A,SLC39A12,RAPH1,DYRK1A,NOG,PALLD,STAT3,TUBA1A,FKBP5,UBE2V2,SEMA7A,RUSC1,PSAP,RPL4,CTSD,SCN1B,CEBPD,JAK2,ARHGAP17,GFRA1,ARHGEF25,APP,ARX,FEZ1,APBB2,GNAS,CDK5R1,KIF3A,STMN2,NRP1,FECH,CAMK1,SEMA3A,DPYSL3,GPR12,VTI1B,PLK2	44
Cellular Growth and Proliferation, Tissue Development	proliferation	Proliferation of neural cells	1.38e-06	Increased	2.128		1.9	CDK11A,NCOR2,PAFAH1B1,CX3CR1,MARCHF8,ERBB4,NFATC2,SYNGR1,FAM107A,THRA,SLC39A12,PLPPR4,DYRK1A,NOG,TAFA1,PALLD,IFNGR1,STAT3,TUBA1A,UBE2V2,PTPDC1,PACS1,MAPK9,DHCR7,SMAD2,GFRA1,ARHGEF25,APP,HLTF,KHDRBS1,APBB2,TGFBR2,CDK5R1,Ptma (includes others),KIF3A,SGK1,STMN2,SMARCA1,NRP1,NCL,DOCK7,SNX3,RAB11A,TMEM106B,AFDN,SNAP25,ITGA3,SNPH,RAPH1,FKBP5,HSPA8,SEMA7A,RUSC1,PSAP,ANKRD6,RPL4,SCN1B,KALRN,HMGCS1,CBR1,A…	73
Cellular Movement	cell movement	Cell movement of neurons	4.76e-05		-1.807		-1.978	PAFAH1B1,NRP2,ITGA3,GNA12,PCM1,TOP2B,RERE,TUBA1A,HSPA8,LRP1,PCDH15,MAPK9,NR4A2,ITSN1,CRKL,PREX1,GFRA1,DBN1,ARX,STMN1,APBB2,TGFBR2,CDK5R1,NRP1,TUBB2B,DOCK7,SEMA3A,PAF1	28
Cellular Movement	migration	Migration of cells	7.58e-05		0.89		0.533	CORO1A,ERBB4,NEDD9,FAM107A,ASB13,ZNF652,CSE1L,TUBA1A,USP6NL,BCL10,LRP1,HUNK,MAPK9,RNF20,PTX3,USP22,HSP90B1,SMAD2,AMFR,SERPINA3,NCKIPSD,CDIP1,CDK5R1,SGK1,MAP3K1,NRP1,MEAK7,NDST1,HEY1,RHOU,ZMYND8,RUVBL1,TBK1,SPRY4,RERE,YTHDF1,HSPA8,ARHGEF4,ENO1,STRIP1,UCP2,TPD52L1,AMOT,ITSN1,BCL11B,DEK,TPM3,CMTM6,NPTX2,TUBB2B,RALA,HSP90AB1,AFAP1,NCOA2,SPNS2,HAX1,PAFAH1B1,CRTC2,PARD3,MAD2L2,ZEB2,URM1,ZC3H13,DDX3X,PA…	209
Cellular Movement	cell movement	Cell movement	0.000114		0.971		0.595	CORO1A,ERBB4,NEDD9,FAM107A,ASB13,ZNF652,ITGA7,CSE1L,TUBA1A,USP6NL,BCL10,LRP1,HUNK,MAPK9,RNF20,PTX3,USP22,HSP90B1,SMAD2,AMFR,SERPINA3,NCKIPSD,CDIP1,CDK5R1,SGK1,MAP3K1,NRP1,MEAK7,NDST1,HEY1,RHOU,ZMYND8,RUVBL1,TBK1,SPRY4,RERE,YTHDF1,HSPA8,SLC9B2,ARHGEF4,ENO1,STRIP1,EFNA2,UCP2,TPD52L1,AMOT,ITSN1,BCL11B,DEK,TPM3,CMTM6,NPTX2,TUBB2B,RALA,HSP90AB1,AFAP1,NCOA2,SPNS2,HAX1,PAFAH1B1,CRTC2,PARD3,MAD2L2,ZEB2,U…	224
Cellular Movement	migration	Migration of neural cells	0.00051		-0.342		-0.53	PAFAH1B1,NRP2,ITGA3,GNA12,PCM1,TOP2B,RERE,STAT3,TUBA1A,HSPA8,LRP1,PCDH15,MAPK9,NR4A2,ITSN1,CRKL,PREX1,DBN1,APP,ARX,STMN1,APBB2,TGFBR2,CDK5R1,NRP1,TUBB2B,RALA,DOCK7,SEMA3A,PAF1	30
Cellular Movement, Nervous System Development and Function	migration	Migration of neurons	0.000132		-0.749		-0.926	PAFAH1B1,NRP2,ITGA3,GNA12,PCM1,TOP2B,RERE,TUBA1A,HSPA8,PCDH15,MAPK9,NR4A2,ITSN1,CRKL,PREX1,DBN1,ARX,STMN1,APBB2,TGFBR2,CDK5R1,NRP1,TUBB2B,DOCK7,SEMA3A,PAF1	26
Cellular Movement, Nervous System Development and Function	scattering	Scattering of neurons	0.000194		-1.199		-1.087	PAFAH1B1,CDK5R1,ITSN1,PCDH15	4
Cellular Movement, Nervous System Development and Function	distribution	Distribution of sympathetic neuron	0.00134					NRP1,SEMA3A	2
Cellular Movement, Nervous System Development and Function	guidance	Guidance of axons	0.00324					ETV1,ERBB4,NRP2,ARX,NOG,FEZ1,APBB2,CDK5R1,YTHDF1,RPL24,NRP1,TUBB2B,SEMA3A,VTI1B,SCN1B,USP33	16
Cellular Response to Therapeutics	sensitivity	Sensitivity of cells	1.01e-05		0.221		0.509	PFKP,NCOR2,CRTC2,YTHDC1,PHIP,ZEB2,ZC3H13,STAT3,ATR,RAP2C,ATRX,RNF20,KMT5C,SLC7A1,IRF3,AMFR,ZEB1,DCAF7,FBXO42,LTN1,KAT6A,TGFBR2,EZH2,HNRNPH1,CS,KCNJ11,FBXO11,MAP2K6,ARID1A,ZMYND8,UVSSA,P4HB,VDAC1,BFAR,SMC1A,PCM1,TOM1L2,CTCF,NIN,ETS2,RAB40C,RERE,H1-2,YTHDF1,IRAG2,RO60,CREBBP,PQBP1,RAN,ENO1,NONO,UCP2,PPM1G,CASP9,AURKAIP1,MARCHF5,IDE,PTPRK,LEO1,PSMD13,GAPDH,DOP1B,GTF2H5,GLS	64
Developmental Disorder, Gastrointestinal Disease, Hereditary Disorder, Neurological Disease, Organismal Injury and Abnormalities	hereditary Hirschsprung disease	Hereditary Hirschsprung disease	0.000145					NRP2,GFRA1,ZEB2,CREBBP,PACS1,PCDHAC1,DYNC2H1,AHNAK	8
Developmental Disorder, Gastrointestinal Disease, Hereditary Disorder, Neurological Disease, Organismal Injury and Abnormalities	Hirschsprung disease 1	Hirschsprung disease 1	0.0018					NRP2,GFRA1,CREBBP,PCDHAC1,DYNC2H1,AHNAK	6
Developmental Disorder, Gastrointestinal Disease, Neurological Disease, Organismal Injury and Abnormalities	Hirschsprung disease	Hirschsprung disease	0.000894					NRP2,GFRA1,ZEB2,CREBBP,PCDH15,PACS1,PCDHAC1,DYNC2H1,RPSA,AHNAK	10
Developmental Disorder, Hereditary Disorder, Neurological Disease, Organismal Injury and Abnormalities	familial mental retardation	Familial mental retardation	4.95e-07					ATP1A1,PMM2,PHIP,ZEB2,DYRK1A,DDX3X,KCNJ6,RUSC2,LARP7,ATRX,PACS1,TAF1,UPF3B,MED13L,NEMF,SETBP1,APP,EMC10,PHF21A,KAT6A,SMARCA1,HNRNPH1,FBXO11,NDST1,ARID1A,ANKRD11,TSPAN7,CTCF,MYT1L,IQSEC1,SIN3A,CREBBP,PQBP1,SCN1B,SYNJ1,NONO,NRXN2,BCL11B,SCN2B,GRIA1,NUS1,EEF1B2,ARX,SON,KMT2C,TUBB2B,SEMA3A,NAPB,HTR2C,KCNJ10,GTF2H5,GLS	52
Developmental Disorder, Hereditary Disorder, Neurological Disease, Organismal Injury and Abnormalities	dominant mental retardation	Dominant mental retardation	1.28e-06					ANKRD11,ATP1A1,PHIP,ZEB2,DYRK1A,CTCF,KCNJ6,MYT1L,SIN3A,CREBBP,ATRX,PACS1,MED13L,BCL11B,GRIA1,NUS1,SETBP1,SON,PHF21A,KAT6A,KMT2C,HNRNPH1,TUBB2B,FBXO11,ARID1A,GLS	26
Developmental Disorder, Hereditary Disorder, Neurological Disease, Organismal Injury and Abnormalities	autosomal dominant mental retardation	Autosomal dominant mental retardation	3.74e-06					ANKRD11,ATP1A1,PHIP,ZEB2,DYRK1A,CTCF,KCNJ6,MYT1L,SIN3A,CREBBP,PACS1,MED13L,BCL11B,GRIA1,NUS1,SETBP1,SON,PHF21A,KAT6A,KMT2C,TUBB2B,FBXO11,ARID1A,GLS	24
Developmental Disorder, Hereditary Disorder, Neurological Disease, Organismal Injury and Abnormalities	familial neurodevelopmental disorder	Familial neurodevelopmental disorder	1.23e-05					AOPEP,ANKRD11,PAFAH1B1,DMPK,SEMA3E,SF3B2,SNAP25,NRP2,SMC1A,PRDM5,ZEB2,ABAT,DYRK1A,DDX3X,SLC25A22,MYT1L,RERE,HECW2,TUBA1A,KCNC1,CREBBP,PACS1,SCN1B,SYNJ1,NR4A2,NRXN2,MED13L,FGF12,FRRS1L,STAT2,GFRA1,SETBP1,EMC10,ARX,PCDHAC1,PHF21A,KMT2C,TUBB2B,DOCK7,NAPB,VARS1,HTR2C,DYNC2H1,CCPG1,GLS,AHNAK	46
Developmental Disorder, Hereditary Disorder, Neurological Disease, Organismal Injury and Abnormalities	familial syndromic intellectual disability	Familial syndromic intellectual disability	5.2e-05					ANKRD11,PHIP,DDX3X,SIN3A,CREBBP,PQBP1,LARP7,ATRX,SCN1B,SYNJ1,NONO,TAF1,NRXN2,UPF3B,NEMF,SCN2B,APP,ARX,SON,KAT6A,HNRNPH1,SEMA3A,NAPB,HTR2C,KCNJ10,GTF2H5,ARID1A	27
Developmental Disorder, Hereditary Disorder, Neurological Disease, Organismal Injury and Abnormalities	syndromic X-linked mental retardation	Syndromic X-linked mental retardation	7.26e-05					NRXN2,UPF3B,SCN2B,PHIP,APP,ARX,DDX3X,HNRNPH1,NAPB,PQBP1,HTR2C,ATRX,SCN1B,SYNJ1,NONO,TAF1	16
Developmental Disorder, Hereditary Disorder, Neurological Disease, Organismal Injury and Abnormalities	X-linked mental retardation	X-linked mental retardation	0.000107					NRXN2,UPF3B,SCN2B,PHIP,APP,TSPAN7,ARX,DDX3X,SMARCA1,HNRNPH1,NAPB,PQBP1,HTR2C,ATRX,SCN1B,SYNJ1,NONO,TAF1	18
Developmental Disorder, Hereditary Disorder, Neurological Disease, Organismal Injury and Abnormalities	Ohtahara syndrome	Ohtahara syndrome	0.000301					NRXN2,FGF12,FRRS1L,SNAP25,SMC1A,ARX,SLC25A22,DOCK7,NAPB,HTR2C,SCN1B,SYNJ1,CCPG1,GLS	14
Developmental Disorder, Hereditary Disorder, Neurological Disease, Organismal Injury and Abnormalities	autosomal recessive early infantile epileptic encephalopathy	Autosomal recessive early infantile epileptic encephalopathy	0.000559					FRRS1L,DOCK7,SCN1B,SYNJ1,CCPG1,SLC25A22,GLS	7
Developmental Disorder, Hereditary Disorder, Neurological Disease, Organismal Injury and Abnormalities	syndromic mental retardation	Autosomal dominant syndromic mental retardation	0.000653					MYT1L,KAT6A,KMT2C,MED13L,CREBBP,SETBP1,CTCF	7
Developmental Disorder, Hereditary Disorder, Neurological Disease, Organismal Injury and Abnormalities	X-linked mental retardation type 102	X-linked mental retardation type 102	0.00134					PHIP,DDX3X	2
Developmental Disorder, Hereditary Disorder, Neurological Disease, Organismal Injury and Abnormalities	type 1 lissencephaly	Type 1 lissencephaly	0.00153					TUBA1A,PAFAH1B1,ARX	3
Developmental Disorder, Hereditary Disorder, Organismal Injury and Abnormalities	familial congenital malformation	Familial congenital malformation	0.000104		0.336		0.551	ALG2,AP1S1,SNTB2,NEDD9,THRA,KIF21A,SYT2,SMC3,DYRK1A,NOG,ITGA7,SLC25A22,TUBA1A,DNAJC21,DYNC2I1,ATR,PRKAR1B,LRP1,WFS1,SMARCAL1,TAF1,TMEM256,SMAD2,TMEM50B,BORCS6,SETBP1,PCDHAC1,ADAMTS1,KAT6A,INTS6L,SGK1,MAP3K1,NRP1,BRWD1,LONP1,RHOU,PKD2,JAKMIP1,KLF13,ANKRD11,RUVBL1,SNAP25,PRDM5,NIN,RERE,HECW2,SIN3A,CREBBP,SYNJ1,ITSN1,BCL11B,KCNK4,GSS,KMT2C,TPM3,TUBB2B,HTR2C,NDUFB11,DYNC2H1,CEP135,SPNS2,AHNAK,SMARCAD…	142
Developmental Disorder, Nervous System Development and Function, Neurological Disease, Organ Morphology, Organismal Development, Organismal Injury and Abnormalities	agenesis	Agenesis of corpus callosum	0.00209					APBB2,CASP9,CREBBP,APP,ARX,ARID1A	6
Developmental Disorder, Neurological Disease, Organismal Injury and Abnormalities	syndromic mental retardation	Syndromic mental retardation	3.85e-06					ANKRD11,PHIP,CTCF,DDX3X,KCNJ6,MYT1L,IQSEC1,SIN3A,CREBBP,PQBP1,LARP7,ATRX,SCN1B,SYNJ1,NONO,TAF1,NRXN2,UPF3B,MED13L,NEMF,BCL11B,SCN2B,SETBP1,APP,ARX,SON,PHF21A,KAT6A,KMT2C,HNRNPH1,SEMA3A,NAPB,FBXO11,HTR2C,KCNJ10,GTF2H5,ARID1A	37
Developmental Disorder, Neurological Disease, Organismal Injury and Abnormalities	developmental epilepsy	Developmental epilepsy	7.59e-06					NRXN2,FGF12,FRRS1L,SNAP25,GRIA1,SMC1A,ZEB2,ABAT,ARX,GABRG1,SLC25A22,DOCK7,NAPB,CHRNA4,HTR2C,GABRA3,SCN1B,MDH1,SYNJ1,CCPG1,GLS	21
Developmental Disorder, Neurological Disease, Organismal Injury and Abnormalities	developmental epileptic encephalopathy	Developmental epileptic encephalopathy	7.17e-05					NRXN2,FGF12,FRRS1L,SNAP25,SMC1A,ABAT,ARX,SLC25A22,DOCK7,NAPB,CHRNA4,HTR2C,SCN1B,MDH1,SYNJ1,CCPG1,GLS	17
Developmental Disorder, Neurological Disease, Organismal Injury and Abnormalities	syndromic developmental disorder with epilepsy	Syndromic developmental disorder with epilepsy	7.45e-05					NRXN2,FGF12,FRRS1L,SNAP25,PMM2,SMC1A,ARX,DDX3X,SLC25A22,TUBA1A,DOCK7,NAPB,KCNJ11,HTR2C,SCN1B,SYNJ1,CCPG1,GLS	18
Developmental Disorder, Neurological Disease, Organismal Injury and Abnormalities	marfanoid habitus with mental retardation	Marfanoid habitus with mental retardation	0.000198					MED13L,ATP1A1,AMFR,ZEB2,CREBBP,ARHGEF26,FBXO11,ARID1A,DDX3X,TAF1	10
Developmental Disorder, Neurological Disease, Organismal Injury and Abnormalities	syndromic neurodevelopmental disorder	Syndromic neurodevelopmental disorder	0.000217					DMPK,SEMA3E,SF3B2,SNAP25,NRP2,SMC1A,PRDM5,ZEB2,ABAT,SLC25A22,RERE,HECW2,CREBBP,PCDH15,PACS1,SCN1B,SYNJ1,NRXN2,FGF12,FRRS1L,GFRA1,EMC10,ARX,PCDHAC1,RPSA,KMT2C,DOCK7,NAPB,VARS1,HTR2C,DYNC2H1,CCPG1,GLS,AHNAK	34
Developmental Disorder, Neurological Disease, Organismal Injury and Abnormalities	brain developmental abnormality	Brain developmental abnormality	0.000558					NRXN2,AOPEP,FGF12,PAFAH1B1,FRRS1L,SNAP25,STAT2,SMC1A,ABAT,ARX,SLC25A22,TUBA1A,TUBB2B,DOCK7,NAPB,CHRNA4,HTR2C,SCN1B,MDH1,SYNJ1,NRDC,CCPG1,GLS	23
Developmental Disorder, Neurological Disease, Organismal Injury and Abnormalities	dysgenesis	Dysgenesis of corpus callosum	0.000878					APBB2,PAFAH1B1,CASP9,CREBBP,APP,ARX,ARID1A	7
Developmental Disorder, Neurological Disease, Organismal Injury and Abnormalities	intellectual disability and congenital malformations	Intellectual disability and congenital malformations	0.000996					ANKRD11,MED13L,BCL11B,SCN2B,PHIP,SETBP1,APP,SON,KCNJ6,KAT6A,SIN3A,CREBBP,FBXO11,HTR2C,LARP7,SCN1B,ARID1A,TAF1	18
Developmental Disorder, Neurological Disease, Organismal Injury and Abnormalities	neurocristopathy syndrome	Neurocristopathy syndrome	0.00202					SEMA3E,SF3B2,NRP2,GFRA1,PRDM5,ZEB2,PCDHAC1,RPSA,RERE,CREBBP,PCDH15,HTR2C,PACS1,DYNC2H1,AHNAK	15
Developmental Disorder, Neurological Disease, Organismal Injury and Abnormalities	congenital encephalopathy	Congenital encephalopathy	0.00216		-1.258		-1.047	AOPEP,PAFAH1B1,CDK20,PHIP,MT-ND2,NOG,KCNJ6,PALLD,TUBA1A,BCL10,CYB561A3,LARP7,SGCD,MAPK9,TAF1,MED13L,COL4A1,SMAD2,STAT2,SETBP1,APP,PHF21A,KAT6A,APBB2,COL4A2,TRANK1,LONP1,FBXO11,ARID1A,ANKRD11,PHGDH,ABAT,SPRY4,RERE,HECW2,CEP104,B9D2,SIN3A,CREBBP,PSAP,SCN1B,BCL11B,SCN2B,GBE1,CASP9,KCNK4,HEATR5B,ARX,SON,TUBB2B,RALA,SEMA3A,CCDC88C,HTR2C,GTF2H5,NRDC	56
Developmental Disorder, Neurological Disease, Organismal Injury and Abnormalities	hypoplasia	Hypoplasia of telencephalon	0.00274					APBB2,PHGDH,CASP9,CREBBP,APP,ARX,ARID1A	7
Developmental Disorder, Neurological Disease, Organismal Injury and Abnormalities	congenital mental retardation	Congenital mental retardation	0.00295					ANKRD11,MED13L,BCL11B,SCN2B,PHIP,SETBP1,APP,ARX,SON,PHF21A,KCNJ6,KAT6A,TUBB2B,SIN3A,CREBBP,FBXO11,HTR2C,LARP7,SCN1B,GTF2H5,ARID1A,TAF1	22
Developmental Disorder, Neurological Disease, Organismal Injury and Abnormalities	dysmyelination	Dysmyelination of cerebrum	0.00348					TMEM106B,LRP1,NAT8L	3
Developmental Disorder, Neurological Disease, Organismal Injury and Abnormalities, Psychological Disorders	pervasive developmental disorder	Pervasive developmental disorder	0.000238					CORO1A,NRP2,TUB,PHIP,ABAT,SMC3,DYRK1A,TOP2B,MYT1L,RERE,CEP104,SLC39A1,SCARA3,PCDH15,PQBP1,EIF4A1,TAF1,NR4A2,NRXN2,MED13L,BCL11B,GRIA1,SBF1,APP,ARX,GABRG1,GSS,KAT6A,KMT2C,RPS6KA2,TRANK1,CNTNAP1,BRWD1,HTR2C,GABRA3	35
Developmental Disorder, Neurological Disease, Organismal Injury and Abnormalities, Skeletal and Muscular Disorders	presynaptic congenital myasthenic syndrome	Presynaptic congenital myasthenic syndrome	0.00239					VAMP1,SNAP25,SYT2	3
Developmental Disorder, Organismal Injury and Abnormalities	autism spectrum disorder or intellectual disability	Autism spectrum disorder or intellectual disability	4.14e-08					CORO1A,PAFAH1B1,ATP1A1,PMM2,PHIP,ZEB2,SMC3,DYRK1A,DDX3X,PHF3,KCNJ6,SLC39A1,RUSC2,PCDH15,LARP7,ATRX,PACS1,TAF1,NR4A2,UPF3B,MED13L,NEMF,NDUFS7,AMFR,SBF1,SETBP1,APP,EMC10,SPTBN2,PHF21A,KAT6A,RPS6KA2,SMARCA1,HNRNPH1,TRANK1,CNTNAP1,BRWD1,FBXO11,NDST1,GABRA3,ARID1A,TANGO2,ZMYND8,JAKMIP1,CDK16,ANKRD11,SNAP25,NRP2,TUB,SMC1A,ARHGEF26,TSPAN7,ABAT,CTCF,TOP2B,MYT1L,RERE,CEP104,IQSEC1,SIN3A,CREBBP,SCARA3,PQBP…	92
Developmental Disorder, Organismal Injury and Abnormalities	autism or intellectual disability	Autism or intellectual disability	1.41e-07					PAFAH1B1,ATP1A1,PMM2,PHIP,ZEB2,SMC3,DYRK1A,DDX3X,PHF3,KCNJ6,RUSC2,PCDH15,LARP7,ATRX,PACS1,TAF1,UPF3B,MED13L,NEMF,NDUFS7,AMFR,SETBP1,APP,EMC10,SPTBN2,PHF21A,KAT6A,SMARCA1,HNRNPH1,TRANK1,BRWD1,FBXO11,NDST1,GABRA3,ARID1A,TANGO2,ZMYND8,JAKMIP1,CDK16,ANKRD11,SNAP25,NRP2,SMC1A,ARHGEF26,TSPAN7,ABAT,CTCF,MYT1L,RERE,IQSEC1,SIN3A,CREBBP,PQBP1,INF2,SCN1B,SYNJ1,NONO,NRXN2,AMOT,HSD17B10,BCL11B,SCN2B,GRIA1,NUS…	80
Developmental Disorder, Organismal Injury and Abnormalities	growth failure or short stature	Growth failure or short stature	2.38e-05		0.159		0.679	HAX1,PARD3,NFATC2,MAD2L2,THRA,ZEB2,IFNAR1,DYRK1A,ITGA7,DDX3X,STAT3,TPT1,DYNC2I1,ATR,LRP1,LARP7,ATRX,B3GALT6,DHCR7,SMARCAL1,USP22,SNAP91,TMEM256,SV2A,SMAD2,TRIB1,ZEB1,LGI2,RBM39,TGFBR2,EZH2,DDRGK1,PLK2,MAP2K6,STAM,GNPTAB,ATF2,VDAC1,PDCD2,IFNAR2,SULF2,ITGA3,SMC1A,LIG1,NIN,SPRY4,MTM1,PSMD4,H1-2,BMAL1,USP8,PDS5B,IQSEC1,CREBBP,SCN1B,SYNJ1,KALRN,AMOT,ITSN1,RPL13,RPSA,KMT2C,GNAS,PLVAP,HAPLN1,RALA,Rpl29 …	70
Developmental Disorder, Organismal Injury and Abnormalities	growth failure	Growth Failure	6.85e-05		0.281		0.801	HAX1,PARD3,NFATC2,MAD2L2,THRA,ZEB2,IFNAR1,DYRK1A,ITGA7,DDX3X,STAT3,TPT1,LRP1,DHCR7,SMARCAL1,USP22,SNAP91,SV2A,SMAD2,TRIB1,ZEB1,LGI2,RBM39,TGFBR2,EZH2,PLK2,STAM,GNPTAB,ATF2,VDAC1,PDCD2,IFNAR2,SULF2,ITGA3,SMC1A,LIG1,SPRY4,MTM1,PSMD4,H1-2,BMAL1,USP8,PDS5B,CREBBP,SCN1B,SYNJ1,KALRN,AMOT,ITSN1,RPL13,RPSA,KMT2C,GNAS,PLVAP,RALA,Rpl29 (includes others),KCNJ10,SV2B	58
Developmental Disorder, Organismal Injury and Abnormalities	bleeding	Bleeding of embryo	0.00134					NRP2,NRP1	2
Developmental Disorder, Organismal Injury and Abnormalities	disorder of stature	Disorder of stature	0.00175					ATP1A1,SNAP25,ZEB2,ARHGEF26,NIN,DDX3X,TOP2B,TUBA1A,DYNC2I1,ATR,IQSEC1,CREBBP,LARP7,ATRX,B3GALT6,SMARCAL1,TAF1,MED13L,TMEM256,AMFR,RPL13,DDRGK1,HAPLN1,FBXO11,MAP2K6,ARID1A,DYNC2H1	27
Developmental Disorder, Organismal Injury and Abnormalities, Organismal Survival	organismal death	Death of embryo	1.23e-10		1.51		2.108	CDK11A,PAFAH1B1,ERBB4,PMM2,PNN,SMC3,CSE1L,STAT3,TPT1,ATR,TTYH1,MPHOSPH8,HDAC1,MAPK9,COL4A1,IMPDH2,JAK2,CRKL,HSP90B1,SMAD2,SMC2,TGFBR2,EZH2,E4F1,Ptma (includes others),KIF3A,RGS14,NRP1,COL4A2,PPP1R15A,ARID1A,PRORP,MAP2K7,ATF2,RAB11A,PHGDH,RUVBL1,PDCD2,LY6E,NRP2,SSRP1,GNA12,PPP6C,HSD17B12,SLC31A1,INCENP,TBK1,ETS2,NDUFA13,PSMD4,H1-2,USP8,KIF5B,SIN3A,CREBBP,MPC1,AMOT,TLL1,UROS,NUS1,CASP9,AP1M1,DDAH1,…	79
DNA Replication, Recombination, and Repair	meiotic nondisjunction	Meiotic nondisjunction	1.46e-07					KLF13,ITSN1,JAK2,SNTB2,IFNGR2,CBR1,THRA,TMEM50B,APP,SON,DYRK1A,ADAMTS1,KCNJ6,ETS2,KHDRBS1,TTC3,STMN2,RNMT,BRWD1,HSF4,DOP1B,SYNJ1,SMARCAL1	23
DNA Replication, Recombination, and Repair	chromosomal aberration	Chromosomal aberration	0.000394					KLF13,SNTB2,IFNGR2,THRA,LIG1,SMC3,DYRK1A,KCNJ6,ETS2,RNMT,HSF4,SYNJ1,SMARCAL1,ITSN1,JAK2,CBR1,TMEM50B,APP,SON,ADAMTS1,KHDRBS1,MAP9,TTC3,PMS2,STMN2,BRWD1,HTR2C,DOP1B	28
Embryonic Development, Nervous System Development and Function, Organ Development, Organ Morphology, Organismal Development, Tissue Development	morphogenesis	Morphogenesis of corpus callosum	0.00239					PAFAH1B1,ZEB2,NIN	3
Embryonic Development, Nervous System Development and Function, Organ Development, Organismal Development, Tissue Development	formation	Formation of forebrain	0.000391					NCOR2,PAFAH1B1,PARD3,AFDN,NRP2,ZEB2,NOG,NIN,TOP2B,SPRY4,TUBA1A,SEMA7A,ATRX,NR4A2,ATP1B2,CASP9,WDR89,APP,ARX,APBB2,CDK5R1,KIF3A,SEMA3A,NDST1,ARID1A,DYNC2H1	26
Embryonic Development, Nervous System Development and Function, Organ Development, Organismal Development, Tissue Development	formation	Formation of telencephalon	0.0025					NCOR2,PAFAH1B1,PARD3,AFDN,NRP2,ATP1B2,ZEB2,CASP9,WDR89,ARX,NOG,NIN,TOP2B,APBB2,CDK5R1,SEMA7A,SEMA3A	17
Embryonic Development, Nervous System Development and Function, Organismal Development	development	Development of central nervous system	0.000219		-1.137		-1.3	NCOR2,PAFAH1B1,PRMT5,CX3CR1,ERBB4,PARD3,THRA,CDK20,ZEB2,NOG,MAPKAP1,TUBA1A,GLUD1,Anp32b,ATRX,HDAC1,MAPK9,DHCR7,TAF1,NR4A2,UPF3B,COL4A1,CRKL,ATP1B2,ZEB1,WDR89,APP,KHDRBS1,APBB2,Calm1 (includes others),TGFBR2,EZH2,CDK5R1,KIF3A,SMARCA1,CNTNAP1,NDST1,HEY1,STAM,ARID1A,ATF2,PHGDH,AFDN,NRP2,ITGA3,NAPA,NIN,TOP2B,SPRY4,MYT1L,RERE,SEMA7A,ASIC2,SPAG6,NRXN2,NME7,TMEM108,HDAC2,B4GALT2,CASP9,ARX,RPL24,TUBB2B,S…	66
Embryonic Development, Organismal Development	development	Development of body axis	2.54e-05		-0.295		-0.445	NCOR2,ALG2,CX3CR1,ERBB4,GSKIP,THRA,CDK20,DYRK1A,NOG,TIPARP,TUBA1A,MAPK9,TAF1,UPF3B,ATP1B2,HSP90B1,SMAD2,WDR89,KAT6A,Calm1 (includes others),CDK5R1,MAP3K1,SMARCA1,NRP1,NDST1,GABRA3,HEY1,PKD2,GNPTAB,ATF2,ANKRD11,NAPA,NIN,SPRY4,RERE,USP8,HLA-DMA,SEMA7A,CREBBP,EFNA2,UCP2,NME7,TMEM108,HDAC2,B4GALT2,BCL11B,TUBB2B,SV2B,DYNC2H1,TFB1M,PAFAH1B1,PARD3,ZEB2,PLPPR4,SELENOF,MAPKAP1,STAT3,GLUD1,Anp32b,PLEKHA1,P…	106
Embryonic Development, Organismal Development	development	Development of head	3.24e-05		-0.295		-0.446	NCOR2,ALG2,CX3CR1,ERBB4,GSKIP,THRA,CDK20,DYRK1A,NOG,TIPARP,TUBA1A,MAPK9,TAF1,UPF3B,ATP1B2,SMAD2,WDR89,KAT6A,Calm1 (includes others),CDK5R1,MAP3K1,SMARCA1,NRP1,NDST1,GABRA3,GNPTAB,ATF2,ANKRD11,NAPA,NIN,SPRY4,RERE,HLA-DMA,SEMA7A,CREBBP,EFNA2,UCP2,NME7,TMEM108,HDAC2,B4GALT2,BCL11B,TUBB2B,SV2B,DYNC2H1,TFB1M,PAFAH1B1,PARD3,ZEB2,PLPPR4,SELENOF,MAPKAP1,STAT3,GLUD1,Anp32b,PLEKHA1,PCDH15,ATRX,CTSD,HDAC1,D…	101
Embryonic Development, Organismal Development	growth	Growth of embryo	0.000113		-0.918		-1.097	SETD7,CDK11A,NCOR2,PAFAH1B1,PRMT5,CX3CR1,ZEB2,DYRK1A,NOG,DDX3X,TAFA1,STAT3,TTYH1,ATRX,HDAC1,MAPK9,JAK2,HSP90B1,SMAD2,ZEB1,APP,HLTF,RTF1,TGFBR2,EZH2,KIF3A,SGK1,MAP3K1,SMARCA1,NCL,ARID1A,ATF2,AFDN,PDCD2,GNA12,CTCF,BMAL1,ANKRD6,SCN1B,EP400,MEST,LMO2,CASP9,MFGE8,ARX,CDC7,GNAS,SRRT,LNX2	49
Embryonic Development, Organismal Development	development	Development of face	0.00275					TIPARP,KAT6A,GNPTAB,ANKRD11,PLEKHA1,CREBBP,NOG,ARSB	8
Embryonic Development, Organismal Development	morphogenesis	Morphogenesis of face	0.00314					TIPARP,KAT6A,ANKRD11,PLEKHA1,CREBBP,NOG	6
Embryonic Development, Organismal Development, Tissue Development	development	Mesoderm development	0.0028					MEST,AFDN,JAK2,HSP90B1,SMAD2,SLC31A1,NOG,ETS2,KIF3A,TPT1,NRP1,ECSIT	12
Embryonic Development, Organismal Development, Tissue Morphology	size	Size of embryo	0.000172					PHGDH,PAFAH1B1,ERBB4,AFDN,NFATC2,MAD2L2,SNAP25,ZEB2,LIG1,SLC31A1,DYRK1A,NOG,ETS2,TOP2B,NDUFA13,CSE1L,H1-2,STAT3,TPT1,KIF5B,CREBBP,ECSIT,AMOT,USP22,ZDHHC16,HSP90B1,SMAD2,LMO2,N6AMT1,TGFBR2,E4F1,CDK5R1,KIF3A,TFB1M	34
Embryonic Development, Tissue Morphology	structural integrity	Structural integrity of Reichert's membrane	0.00134					COL4A1,COL4A2	2
Gene Expression	expression	Expression of RNA	5.21e-08		0.335		0.162	PEBP1,NCOR2,HP1BP3,ETV1,EIF3G,PRMT5,ERBB4,ZMIZ2,PRKAR2B,GSKIP,THRA,IFNAR1,SMC3,DYRK1A,NOG,TIPARP,CSE1L,BCL10,LRP1,WFS1,Hmgb3,PAIP2,MPHOSPH8,MAPK9,SMARCAL1,TAF1,RNF20,USP22,SMAD2,SERBP1,KAT6A,E4F1,CDK5R1,SGK1,MAP3K1,SMARCA1,BRWD1,PAF1,HEY1,SUPT5H,ZMYND8,PKD2,KLF13,ATF2,RUVBL1,PRDM5,MTPN,TBK1,H1-2,HECW2,GTF2F1,HSPA8,SIN3A,CREBBP,SAFB,ENO1,ECSIT,AKAP5,ATP13A2,HDAC2,BCL11B,KLF6,PSTPIP2,APBB3,LMO2,ERP…	191
Gene Expression	transcription	Transcription of RNA	2.32e-07		0.287		0.1	PEBP1,NCOR2,HP1BP3,ETV1,PRMT5,ERBB4,ZMIZ2,PRKAR2B,GSKIP,THRA,IFNAR1,SMC3,DYRK1A,NOG,CSE1L,BCL10,LRP1,WFS1,MPHOSPH8,MAPK9,SMARCAL1,TAF1,RNF20,USP22,SMAD2,KAT6A,E4F1,CDK5R1,SGK1,MAP3K1,SMARCA1,BRWD1,PAF1,HEY1,SUPT5H,ZMYND8,PKD2,KLF13,ATF2,RUVBL1,PRDM5,MTPN,TBK1,H1-2,HECW2,GTF2F1,HSPA8,SIN3A,CREBBP,SAFB,ENO1,ECSIT,AKAP5,HDAC2,BCL11B,KLF6,APBB3,LMO2,GMCL1,RSF1,DEK,PTPRK,CAMK1,RALA,LEO1,TEF,SRRT,GNG2,…	153
Gene Expression	transcription	Transcription	6.46e-07		-0.458		-0.655	PEBP1,NCOR2,HP1BP3,ETV1,PRMT5,ERBB4,ZMIZ2,PRKAR2B,GSKIP,THRA,IFNAR1,SMC3,DYRK1A,NOG,TIPARP,CSE1L,BCL10,LRP1,WFS1,MPHOSPH8,MAPK9,SMARCAL1,TAF1,RNF20,USP22,SMAD2,KAT6A,E4F1,CDK5R1,SGK1,MAP3K1,SMARCA1,BRWD1,PAF1,HEY1,SUPT5H,ZMYND8,PKD2,KLF13,ATF2,RUVBL1,FPGS,PRDM5,MTPN,TBK1,H1-2,HECW2,GTF2F1,HSPA8,SIN3A,CREBBP,SAFB,ENO1,ECSIT,AKAP5,ATP13A2,R3HDM1,HDAC2,BCL11B,KLF6,APBB3,LMO2,ERP29,GMCL1,RSF1,DEK,KMT…	176
Gene Expression	activation	Activation of DNA endogenous promoter	0.000151		-0.19		-0.35	NCOR2,ETV1,PRMT5,ZMIZ2,THRA,NOG,WFS1,SMARCAL1,TAF1,RNF20,USP22,SMAD2,E4F1,MAP3K1,SMARCA1,BRWD1,PAF1,HEY1,SUPT5H,ZMYND8,PKD2,KLF13,ATF2,PRDM5,TBK1,H1-2,GTF2F1,SIN3A,CREBBP,SAFB,ENO1,ECSIT,HDAC2,BCL11B,KLF6,APBB3,LMO2,DEK,CAMK1,LEO1,TEF,ZNF608,NCOA2,GMEB1,HAX1,CRTC2,GABPB2,NFATC2,MAD2L2,PHIP,ZEB2,DDX3X,STAT3,MED10,LARP7,ATRX,HDAC1,NR4A2,FAM220A,JAK2,PRPF6,IRF3,STAT2,ZEB1,APP,HLTF,KHDRBS1,APBB2,RTF1…	99
Gene Expression	expression	Initiation of expression of RNA	0.00163		0.447		0.42	EIF3G,EIF5B,SSRP1,RBM4,TPR,DDX3X,EIF5,EIF3D,GTF2F1,PAIP2,SUPT16H,TAF1	12
Hereditary Disorder, Immunological Disease, Organismal Injury and Abnormalities	immunodeficiency 44	Immunodeficiency 44	0.00134					IFNAR2,STAT2	2
Hereditary Disorder, Metabolic Disease, Organismal Injury and Abnormalities	familial mitochondrial disorder	Familial mitochondrial disorder	0.00137					ATP5MK,GATC,DLAT,IFNGR2,ETFA,MT-ND2,PMPCB,NDUFAF2,SLC25A22,IFNGR1,NDUFA13,UQCC2,WFS1,MPC1,LYRM4,NDUFS7,NDUFAF6,STMN1,UQCRC2,GFM1,GOLPH3,LONP1,CHRNA4,NDUFB11,MICOS13	25
Hereditary Disorder, Neurological Disease, Organismal Injury and Abnormalities	familial central nervous system disease	Familial central nervous system disease	4.43e-13		-0.218		-0.149	ETV1,TSPAN13,AP1S1,CYP7B1,ERBB4,ISOC1,ATP1A1,FAM107A,SYT2,DYRK1A,SLC25A22,TUBA1A,SCARB2,WFS1,SGCD,TAF1,SMARCAL1,UPF3B,LSAMP,NDUFS7,NDUFAF6,AMFR,SERPINA3,SETBP1,GAS5,Nrgn,KAT6A,GPR83,UQCRC2,CDK5R1,INTS6L,SGK1,RGS14,SMARCA1,GRID2,LSM11,LONP1,NDST1,GABRA3,ZMYND8,ATP5MK,ACER3,ANKRD11,DLAT,ATP5MJ,LY6E,SNAP25,NAP1L5,NAPA,TSPAN7,STARD4,TBK1,SPRY4,RERE,HECW2,USP8,HSPA8,SIN3A,CREBBP,DRC1,SYNJ1,NRXN2,UCP2,…	183
Hereditary Disorder, Neurological Disease, Organismal Injury and Abnormalities	familial neurological disorder	Familial neurological disorder	1.21e-12		-0.692		-0.596	ALG2,TSPAN13,ERBB4,ISOC1,FAM107A,SLC25A22,TUBA1A,SCARB2,SGCD,UPF3B,NDUFS7,HSP90B1,AMFR,SERPINA3,KAT6A,GPR83,UQCRC2,CDK5R1,INTS6L,SGK1,SMARCA1,NDST1,GABRA3,ZMYND8,ATP5MK,ACER3,ANKRD11,DLAT,ATP5MJ,TSPAN7,TBK1,SPRY4,RERE,HECW2,HSPA8,SIN3A,CREBBP,UCP2,FRRS1L,BCL11B,TPM3,GFM1,PTPRE,TUBB2B,NAPB,DYNC2H1,SPNS2,LDHB,ITM2B,AOPEP,PAFAH1B1,DMPK,PARD3,PMM2,ZEB2,DDX3X,MYO1C,KCNC1,CPT1C,MYH7B,PACS1,CTSD,DHCR7,I…	211
Hereditary Disorder, Neurological Disease, Organismal Injury and Abnormalities	familial seizure disorder	Familial seizure disorder	1.28e-06					ATP1A1,SNAP25,PMM2,SMC1A,ABAT,DDX3X,SLC25A22,HECW2,TUBA1A,KCNC1,SCARB2,SCN1B,SYNJ1,NRXN2,FGF12,FRRS1L,SV2A,NUS1,KCNK4,APP,ARX,PHF21A,KMT2C,DOCK7,NAPB,KCNJ11,VARS1,CHRNA4,HTR2C,KCNJ10,EPM2A,CCPG1,GLS	33
Hereditary Disorder, Neurological Disease, Organismal Injury and Abnormalities	familial epilepsy	Familial epilepsy	2.25e-05					SNAP25,PMM2,SMC1A,ABAT,DDX3X,SLC25A22,TUBA1A,KCNC1,SCARB2,SCN1B,SYNJ1,NRXN2,FGF12,FRRS1L,SV2A,KCNK4,APP,ARX,KMT2C,DOCK7,NAPB,KCNJ11,CHRNA4,HTR2C,EPM2A,CCPG1,GLS	27
Hereditary Disorder, Neurological Disease, Organismal Injury and Abnormalities	epilepsy	Autosomal recessive epilepsy	2.7e-05					FRRS1L,SCARB2,DOCK7,EPM2A,ABAT,SCN1B,SYNJ1,CCPG1,SLC25A22,GLS	10
Hereditary Disorder, Neurological Disease, Organismal Injury and Abnormalities	autosomal recessive neurological disorder	Autosomal recessive neurological disorder	0.00075					ALG2,CYP7B1,IFNGR2,PMM2,DDX3X,NDUFAF2,SLC25A22,IFNGR1,TUBA1A,SCARB2,WFS1,RUSC2,PCDH15,LARP7,CTSD,MED13L,COL4A1,NEMF,NDUFS7,NDUFAF6,HSP90B1,STAT2,AMFR,SBF1,APP,EMC10,SPTBN2,CLCC1,DOCK7,EPS8,GRID2,CNTNAP1,LONP1,NDST1,TANGO2,CCPG1,ATP5MK,ACER3,TEN1,PRORP,DSE,ANKRD11,PHGDH,DLAT,PDCD2,ABAT,NDUFA13,HECW2,CEP104,B9D2,IQSEC1,PSAP,SCN1B,SYNJ1,ARSB,DEGS1,VAMP1,ATP13A2,FRRS1L,GBE1,D2HGDH,HEATR5B,EEF1B2,GFM1…	72
Hereditary Disorder, Neurological Disease, Organismal Injury and Abnormalities	familial porencephaly	Familial porencephaly	0.00134					COL4A1,COL4A2	2
Hereditary Disorder, Neurological Disease, Organismal Injury and Abnormalities, Psychological Disorders, Skeletal and Muscular Disorders	Huntington disease	Huntington Disease	1.74e-07					AP1S1,ISOC1,COX5A,FAM107A,SYT2,MT-ND2,TUBA1A,SCARB2,MYH7B,ATRX,SGCD,DHCR7,LSAMP,INSIG1,FGF12,TSN,NDUFS7,STAT2,DBN1,SERPINA3,GAS5,PPP1R9A,Nrgn,SPTBN2,KHDRBS1,GPR83,UQCRC2,CDK5R1,INTS6L,SGK1,RGS14,DYNC1I1,PLK2,GABRA3,ZMYND8,ATP5MK,ANKRD11,RAB11A,ATP5MJ,LY6E,SNAP25,NAP1L5,NAPA,LMO7,STARD4,MYT1L,RERE,NDUFA13,TSC22D3,TCERG1,HSPA8,SIN3A,MPC1,DRC1,SCN1B,SYNJ1,VAMP1,UCP2,BCL11B,SCN2B,CASP9,GABRG1,ZNF7,RP…	74
Hereditary Disorder, Neurological Disease, Organismal Injury and Abnormalities, Psychological Disorders, Skeletal and Muscular Disorders	Huntington disease	Presymptomatic disease stage Huntington disease	0.000102					INSIG1,INTS6L,DBN1,PPP1R9A,SPTBN2,ATRX,DRC1,SYT2	8
Hereditary Disorder, Organismal Injury and Abnormalities, Psychological Disorders	familial psychiatric disease	Familial psychiatric disease	1.99e-11					AP1S1,CYP7B1,ERBB4,ISOC1,FAM107A,SYT2,TUBA1A,SCARB2,SGCD,TAF1,UPF3B,LSAMP,NDUFS7,AMFR,SERPINA3,SETBP1,GAS5,Nrgn,GPR83,UQCRC2,CDK5R1,INTS6L,SGK1,RGS14,LSM11,GABRA3,ZMYND8,ATP5MK,ACER3,ANKRD11,ATP5MJ,LY6E,SNAP25,NAP1L5,NAPA,STARD4,TBK1,RERE,HECW2,USP8,HSPA8,SIN3A,DRC1,SYNJ1,UCP2,ATP13A2,BCL11B,KMT2C,TPM3,ANO3,ARHGEF1,PTPRE,HTR2C,DNAJC7,LDHB,ITM2B,IFNGR2,COX5A,MT-ND2,IFNGR1,CPT1C,MYH7B,ATRX,CTSD,DHC…	116
Hereditary Disorder, Organismal Injury and Abnormalities, Skeletal and Muscular Disorders	hereditary myopathy	Hereditary myopathy	0.0011					ETV1,ALG2,CYP7B1,DMPK,NFATC2,PRKAR2B,ATP1A1,KIF21A,SYT2,MT-ND2,ITGA7,NDUFAF2,SLC25A22,GPD1L,TUBA1A,CPT1C,MYH7B,WFS1,SGCD,COL4A1,NDUFS7,NDUFAF6,HSP90B1,AMFR,SBF1,SETBP1,TGFBR2,INTS6L,COL4A2,CNTNAP1,LONP1,TANGO2,ATP5MK,PYGM,ANKRD11,DLAT,SEMA3E,SNAP25,TBK1,MTM1,NDUFA13,HECW2,USP8,PSAP,INF2,SCN1B,SYNJ1,VAMP1,NRXN2,ATP13A2,MEST,SCN2B,GBE1,ERP29,ARX,SON,GSS,STMN1,TPM3,GNAS,GFM1,GOLPH3,FECH,NAPB,PEX10,C…	69
Inflammatory Disease, Inflammatory Response, Neurological Disease, Organismal Injury and Abnormalities	neuroinflammation	Neuroinflammation of brain	0.00348					CDK5R1,APP,ITM2B	3
Lipid Metabolism, Molecular Transport, Small Molecule Biochemistry	concentration	Concentration of lipid	8.65e-05		0.269		0.198	HAX1,PAFAH1B1,CRTC2,PRKAR2B,ATP1A1,THRA,CDS2,KCNA6,SLC5A3,CERS4,IFNGR1,STAT3,GLUD1,Anp32b,CPT1C,ADIPOR2,LRP1,CTSD,MAPK9,DHCR7,KPNA1,INSIG1,CISD1,JAK2,IRF3,DYRK1B,AMFR,H6PD,TRIB1,SERPINA3,APP,FBXO42,ADGRF5,TGFBR2,EZH2,E4F1,SGK1,CS,NDST1,Akap9,GNPTAB,ACER3,PHGDH,VDAC1,TBC1D4,HSD17B12,BPNT1,LHX9,STARD4,MTM1,BMAL1,FKBP5,TSC22D3,SEMA7A,PLSCR3,PSAP,MPC1,IL18BP,SAFB,ENO1,SYNJ1,EFNA2,DEGS1,UCP2,B4GALT2,B…	86
Lipid Metabolism, Molecular Transport, Small Molecule Biochemistry	quantity	Quantity of succinic acid	0.00275		0.128		0.123	UCP2,E4F1,GLUD1,LDHA,LDHB,GLS	6
Lipid Metabolism, Molecular Transport, Small Molecule Biochemistry	concentration	Concentration of fatty acid	0.00343		0.383		0.329	THRA,TBC1D4,HSD17B12,CERS4,BMAL1,FKBP5,GLUD1,CPT1C,LRP1,PLSCR3,MPC1,IL18BP,ENO1,EFNA2,UCP2,JAK2,NUS1,APP,FBXO42,ADGRF5,TGFBR2,E4F1,GNAS,Stmp1,CERK,CS,LDHA,NCEH1,ME1,EPM2A,LDHB,GLS	32
Lipid Metabolism, Small Molecule Biochemistry	metabolism	Metabolism of medium chain dicarboxylic acid	0.00228					D2HGDH,ME1,ABAT,MDH1	4
Lipid Metabolism, Small Molecule Biochemistry	metabolism	Metabolism of ether lipid	0.00239					TMEM86B,NCEH1,PXMP4	3
Metabolic Disease, Neurological Disease, Organismal Injury and Abnormalities, Psychological Disorders	central nervous system amyloidosis	Central nervous system amyloidosis	0.000225					ALG2,CYP7B1,NFATC2,PRKAR2B,ATP1A1,PLPPR4,PMPCB,DYRK1A,STAT3,ATR,LRP1,CTSD,MDH1,MAPK9,TIGAR,DHCR7,SNAP91,SV2A,SERPINA3,APP,KHDRBS1,APBB2,TGFBR2,CDK5R1,CS,KCNJ11,PLK2,GABRA3,DLAT,VDAC1,LY6E,SNAP25,NOM1,ABAT,TBK1,ETS2,IGSF8,FKBP5,PSAP,MPC1,RAN,RTN3,SCN1B,SYNJ1,AKAP5,PREX1,APBB3,CASP9,MFGE8,GABRG1,ZNF7,IDE,PTPRE,PHB2,GAPDH,CHRNA4,HTR2C,ITM2B	58
Metabolic Disease, Neurological Disease, Organismal Injury and Abnormalities, Psychological Disorders	Alzheimer disease	Alzheimer disease	0.000382					ALG2,CYP7B1,NFATC2,PRKAR2B,ATP1A1,PLPPR4,PMPCB,DYRK1A,STAT3,ATR,LRP1,CTSD,MDH1,MAPK9,TIGAR,DHCR7,SNAP91,SV2A,SERPINA3,APP,KHDRBS1,APBB2,TGFBR2,CDK5R1,CS,KCNJ11,PLK2,GABRA3,DLAT,VDAC1,LY6E,SNAP25,NOM1,ABAT,TBK1,ETS2,IGSF8,FKBP5,PSAP,MPC1,RAN,RTN3,SCN1B,SYNJ1,AKAP5,PREX1,APBB3,CASP9,MFGE8,GABRG1,ZNF7,IDE,PTPRE,PHB2,GAPDH,CHRNA4,HTR2C	57
Molecular Transport	transport	Transport of molecule	1.48e-09	Increased	2.029		1.744	CORO1A,SYNDIG1,SELENOS,AP1S1,ERBB4,YTHDC1,ATP1A1,NEDD9,GUK1,SLC25A22,SLC5A3,GPD1L,TUBA1A,TPT1,SLC39A1,SCARB2,LRP1,WFS1,TTYH1,KCNV1,MAPK9,SNAP91,CISD1,ATP1B2,SMAD2,TRIB1,AP3S2,CDK5R1,PANX1,SGK1,RGS14,NDST1,GABRA3,TOMM7,SNX10,PKD2,CDK16,GNPTAB,ATF2,ATP6V0E2,LY6E,TIMM17A,SNAP25,NAPA,MCUB,STARD4,GOLGA4,RANGAP1,NCS1,HSPA8,HLA-DMA,SLC9B2,SYT13,ASIC2,RAN,SYNJ1,AKAP5,NRXN2,UCP2,ATP13A2,BCL11B,APBB3,ERP29…	156
Molecular Transport	transport	Transport of monovalent inorganic cation	9.68e-05	Increased	2.005		1.852	DMPK,ATP6V0E2,ATP1A1,KCNJ6,MAPKAP1,KCNA6,GPD1L,KCNC1,SLC9B2,KIF5B,ASIC2,SCN1B,KCNV1,UCP2,FGF12,SCN2B,ATP1B2,KCNK4,GNAS,PANX1,TMEM38A,SGK1,KCNJ11,KCNJ10,RNASEK,PKD2	26
Molecular Transport	transport	Transport of metal	0.000118		1.248		1.155	CORO1A,DMPK,VDAC1,ATP1A1,NEDD9,MCUB,MCUR1,SLC31A1,ATP6AP1,PMPCB,KCNJ6,MAPKAP1,KCNA6,GPD1L,KCNC1,SLC39A1,SLC9B2,CYB561A3,KIF5B,ASIC2,PACS1,SCN1B,KCNV1,ATP13A2,FGF12,CISD1,CNNM4,SCN2B,ATP1B2,ZNG1A,TRIB1,KCNK4,APP,GNAS,PANX1,TMEM38A,SGK1,KCNJ11,CHRNA4,KCNJ10,NDST1,EPM2A,PKD2	43
Molecular Transport	transport	Transport of inorganic cation	0.000216	Increased	2.399		2.239	CORO1A,DMPK,VDAC1,ATP6V0E2,ATP1A1,MCUB,MCUR1,SLC31A1,PMPCB,KCNJ6,MAPKAP1,KCNA6,GPD1L,KCNC1,SLC39A1,SLC9B2,KIF5B,ASIC2,PACS1,SCN1B,KCNV1,UCP2,FGF12,CNNM4,SCN2B,ATP1B2,KCNK4,GNAS,PANX1,TMEM38A,SGK1,KCNJ11,CHRNA4,KCNJ10,RNASEK,EPM2A,PKD2	37
Molecular Transport	transport	Transport of metal ion	0.000354	Increased	2.399		2.242	CORO1A,DMPK,VDAC1,ATP1A1,MCUB,MCUR1,SLC31A1,PMPCB,KCNJ6,MAPKAP1,KCNA6,GPD1L,KCNC1,SLC39A1,SLC9B2,KIF5B,ASIC2,PACS1,SCN1B,KCNV1,FGF12,CNNM4,SCN2B,ATP1B2,KCNK4,GNAS,PANX1,TMEM38A,SGK1,KCNJ11,CHRNA4,KCNJ10,EPM2A,PKD2	34
Molecular Transport	quantity	Quantity of citric acid	0.000878		0.128		0.104	UCP2,E4F1,GLUD1,THRA,LDHA,LDHB,GLS	7
Molecular Transport	nuclear export	Nuclear export	0.00118					DESI1,RANGAP1,YTHDC1,NEMF,THOC3,TPR,RAN,NCBP3,MAPK9,DUSP16,KHDRBS1	11
Molecular Transport, Nucleic Acid Metabolism, Small Molecule Biochemistry	exchange	Exchange of nucleotide	0.00102		-0.152		-0.226	STMN2,TPT1,RGS14,EEF1B2,STMN1	5
Molecular Transport, Protein Synthesis, Protein Trafficking	localization	Localization of protein	2.56e-08		1.193		1.076	ERBB4,CDK20,DDX3X,SLC5A3,GPD1L,SLF1,STAT3,ATR,LRP1,ZDHHC1,LARP7,ATRX,PACS1,TSPAN33,Pakap,SGCD,MAPK9,CCT3,EZH2,LRRTM1,KIF3A,SGK1,NRP1,DDRGK1,GRID2,KCNJ11,PPP1R15A,CNTNAP1,PLK2,LONP1,MEAK7,PAF1,SNX10,ZMYND8,Akap9,ABHD17B,RAB11A,AFDN,ITGA3,TUB,PCM1,MAPRE3,CTCF,NIN,USP8,NVL,KIF5B,SIN3A,CREBBP,ASIC2,RAN,SPAG6,AKAP5,ATP13A2,VPS4A,AMOT,CROCC,TOPORS,ITSN1,RAP1GDS1,NOL8,TPR,MMD2,MARCHF5,CCT8,CAMK1,CCDC66,…	73
Molecular Transport, Protein Trafficking	import	Import of protein	0.000107		-1.664		-1.839	ATF2,TIMM13,JAK2,TIMM17A,PHIP,TOMM34,TPR,RANGAP1,STAT3,BMAL1,HSPA8,PEX10,PHB2,HSP90AB1,RAN,EPM2A,TOMM7,AKAP5	18
Molecular Transport, Protein Trafficking	internalization	Internalization of protein	0.000232		-1.912		-2.071	ATF2,TIMM13,JAK2,TIMM17A,PHIP,TOMM34,ZEB1,TPR,RANGAP1,STAT3,BMAL1,HSPA8,PEX10,PHB2,HSP90AB1,RAN,EPM2A,TOMM7,AKAP5	19
Nervous System Development and Function	morphology	Morphology of nervous system	2.15e-11					NCOR2,CORO1A,ETV1,CX3CR1,ERBB4,THRA,CDK20,SMC3,DYRK1A,NOG,SLC5A3,TUBA1A,SCARB2,LRP1,GOLGA2,MAPK9,SNAP91,ATP1B2,SMAD2,SERPINA3,LGI2,NCKIPSD,CDK5R1,Ptma (includes others),LRRTM1,MAP3K1,NRP1,GRID2,NDST1,HEY1,GNPTAB,ATF2,TMEM106B,SULF2,SNAP25,SNPH,NCS1,PDS5B,SEMA7A,SIN3A,CREBBP,ASIC2,AKAP5,EFNA2,UCP2,ATP13A2,HDAC2,B4GALT2,ITSN1,RAP1GDS1,TPM3,KNDC1,VTI1B,EPM2A,SV2B,TFB1M,PAFAH1B1,PARD3,NFATC2,MANBA,SL…	116
Nervous System Development and Function	coordination	Coordination	0.000771		-0.828		-1.145	ETV1,B4GALT2,HAX1,PAFAH1B1,PRKAR2B,SNAP25,GRIA1,ATP1B2,SNPH,NEURL1,KNDC1,CDK5R1,KCNC1,NAMPT,ADAM11,GRID2,KCNJ11,CREBBP,NAT8L,EPM2A,AKAP5,KALRN,NR4A2	23
Nervous System Development and Function	righting reflex	Righting reflex	0.000899		-0.563		-0.74	BMAL1,GNAS,ATP1B2,EPS8,GRID2,PCDH15,APP,KCNJ10,NR4A2	9
Nervous System Development and Function	prepulse inhibition	Prepulse inhibition	0.00113		-0.562		-0.668	TSN,ERBB4,DBN1,APP,EMC10,GNAS,Gm15807/Hmgn5,GRID2,GABRA3,HDAC1,EFNA2,KALRN	12
Nervous System Development and Function	morphogenesis	Morphogenesis of dorsal root ganglion	0.00134					NRP2,NRP1	2
Nervous System Development and Function, Neurological Disease, Organ Morphology, Organismal Development, Organismal Injury and Abnormalities	abnormal morphology	Abnormal morphology of brain	8.85e-06					GNPTAB,NCOR2,PHGDH,PAFAH1B1,ERBB4,SULF2,SNAP25,ITGA3,MANBA,DYRK1A,SYN2,TOP2B,Anp32b,SEMA7A,CREBBP,ASIC2,PSAP,GOLGA2,EFNA2,KALRN,NR4A2,HDAC2,B4GALT2,RAP1GDS1,ATP1B2,DBN1,CASP9,APP,ARX,KHDRBS1,LYNX1,KNDC1,APBB2,GNAS,CDK5R1,LRRTM1,SEMA3A,GRID2,GMFB,PPP1R15A,VTI1B,CHRNA4,NDST1,EPM2A,IDS,HEY1,ARID1A	47
Nervous System Development and Function, Neurological Disease, Organ Morphology, Organismal Development, Organismal Injury and Abnormalities	abnormal morphology	Abnormal morphology of telencephalon	3.91e-05					NCOR2,PHGDH,B4GALT2,PAFAH1B1,ATP1B2,CASP9,APP,MANBA,ARX,LYNX1,TOP2B,APBB2,CDK5R1,SEMA7A,SEMA3A,CREBBP,VTI1B,PSAP,NDST1,HEY1,ARID1A,EFNA2	22
Nervous System Development and Function, Neurological Disease, Organ Morphology, Organismal Development, Organismal Injury and Abnormalities	abnormal morphology	Abnormal morphology of forebrain	0.000462					NCOR2,PHGDH,B4GALT2,PAFAH1B1,ATP1B2,CASP9,APP,MANBA,ARX,DYRK1A,LYNX1,TOP2B,APBB2,CDK5R1,SEMA7A,SEMA3A,CREBBP,VTI1B,PSAP,NDST1,HEY1,ARID1A,EFNA2	23
Nervous System Development and Function, Neurological Disease, Organ Morphology, Organismal Development, Organismal Injury and Abnormalities	abnormal morphology	Abnormal morphology of spinal cord	0.000565					PAFAH1B1,NFATC2,GRIA1,GFRA1,CREBBP,MANBA,KCNJ10,IDS	8
Nervous System Development and Function, Neurological Disease, Organ Morphology, Organismal Development, Organismal Injury and Abnormalities	abnormal morphology	Abnormal morphology of cerebrum	0.00203					HDAC2,PHGDH,B4GALT2,PAFAH1B1,SNAP25,ATP1B2,DBN1,CASP9,APP,MANBA,ARX,DYRK1A,LYNX1,APBB2,CDK5R1,LRRTM1,SEMA3A,PPP1R15A,CREBBP,VTI1B,NDST1,ARID1A,KALRN	23
Nervous System Development and Function, Neurological Disease, Organismal Development, Organismal Injury and Abnormalities	abnormal morphology	Abnormal morphology of central nervous system	7.72e-07					NCOR2,PAFAH1B1,ERBB4,NFATC2,MANBA,DYRK1A,IFNGR1,Anp32b,GOLGA2,NR4A2,ATP1B2,GFRA1,DBN1,APP,KHDRBS1,APBB2,CDK5R1,LRRTM1,GRID2,PPP1R15A,NDST1,HEY1,ARID1A,GNPTAB,PHGDH,SULF2,SNAP25,ITGA3,SYN2,TOP2B,SEMA7A,CREBBP,ASIC2,PSAP,SCN1B,EFNA2,KALRN,HDAC2,B4GALT2,RAP1GDS1,GRIA1,CASP9,ARX,LYNX1,KNDC1,GNAS,SEMA3A,GMFB,VTI1B,CHRNA4,KCNJ10,EPM2A,IDS,TFB1M	54
Nervous System Development and Function, Neurological Disease, Organismal Injury and Abnormalities	abnormal morphology	Abnormal morphology of nervous system	3.59e-09					NCOR2,CORO1A,ETV1,PAFAH1B1,CX3CR1,ERBB4,PARD3,NFATC2,THRA,CDK20,MANBA,SMC3,DYRK1A,SLC5A3,IFNGR1,STAT3,Anp32b,CPT1C,SCARB2,TAFA2,LRP1,GOLGA2,CTSD,MAPK9,DHCR7,NR4A2,SNAP91,CRKL,ATP1B2,GFRA1,DBN1,SERPINA3,LGI2,APP,NCKIPSD,KHDRBS1,APBB2,TGFBR2,CDK5R1,Ptma (includes others),LRRTM1,MAP3K1,NRP1,GRID2,PPP1R15A,CNTNAP1,PRMT8,NDST1,HEY1,ARID1A,GNPTAB,PHGDH,TMEM106B,AFDN,SULF2,SNAP25,ITGA3,LMO7,SNPH,SYN2,TO…	93
Nervous System Development and Function, Neurological Disease, Organismal Injury and Abnormalities	abnormal morphology	Abnormal morphology of trigeminal nerve	0.00269					ERBB4,NFATC2,NRP1,GFRA1,SEMA3A	5
Nervous System Development and Function, Neurological Disease, Organismal Injury and Abnormalities	abnormal morphology	Abnormal morphology of cranial nerve	0.00312					ERBB4,NFATC2,NRP1,GFRA1,SEMA3A,VTI1B,KCNJ10,IDS,SCN1B,TFB1M,SLC5A3	11
Nervous System Development and Function, Organ Morphology	organization	Organization of brain	0.000901					ATF2,CDK5R1,SPTBN2	3
Nervous System Development and Function, Organ Morphology, Organismal Development	morphology	Morphology of brain	4.4e-06					NCOR2,PAFAH1B1,ERBB4,MANBA,DYRK1A,NOG,TUBA1A,Anp32b,TAFA2,GOLGA2,ATRX,DHCR7,NR4A2,ATP1B2,SMAD2,DBN1,APP,SPTBN2,KHDRBS1,APBB2,CDK5R1,LRRTM1,GRID2,PPP1R15A,NDST1,HEY1,ARID1A,GNPTAB,ATF2,PHGDH,SULF2,SNAP25,ITGA3,PCM1,SYN2,TOP2B,SEMA7A,CREBBP,ASIC2,PSAP,EFNA2,KALRN,HDAC2,B4GALT2,RAP1GDS1,CASP9,ARX,LYNX1,KNDC1,GNAS,SEMA3A,DPYSL3,GMFB,VTI1B,CHRNA4,EPM2A,IDS	57
Nervous System Development and Function, Organ Morphology, Organismal Development	morphology	Morphology of telencephalon	0.000126					NCOR2,PHGDH,B4GALT2,PAFAH1B1,ATP1B2,CASP9,APP,MANBA,ARX,LYNX1,TOP2B,APBB2,TUBA1A,CDK5R1,SEMA7A,SEMA3A,CREBBP,VTI1B,PSAP,NDST1,HEY1,ARID1A,EFNA2	23
Nervous System Development and Function, Organ Morphology, Organismal Development	morphology	Morphology of forebrain	0.000447					NCOR2,PHGDH,PAFAH1B1,MANBA,DYRK1A,NOG,TOP2B,TUBA1A,SEMA7A,CREBBP,PSAP,ATRX,EFNA2,B4GALT2,ATP1B2,CASP9,APP,ARX,LYNX1,APBB2,CDK5R1,SEMA3A,VTI1B,NDST1,HEY1,ARID1A	26
Nervous System Development and Function, Organ Morphology, Organismal Development	morphology	Morphology of spinal cord	0.00149					PAFAH1B1,NFATC2,GRIA1,GFRA1,CREBBP,MANBA,KCNJ10,IDS,DHCR7	9
Nervous System Development and Function, Organ Morphology, Organismal Development	morphology	Morphology of corpus callosum	0.00216					APBB2,CDK5R1,CASP9,CREBBP,VTI1B,APP,ARX,ARID1A,LYNX1	9
Nervous System Development and Function, Organ Morphology, Tissue Morphology	quantity	Quantity of Purkinje cells	0.000878		1.276		1.141	ATF2,B4GALT2,IRF3,NAT8L,PSAP,GOLGA2,SPTBN2	7
Nervous System Development and Function, Organismal Development	morphology	Morphology of central nervous system	3.2e-07					NCOR2,PAFAH1B1,ERBB4,NFATC2,MANBA,DYRK1A,NOG,PALLD,IFNGR1,TUBA1A,Anp32b,TAFA2,GOLGA2,ATRX,DHCR7,NR4A2,ATP1B2,SMAD2,GFRA1,DBN1,APP,SPTBN2,KHDRBS1,APBB2,CDK5R1,LRRTM1,GRID2,PPP1R15A,NDST1,HEY1,ARID1A,GNPTAB,ATF2,PHGDH,SULF2,SNAP25,ITGA3,PCM1,SYN2,TOP2B,SEMA7A,CREBBP,ASIC2,PSAP,SCN1B,EFNA2,KALRN,HDAC2,B4GALT2,RAP1GDS1,GRIA1,CASP9,ARX,LYNX1,KNDC1,GNAS,SEMA3A,DPYSL3,GMFB,VTI1B,CHRNA4,KCNJ10,EPM2A,IDS,…	65
Nervous System Development and Function, Organismal Development, Tissue Development	morphogenesis	Morphogenesis of nervous tissue	8.9e-14		-0.507		-0.766	CX3CR1,ERBB4,FAM107A,SYT2,DYRK1A,TUBA1A,SCARB2,LRP1,GOLGA2,MAPK9,UPF3B,SNAP91,ATP1B2,ARHGEF25,NCKIPSD,ADAMTS1,CDK5R1,SGK1,RGS14,NRP1,GRID2,ZMYND8,CDK16,TMEM106B,SULF2,SNAP25,ARHGAP44,NPTXR,NIN,RERE,USP8,NCS1,SEMA7A,CREBBP,RPL4,RTN3,AKAP5,EFNA2,NRXN2,PAQR3,TMEM108,HDAC2,ITSN1,BCL11B,Bex1,KNDC1,PTPRK,CAMK1,PTPRE,RALA,HSP90AB1,NRDC,PAFAH1B1,PARD3,ZEB2,SLC39A12,PLPPR4,PALLD,STAT3,CPT1C,UBE2V2,MYH7B,N…	103
Nervous System Development and Function, Skeletal and Muscular System Development and Function	motor function	Motor function	0.000829		-1.253		-1.358	HDAC2,CX3CR1,PRKAR2B,GRIA1,ATP1B2,THRA,APP,NEURL1,NOG,MALAT1,TUBA1A,KCNC1,RPS6KA2,NRP1,LRP1,NR4A2	16
Nervous System Development and Function, Tissue Morphology	morphology	Morphology of nervous tissue	1.96e-08					CORO1A,ETV1,PAFAH1B1,CX3CR1,ERBB4,PARD3,THRA,MANBA,SLC39A12,SMC3,DYRK1A,SLC5A3,PALLD,IFNGR1,STAT3,TUBA1A,CPT1C,SCARB2,MYH7B,TAFA2,LRP1,PCDH15,GOLGA2,ATRX,CTSD,DHCR7,NR4A2,SNAP91,ATP1B2,SMAD2,GFRA1,DBN1,SERPINA3,LGI2,APP,PPP1R9A,NCKIPSD,TGFBR2,CDK5R1,Ptma (includes others),LRRTM1,MAP3K1,DOCK7,GRID2,PPP1R15A,CNTNAP1,PRMT8,NDST1,GNPTAB,TMEM106B,AFDN,SULF2,NRP2,ITGA3,LMO7,SNPH,CTCF,SYN2,LYPLA1,NCS1,P…	84
Nervous System Development and Function, Tissue Morphology	quantity	Quantity of neurons	2.87e-05		0.767		0.565	PAFAH1B1,CX3CR1,ERBB4,THRA,DYRK1A,NOG,PCDHGA2,PRKAR1B,PCDH15,NAT8L,GOLGA2,CTSD,PCDHGA11,NR4A2,SNAP91,IRF3,GFRA1,APP,NEURL1,SPTBN2,KHDRBS1,CDK5R1,PANX1,RGS14,EPS8,GRID2,PPP1R15A,STAM,ATF2,TMEM106B,NRP2,TUB,CTCF,SYN2,RERE,SIN3A,PSAP,AKAP5,KALRN,ARSB,VAMP1,UCP2,B4GALT2,CASP9,PCDHGA9,ARX,GNAS,Stmp1,NPTX2,SEMA3A,EPM2A	51
Nervous System Development and Function, Tissue Morphology	quantity	Quantity of interneurons	0.000322		0.485		0.365	ERBB4,NRP2,GFRA1,THRA,PCDH15,APP,ARX,CTCF	8
Nervous System Development and Function, Tissue Morphology	density	Density of neurons	0.00193		-0.433		-0.569	VAMP1,CX3CR1,ERBB4,SV2A,ITGA3,FAM107A,DBN1,APP,PPP1R9A,EMC10,SPTBN2,DYRK1A,CTCF,MALAT1,USP8,GRID2,SCN1B,KALRN	18
Neurological Disease, Organismal Injury and Abnormalities	movement disorder	Movement Disorders	2.93e-14		-1.993		-1.71	PEBP1,ETV1,AP1S1,CYP7B1,ISOC1,FAM107A,IFNAR1,SYT2,ITGA7,SLC25A22,CSE1L,TUBA1A,TPT1,SCARB2,ATR,LRP1,WFS1,SCUBE1,GOLGA2,SGCD,MDH1,TAF1,LSAMP,USP14,NDUFS7,ATP1B2,SERPINA3,GAS5,LGI2,Nrgn,GPR83,UQCRC2,CDK5R1,INTS6L,SGK1,RGS14,NRP1,OLFM3,GRID2,GABRA3,ZMYND8,GNPTAB,ATP5MK,ANKRD11,TMEM106B,ATP5MJ,LY6E,SNAP25,NAP1L5,NAPA,PDE4B,STARD4,RERE,BAHCC1,HSPA8,SIN3A,INF2,RAN,DRC1,SYNJ1,NRXN2,UCP2,ATP13A2,FRRS1L,BC…	154
Neurological Disease, Organismal Injury and Abnormalities	epilepsy or neurodevelopmental disorder	Epilepsy or neurodevelopmental disorder	1.61e-11		-1.128		-1.08	SNTB2,THRA,DYRK1A,SLC25A22,TIPARP,TUBA1A,LUC7L3,SCARB2,ATR,MDH1,KCNV1,UPF3B,HSP90B1,TRIB1,SETBP1,LTN1,PCDHAC1,MALAT1,KAT6A,LONP1,GABRA3,ANKRD11,SNAP25,PRDM5,RERE,C11orf96,HECW2,HSPA8,SIN3A,CREBBP,ANKRD6,SYNJ1,NRXN2,EP400,FRRS1L,ITSN1,KCNK4,KMT2C,NPTX2,TUBB2B,NAPB,TEF,HTR2C,HSP90AB1,NDUFB11,EPM2A,NRDC,DYNC2H1,SPNS2,AHNAK,SMARCAD1,AOPEP,PAFAH1B1,DMPK,SF3B2,PMM2,PHIP,ZEB2,DDX3X,PHF3,KCNC1,NIPAL3,PCD…	103
Neurological Disease, Organismal Injury and Abnormalities	seizure disorder	Seizure disorder	9.92e-11	Decreased	-3.736		-3.517	AOPEP,AP1S1,SNTB2,ATP1A1,PMM2,ZEB2,DDX3X,KCNJ6,SLC25A22,TIPARP,TUBA1A,LUC7L3,KCNC1,SCARB2,ATR,PCDH15,CTSD,MDH1,KCNV1,NR4A2,SNAP91,FGF12,SV2A,HSP90B1,GFRA1,TRIB1,APP,PPP1R9A,SPTBN2,PHF21A,MALAT1,TGFBR2,CDK5R1,DOCK7,KCNJ11,PLK2,GABRA3,STAM,CCPG1,SNAP25,NRP2,SMC1A,ABAT,SYN2,C11orf96,HECW2,HSPA8,ASIC2,PSAP,MPC1,CELF4,ANKRD6,SCN1B,SYNJ1,AKAP5,NRXN2,CEBPD,FRRS1L,SCN2B,GRIA1,NUS1,KCNK4,ARX,GABRG1,KMT2C,…	80
Neurological Disease, Organismal Injury and Abnormalities	dyskinesia	Dyskinesia	3.26e-09					AP1S1,ISOC1,COX5A,FAM107A,SYT2,MT-ND2,SLC25A22,TUBA1A,KCNC1,SCARB2,MYH7B,ATRX,SGCD,DHCR7,LSAMP,INSIG1,FGF12,TSN,SV2A,NDUFS7,STAT2,DBN1,SERPINA3,GAS5,PPP1R9A,Nrgn,SPTBN2,KHDRBS1,GPR83,UQCRC2,CDK5R1,INTS6L,SGK1,RGS14,DYNC1I1,PLK2,GABRA3,ZMYND8,ATP5MK,ANKRD11,RAB11A,ATP5MJ,LY6E,SNAP25,NAP1L5,NAPA,LMO7,STARD4,MYT1L,RERE,NDUFA13,TSC22D3,TCERG1,HSPA8,SIN3A,MPC1,DRC1,SCN1B,SYNJ1,VAMP1,NRXN2,UCP2,FRRS1L,…	84
Neurological Disease, Organismal Injury and Abnormalities	seizures	Seizures	4.54e-09	Decreased	-3.615		-3.39	AOPEP,AP1S1,SNTB2,ATP1A1,KCNJ6,SLC25A22,TIPARP,KCNC1,SCARB2,ATR,PCDH15,CTSD,KCNV1,SNAP91,FGF12,SV2A,GFRA1,TRIB1,APP,PPP1R9A,SPTBN2,PHF21A,MALAT1,CDK5R1,DOCK7,KCNJ11,PLK2,GABRA3,STAM,CCPG1,SNAP25,NRP2,SMC1A,ABAT,SYN2,C11orf96,HSPA8,ASIC2,PSAP,MPC1,CELF4,ANKRD6,SCN1B,SYNJ1,AKAP5,NRXN2,CEBPD,FRRS1L,SCN2B,GRIA1,NUS1,ARX,GABRG1,KMT2C,ANO3,NAMPT,NPTX2,NAPB,CHRNA4,HTR2C,KCNJ10,EPM2A,SV2B,SPNS2,GLS	65
Neurological Disease, Organismal Injury and Abnormalities	epilepsy	Epilepsy	6.51e-09		-1.016		-0.985	AOPEP,SNTB2,PMM2,ZEB2,DDX3X,SLC25A22,TIPARP,TUBA1A,LUC7L3,KCNC1,SCARB2,ATR,MDH1,KCNV1,NR4A2,FGF12,SV2A,HSP90B1,GFRA1,TRIB1,APP,SPTBN2,MALAT1,TGFBR2,DOCK7,KCNJ11,PLK2,GABRA3,CCPG1,SNAP25,NRP2,SMC1A,ABAT,SYN2,C11orf96,HSPA8,ANKRD6,SCN1B,SYNJ1,NRXN2,CEBPD,FRRS1L,SCN2B,GRIA1,KCNK4,ARX,GABRG1,KMT2C,NAMPT,ITSN2,NPTX2,NAPB,TEF,CHRNA4,HTR2C,HSP90AB1,EPM2A,SPNS2,GLS	59
Neurological Disease, Organismal Injury and Abnormalities	generalized seizures	Generalized seizures	6.67e-08	Decreased	-2.961		-2.758	SNAP25,SMC1A,ABAT,SYN2,KCNJ6,SLC25A22,PSAP,CELF4,CTSD,SCN1B,SYNJ1,NRXN2,SNAP91,FGF12,FRRS1L,SV2A,SCN2B,GRIA1,ARX,GABRG1,DOCK7,NAPB,KCNJ11,HTR2C,GABRA3,CCPG1,GLS	27
Neurological Disease, Organismal Injury and Abnormalities	syndromic encephalopathy	Syndromic encephalopathy	9.39e-08		0		0.015	TSPAN13,PMM2,PHIP,ZEB2,DDX3X,KCNJ6,SLC25A22,TUBA1A,GLUD1,CYB561A3,LARP7,ATRX,TAF1,UPF3B,MED13L,FGF12,JAK2,NEMF,SERPINA3,SETBP1,APP,EMC10,PHF21A,KAT6A,TTC3,HNRNPH1,DOCK7,EPS8,KCNJ11,LSM11,LONP1,FBXO11,GABRA3,ARID1A,CCPG1,ANKRD11,ATP5MJ,SNAP25,SMC1A,ABAT,CTCF,MYT1L,HECW2,CEP104,BEX3,B9D2,IQSEC1,SIN3A,CREBBP,PQBP1,INF2,SCN1B,SYNJ1,NONO,NRXN2,FRRS1L,BCL11B,SCN2B,GRIA1,ARX,SON,GABRG1,STMN1,KMT2C,GOLPH…	76
Neurological Disease, Organismal Injury and Abnormalities	neurological disorder	Early-onset neurological disorder	1.37e-07		-1.271		-1.059	AOPEP,PAFAH1B1,IFNGR2,CDK20,PHIP,MT-ND2,NOG,KCNJ6,SLC25A22,PALLD,IFNGR1,STAT3,TUBA1A,BCL10,CYB561A3,SCARB2,PCDH15,LARP7,SGCD,HDAC1,MAPK9,TAF1,MED13L,COL4A1,FGF12,SV2A,HSP90B1,SMAD2,STAT2,SETBP1,APP,PHF21A,KAT6A,APBB2,COL4A2,DOCK7,EPS8,TRANK1,LONP1,FBXO11,GABRA3,ARID1A,CCPG1,ACER3,ANKRD11,PHGDH,SNAP25,SMC1A,ABAT,TOP2B,SPRY4,RERE,HECW2,CEP104,B9D2,SIN3A,CREBBP,PSAP,SCN1B,SYNJ1,NRXN2,HDAC2,FRRS1L,ME…	88
Neurological Disease, Organismal Injury and Abnormalities	encephalopathy	Early-onset encephalopathy	6.96e-07		-1.271		-1.059	AOPEP,PAFAH1B1,IFNGR2,CDK20,PHIP,MT-ND2,NOG,KCNJ6,SLC25A22,PALLD,IFNGR1,STAT3,TUBA1A,BCL10,CYB561A3,SCARB2,LARP7,SGCD,HDAC1,MAPK9,TAF1,MED13L,COL4A1,FGF12,SV2A,HSP90B1,SMAD2,STAT2,SETBP1,APP,PHF21A,KAT6A,APBB2,COL4A2,DOCK7,TRANK1,LONP1,FBXO11,ARID1A,CCPG1,ACER3,ANKRD11,PHGDH,SNAP25,SMC1A,ABAT,TOP2B,SPRY4,RERE,HECW2,CEP104,B9D2,SIN3A,CREBBP,PSAP,SCN1B,SYNJ1,NRXN2,HDAC2,FRRS1L,BCL11B,SCN2B,GBE1,CAS…	81
Neurological Disease, Organismal Injury and Abnormalities	tonic-clonic seizure	Tonic-clonic seizure	1.31e-06	Decreased	-2.611		-2.437	NRXN2,SNAP91,FGF12,FRRS1L,SV2A,SNAP25,GRIA1,SMC1A,ARX,GABRG1,SYN2,KCNJ6,SLC25A22,DOCK7,NAPB,KCNJ11,HTR2C,CELF4,GABRA3,SCN1B,SYNJ1,CCPG1,GLS	23
Neurological Disease, Organismal Injury and Abnormalities	syndromic epilepsy	Syndromic epilepsy	1.47e-05					NRXN2,FGF12,FRRS1L,SNAP25,PMM2,SMC1A,ABAT,ARX,GABRG1,DDX3X,SLC25A22,TUBA1A,ITSN2,DOCK7,NAPB,KCNJ11,HTR2C,GABRA3,SCN1B,SYNJ1,CCPG1,GLS	22
Neurological Disease, Organismal Injury and Abnormalities	epileptic encephalopathy	Epileptic encephalopathy	2.66e-05					NRXN2,FGF12,FRRS1L,SV2A,SNAP25,SMC1A,ABAT,ARX,SLC25A22,DOCK7,NAPB,CHRNA4,HTR2C,SCN1B,MDH1,SYNJ1,CCPG1,GLS	18
Neurological Disease, Organismal Injury and Abnormalities	pediatric-onset neurological disease	Pediatric-onset neurological disease	2.67e-05					ACER3,SNAP25,SMC1A,ABAT,SLC25A22,TOP2B,STAT3,TUBA1A,SCARB2,SCN1B,SYNJ1,HDAC1,NRXN2,HDAC2,FGF12,FRRS1L,SV2A,HSP90B1,ARX,DOCK7,NAPB,EPS8,HTR2C,HSP90AB1,EPM2A,CCPG1,GLS	27
Neurological Disease, Organismal Injury and Abnormalities	epileptic seizure	Epileptic seizure	2.74e-05		-0.447		-0.4	AOPEP,SNTB2,SLC25A22,TIPARP,C11orf96,KCNC1,HSPA8,SCARB2,ATR,ANKRD6,SCN1B,KCNV1,SYNJ1,NRXN2,CEBPD,SV2A,GFRA1,TRIB1,SPTBN2,ARX,GABRG1,MALAT1,NAMPT,NPTX2,NAPB,PLK2,HTR2C,GABRA3,EPM2A,SPNS2	30
Neurological Disease, Organismal Injury and Abnormalities	childhood epilepsy	Childhood epilepsy	0.000107					NRXN2,FGF12,FRRS1L,SV2A,SNAP25,SMC1A,ABAT,ARX,SLC25A22,SCARB2,DOCK7,NAPB,HTR2C,EPM2A,SCN1B,SYNJ1,CCPG1,GLS	18
Neurological Disease, Organismal Injury and Abnormalities	generalized epilepsy	Generalized epilepsy	0.000107					NRXN2,FGF12,FRRS1L,SV2A,SNAP25,SMC1A,ARX,GABRG1,SYN2,SLC25A22,DOCK7,NAPB,HTR2C,GABRA3,SCN1B,SYNJ1,CCPG1,GLS	18
Neurological Disease, Organismal Injury and Abnormalities	neurodegeneration	Neurodegeneration	0.000123		0.294		0.54	GNPTAB,ATF2,LANCL1,CX3CR1,TMEM106B,SNAP25,TUB,THRA,IFNAR1,KCNJ6,ETS2,STAT3,BMAL1,SCARB2,CREBBP,LRP1,WFS1,AGBL4,NAT8L,PSAP,ARL2BP,CTSD,NR4A2,ATP13A2,CROCC,ATP1B2,APP,XPR1,STMN1,LYNX1,TGFBR2,CDK5R1,KIF3A,SGK1,GRID2,DPYSL3,VTI1B,GAPDH,KCNJ10,EPM2A	40
Neurological Disease, Organismal Injury and Abnormalities	seizures	Early-onset seizures	0.000134					NRXN2,FGF12,FRRS1L,SV2A,SNAP25,SMC1A,ABAT,ARX,PHF21A,SLC25A22,KMT2C,SCARB2,DOCK7,NAPB,HTR2C,EPM2A,SCN1B,SYNJ1,CCPG1,GLS	20
Neurological Disease, Organismal Injury and Abnormalities	syndromic infantile epilepsy	Syndromic infantile epilepsy	0.000154					NRXN2,FGF12,FRRS1L,SNAP25,SMC1A,ABAT,ARX,SLC25A22,DOCK7,NAPB,HTR2C,SCN1B,SYNJ1,CCPG1,GLS	15
Neurological Disease, Organismal Injury and Abnormalities	epilepsy	Early-onset epilepsy	0.000181					NRXN2,FGF12,FRRS1L,SV2A,SNAP25,SMC1A,ABAT,ARX,SLC25A22,KMT2C,SCARB2,DOCK7,NAPB,HTR2C,EPM2A,SCN1B,SYNJ1,CCPG1,GLS	19
Neurological Disease, Organismal Injury and Abnormalities	generalized convulsive epilepsy	Generalized convulsive epilepsy	0.000289					NRXN2,FGF12,FRRS1L,SV2A,SNAP25,SMC1A,ARX,SLC25A22,DOCK7,NAPB,HTR2C,SCN1B,SYNJ1,CCPG1,GLS	15
Neurological Disease, Organismal Injury and Abnormalities	myoclonic seizure	Myoclonic seizure	0.000326					NRXN2,SV2A,SPTBN2,ARX,GABRG1,SLC25A22,KCNC1,SCARB2,NAPB,HTR2C,GABRA3,EPM2A,SCN1B,SYNJ1	14
Neurological Disease, Organismal Injury and Abnormalities	localization-related epilepsy	Localization-related epilepsy	0.000352					SV2A,SCN2B,GRIA1,HSP90B1,APP,ABAT,ARX,GABRG1,SCARB2,CHRNA4,GABRA3,HSP90AB1,EPM2A,SCN1B	14
Neurological Disease, Organismal Injury and Abnormalities	degenerative ataxia	Degenerative ataxia	0.000551					IFNGR2,SCN2B,APP,HEATR5B,SPTBN2,IFNGR1,EPS8,NCEH1,CHRNA4,HSP90AB1,INF2,SCN1B	12
Neurological Disease, Organismal Injury and Abnormalities	progressive neuropathy	Progressive neuropathy	0.000729					PEBP1,PFKP,DMPK,ERBB4,RPL13A,NFATC2,SELENOF,IFNAR1,KCNJ6,KCNA6,CSE1L,TUBA1A,KCNC1,TPT1,SCARB2,WFS1,SCUBE1,MDH1,DHCR7,NR4A2,UPF3B,IMPDH2,SV2A,GFRA1,SERPINA3,APP,ADAMTS1,UQCRC2,TTC3,SGK1,OLFM3,PLK2,GABRA3,PDCD2,IFNAR2,LY6E,SNAP25,TUB,PDE4B,ABAT,TBK1,SYN2,ETS2,TOP2B,HLA-DMA,PSAP,EIF4A1,RAN,SCN1B,SYNJ1,VAMP1,ATP13A2,SCN2B,GRIA1,GBE1,RPL13,GABRG1,ZNF7,STMN1,GNAS,PGM2L1,TUBB2B,LDHA,DPYSL3,CHRNA4,HTR2C,…	68
Neurological Disease, Organismal Injury and Abnormalities	degeneration	Degeneration of nervous system	0.000755		0.463		0.69	GNPTAB,ATF2,CX3CR1,SNAP25,TUB,THRA,IFNAR1,KCNJ6,ETS2,STAT3,BMAL1,SCARB2,CREBBP,LRP1,WFS1,AGBL4,NAT8L,PSAP,ARL2BP,CTSD,NR4A2,CROCC,ATP1B2,APP,STMN1,LYNX1,TGFBR2,CDK5R1,KIF3A,SGK1,GRID2,DPYSL3,VTI1B,KCNJ10,EPM2A	35
Neurological Disease, Organismal Injury and Abnormalities	progressive motor neuropathy	Progressive motor neuropathy	0.000837					PEBP1,PFKP,DMPK,ERBB4,RPL13A,NFATC2,SELENOF,IFNAR1,KCNJ6,KCNA6,CSE1L,TUBA1A,KCNC1,TPT1,SCARB2,SCUBE1,MDH1,DHCR7,NR4A2,UPF3B,IMPDH2,SV2A,GFRA1,SERPINA3,APP,ADAMTS1,UQCRC2,TTC3,SGK1,OLFM3,PLK2,GABRA3,PDCD2,IFNAR2,LY6E,SNAP25,TUB,PDE4B,ABAT,TBK1,SYN2,ETS2,TOP2B,HLA-DMA,PSAP,EIF4A1,RAN,SCN1B,SYNJ1,VAMP1,ATP13A2,SCN2B,GRIA1,GBE1,RPL13,GABRG1,ZNF7,STMN1,GNAS,PGM2L1,TUBB2B,LDHA,DPYSL3,CHRNA4,HTR2C,DNAJC…	67
Neurological Disease, Organismal Injury and Abnormalities	dystonia	Dystonia	0.00109					VAMP1,AOPEP,ANO3,IMPDH2,SCN2B,SNAP25,LRP1,CHRNA4,SCN1B,ARX,TAF1	11
Neurological Disease, Organismal Injury and Abnormalities	encephalopathy with late-onset epilepsy	Encephalopathy with late-onset epilepsy	0.00128					NRXN2,SNAP25,GRIA1,NAPB,ZEB2,HTR2C,GABRA3,ABAT,ARX,GABRG1,SYNJ1	11
Neurological Disease, Organismal Injury and Abnormalities	partial seizure with secondary generalization	Partial seizure with secondary generalization	0.00151					SV2A,SCN2B,GRIA1,GABRA3,ABAT,SCN1B,GABRG1	7
Neurological Disease, Organismal Injury and Abnormalities	partial seizure without secondary generalization	Partial seizure without secondary generalization	0.00151					SV2A,SCN2B,GRIA1,GABRA3,ABAT,SCN1B,GABRG1	7
Neurological Disease, Organismal Injury and Abnormalities	gliosis	Gliosis of hippocampus	0.00155		-1.126		-1.11	ATP13A2,IFNGR1,NAMPT,APP,EPM2A,ITM2B	6
Neurological Disease, Organismal Injury and Abnormalities	epileptic-dyskinetic encephalopathy	Epileptic-dyskinetic encephalopathy	0.0018					NRXN2,FRRS1L,SNAP25,NAPB,ARX,SYNJ1	6
Neurological Disease, Organismal Injury and Abnormalities	gait disturbance	Gait disturbance	0.00226					ATP13A2,GNPTAB,NEMF,ARX,IFNAR1,ITGA7,KCNA6,BMAL1,KCNC1,BAHCC1,NRP1,CERK,GRID2,PSAP,PRMT8,GOLGA2,IDS	17
Neurological Disease, Organismal Injury and Abnormalities	ataxic gait	Ataxic gait	0.00239					GNPTAB,GOLGA2,ARX	3
Neurological Disease, Organismal Injury and Abnormalities	partial seizure	Partial seizure	0.00281					SV2A,SCN2B,SNAP25,GRIA1,GABRA3,ABAT,SCN1B,ARX,GABRG1	9
Neurological Disease, Organismal Injury and Abnormalities	complex partial seizure	Complex partial seizure	0.00357					SCN2B,GABRA3,ABAT,SCN1B,ARX,GABRG1	6
Neurological Disease, Organismal Injury and Abnormalities, Psychological Disorders	disorder of basal ganglia	Disorder of basal ganglia	1.66e-12					PEBP1,AP1S1,ERBB4,ISOC1,FAM107A,SYT2,CSE1L,TUBA1A,TPT1,SCARB2,SCUBE1,SGCD,MDH1,TAF1,LSAMP,NDUFS7,SERPINA3,GAS5,Nrgn,GPR83,UQCRC2,CDK5R1,INTS6L,SGK1,RGS14,OLFM3,LSM11,GABRA3,ZMYND8,ATP5MK,ANKRD11,ATP5MJ,LY6E,SNAP25,NAP1L5,NAPA,PDE4B,STARD4,TBK1,RERE,HSPA8,SIN3A,INF2,RAN,DRC1,SYNJ1,UCP2,ATP13A2,BCL11B,TPM3,ANO3,PGM2L1,ARHGEF1,PTPRE,TUBB2B,NCEH1,HTR2C,HSP90AB1,LDHB,RPL13A,COX5A,SELENOF,MT-ND2,KCNJ6,…	114
Neurological Disease, Organismal Injury and Abnormalities, Psychological Disorders	progressive parkinsonism	Progressive parkinsonism	2.2e-08					PEBP1,ERBB4,RPL13A,PDCD2,SNAP25,TUB,PDE4B,SELENOF,TBK1,SYN2,KCNJ6,CSE1L,TUBA1A,TPT1,SCARB2,PSAP,SCUBE1,RAN,MDH1,SYNJ1,TAF1,NR4A2,ATP13A2,SV2A,GRIA1,GBE1,GFRA1,SERPINA3,APP,RPL13,GABRG1,ZNF7,STMN1,GNAS,PGM2L1,SGK1,OLFM3,TUBB2B,LDHA,PLK2,CHRNA4,HTR2C,GABRA3,LDHB	44
Neurological Disease, Organismal Injury and Abnormalities, Psychological Disorders	dementia	Dementia	9.84e-05					ALG2,CYP7B1,ERBB4,NFATC2,PRKAR2B,ATP1A1,PLPPR4,PMPCB,DYRK1A,STAT3,ATR,LRP1,CTSD,MDH1,MAPK9,TIGAR,DHCR7,COL4A1,SNAP91,SV2A,SERPINA3,APP,KHDRBS1,APBB2,TGFBR2,CDK5R1,COL4A2,CS,KCNJ11,PLK2,GABRA3,DLAT,TMEM106B,VDAC1,LY6E,SNAP25,NOM1,ABAT,TBK1,ETS2,IGSF8,FKBP5,PSAP,MPC1,RAN,RTN3,SCN1B,SYNJ1,AKAP5,HMGCS1,PREX1,APBB3,CASP9,MFGE8,GABRG1,ZNF7,STMN1,IDE,GOLPH3,PTPRE,PHB2,GAPDH,CHRNA4,HTR2C,GLS,ITM2B	66
Neurological Disease, Organismal Injury and Abnormalities, Psychological Disorders	tauopathy	Tauopathy	0.000147					ALG2,CYP7B1,ERBB4,NFATC2,PRKAR2B,ATP1A1,PLPPR4,PMPCB,DYRK1A,STAT3,TUBA1A,ATR,LRP1,CTSD,MDH1,MAPK9,TIGAR,DHCR7,NR4A2,SNAP91,SV2A,SERPINA3,APP,KHDRBS1,APBB2,TGFBR2,TTC3,CDK5R1,CS,KCNJ11,PLK2,GABRA3,DLAT,VDAC1,LY6E,SNAP25,NOM1,ABAT,TBK1,ETS2,IGSF8,FKBP5,PSAP,MPC1,RAN,SCN1B,RTN3,SYNJ1,AKAP5,SCN2B,PREX1,APBB3,CASP9,MFGE8,GABRG1,ZNF7,IDE,PTPRE,PHB2,GAPDH,CHRNA4,HTR2C	62
Neurological Disease, Organismal Injury and Abnormalities, Psychological Disorders	Alzheimer disease or frontotemporal dementia	Alzheimer disease or frontotemporal dementia	0.000265					ALG2,CYP7B1,ERBB4,NFATC2,PRKAR2B,ATP1A1,PLPPR4,PMPCB,DYRK1A,STAT3,ATR,LRP1,CTSD,MDH1,MAPK9,TIGAR,DHCR7,SNAP91,SV2A,SERPINA3,APP,KHDRBS1,APBB2,TGFBR2,CDK5R1,CS,KCNJ11,PLK2,GABRA3,DLAT,VDAC1,LY6E,SNAP25,NOM1,ABAT,TBK1,ETS2,IGSF8,FKBP5,PSAP,MPC1,RAN,RTN3,SCN1B,SYNJ1,AKAP5,HMGCS1,PREX1,APBB3,CASP9,MFGE8,GABRG1,ZNF7,IDE,PTPRE,PHB2,GAPDH,CHRNA4,HTR2C	59
Neurological Disease, Organismal Injury and Abnormalities, Psychological Disorders	schizophrenia	Schizophrenia	0.000425					ERBB4,PRKAR2B,ATP1A1,PHIP,SYT2,KCNJ6,GPD1L,UBE2V2,PCDH15,ATRX,PACS1,MDH1,NR4A2,RPP21,SNAP91,SV2A,APP,RTF1,STMN2,GRID2,KIAA1549L,TRANK1,CNTNAP1,GABRA3,ATF2,VDAC1,SNAP25,NAPA,ABAT,SYN2,HECW2,CEP104,NCS1,RUSC1,SCN1B,ARSB,VAMP1,MEST,SCN2B,GABRG1,ZNF7,GSS,KMT2C,CERK,SEMA3A,PDZRN3,CHRNA4,GNG2,HTR2C	49
Neurological Disease, Organismal Injury and Abnormalities, Psychological Disorders	bipolar disorder	Bipolar disorder	0.00129					DLAT,COX5A,THRA,ABAT,SYN2,NCS1,SCAF8,PACS1,ANKRD6,SCN1B,PLEKHO1,NDUFS7,SCN2B,GRIA1,GABRG1,KHDRBS1,KMT2C,UQCRC2,IDE,GNAS,RPS6KA2,TRANK1,ME1,CHRNA4,HTR2C,GABRA3	26
Neurological Disease, Organismal Injury and Abnormalities, Psychological Disorders, Skeletal and Muscular Disorders	Parkinson disease	Parkinson's disease	1.33e-07					PEBP1,RPL13A,PDCD2,SNAP25,TUB,PDE4B,SELENOF,SYN2,KCNJ6,CSE1L,TUBA1A,TPT1,SCARB2,PSAP,SCUBE1,RAN,MDH1,SYNJ1,NR4A2,ATP13A2,SV2A,GRIA1,GBE1,GFRA1,SERPINA3,APP,RPL13,GABRG1,ZNF7,STMN1,GNAS,PGM2L1,SGK1,OLFM3,TUBB2B,LDHA,PLK2,CHRNA4,HTR2C,GABRA3,LDHB	41
Neurological Disease, Organismal Injury and Abnormalities, Skeletal and Muscular Disorders	dystonia	Dystonia of limb	0.00134					CHRNA4,ARX	2
Neurological Disease, Organismal Injury and Abnormalities, Tissue Morphology	neurodegeneration	Neurodegeneration of nervous tissue	0.0011		0.473		0.692	ATF2,CX3CR1,TUB,THRA,IFNAR1,KCNJ6,ETS2,STAT3,BMAL1,SCARB2,CREBBP,WFS1,AGBL4,NAT8L,PSAP,ARL2BP,CTSD,NR4A2,CROCC,ATP1B2,APP,STMN1,LYNX1,TGFBR2,CDK5R1,KIF3A,SGK1,GRID2,DPYSL3,KCNJ10,EPM2A	31
Nutritional Disease, Organismal Injury and Abnormalities	obesity	Obesity	0.00225		-0.87		-0.869	PFKP,PRKAR2B,THRA,PHIP,ZEB2,NOG,STAT3,GLUD1,CPT1C,LRP1,MDH1,MAPK9,DHCR7,NR4A2,CISD1,JAK2,ZEB1,APP,FBXO42,SRXN1,ADAMTS1,TGFBR2,E4F1,KCNJ11,FBXO11,GABRA3,SNX10,SNAP25,TUB,PDE4B,ABAT,MYT1L,BMAL1,FKBP5,PLSCR3,MPC1,ENO1,SCN1B,PNRC2,UCP2,PAQR3,AMOT,SCN2B,GBE1,NUS1,ARX,GABRG1,ZNF7,GNAS,NAMPT,GPR12,PSMD13,CHRNA4,HTR2C,NCOA2,AHNAK	56
Organismal Development	growth	Growth of organism	5.52e-08		-0.687		-0.906	SETD7,CDK11A,NCOR2,PAFAH1B1,PRMT5,CX3CR1,MAD2L2,THRA,PHIP,ZEB2,IFNAR1,DYRK1A,NOG,DDX3X,TAFA1,IFNGR1,CSE1L,STAT3,PLEKHA1,SCARB2,PCDH15,GOLGA2,TTYH1,ATRX,CTSD,HDAC1,MAPK9,DHCR7,COL4A1,JAK2,HSP90B1,SMAD2,ZEB1,APP,HLTF,SPTBN2,DOLPP1,ADAMTS1,RTF1,TGFBR2,EZH2,KIF3A,SGK1,MAP3K1,SMARCA1,NCL,COL4A2,PLK2,STAM,ARID1A,GNPTAB,ATF2,ANKRD11,AFDN,PDCD2,COQ3,IFNAR2,GNA12,LIG1,SLC31A1,BPNT1,CTCF,ETS2,TOP2B,RERE,BM…	89
Organismal Development	morphology	Morphology of head	3.76e-06					NCOR2,PAFAH1B1,CX3CR1,ERBB4,NFATC2,GSKIP,THRA,CDK20,MANBA,SELENOF,DYRK1A,NOG,STAT3,TUBA1A,Anp32b,SCARB2,TAFA2,GOLGA2,ATRX,CTSD,MAPK9,DHCR7,NR4A2,CRKL,ATP1B2,SMAD2,IRF3,DBN1,ZEB1,APP,SPTBN2,KHDRBS1,APBB2,TGFBR2,CDK5R1,LRRTM1,KIF3A,EPS8,GRID2,PPP1R15A,NDST1,HEY1,ARID1A,GNPTAB,ATF2,PHGDH,SULF2,SNAP25,ITGA3,TUB,LMO7,PCM1,SYN2,TOP2B,SPRY4,BMAL1,PDS5B,SEMA7A,CREBBP,ASIC2,PSAP,HSF4,EFNA2,KALRN,ARSB,UCP2…	89
Organismal Development	size	Size of body	0.000138		0.622		0.039	ETV1,HAX1,MAD2L2,PRKAR2B,THRA,DYRK1A,SLC5A3,STAT3,KCNC1,Anp32b,CPT1C,SCARB2,GOLGA2,CTSD,PAIP2,SMARCAL1,INSIG1,KMT5C,SNAP91,SLC7A1,SV2A,CRKL,H6PD,TRIB1,APP,ADAMTS1,KHDRBS1,APBB2,ADGRF5,Ptma (includes others),PLK2,HEY1,GNPTAB,DSE,SULF2,LMO7,TUSC2,STARD4,TOP2B,SPRY4,H1-2,BMAL1,TSC22D3,HLA-DMA,PDS5B,CREBBP,PSAP,CELF4,SAFB,PNRC2,KALRN,ARSB,NRXN2,HDAC2,ITSN1,ZDHHC16,KLF6,GRIA1,PREX1,CASP9,FEZ1,LMTK3,GN…	74
Organismal Development, Organismal Injury and Abnormalities	abnormal morphology	Abnormal morphology of head	1.26e-05					NCOR2,PAFAH1B1,CX3CR1,ERBB4,NFATC2,GSKIP,THRA,CDK20,MANBA,SELENOF,DYRK1A,NOG,STAT3,Anp32b,SCARB2,GOLGA2,CTSD,MAPK9,DHCR7,NR4A2,INSIG1,MED13L,CRKL,ATP1B2,SMAD2,IRF3,DBN1,ZEB1,SETBP1,APP,KHDRBS1,KAT6A,APBB2,TGFBR2,CDK5R1,LRRTM1,EPS8,GRID2,PPP1R15A,FBXO11,NDST1,HEY1,ARID1A,GNPTAB,PHGDH,SULF2,SNAP25,ITGA3,TUB,LMO7,SYN2,TOP2B,SPRY4,BMAL1,PDS5B,SEMA7A,CREBBP,ASIC2,PSAP,HSF4,EFNA2,KALRN,ARSB,UCP2,HDAC2,…	89
Organismal Injury and Abnormalities	acute disease	Acute disease	4e-10		1.744		1.719	CORO1A,ERBB4,ZMIZ2,PRKAR2B,YIPF4,ZNF652,UBXN1,CSE1L,TUBA1A,USP6NL,BCL10,AMER3,SCARB2,ATR,LRP1,SCUBE1,KCNV1,SERPINA3,DCAF7,SMC2,FAM110B,KAT6A,CDK5R1,N4BP3,MAP3K1,SMARCA1,NRP1,ZNF277,GABRA3,HEY1,SUPT5H,RHOU,NAGK,ACER3,PYGM,ANKRD11,TSPAN7,GOLGA4,NIN,SPRY4,FKBP5,YTHDF1,HSPA8,SIN3A,CREBBP,EIF4A1,EP400,UCP2,AMOT,CROCC,BCL11B,LMO2,TPM3,PTPRE,RALA,NAPB,HSP90AB1,KDM4A,DYNC2H1,LDHB,ZNF253,PAFAH1B1,PARD3,ZE…	228
Organismal Injury and Abnormalities	weakness	Weakness	1.15e-05		-1.709		-1.588	SELENOS,ALG2,DMPK,NFATC2,MAD2L2,SNAP25,TUSC2,SYT2,MTM1,MYT1L,IFNGR1,TUBA1A,PSAP,SCN1B,SGCD,SYNJ1,DHCR7,NR4A2,VAMP1,IMPDH2,SCN2B,RAP1GDS1,SERPINA3,GAS5,APP,GNAS,CDK5R1,GOLPH3,SEMA3A,KCNJ10,EPM2A,AHNAK	32
Organismal Injury and Abnormalities, Organismal Survival	organismal death	Organismal death	1.59e-15		-0.432		0.563	ALG2,ERBB4,GSKIP,ITGA7,SLC5A3,CSE1L,DNAJC21,BCL10,SCARB2,ATR,LRP1,SCUBE1,SGCD,MPHOSPH8,PCDHGA11,MAPK9,PTX3,KPNA1,KMT5C,USP22,SNAP91,ATP1B2,HSP90B1,SMAD2,SERPINA3,SMC2,KAT6A,CDK5R1,MAP3K1,SMARCA1,NRP1,CS,NDST1,HEY1,DLAT,TMEM106B,RUVBL1,COQ3,SULF2,INCENP,LHPP,NIN,TBK1,SPRY4,HLA-DMA,PDS5B,SIN3A,CREBBP,EIF4A1,CELF4,SAFB,ENO1,EP400,UCP2,AMOT,ITSN1,BCL11B,LMO2,TPM3,GFM1,HAPLN1,RALA,NAPB,HSP90AB1,KDM4A,…	277
Organismal Injury and Abnormalities, Organismal Survival	perinatal death	Perinatal death	0.00154		-0.512		-0.002	GSKIP,THRA,SLC5A3,STAT3,Anp32b,BCL10,LARP7,HDAC1,DHCR7,NR4A2,KMT5C,SNAP91,SLC7A1,SV2A,GFRA1,ZEB1,HLTF,PHF21A,ADAMTS1,KHDRBS1,KAT6A,CDK5R1,NRP1,PPP1R15A,NDST1,ARID1A,ATF2,SNAP25,ITGA3,PDE4B,TOP2B,SPRY4,MTM1,BAHCC1,PDS5B,CREBBP,PSAP,MPC1,SAFB,SYNJ1,NRXN2,HDAC2,CEBPD,ZDHHC16,BCL11B,GBE1,CASP9,GNAS,HAPLN1,VTI1B	50
Organismal Injury and Abnormalities, Psychological Disorders	psychological disorder	Severe psychological disorder	9.68e-06					ERBB4,PRKAR2B,ATP1A1,COX5A,THRA,PHIP,SYT2,KCNJ6,GPD1L,STAT3,UBE2V2,PCDH15,ATRX,PACS1,MDH1,MAPK9,NR4A2,RPP21,SNAP91,PLEKHO1,SV2A,NDUFS7,IRF3,APP,KHDRBS1,UQCRC2,RTF1,RPS6KA2,SGK1,STMN2,GRID2,KIAA1549L,TRANK1,CNTNAP1,GABRA3,ATF2,DLAT,VDAC1,SNAP25,NAPA,PDE4B,ABAT,LHPP,SYN2,HECW2,FKBP5,CEP104,NCS1,KIF5B,RUSC1,SCAF8,ANKRD6,SCN1B,ARSB,VAMP1,MEST,SCN2B,GRIA1,PRPF4,ARX,GABRG1,ZNF7,GSS,KMT2C,IDE,GNAS,CERK,…	74
Organismal Injury and Abnormalities, Psychological Disorders	schizophrenia spectrum disorder	Schizophrenia spectrum disorder	0.000142					ERBB4,PRKAR2B,ATP1A1,PHIP,SYT2,KCNJ6,GPD1L,UBE2V2,PCDH15,ATRX,PACS1,MDH1,NR4A2,RPP21,SNAP91,SV2A,APP,RTF1,STMN2,GRID2,KIAA1549L,TRANK1,CNTNAP1,BRWD1,GABRA3,ATF2,VDAC1,SNAP25,NRP2,NAPA,ABAT,SYN2,MYT1L,HECW2,CEP104,NCS1,RUSC1,SCN1B,ARSB,VAMP1,NRXN2,MEST,BCL11B,SCN2B,ARX,GABRG1,ZNF7,GSS,KMT2C,CERK,SEMA3A,PDZRN3,CHRNA4,GNG2,HTR2C	55
Post-Translational Modification	deacetylation	Deacetylation of protein	0.00176					NCOR2,HDAC2,NDST1,HDAC1	4
Protein Synthesis	phosphorylation	Phosphorylation of peptide	0.000106		-0.577		-0.654	PAQR3,HAX1,PARD3,MAD2L2,PHIP,APP,MAP3K13,DYRK1A,TBK1,MAPKAP1,GPD1L,TGFBR2,CDK5R1,RPS6KA2,CNOT9,ATR,DOCK7,PPP1R15A,PLK2,HSP90AB1,EPM2A,MAPK9,TAF1	23
Protein Synthesis	metabolism	Metabolism of peptide	0.000509		-0.577		-0.674	HAX1,PARD3,MAD2L2,PHIP,MAP3K13,DYRK1A,TBK1,MAPKAP1,GPD1L,CNOT9,ATR,MAPK9,TAF1,PAQR3,APP,N6AMT1,GSS,TGFBR2,IDE,CDK5R1,Gm15807/Hmgn5,RPS6KA2,DOCK7,PPP1R15A,PLK2,HSP90AB1,EPM2A	27
RNA Post-Transcriptional Modification	splicing	Splicing of RNA	1.08e-06		-1.067		-1.054	YTHDC1,SF3B2,ZRSR2,RBM4,RBM17,ILDR2,PNN,DYRK1A,LUC7L3,Srrm1,TCERG1,TXNL4B,HNRNPH3,PQBP1,CELF4,PPIG,DHX8,PRPF6,SCNM1,PRPF4,SON,MALAT1,KHDRBS1,CWC22,HNRNPH1,NSRP1,DDX41,AHNAK	28
RNA Post-Transcriptional Modification	splicing	Splicing of mRNA	8.05e-06		-1.067		-1.038	YTHDC1,SF3B2,ZRSR2,DHX8,PRPF6,SCNM1,RBM4,RBM17,PRPF4,PNN,DYRK1A,KHDRBS1,MALAT1,CWC22,Srrm1,TCERG1,TXNL4B,HNRNPH3,PQBP1,CELF4,NSRP1,DDX41	22
RNA Post-Transcriptional Modification	alternative splicing	Alternative splicing of mRNA	0.000175					YTHDC1,SCNM1,RBM4,RBM17,PQBP1,CELF4,NSRP1,DYRK1A,MALAT1,KHDRBS1	10
Small Molecule Biochemistry	quantity	Quantity of 2-oxoglutaric acid	0.000172		0.478		0.464	UCP2,STAT3,GLUD1,Stmp1,LDHA,ENO1,LDHB,GLS	8
Tissue Morphology	quantity	Quantity of cells	1.6e-05		-0.448		-0.75	NCOR2,CORO1A,PRMT5,CX3CR1,ERBB4,NEDD9,THRA,CDK20,IFNAR1,DYRK1A,NOG,BCL10,TPT1,PRKAR1B,WFS1,GOLGA2,Hmgb3,PAIP2,PCDHGA11,MAPK9,SMARCAL1,PTX3,USP22,SNAP91,HSP90B1,SMAD2,TRIB1,GAS5,ADAMTS1,GAS2L3,KAT6A,GPR83,CDK5R1,PANX1,SGK1,RGS14,NRP1,GRID2,POLL,HEY1,CDK16,KLF13,ATF2,TMEM106B,PDE4B,RERE,HLA-DMA,PDS5B,SIN3A,CREBBP,SAFB,ENO1,RTN3,AKAP5,UCP2,HDAC2,B4GALT2,BCL11B,KLF6,RAP1GDS1,PSTPIP2,Bex1,DEK,TPM3,CMT…	170
Cell Cycle, Connective Tissue Development and Function	cell cycle progression	Cell cycle progression of fibroblast cell lines	0.000772		-1		-0.986	KMT5C,HDAC2,NFATC2,KLF6,SSRP1,APP,ARID1A,HDAC1,MAPK9,STMN1,AHNAK	11
Cell Cycle, Hair and Skin Development and Function	mitosis	Mitosis of epithelial cell lines	0.000242		-1.134		-1.245	EP400,PAFAH1B1,RUVBL1,PARP11,SMC1A,SMC3,PHF3,STMN1,MAP9	9
Cell Death and Survival	cell viability	Cell viability of tumor cell lines	8.44e-09		0.352		-0.061	ALG2,ERBB4,CDK20,DYRK1A,CSE1L,LUC7L3,ATR,RPS11,WFS1,SCUBE1,MAPK9,SMARCAL1,RPP21,USP22,HSP90B1,SMAD2,AMFR,MAP3K19,SBF1,SERPINA3,ADAMTS1,MALAT1,Calm1 (includes others),PANX1,SGK1,MAP3K1,NRP1,HEY1,SUPT5H,SNX10,ATP5MK,ATF2,RUVBL1,FPGS,TBK1,FKBP5,USP8,NCS1,HSPA8,RNMT,SIN3A,EIF4A1,RAN,ENO1,AKAP5,EFNA2,ATP13A2,PPM1G,HDAC2,KLF6,DHX8,RSF1,AURKAIP1,PTPRK,RPL24,PTPRE,LEO1,SEM1,HSP90AB1,AHNAK,CDK11A,PMPCB,TB…	118
Cell Death and Survival	cell viability	Cell viability of connective tissue cells	0.0002		-0.173		-0.32	HDAC2,PDCD4,USP22,CEBPD,SSRP1,CASP9,APP,SLC31A1,TOP2B,STAT3,PMS2,MAP3K1,NRP1,SIN3A,LRP1,HDAC1,MAPK9,MVP	18
Cell Death and Survival	cell viability	Cell viability of cervical cancer cell lines	0.000597		-0.42		-0.67	ATP5MK,CDK20,PPP6C,LUC7L3,RNMT,ATR,AKAP5,PPM1G,CEBPD,DYRK1B,SBF1,PPP1R9A,EEF1B2,RPSA,AURKAIP1,TGFBR2,PTPRK,GOLPH3,SGK1,MAP3K1,CERK,SEM1,PLK2,GLS	24
Cell Death and Survival	cell viability	Cell viability of myeloma cell lines	0.00152		1.252		1.05	CDK11A,RAB11A,HSP90B1,RSF1,STAT3,USP8,NAMPT,LDHA,EIF4A1,EFNA2,MAPK9,GLS	12
Cell Death and Survival	cell viability	Cell viability of breast cancer cell lines	0.00225		0.088		-0.085	ERBB4,RUVBL1,ITGA3,PRPS2,NDUFA13,STAT3,FKBP5,NCS1,ATR,EIF4A1,DEGS1,INSIG1,PDCD4,CEBPD,JAK2,CRKL,PREX1,DYRK1B,ZEB1,ADAMTS1,DAPK3,PANX1,NRP1,PTPRE,SEM1,MAP2K6	26
Cell Death and Survival, Connective Tissue Development and Function	cell viability	Cell viability of fibroblasts	1.51e-05		-0.373		-0.496	HDAC2,PDCD4,USP22,CEBPD,SSRP1,CASP9,SLC31A1,TOP2B,STAT3,PMS2,MAP3K1,NRP1,SIN3A,HDAC1,MAPK9,MVP	16
Cell Death and Survival, Organismal Injury and Abnormalities	cell death	Cell death of tumor cell lines	5.33e-09		-0.265		-0.102	PEBP1,EIF3G,PRMT5,ERBB4,YTHDC1,PRKAR2B,ATP1A1,NEDD9,THRA,B3GALT5,IFNAR1,CSE1L,GPD1L,TUBA1A,LUC7L3,BCL10,TPT1,ATR,LRP1,CNOT11,MAPK9,USP22,USP14,SMAD2,SERPINA3,GAS5,CCT3,CDIP1,MALAT1,E4F1,CDK5R1,SGK1,MAP3K1,SMARCA1,NRP1,CS,LONP1,MEAK7,PAF1,ACER3,ATF2,DLAT,TMEM106B,RUVBL1,SULF2,NAPA,PRDM5,SNPH,PDE4B,INCENP,GOLGA4,TBK1,FKBP5,USP8,NCS1,HSPA8,SLC9B2,RNMT,CREBBP,EIF4A1,RAN,ENO1,UCP2,ATP13A2,HDAC2,ITSN1,…	179
Cell Death and Survival, Organismal Injury and Abnormalities	apoptosis	Apoptosis of tumor cell lines	3.37e-06		0.273		0.424	PEBP1,PRMT5,ERBB4,YTHDC1,PRKAR2B,ATP1A1,NEDD9,THRA,B3GALT5,CSE1L,GPD1L,TUBA1A,LUC7L3,BCL10,TPT1,ATR,LRP1,MAPK9,USP22,USP14,SMAD2,SERPINA3,GAS5,CDIP1,MALAT1,CDK5R1,SGK1,MAP3K1,SMARCA1,NRP1,CS,ACER3,ATF2,DLAT,RUVBL1,SULF2,NAPA,PRDM5,PDE4B,GOLGA4,TBK1,FKBP5,USP8,HSPA8,RNMT,CREBBP,EIF4A1,RAN,ENO1,HDAC2,ITSN1,BCL11B,KLF6,LMO2,ERP29,MMD2,AURKAIP1,BBLN,CAMK1,PTPRE,GNG2,HSP90AB1,KDM4A,MGAT3,NCOA2,MVP,AHN…	141
Cell Death and Survival, Organismal Injury and Abnormalities	cell death	Cell death of fibroblast cell lines	0.000264		0.313		0.242	CDK11A,MAP2K7,ATF2,EIF5B,VDAC1,ERBB4,NFATC2,IFNAR2,PSMD6,LIG1,IFNAR1,TBK1,DDX3X,MAPKAP1,ATR,RPL37,TXNL4B,ADIPOR2,ENO1,CTSD,MAPK9,NR4A2,EP400,ITSN1,KLF6,SMAD2,CASP9,APP,STK38,STMN1,MARCHF5,PMS2,DAPK3,MAP3K1,GRID2,GMFB,GNG2,ARID1A,P4HB,GLS	40
Cell Death and Survival, Organismal Injury and Abnormalities	cell death	Cell death of connective tissue cells	0.000285		-0.092		-0.11	CDK11A,EIF5B,ERBB4,NFATC2,PRKAR2B,PSMD6,IFNAR1,NOG,DDX3X,MAPKAP1,STAT3,ATR,TXNL4B,ADIPOR2,CTSD,MAPK9,NR4A2,CFDP1,USP22,CRKL,SMAD2,IRF3,GAS5,APP,STK38,KHDRBS1,PMS2,DAPK3,RPS6KA2,SGK1,MAP3K1,GRID2,PPP1R15A,ARID1A,P4HB,MAP2K7,ATF2,VDAC1,IFNAR2,LIG1,TBK1,TOP2B,RPL37,ENO1,EP400,ITSN1,KLF6,CASP9,PALMD,STMN1,MARCHF5,GMFB,GNG2,GLS	54
Cell Death and Survival, Organismal Injury and Abnormalities	cell death	Cell death of neuroblastoma cell lines	0.000401		-0.002		0.016	PEBP1,ATP13A2,TMEM106B,ITSN1,CASP9,SERPINA3,APP,CCT3,XPR1,MARCHF5,STAT3,TUBA1A,CCT8,IDE,GNAS,HSPA8,LRP1,GAPDH,MEAK7,ENO1,HDAC1,MAPK9	22
Cell Death and Survival, Organismal Injury and Abnormalities	cell death	Cell death of microvascular endothelial cells	0.00113		0.597		0.511	VDAC1,ITSN1,CASP9,LRP1,APP,MALAT1	6
Cell Death and Survival, Organismal Injury and Abnormalities	cell death	Cell death of ovarian cancer cell lines	0.00188		1.657		1.702	PDCD4,MEST,ERBB4,KLF6,SSRP1,RBM17,PRDM5,CASP9,SERPINA3,TBK1,ETS2,AURKAIP1,CDC7,CSE1L,STAT3,EZH2,ATR,GAPDH,MAPK9	19
Cell Death and Survival, Organismal Injury and Abnormalities	apoptosis	Apoptosis of prostate cells	0.00239					TGFBR2,ITGA3,GAS5	3
Cell Death and Survival, Organismal Injury and Abnormalities	necrosis	Necrosis of epithelial tissue	0.00346		-0.029		-0.018	HAX1,PARD3,MAD2L2,NOG,DDX3X,IFNGR1,CSE1L,STAT3,BCL10,LRP1,ATRX,MAPK9,FGF12,JAK2,SMAD2,IRF3,ZEB1,SERPINA3,APP,ADAMTS1,MALAT1,TGFBR2,PMS2,KIF3A,SGK1,MAP3K1,NCL,COL4A2,PPP1R15A,NDST1,MAP2K6,ARID1A,UVSSA,MAP2K7,ATF2,RAB11A,VDAC1,ITGA3,SSRP1,TBK1,SEMA7A,EP400,UCP2,ATP13A2,CEBPD,ITSN1,CNNM4,CASP9,MFGE8,STMN1,AURKAIP1,NAMPT,SEMA3A,LDHA,PHB2,GAPDH,NCOA2	57
Cell Morphology	polarization	Polarization of tumor cell lines	0.00332		-0.816		-0.915	HSBP1,CSE1L,USP14,ITGA3,THRA,GNA12,ADIPOR2,IGSF8	8
Cell Morphology, Cellular Assembly and Organization, Cellular Function and Maintenance	assembly	Assembly of non-motile cilium	0.00332					KIF3A,PCM1,PCDH15,PQBP1,KCNJ10,SPAG6,DYNC2H1,CEP135	8
Cell Morphology, Cellular Assembly and Organization, Cellular Function and Maintenance	formation	Formation of cilia	0.00333		-1.571		-1.677	ERICH3,RAB11A,VDAC1,TUB,PCM1,CEP104,B9D2,DYNC2I1,RO60,PCDH15,PTPDC1,PQBP1,SPAG6,CROCC,CFAP54,ZEB1,WDR90,LMTK3,KIF3A,CCDC66,KCNJ10,SNX10,DYNC2H1,CEP135	24
Cell Morphology, Cellular Function and Maintenance	repair	Repair of tumor cell lines	0.000776		-1.707		-1.893	BAZ1B,PRMT5,YTHDC1,PHIP,ATAD2B,APP,DYRK1A,DEK,EZH2,E4F1,BMAL1,YTHDF1,RAN,ARID1A,ZMYND8,TAF1,RNF20	17
Cell Morphology, Hematological Disease, Hematological System Development and Function, Hematopoiesis, Lymphoid Tissue Structure and Development, Organismal Injury and Abnormalities, Tissue Morphology	abnormal morphology	Abnormal morphology of myeloid progenitor cells	0.00245					KAT6A,EP400,ATF2,JAK2,TRIB1,CREBBP,Hmgb3	7
Cell-mediated Immune Response, Cellular Development, Cellular Function and Maintenance, Cellular Growth and Proliferation, Embryonic Development, Hematological System Development and Function, Hematopoiesis, Lymphoid Tissue Structure and Development, Organ Development, Organismal Development, Tissue Development	transition	Transition of alpha-beta thymocytes	0.00134					HDAC2,HDAC1	2
Cell-To-Cell Signaling and Interaction, Inflammatory Response	immune response	Immune response of tumor cell lines	0.000419		-0.791		-0.872	RAB11A,USP22,ARPC3,TM2D2,NRP2,HSP90B1,GNA12,GOLGA4,ETS2,KAT6A,PALLD,PSMD4,STAT3,CDK5R1,ATR,RALA,IQSEC1,CREBBP,GAPDH,CTSD,NCOA2,ZMYND8,PTX3	23
Cell-To-Cell Signaling and Interaction, Renal and Urological System Development and Function	binding	Binding of kidney cell lines	0.000707		0.788		0.714	PRMT5,ITSN1,LY6E,ITGA3,ZEB2,PNN,RPSA,GNAS,CDK5R1,NCL,LRP1,ARHGEF4	12
Cell-To-Cell Signaling and Interaction, Renal and Urological System Development and Function	adhesion	Adhesion of kidney cell lines	0.00133		0.822		0.786	CDK5R1,ITSN1,LY6E,ITGA3,ZEB2,LRP1,PNN,ARHGEF4	8
Cellular Development	differentiation	Differentiation of tumor cell lines	0.00263		-1.121		-1.239	NCOR2,ATF2,ERBB4,MAD2L2,PRKAR2B,THRA,DYRK1A,NOG,CTCF,ETS2,SPRY4,ACTR1B,STAT3,YTHDF1,PDS5B,CNOT9,ENO1,AKAP5,MAPK9,PAQR3,CEBPD,KLF6,SMAD2,LMO2,DRAM2,TRIB1,APP,FEZ1,EZH2,CDK5R1,STMN2,RALA,GPR12,MAP2K6	34
Cellular Development, Cellular Growth and Proliferation	cell proliferation	Cell proliferation of tumor cell lines	4.73e-06		1.217		0.897	ERBB4,ZMIZ2,PRKAR2B,NEDD9,ITGA7,CSE1L,ATR,LRP1,ARL2BP,MAPK9,RNF20,USP22,CISD1,SMAD2,KAT6A,CDK5R1,SGK1,NRP1,RHOU,ZMYND8,ATP5MK,ACER3,PYGM,DLAT,RUVBL1,GOLGA4,TBK1,SPRY4,CXXC4,FKBP5,YTHDF1,PDS5B,CREBBP,ASIC2,EIF4A1,SAFB,ENO1,UCP2,TPD52L1,AMOT,LMO2,ERP29,DEK,BBLN,CMTM6,GART,PTPRE,RALA,LEO1,KDM4A,NDUFB11,AFAP1,NCOA2,PAFAH1B1,CRTC2,ZEB2,SLC39A12,ZC3H13,DDX3X,AASDHPPT,TBC1D16,KCTD1,STAT3,MYO1C,NDRG4,PAC…	206
Cellular Development, Cellular Growth and Proliferation, Embryonic Development, Organismal Development	proliferation	Proliferation of embryonic stem cells	0.00166		0.16		0.016	SETD7,CDC7,STAT3,MAP3K1,LMO2,APP,HDAC1,MAPK9	8
Cellular Development, Connective Tissue Development and Function, Skeletal and Muscular System Development and Function, Tissue Development	differentiation	Differentiation of calvarial cells	0.00348					NRP1,SEMA3A,DYRK1A	3
Cellular Function and Maintenance	respiration	Respiration of tumor cell lines	0.000163		-0.52		-0.62	UCP2,PHGDH,CISD1,SBF1,MTM1,PANX1,PTPRE,CYB561A3,PHB2,LONP1,EPM2A,DUSP16	12
Cellular Function and Maintenance	mitochondrial respiration	Mitochondrial respiration of colorectal cancer cell lines	0.000662	Decreased	-2.383		-2.348	PTPRE,SBF1,LONP1,EPM2A,DUSP16,MTM1	6
Cellular Function and Maintenance	mitochondrial respiration	Mitochondrial respiration of tumor cell lines	0.000812		-0.668		-0.736	PHGDH,CISD1,PTPRE,CYB561A3,SBF1,PHB2,LONP1,EPM2A,DUSP16,MTM1	10
Cellular Function and Maintenance	oxidative phosphorylation	Oxidative phosphorylation of tumor cell lines	0.00095		0.391		0.325	PRMT5,PHB2,LONP1,RAP2C,TIGAR,GLS	6
Cellular Function and Maintenance, Hematological System Development and Function, Humoral Immune Response, Tissue Development	function	Function of follicular B lymphocytes	0.00098					STAT3,BCL10,NEDD9,ARHGEF1	4
Cellular Function and Maintenance, Molecular Transport	exocytosis	Exocytosis by chromaffin cells	4.89e-05					NCS1,NAPA,NAPB	3
Cellular Function and Maintenance, Nervous System Development and Function	maintenance	Maintenance of neural precursor cells	0.000901					STAT3,JAK2,HEY1	3
Cellular Movement	invasion	Invasion of tumor cell lines	0.000141		0.589		0.292	PEBP1,ETV1,PRMT5,ERBB4,YTHDC1,NEDD9,FAM107A,ZNF652,CSE1L,BCL10,LRP1,SCUBE1,HUNK,USP22,USP14,SMAD2,GAS5,Snhg8,CDIP1,ADAMTS1,MALAT1,CDK5R1,MAP3K1,NRP1,ATF2,ANKRD11,RUVBL1,SNAP25,ARHGEF26,TBK1,RANGAP1,YTHDF1,USP8,SIN3A,EIF4A1,ENO1,AMOT,KLF6,BBLN,CMTM6,PTPRK,RALA,HSP90AB1,NCOA2,AHNAK,PFKP,GIPC1,HAX1,PAFAH1B1,CRTC2,PARD3,NFATC2,SF3B2,PHIP,ZEB2,URM1,ZC3H13,ATP6AP1,DDX3X,PALLD,STAT3,TBC1D14,GLUD1,ATRX,C…	120
Cellular Movement	invasion	Invasion of cells	0.000328		0.81		0.517	PEBP1,ETV1,PRMT5,ERBB4,YTHDC1,NEDD9,FAM107A,IFNAR1,ZNF652,CSE1L,BCL10,LRP1,SCUBE1,HUNK,PTX3,USP22,USP14,HSP90B1,SMAD2,GAS5,Snhg8,CDIP1,ADAMTS1,MALAT1,OTULINL,CDK5R1,MAP3K1,NRP1,ATF2,ANKRD11,RUVBL1,SNAP25,ARHGEF26,TBK1,RANGAP1,YTHDF1,USP8,SEMA7A,SIN3A,EIF4A1,ENO1,AMOT,KLF6,BBLN,CMTM6,PTPRK,NPTX2,RALA,HSP90AB1,NCOA2,AHNAK,PFKP,GIPC1,HAX1,PAFAH1B1,CRTC2,PARD3,NFATC2,SF3B2,PHIP,ZEB2,URM1,ZC3H13,ATP6A…	131
Cellular Movement	migration	Migration of breast cancer cell lines	0.00152		-1.663		-1.843	GIPC1,MAP2K7,HAX1,YTHDC1,AFDN,RUVBL1,LMO7,ASB13,ZEB2,URM1,HSD17B12,IFNAR1,CTCF,PALLD,CSE1L,STAT3,USP8,MAPK9,RNF20,TPD52L1,HDAC2,PDCD4,CEBPD,PREX1,ZEB1,N6AMT1,MALAT1,KHDRBS1,HSBP1,ADGRF5,EZH2,GOLPH3,PANX1,NRP1,SEMA3A,LDHA,DPYSL3,NSRP1,USP33,ARID1A,AHNAK	41
Cellular Movement	cell movement	Cell movement of tumor cell lines	0.00196		-0.227		-0.55	PEBP1,PRMT5,CX3CR1,YTHDC1,NEDD9,ASB13,IFNAR1,ZNF652,CSE1L,BCL10,LRP1,GOLGA2,HUNK,MAPK9,RNF20,USP22,USP14,HSP90B1,SMAD2,GAS5,Snhg8,CDIP1,MALAT1,PANX1,MAP3K1,NRP1,RHOU,ATF2,RUVBL1,SNAP25,TBK1,RANGAP1,USP8,ARHGEF4,ENO1,TPD52L1,AMOT,HDAC2,KLF6,HAPLN4,TPM3,CMTM6,PTPRK,ARHGEF1,RALA,MGAT3,USP33,AFAP1,NCOA2,NRDC,AHNAK,SETD7,GIPC1,HAX1,PAFAH1B1,MARCHF8,PARD3,NFATC2,SF3B2,PHIP,ZEB2,DTX2,URM1,ZC3H13,DDX3X,P…	132
Cellular Movement	migration	Migration of tumor cell lines	0.00201		-0.271		-0.579	PRMT5,YTHDC1,NEDD9,ASB13,IFNAR1,ZNF652,CSE1L,BCL10,LRP1,GOLGA2,HUNK,MAPK9,RNF20,USP22,USP14,HSP90B1,SMAD2,GAS5,Snhg8,CDIP1,MALAT1,PANX1,MAP3K1,NRP1,RHOU,RUVBL1,SNAP25,TBK1,RANGAP1,USP8,ARHGEF4,ENO1,TPD52L1,AMOT,HDAC2,KLF6,HAPLN4,TPM3,CMTM6,PTPRK,ARHGEF1,RALA,MGAT3,USP33,AFAP1,NCOA2,NRDC,AHNAK,SETD7,GIPC1,HAX1,PAFAH1B1,MARCHF8,PARD3,NFATC2,SF3B2,PHIP,ZEB2,DTX2,URM1,ZC3H13,DDX3X,PALLD,STAT3,MYO1C,T…	122
Cellular Response to Therapeutics	sensitivity	Sensitivity of tumor cell lines	4.18e-05		0.154		0.428	PFKP,CRTC2,YTHDC1,PHIP,ZEB2,ZC3H13,STAT3,ATR,RAP2C,ATRX,RNF20,SLC7A1,AMFR,ZEB1,DCAF7,FBXO42,LTN1,KAT6A,TGFBR2,EZH2,HNRNPH1,CS,FBXO11,ARID1A,ZMYND8,P4HB,VDAC1,BFAR,SMC1A,PCM1,TOM1L2,NIN,ETS2,RAB40C,RERE,YTHDF1,IRAG2,CREBBP,PQBP1,RAN,ENO1,NONO,PPM1G,AURKAIP1,MARCHF5,IDE,PTPRK,LEO1,PSMD13,GAPDH,DOP1B,GTF2H5,GLS	53
Developmental Disorder, Hereditary Disorder, Neurological Disease, Organismal Injury and Abnormalities	developmental epileptic encephalopathy	Autosomal recessive developmental epileptic encephalopathy	0.000122					FRRS1L,DOCK7,ABAT,SCN1B,SYNJ1,CCPG1,SLC25A22,GLS	8
Hereditary Disorder, Neurological Disease, Organismal Injury and Abnormalities	familial encephalopathy	Familial encephalopathy	4.98e-14		-0.218		-0.177	TSPAN13,AP1S1,CYP7B1,ERBB4,ISOC1,ATP1A1,FAM107A,SYT2,DYRK1A,SLC25A22,TUBA1A,SCARB2,WFS1,SGCD,SMARCAL1,TAF1,UPF3B,LSAMP,NDUFS7,NDUFAF6,AMFR,SERPINA3,SETBP1,GAS5,Nrgn,KAT6A,GPR83,UQCRC2,CDK5R1,INTS6L,SGK1,RGS14,SMARCA1,GRID2,LSM11,LONP1,NDST1,GABRA3,ZMYND8,ATP5MK,ACER3,ANKRD11,DLAT,ATP5MJ,LY6E,SNAP25,NAP1L5,NAPA,TSPAN7,STARD4,TBK1,SPRY4,RERE,HECW2,USP8,HSPA8,SIN3A,CREBBP,DRC1,SYNJ1,NRXN2,UCP2,ATP13…	181
Hereditary Disorder, Neurological Disease, Organismal Injury and Abnormalities	encephalopathy	Autosomal dominant encephalopathy	3.1e-07					ANKRD11,PAFAH1B1,ERBB4,ATP1A1,SNAP25,PHIP,ZEB2,DYRK1A,CTCF,TBK1,KCNJ6,MYT1L,TUBA1A,KCNC1,CPT1C,SIN3A,CREBBP,PSAP,PACS1,SCN1B,VAMP1,MED13L,COL4A1,FGF12,SV2A,BCL11B,SCN2B,GRIA1,NUS1,SETBP1,KCNK4,APP,SPTBN2,SON,PHF21A,KAT6A,KMT2C,GNAS,TUBB2B,CHRNA4,CCDC88C,FBXO11,ARID1A,DNAJC7,GLS,ITM2B	46
Hereditary Disorder, Neurological Disease, Organismal Injury and Abnormalities	autosomal recessive progressive encephalopathy	Autosomal recessive progressive encephalopathy	0.00305					ATP13A2,ACER3,HECW2,ANKRD11,PDCD2,SCARB2,APP,EPM2A,SYNJ1	9
Neurological Disease, Ophthalmic Disease, Organismal Injury and Abnormalities	damage	Damage of inner retinal layer	0.00153					UCP2,Stmp1,THRA	3
Neurological Disease, Organismal Injury and Abnormalities	brain lesion	Brain lesion	5.57e-15		0.689		0.663	SELENOS,ERBB4,ISOC1,ICE2,ZNF652,ITGA7,USP6NL,AMER3,ADAM11,SLC39A1,SCARB2,ATR,PHYHIPL,USP22,APEH,ATP1B2,MAP3K19,SERPINA3,DCAF7,SMC2,DOLPP1,AP3S2,CDIP1,GPR83,GTDC1,CWC22,SGK1,MAP3K1,NRP1,ZNF277,SUPT5H,ZMYND8,GNPTAB,ACER3,DLAT,NUDT9,COQ3,GOLGA4,RERE,HECW2,PLEKHA5,CREBBP,CELF4,SAFB,SMPDL3A,ARHGEF4,AMOT,PSTPIP2,PRUNE2,PCNX4,TPM3,GART,GFM1,PTPRE,ABCF1,LEO1,MINDY2,KDM4A,AFAP1,SPNS2,CRTC2,PARD3,PLPPR4,SE…	492
Neurological Disease, Organismal Injury and Abnormalities	neurogenic lesion	Neurogenic lesion	1.48e-14		0.762		0.725	SELENOS,ERBB4,ISOC1,ICE2,ZNF652,ITGA7,USP6NL,AMER3,ADAM11,SLC39A1,SCARB2,ATR,PHYHIPL,USP22,APEH,ATP1B2,MAP3K19,SERPINA3,DCAF7,SMC2,DOLPP1,AP3S2,CDIP1,GPR83,GTDC1,CWC22,SGK1,MAP3K1,NRP1,ZNF277,SUPT5H,ZMYND8,GNPTAB,ACER3,DLAT,RUVBL1,NUDT9,COQ3,GOLGA4,RERE,HECW2,PLEKHA5,CREBBP,CELF4,SAFB,SMPDL3A,ARHGEF4,AMOT,PSTPIP2,PRUNE2,PCNX4,TPM3,GART,GFM1,PTPRE,ABCF1,LEO1,MINDY2,KDM4A,AFAP1,SPNS2,CRTC2,PARD3,PL…	494
Neurological Disease, Organismal Injury and Abnormalities	cerebellar lesion	Cerebellar lesion	1.41e-07		0.6		0.611	PRMT5,ERBB4,SF3B2,ABAT,CTCF,DDX3X,TOP2B,KCTD1,STAT3,TUBA1A,CREBBP,HDAC1,NONO,TAF1,EP400,HDAC2,HSP90B1,STAT2,APP,GABRG1,KMT2C,EZH2,PMS2,GNAS,KIF3A,NRP1,BCCIP,HSP90AB1,ARID1A	29
Neurological Disease, Organismal Injury and Abnormalities	progressive encephalopathy	Progressive encephalopathy	1.49e-06					PEBP1,ALG2,CYP7B1,ERBB4,PRKAR2B,ATP1A1,DYRK1A,CSE1L,TUBA1A,TPT1,SCARB2,ATR,LRP1,SCUBE1,MDH1,MAPK9,TAF1,UPF3B,SNAP91,SERPINA3,ADAMTS1,CDK5R1,SGK1,OLFM3,CS,GABRA3,ACER3,ANKRD11,DLAT,LY6E,SNAP25,NOM1,PDE4B,TBK1,HECW2,FKBP5,EIF4A1,RAN,RTN3,SYNJ1,AKAP5,ATP13A2,APBB3,PGM2L1,PTPRE,TUBB2B,HTR2C,EPM2A,DNAJC7,LDHB,PFKP,DMPK,RPL13A,NFATC2,PLPPR4,SELENOF,PMPCB,KCNJ6,IFNGR1,STAT3,KCNC1,CTSD,TIGAR,DHCR7,NR4A2,…	103
Neurological Disease, Organismal Injury and Abnormalities	childhood encephalopathy	Childhood encephalopathy	6.73e-06					ACER3,SNAP25,SMC1A,ABAT,SLC25A22,TOP2B,TUBA1A,STAT3,SCARB2,SCN1B,SYNJ1,HDAC1,NRXN2,HDAC2,FGF12,FRRS1L,SV2A,HSP90B1,ARX,DOCK7,NAPB,HTR2C,HSP90AB1,EPM2A,CCPG1,GLS	26
Neurological Disease, Organismal Injury and Abnormalities	infantile or early childhood epileptic encephalopathy	Infantile or early childhood epileptic encephalopathy	0.00011					NRXN2,FGF12,FRRS1L,SNAP25,SMC1A,ARX,SLC25A22,KMT2C,DOCK7,NAPB,HTR2C,SCN1B,SYNJ1,CCPG1,GLS	15
Neurological Disease, Organismal Injury and Abnormalities	myoclonus	Myoclonus	0.00115		-1.387		-1.246	NRXN2,SV2A,SCN2B,SPTBN2,ARX,GABRG1,SLC25A22,KCNC1,SCARB2,NAPB,KCNJ11,CHRNA4,HTR2C,GABRA3,EPM2A,SCN1B,SYNJ1	17
Neurological Disease, Organismal Injury and Abnormalities	abnormality	Abnormality of peripheral nervous system	0.00119					ETV1,DSE,ERBB4,NFATC2,SNAP25,TOP2B,SLC5A3,TUBA1A,PDS5B,SCARB2,PSAP,ATRX,MAPK9,CRKL,RAP1GDS1,GFRA1,GNAS,NRP1,SEMA3A,KCNJ11,VTI1B,HTR2C,KCNJ10,IDS	24
Neurological Disease, Organismal Injury and Abnormalities, Skeletal and Muscular Disorders	neuromuscular disease	Neuromuscular disease	3.05e-10					PEBP1,AP1S1,CYP7B1,ISOC1,FAM107A,IFNAR1,SYT2,CSE1L,TUBA1A,TPT1,SCARB2,WFS1,SCUBE1,GOLGA2,SGCD,MDH1,LSAMP,NDUFS7,NDUFAF6,HSP90B1,SERPINA3,GAS5,Nrgn,GPR83,UQCRC2,CDK5R1,INTS6L,SGK1,RGS14,OLFM3,LONP1,GABRA3,ZMYND8,ATP5MK,ANKRD11,DLAT,ATP5MJ,LY6E,SNAP25,NAP1L5,NAPA,PDE4B,STARD4,RERE,HECW2,HSPA8,HLA-DMA,SIN3A,RAN,DRC1,SYNJ1,NRXN2,UCP2,ATP13A2,BCL11B,TPM3,ANO3,GFM1,PGM2L1,ARHGEF1,PTPRE,TUBB2B,NAPB,HTR2…	127
Neurological Disease, Organismal Injury and Abnormalities, Skeletal and Muscular Disorders	neuromuscular disease with neuropathy	Neuromuscular disease with neuropathy	8.91e-06					PEBP1,CYP7B1,RPL13A,NFATC2,SELENOF,IFNAR1,KCNJ6,KCNA6,CSE1L,TUBA1A,KCNC1,TPT1,SCARB2,WFS1,SCUBE1,MDH1,DHCR7,NR4A2,IMPDH2,SV2A,GFRA1,SERPINA3,APP,UQCRC2,SGK1,OLFM3,PLK2,GABRA3,PDCD2,IFNAR2,LY6E,SNAP25,TUB,PDE4B,SYN2,TOP2B,HLA-DMA,PSAP,RAN,SYNJ1,VAMP1,ATP13A2,GRIA1,GBE1,RPL13,GABRG1,ZNF7,STMN1,GNAS,PGM2L1,TUBB2B,LDHA,PEX10,CHRNA4,CCDC88C,HTR2C,LDHB	57
Neurological Disease, Organismal Injury and Abnormalities, Skeletal and Muscular Disorders	progressive neuromuscular disease	Progressive neuromuscular disease	1.15e-05					PEBP1,RPL13A,NFATC2,SELENOF,IFNAR1,KCNJ6,KCNA6,CSE1L,TUBA1A,KCNC1,TPT1,SCARB2,SCUBE1,MDH1,DHCR7,NR4A2,IMPDH2,SV2A,GFRA1,SERPINA3,APP,UQCRC2,SGK1,OLFM3,PLK2,GABRA3,PDCD2,IFNAR2,LY6E,SNAP25,TUB,PDE4B,SYN2,TOP2B,HECW2,HLA-DMA,PSAP,RAN,SYNJ1,VAMP1,ATP13A2,GRIA1,GBE1,RPL13,GABRG1,ZNF7,STMN1,GNAS,PGM2L1,TUBB2B,LDHA,CHRNA4,HTR2C,LDHB	54
Neurological Disease, Organismal Injury and Abnormalities, Skeletal and Muscular Disorders	paralysis	Paralysis	1.31e-05		-0.102		0.081	CYP7B1,CX3CR1,SNAP25,KIF21A,TBK1,TOP2B,MTM1,TUBA1A,USP8,CPT1C,SCARB2,PSAP,SCN1B,NR4A2,VAMP1,ATP13A2,SCN2B,ATP1B2,AMFR,SERPINA3,SETBP1,APP,SON,GNAS,INTS6L,GOLPH3,CNTNAP1,CHRNA4,KCNJ10	29
Neurological Disease, Organismal Injury and Abnormalities, Skeletal and Muscular Disorders	muscle spasticity	Muscle spasticity	0.0013					VAMP1,NRXN2,CYP7B1,SNAP25,ARX,GABRG1,HECW2,NAPB,PEX10,WFS1,CCDC88C,GABRA3,SYNJ1	13
Organismal Injury and Abnormalities	abdominal lesion	Abdominal lesion	1.76e-28		1.095		1.161	C11orf58,SELENOS,ERBB4,ISOC1,NEDD9,ICE2,USP6NL,AMER3,ATP1B2,SMIM8,AMFR,SERPINA3,WDR89,DDIT4L,DCAF7,CEP170,GPR83,OTULINL,GTDC1,INTS6L,MAP3K1,SUPT5H,ZMYND8,DLAT,NUDT9,COQ3,GPATCH2,MTPN,HECW2,GTF2F1,PLEKHA5,CREBBP,ASIC2,CELF4,ARHGEF4,ENO1,STRIP1,AKAP5,AMOT,PSTPIP2,ZNRF2,PCNX4,TPM3,PTPRE,TUBB2B,ABCF1,LEO1,MINDY2,CEP135,SPNS2,ERICH3,TAFA5,HAX1,PARD3,MAD2L2,TAFA1,CERS4,KCTD1,PALLD,ACTR1B,STAT3,MYO1C,TB…	787
Organismal Injury and Abnormalities	soft tissue lesion	Soft tissue lesion	5.31e-15		0.762		0.739	SELENOS,ERBB4,ISOC1,ZMIZ2,ICE2,ZNF652,ITGA7,USP6NL,AMER3,ADAM11,SLC39A1,SCARB2,ATR,PHYHIPL,USP22,APEH,ATP1B2,MAP3K19,SERPINA3,DCAF7,SMC2,DOLPP1,AP3S2,CDIP1,CEP170,GPR83,GTDC1,CWC22,SGK1,MAP3K1,NRP1,ZNF277,SUPT5H,ZMYND8,GNPTAB,ACER3,DLAT,RUVBL1,NUDT9,COQ3,GOLGA4,RERE,HECW2,PLEKHA5,SIN3A,CREBBP,ASIC2,CELF4,SAFB,SMPDL3A,ARHGEF4,AKAP5,EFNA2,AMOT,PSTPIP2,PRUNE2,PCNX4,TPM3,GART,GFM1,PTPRE,ABCF1,LEO1,MI…	516
Organismal Injury and Abnormalities	non-malignant disorder	Non-malignant disorder	1.98e-05		-0.492		-0.332	ETV1,ALG2,AP1S1,PRMT5,CX3CR1,ERBB4,ISOC1,ATP1A1,GSKIP,THRA,CDK20,IFNAR1,SMC3,NOG,ITGA7,SLC5A3,TUBA1A,BCL10,SCARB2,ATR,DMWD,PRKAR1B,WFS1,MDH1,MPHOSPH8,PCDHGA11,MAPK9,PPIG,NDUFS7,HSP90B1,SMAD2,SETBP1,LTN1,NCKIPSD,PCDHAC1,ADAMTS1,MALAT1,KAT6A,N4BP3,CWC22,SGK1,MAP3K1,NRP1,CHMP2A,LONP1,NDST1,GABRA3,SUPT5H,PKD2,GNPTAB,ATF2,ANKRD11,RUVBL1,LY6E,SNAP25,MCUB,SNPH,TSPAN7,PDE4B,IPP,SPRY4,USP8,HSPA8,PLEKHA5,P…	171
Organismal Injury and Abnormalities	benign lesion	Benign lesion	3.68e-05		-0.609		-0.477	ETV1,ALG2,AP1S1,PRMT5,ERBB4,ISOC1,ATP1A1,THRA,IFNAR1,SMC3,NOG,ITGA7,SLC5A3,BCL10,ATR,DMWD,MDH1,MPHOSPH8,PCDHGA11,MAPK9,PPIG,NDUFS7,SMAD2,LTN1,ADAMTS1,MALAT1,KAT6A,CWC22,MAP3K1,NRP1,NDST1,GABRA3,SUPT5H,ATF2,RUVBL1,LY6E,SNAP25,MCUB,SNPH,TSPAN7,IPP,SPRY4,USP8,PDS5B,SAFB,SMPDL3A,PAQR3,TPD52L1,HDAC2,BCL11B,KLF6,BBLN,KMT2C,NPTX2,PTPRE,HSP90AB1,AFAP1,ITM2B,AHNAK,SMARCAD1,PARD3,SNX30,ZEB2,ZC3H13,ST8SIA5,…	105
Organismal Injury and Abnormalities	formation	Formation of pathological cyst in liver	0.000194					UCP2,VTI1B,MAPK9,PKD2	4
Organismal Injury and Abnormalities, Renal and Urological Disease	formation	Formation of renal lesion	3.09e-06					NCOR2,CORO1A,ETV1,ERBB4,YTHDC1,KIF21A,ICE2,GUK1,IFNAR1,SMC3,SLC5A3,PNISR,METTL26,ATR,LRP1,SYNJ2,GOLGA2,MPHOSPH8,PCDHGA11,TAF1,NDUFS7,HSP90B1,SMAD2,TRIB1,SBF1,SERPINA3,SETBP1,CCT3,FAM110B,MALAT1,UQCRC2,MAP3K1,SMARCA1,BRWD1,NDST1,GABRA3,ZMYND8,PKD2,NOM1,PDE4B,CXXC4,RERE,H1-2,PLEKHA5,SIN3A,EP400,PAQR3,TMEM108,KLF6,PSTPIP2,PRUNE2,MMP17,KMT2C,NUDCD1,GFM1,HAPLN1,PTPRE,RALA,ABCF1,HTR2C,HSP90AB1,LDHB,TFB…	128
Organismal Injury and Abnormalities, Renal and Urological Disease	renal lesion	Renal lesion	3.76e-06		1.744		1.801	NCOR2,CORO1A,ETV1,CX3CR1,ERBB4,YTHDC1,KIF21A,ICE2,GUK1,IFNAR1,SMC3,SLC5A3,PNISR,TUBA1A,METTL26,ATR,LRP1,SYNJ2,GOLGA2,MPHOSPH8,PCDHGA11,TAF1,NDUFS7,HSP90B1,SMAD2,TRIB1,SBF1,SERPINA3,SETBP1,CCT3,FAM110B,MALAT1,UQCRC2,MAP3K1,SMARCA1,BRWD1,LONP1,NDST1,GABRA3,ZMYND8,PKD2,ANKRD11,NOM1,PDE4B,CXXC4,RERE,H1-2,YTHDF1,PLEKHA5,SIN3A,CREBBP,EP400,UCP2,PAQR3,TMEM108,KLF6,PSTPIP2,PRUNE2,MMP17,DEK,KMT2C,NUDCD1,G…	147
Organismal Injury and Abnormalities, Renal and Urological Disease	ureteropelvic junction obstruction	Ureteropelvic junction obstruction	0.00134					SCARB2,ADAMTS1	2
Organismal Injury and Abnormalities, Reproductive System Disease	abnormality of endometrium	Abnormality of endometrium	2.72e-13					ALG2,ERBB4,ICE2,CSE1L,CYTH3,TUBA1A,USP6NL,BCL10,SCARB2,ATR,LRP1,SCUBE1,HUNK,PCDHGA11,MAPK9,RNF20,UPF3B,KPNA1,SNAP91,HSP90B1,SMAD2,AMFR,ARHGEF25,MAP3K19,SERPINA3,WDR89,NCKIPSD,DOLPP1,AP3S2,FAM110B,CEP170,KAT6A,GPR83,OTULINL,GTDC1,INTS6L,N4BP3,CWC22,SGK1,MAP3K1,SMARCA1,NRP1,GABRA3,NDST1,SUPT5H,SNX10,ZMYND8,GNPTAB,ANKRD11,RUVBL1,COQ3,SULF2,NOM1,LRRC45,NIN,HECW2,FKBP5,YTHDF1,PDS5B,SLC9B2,SIN3A,CREBBP…	369
Organismal Injury and Abnormalities, Reproductive System Disease	benign uterine disease	Benign uterine disease	0.00177					ISOC1,UTP20,PHIP,IFNAR1,SLC5A3,PCDHGA2,BCL10,NDRG4,WFS1,MDH1,MPHOSPH8,PCDHGA11,NR4A2,PPIG,ATG2A,SLC7A1,NDUFS7,ZEB1,TULP4,LTN1,NCKIPSD,NCBP3,PCDHAC1,MALAT1,N4BP3,CHMP2A,DOCK7,PRRC2C,SUPT5H,ARID1A,MCUB,CTCF,ETS2,MYT1L,TCERG1,PDS5B,CELF4,ARSB,NRXN2,HSD17B10,MEST,ARHGAP17,ERP29,PCDHGA9,AP1M1,CDC7,LEO1,HSP90AB1,AHNAK	49
Organismal Injury and Abnormalities, Respiratory Disease	sinus disorder	Sinus disorder	0.000895					PEBP1,CORO1A,ERBB4,JAK2,CBR1,HSP90B1,GSS,TOP2B,TPM3,UQCRC2,TUBA1A,GLUD1,DPYSL3,CREBBP,PSAP,HSP90AB1,DRC1,POLL	18
Organismal Injury and Abnormalities, Respiratory Disease	respiratory distress	Respiratory distress	0.00321					NCOR2,IFNAR2,GSKIP,PNN,IFNAR1,H1-2,STAT3,RO60,SCN1B,HDAC1,PDCD4,CEBPD,JAK2,GRIA1,GABRG1,TPM3,NAMPT,NCL,GAPDH,LONP1,CHRNA4,KDM5D,GABRA3,CMPK2	24
