# Supplementary material for: Profiling hippocampal neuronal populations reveals unique gene expression mosaics reflective of connectivity-based degeneration in the Ts65Dn mouse model of Down syndrome and Alzheimer’s disease
Source: Front Mol Neurosci. 2025 Feb 26;18:1546375. doi: 10.3389/fnmol.2025.1546375 (PMC11897496; doi:10.3389/fnmol.2025.1546375)
Supplement: SUPPLEMENTARY TABLE S11 — List of IPA D/Fs significantly dysregulated in CA3 PNs in Ts compared to 2N. [file Table_11.XLSX]

## Sheet: DF no cancer
Categories_CA3_6MO_M	Functions	Diseases or Functions Annotation	p-Value	Predicted Activation State	Activation z-score	Notes	Bias-corrected z-score	Molecules	# Molecules
Amino Acid Metabolism, Post-Translational Modification, Small Molecule Biochemistry	decarboxylation	Decarboxylation of alpha-amino acid	0.000414					GCSH,GAD1,AMT,GAD2	4
Behavior	cognition	Cognition	2.86e-14		-1.161		-1.12	CAMK2B,KCNJ2,RIC8A,ERBB4,MAPK10,DYRK1A,TOM1,ADCY1,GRM4,NSUN5,SLC9A5,LRPAP1,SKIL,NPY,SST,SLC30A3,ADGRB3,MME,TCF4,KIF17,ST13,VPS26A,MALAT1,ABLIM3,GABBR2,SLC8A2,LRRTM1,PTK2B,CAMK2G,CADPS2,JUN,NDN,TBR1,SNAP25,HMGCR,CRMP1,SIPA1L2,DGKH,SLC6A8,PCDH8,SLC6A1,SYNJ1,HTR2A,RELN,TRPM4,SLC2A3,ADCY5,ADRB1,FBXO2,CAMK4,PLAT,CPEB3,SLC7A11,SLITRK2,CACNA1G,LYPD1,MGAT3,HTR4,EIF2AK2,ASIC1,LMO4,NETO1,ELAVL4,ADRA1D,MAP2…	106		Note: removed Cancer, cardiovascular categories, yellow = "non-neuronal"
Behavior	learning	Learning	1.27e-12		-0.989		-0.946	CAMK2B,EIF2AK2,RIC8A,ASIC1,LMO4,ERBB4,NETO1,ELAVL4,ADRA1D,MAP2K1,DYRK1A,TOM1,AAAS,ADCY1,TNR,GRM4,CPT1C,FGF13,SLC9A5,LRPAP1,NGF,SKIL,DUSP4,ARSA,NPY,SST,SLC30A3,KSR1,ADGRB3,PARK7,MME,RCAN1,TCF4,KIF17,PTPRT,APP,GABRB3,VPS26A,MALAT1,ABLIM3,GABBR2,SLC8A2,LRRTM1,SCN1A,PTK2B,CAMK2G,KCNAB2,MEIS2,CADPS2,PRMT8,CDKL5,MGLL,GJA1,JUN,NDN,TBP,COMT,TBR1,SNAP25,HMGCR,CRMP1,PCM1,SIPA1L2,KCNQ2,EPB41,LDLR,DGKH,SLC6A…	95
Behavior	anxiety	Anxiety	1.62e-09		0.014		0.01	LRRN1,CAMK2B,NFATC2,ERBB4,ELAVL4,KCNJ6,RAI1,MT-ND6,NPY,CTNNB1,RCAN1,TCF4,SLITRK5,APP,MAS1,NAGLU,FGF2,GABBR2,SCN1A,ICAM5,CADPS2,CDKL5,GTF2IRD1,FOXO3,COMT,GPR26,FKBP5,DGKH,ZSWIM6,MRPS5,SLC6A1,FOXO1,ADCYAP1R1,HTR2A,SLC2A3,SHANK1,PAK1,CAMK4,PLAT,ARX,CPEB3,NFATC3,RASD2,KCNJ3,GAD2,MAPK1,CHRNA4,LYPD1,ADORA1,HTR4	50
Behavior	conditioning	Conditioning	1.85e-08		-1.449		-1.411	CAMK2B,ASIC1,FEZF2,ERBB4,TBR1,PER2,PRKACB,PTPN4,RAI1,GPR26,ADCY1,SLC6A8,GRIA2,CAMKK2,SLC6A1,ADCYAP1R1,NPY,KSR1,TCF4,SHANK1,KIF17,PAK1,ALK,APP,CAMK4,PLAT,FGF2,CPEB3,TIMP2,MALAT1,LYNX1,GMPPA,GPR85,LRRTM1,SCN1A,SLITRK2,PTPRG,GAD2,MAPK1,KCNAB2,CHRNA4,LYPD1,CDKL5,GTF2IRD1,FOXO3,MGLL	46
Behavior	emotional behavior	Emotional behavior	3.3e-08		0.601		0.605	ASIC1,Hspa1b,ERBB4,EXT1,NR2E1,ADRA1D,DYRK1A,TOM1,ITGA7,ATP2B2,GABRA4,KCNH7,NGF,GABRB1,NPY,CTNNB1,TCF4,PTPRT,SLITRK5,APP,RACGAP1,NAGLU,GABRB3,AR,GABBR2,LRRTM1,SCN1A,ICAM5,CADPS2,LRRK2,GTF2IRD1,MAOB,GJA1,COMT,TBR1,GPR26,KCNQ2,PER3,GRIA2,ZSWIM6,MRPS5,SLC6A1,CDH11,Gucy2g,HTR2A,RAB3C,SHANK1,ADRB1,DBI,PLAT,ING1,ARX,KCNJ3,GABRG3,GAD2,MAPK1,CHRNA4,LYPD1,PFN2	59
Behavior	cued conditioning	Cued conditioning	7.89e-08		-1.414		-1.378	KSR1,ERBB4,TBR1,TCF4,APP,CAMK4,PLAT,PRKACB,TIMP2,RAI1,LYNX1,GMPPA,LRRTM1,SLITRK2,PTPRG,LYPD1,SLC6A1,CDKL5,GTF2IRD1	19
Behavior	locomotion	Locomotion	1.44e-07		-0.917		-0.914	Hspa1b,NPC1,NFATC2,MAPK10,ELAVL4,KCNJ6,ADCY1,ATP2B2,MFN2,STAT3,KCND2,NGF,NPY,ESPN,PARK7,RCAN1,AHI1,SOD1,LGI4,ALK,APP,NAGLU,GABRB3,DOCK3,AR,LRRTM1,SCN1A,STAT5B,LRRK2,MAOB,MGLL,DAB1,FEZF2,SNAP25,CACNB4,CHN1,NPC2,PDE10A,GRIA3,DSCAM,GRIA2,AGAP3,CDH23,NCOR1,ATP7B,FOXO1,Gucy2g,HTR2A,RELN,ADAM22,SLC39A14,APBA1,ADCY5,ID2,PAK1,CAMK4,P2RX7,NFATC3,RASD2,CNTN1,UCHL3,CACNA1C,GAD2,MAPK1,CHRNA4	65
Behavior	exploratory behavior	Exploratory behavior	1e-05		0.727		0.744	LRRN1,SH3KBP1,SLC2A3,KCNB2,APP,PLAT,NAGLU,GABRB3,AAAS,PDE10A,KCNQ2,LRRTM1,SLITRK2,GRIA2,MAP1B,CACNA1G,CADPS2,CHRNA4,TRIB2,LRRK2,PFN2,SERPINI1,HTR4	23
Behavior	hyperactivity	Hyperactivity	1.44e-05		0.243		0.227	SH3KBP1,TCF4,APP,GABRB3,CBL,IFNAR1,ADCY1,ELFN1,GABBR2,GNAS,LDLR,SCN1A,PPARGC1B,GRIA2,ZSWIM6,AGAP3,Miat,SLC6A1,FOXO3,MAOB,ADCYAP1R1	21
Behavior	contextual conditioning	Contextual conditioning	1.96e-05		-1.393		-1.369	CAMK2B,KSR1,ERBB4,TCF4,KIF17,APP,CAMK4,PLAT,CPEB3,RAI1,ADCY1,GMPPA,GPR85,LRRTM1,SCN1A,SLC6A8,KCNAB2,SLC6A1,CDKL5,ADCYAP1R1	20
Behavior	freezing behavior	Freezing behavior	4.01e-05		-0.371		-0.367	ASIC1,APP,DYRK1A,TOM1,Gucy2g	5
Behavior	vertical rearing	Vertical rearing	0.000597		-0.696		-0.677	PARK7,ADCY5,PCM1,CAMK4,HMGN1,PLAT,GABRB3,RAI1,MTM1,ELFN1,LRRTM1,MFSD2A,ZSWIM6,CHRNA4,Miat,ADCYAP1R1,HTR2A	17
Behavior	motor learning	Motor learning	0.000774		-1.195		-1.168	SST,UNC13C,ADGRB3,PARK7,GRM4,ADCY5,CACNA1G,PCP4,DAGLB,PLAT,SKIL	11
Behavior, Nervous System Development and Function	memory	Memory	7.27e-08		-0.226		-0.199	CAMK2B,EIF2AK2,ASIC1,ERBB4,NETO1,ADRA1D,MAP2K1,DYRK1A,TOM1,ADCY1,FGF13,SLC9A5,NGF,DUSP4,NPY,SLC30A3,KSR1,RCAN1,TCF4,KIF17,PTPRT,APP,GABRB3,VPS26A,ABLIM3,GABBR2,SLC8A2,LRRTM1,SCN1A,CAMK2G,MEIS2,CADPS2,PRMT8,CDKL5,GJA1,TBP,COMT,SNAP25,PCM1,SIPA1L2,KCNQ2,LDLR,DGKH,GRIA2,PCDH8,SLC6A1,CUX2,HTR2A,RELN,TRPM4,SHANK1,ADRB1,FBXO2,CAMK4,CPEB3,SLC7A11,SLITRK2,MAPK1	58
Behavior, Nervous System Development and Function	spatial memory	Spatial memory	6.32e-06		-0.245		-0.23	ASIC1,ADRA1D,TOM1,SIPA1L2,ADCY1,LDLR,DGKH,GRIA2,SLC9A5,SLC6A1,NGF,DUSP4,NPY,KSR1,RCAN1,TCF4,SHANK1,PTPRT,APP,CPEB3,SLC7A11,LRRTM1,SCN1A,SLITRK2,MEIS2,CADPS2,GJA1	27
Behavior, Nervous System Development and Function	circadian rhythm	Circadian rhythm	1.48e-05		-0.027		-0.015	Ppp1cc,NOCT,PER2,MAPK10,NR1D1,DYRK1A,ADCY1,SETX,PTGDS,PER3,SUV39H1,GRIA2,KCNA2,PROX1,ID2,SIAH2,PRKG1,RORA,CRY1,THRAP3,MAPK1,CADPS2,ADORA1,CIPC	24
Behavior, Nervous System Development and Function	recognition memory	Recognition memory	0.000157		-0.58		-0.565	CAMK2B,TBP,COMT,RCAN1,SNAP25,KIF17,PCM1,FBXO2,APP,DYRK1A,ADCY1,ABLIM3,MAPK1,SLC9A5,SLC6A1,NGF,HTR2A	17
Carbohydrate Metabolism	metabolism	Metabolism of carbohydrate	0.000514		-0.05		-0.007	EXT1,PGAM1,GALNT7,B3GALT5,PLA2G7,ADRA1D,MAP2K1,GUK1,SREBF2,SLC5A3,ST8SIA6,STAT3,ALDH1A1,B3GALT2,CPT1C,SCARB2,SYNJ2,NGF,DGKG,B3GAT2,DGAT2,GPI,NPY,SST,SH3KBP1,ALG1,NTSR2,CTNNB1,SIK3,PRKG1,PITPNM3,APP,MAS1,NAGLU,FGF2,RORA,PHKG2,UST,ISYNA1,SELENOI,FUT9,CLU,PPP1R15A,WDTC1,AGPAT4,SMPD4,CHPT1,MTMR4,DSE,ZBTB20,PER2,NR1D1,B4GAT1,PC,LCT,MTM1,GALK1,LDLR,PPP1R3C,DGKH,GFPT1,IGFBP3,CAMKK2,GLYCTK,PGM3,FOXO1,SYN…	93
Cell Cycle	fission	Fission	0.000834		0.574		0.583	MIEF1,GIPC1,MYO19,ITSN1,STX2,CORO1C,GAS5,DDHD1,EPN1,CYRIB,MFN2,KIF5B,KLF5,INF2,LRRK2,BCAP31	16
Cell Cycle	cell cycle progression	Cell cycle progression	0.000892		0.494		0.526	NCOR2,RIC8A,ERBB4,CD72,INHA,CHFR,RASSF3,CSE1L,INHBA,MFN2,EIF3E,FRS2,JADE2,TTYH1,NUDCD3,SKIL,SST,KLHL2,ANAPC2,CTNNB1,PTPMT1,EZR,ALK,TIMP2,AR,CLU,PTK2B,BIRC6,CAMK2G,TWIST2,TP73,STAT5B,GTF2H1,JUN,NEK7,RUVBL1,PBRM1,ZBTB20,NEK9,TADA2A,PPP2R3A,PGR,ARRB1,SQLE,DLC1,PER3,SUV39H1,IGFBP3,NCOR1,FOXO1,PDGFRB,PROX1,CDK7,NUP98,PAK1,DBI,Celf1,BRAP,CAMK4,PPP2R2A,STARD9,MAD2L1,SND1,PTPRK,CHAF1A,HSP90AB1,AXL,ZNRD2,…	141
Cell Death and Survival	cell viability	Cell viability	3.62e-11		-1.63		-1.532	SOS2,Hspa1b,ERBB4,XRCC1,NFS1,MAPK10,DEPTOR,MFAP1,SREBF2,AK3,ADCY1,CSE1L,LSS,EIF3E,RAB27B,GAMT,ARID1B,WDR1,NPY,SST,SH3KBP1,CTNNB1,SIAH2,SMARCC2,PLCD3,AR,MAP3K21,CLU,BIRC6,CAMK2G,NRP1,TP73,POU2F2,ZMYND8,SERPINI1,ANAPC4,RUVBL1,PBRM1,HMGCR,PPP2R3A,NR1D1,CNTFR,FKBP5,DCC,KIF5A,EIF4A1,ASF1A,CDK7,PPM1L,PTPRO,PLAT,PPP2R2A,SND1,PHLDA1,GSE1,SPRN,RASD2,THRSP,MTMR12,TET2,SHD,PPFIA3,HSP90AB1,APEX1,STK26,PPM1D,…	256
Cell Death and Survival	survival	Cell survival	7.37e-11		-1.405		-1.308	SOS2,Hspa1b,ERBB4,XRCC1,NFS1,MAPK10,DEPTOR,MFAP1,SREBF2,AK3,ADCY1,CSE1L,LSS,EIF3E,RAB27B,GAMT,ARID1B,WDR1,NPY,SST,SH3KBP1,CTNNB1,SIAH2,JUP,SMARCC2,PLCD3,AR,MAP3K21,CLU,BIRC6,CAMK2G,NRP1,TP73,POU2F2,ZMYND8,SERPINI1,ANAPC4,RUVBL1,PBRM1,HMGCR,PPP2R3A,NR1D1,CNTFR,PEA15,FKBP5,DCC,KIF5A,EIF4A1,ASF1A,CDK7,PPM1L,PTPRO,PLAT,PPP2R2A,SND1,PHLDA1,GSE1,SPRN,RASD2,THRSP,MTMR12,TET2,SHD,PPFIA3,HSP90AB1,APEX1,ST…	263
Cell Death and Survival	apoptosis	Apoptosis	1.37e-09		0.696		0.642	ERBB4,XRCC1,SREBF2,ITGA7,SLC9A6,RASSF3,FRS2,SCARB2,MTO1,SST,SPOCK1,CTNNB1,NOVA1,PLCD3,MTA2,BIRC6,CAMK2G,NRP1,ZNF423,FEZF2,RUVBL1,NR1D1,PEA15,FKBP5,DCC,OLFM1,NUP98,ADRB1,PLAT,SLC30A10,TET2,FURIN,PRICKLE1,MTCH2,SAMD4A,ERC1,TOMM22,CABLES1,STAT3,NSG1,B3GALT2,Miat,PPP2R1B,DVL2,BCOR,COL4A1,RETREG1,PARK7,RCAN1,PRKG1,SOD1,RACGAP1,GMPPA,SRCAP,CABIN1,CD55,KLF5,UFL1,LAMA5,ETS2,MTM1,LCMT1,SETX,GRIA3,TASP1,TE…	394
Cell Death and Survival, Cellular Compromise, Neurological Disease, Organismal Injury and Abnormalities, Tissue Morphology	degeneration	Degeneration of motor axons	0.000863					SOD1,KIF5A,COL25A1	3
Cell Death and Survival, Nervous System Development and Function, Organismal Injury and Abnormalities	cell viability	Cell viability of nervous tissue cell lines	7.56e-05		1.342		1.384	HMGCS1,CDK7,RCAN1,NFS1,HMGCR,SOD1,APP,ATP6V1C1,GUK1,PPP2R2A,LSS,EPRS1,RASD2,SQLE,MVK,SKP1,DCPS,CDK12,PLPPR2,NDUFS8	20
Cell Death and Survival, Organismal Injury and Abnormalities	necrosis	Necrosis	7.66e-13		-0.252		-0.287	ERBB4,XRCC1,SREBF2,ITGA7,SLC9A6,RASSF3,LSS,RAB27B,MTO1,NUDCD3,NT5C2,SST,SPOCK1,FKBPL,CTNNB1,NOVA1,MTA2,BIRC6,CAMK2G,NRP1,ZNF423,FEZF2,RUVBL1,NPC2,NR1D1,PEA15,FKBP5,DCC,Nos1ap,TRPM4,CDK7,NUP98,ADRB1,BRAP,PLAT,SLC30A10,RASD2,GART,TET2,FURIN,NUP188,MTCH2,MICU1,CABLES1,STAT3,B3GALT2,Miat,PPP2R1B,DVL2,BCOR,DHCR7,COL4A1,RETREG1,PARK7,RCAN1,PRKG1,SOD1,RACGAP1,CREB3L1,GMPPA,RELCH,SRCAP,CABIN1,CD55,KLF5,C…	424
Cell Death and Survival, Organismal Injury and Abnormalities	cell death	Neuronal cell death	4.07e-09		-0.043		-0.043	CAMK2B,NFS1,MAPK10,PLA2G7,GUK1,ADCY1,LSS,INHBA,MFN2,GRM4,TSHZ3,KCND2,LRPAP1,SH3KBP1,CTNNB1,ALK,NOVA1,AR,CLU,PTK2B,NRP1,AGRN,TP73,CADPS2,LIMS1,KCNQ3,MAOB,SERPINI1,JUN,Ppp1cc,AMIGO2,FEZF2,SNAP25,HMGCR,NR1D1,CNTFR,PEA15,ARRB1,SQLE,SLC6A8,DCC,AGAP3,NDUFS8,FOXO1,INPP5A,PEG3,MT-ND4,HTR2A,Nos1ap,TRPM4,ITSN1,CDK7,PAK1,CAMK4,PLAT,PPP2R2A,P2RX7,RASD2,KLF7,HSP90AB1,AXL,LMO4,NPC1,NFATC2,SEL1L,ELAVL4,MAP2K1,P…	125
Cell Death and Survival, Organismal Injury and Abnormalities	apoptosis	Apoptosis of neurons	3.56e-05		1.131		1.098	MAPK10,SEL1L,PLA2G7,ELAVL4,MAP2K1,PRDX1,KCNJ6,ADCY1,PCDHGA2,GRM4,B3GALT2,KCND2,MAP1B,UNC5B,LRPAP1,COL25A1,NGF,GPI,KSR1,SH3KBP1,RETREG1,PARK7,CTNNB1,RCAN1,SOD1,APP,FGF2,NOVA1,AR,CLU,PTK2B,NRP1,AGRN,TP73,KCNQ3,FOXO3,JUN,AMIGO2,NEUROD1,FEZF2,NR1D1,CNTFR,PEA15,ARRB1,KCNQ2,PTGDS,GRIA2,TRIM2,Nrbp2,PCP4,FOXO1,ADCYAP1R1,MT-ND4,HTR2A,ITSN1,ID2,CAMK4,PLAT,EPHA7,LYNX1,P2RX7,NDEL1,NCSTN,PCDHGB6,KLF7,MFSD2A,M…	71
Cell Death and Survival, Organismal Injury and Abnormalities	cell death	Cell death of central nervous system cells	0.000391		0.214		0.21	JUN,NPC1,MAPK10,SEL1L,MAP2K1,KCNJ6,ETS2,PEA15,ADCY1,MFN2,BEX3,KCND2,GRIA2,MAP1B,LRPAP1,NGF,TTLL1,FOXO1,INPP5A,PEG3,KSR1,Nos1ap,TRPM4,SH3KBP1,RETREG1,PARK7,ITSN1,PAK1,SOD1,APP,PLAT,RIT1,AR,CLU,NRP1,TP73,MAPK1,CADPS2,LRRK2,FOXO3,GDA,SERPINI1,ADORA1,GJA1	44
Cell Morphology	shape change	Shape change of neurites	5.11e-14		0.751		0.8	CAMK2B,ERBB4,ELAVL4,DYRK1A,RAI1,SLC9A6,ELFN1,TNR,MFN2,STAT3,NSG1,CPT1C,SEMA3C,ARID1B,MAP1B,FGF13,EPHA5,LRPAP1,COL25A1,NGF,PTPRS,SKIL,RAPGEF2,LZTS3,RPS6,EPHB3,CTNNB1,NUAK1,Fnbp1l,PRKG1,EZR,ADAMTS3,SOD1,TIAM1,NGEF,APP,FGF2,GABRB3,SEMA3D,MAPK6,MYO5B,SCN1A,NRP1,AGRN,ICAM5,CDKL5,LRRK2,ZMYND8,NEUROD1,LGI1,NDN,TBR1,PBRM1,CHN1,CRMP1,MAGI2,RAPH1,PEX14,SULT4A1,DSCAM,SEPTIN11,DCC,CAMKK2,CUX2,SFMBT1,RELN,TME…	88
Cell Morphology	sprouting	Sprouting	4.17e-12		0.997		1.047	CAMK2B,ERBB4,DYRK1A,SLC9A6,ELFN1,MFN2,ARID1B,EPHA5,LRPAP1,SKIL,RAPGEF2,LZTS3,NPY,FKBPL,CTNNB1,Fnbp1l,EZR,CORO1C,TIAM1,NGEF,MAPK6,ADAMTS1,NRP1,AGRN,ZMYND8,JUN,LGI1,NDN,PBRM1,CHN1,CRMP1,MAGI2,PEX14,EMB,DSCAM,SEPTIN11,DCC,RELN,TMEM108,APBA1,ITSN1,PROX1,PAK1,CAMK4,CPNE9,PLAT,LIFR,CPEB3,P2RX7,ACSL4,KNDC1,ADGRB1,SDK1,PFN2,ELAVL4,RAI1,TNR,STAT3,NSG1,CPT1C,SEMA3C,MAP1B,UNC5B,FGF13,COL25A1,NGF,PTPRS,SEMA5…	99
Cell Morphology	morphology	Morphology of cellular protrusions	3.35e-08					NPC1,SSX2IP,ERBB4,MAPK10,ELFN1,MFN2,CPT1C,KLC1,ARID1B,MAP1B,LRPAP1,NGF,MT-ND6,ARSA,SEMA5A,ESPN,MME,EPHB3,CTNNB1,RCAN1,KIAA0586,SOD1,TIAM1,APP,FGF2,TIMP2,RAB8B,AR,SCN1A,IFT46,ZNF423,ICAM5,TP73,CADPS2,PRMT8,CDKL5,NHLRC2,LRRK2,MGLL,GJA1,SUN2,CDC14A,LGI1,TBP,FEZF2,CHN1,MAGI2,DSCAM,SEPTIN11,DCC,KIF5A,CAMKK2,FSCN1,APBA1,ITSN1,CTTN,PAK1,CAMK4,DAAM1,EPHA7,ARX,CPEB3,NDEL1,KNDC1,CNTN1,ADGRB1,CTNNBIP1,PFN2,…	69
Cell Morphology	shape change	Shape change of axons	9.84e-07		1.242		1.266	RELN,EPHB3,NUAK1,TBR1,Fnbp1l,PRKG1,EZR,SOD1,APP,PLAT,FGF2,SEMA3D,PEX14,SLC9A6,STAT3,NRP1,DCC,CHRNA1,FGF13,AGRN,COL25A1,NGF,SKIL	23
Cell Morphology	enlargement	Enlargement of cells	1.7e-05					NFATC2,EXT1,DEPTOR,INHA,MAP2K1,DYRK1A,INHBA,MFN2,STAT3,KCND2,KLC1,CARD6,JARID2,GALNT4,NGF,MT-ND6,EGFR,PARK7,CTNNB1,TCF4,PRKG1,EZR,SOD1,TIAM1,APP,FGF2,AR,CABIN1,RPS6KA2,MYLK,ZNF260,CDK12,FOXO3,CDK13,GJA1,SUN2,SPTAN1,JUN,MAGI2,ECE1,FOXO1,TRPM4,PDGFRB,CDK7,CTTN,RAP1GDS1,ADRB1,PPIA,DBI,MFGE8,ING1,PARVB,SMAD9,P2RX7,NFATC3,TCF15,MFSD2A,MAPK1,SHC1,RYR2,ADORA1,MMP14	62
Cell Morphology, Cell-To-Cell Signaling and Interaction, Nervous System Development and Function	plasticity	Plasticity of synapse	8.68e-06		-1.532		-1.506	CAMK2B,GIPC1,CACNB4,ELFN1,KCNQ2,ATP2B2,GRIA3,SYP,TSPOAP1,CAMK2N2,GRIA2,PCP4,PCDH8,CDH11,RAPGEF2,IGSF11,KSR1,MME,KIF17,APP,PLAT,ITPKA,CPEB3,ADGRB1,PTK2B,CAMK2G,PPFIA3,KCNQ3	28
Cell Morphology, Cellular Assembly and Organization	elongation	Elongation of cellular protrusions	0.000352		0.272		0.29	ESPN,PRAG1,Fnbp1l,ADAMTS3,FGF2,ITGA7,NDEL1,GNAS,BEX3,DCC,MAP1B,AGRN,ICAM5,CAMKK2,NGF,KIF1C,PFN2	17
Cell Morphology, Cellular Assembly and Organization, Cellular Development, Cellular Function and Maintenance, Cellular Growth and Proliferation, Embryonic Development, Nervous System Development and Function, Organismal Development, Tissue Development	branching	Branching of neurites	1.59e-13		0.501		0.55	CAMK2B,ERBB4,ELAVL4,DYRK1A,RAI1,SLC9A6,ELFN1,TNR,MFN2,STAT3,NSG1,CPT1C,SEMA3C,ARID1B,MAP1B,FGF13,EPHA5,LRPAP1,COL25A1,NGF,SKIL,RAPGEF2,LZTS3,PTPRS,RPS6,EPHB3,CTNNB1,NUAK1,Fnbp1l,PRKG1,EZR,ADAMTS3,SOD1,TIAM1,NGEF,APP,FGF2,GABRB3,SEMA3D,MAPK6,MYO5B,SCN1A,AGRN,ICAM5,CDKL5,LRRK2,ZMYND8,NEUROD1,LGI1,NDN,PBRM1,CHN1,CRMP1,MAGI2,RAPH1,PEX14,SULT4A1,DSCAM,SEPTIN11,DCC,CAMKK2,CUX2,SFMBT1,RELN,TMEM108,APBA1…	86
Cell Morphology, Cellular Assembly and Organization, Cellular Development, Cellular Function and Maintenance, Cellular Growth and Proliferation, Embryonic Development, Nervous System Development and Function, Organismal Development, Tissue Development	branching	Dendritic growth/branching	7.89e-10		-0.016		0.028	CAMK2B,ERBB4,ELAVL4,DYRK1A,RAI1,SLC9A6,ELFN1,TNR,MFN2,NSG1,CPT1C,ARID1B,EPHA5,NGF,PTPRS,RAPGEF2,LZTS3,RPS6,EPHB3,CTNNB1,ADAMTS3,TIAM1,NGEF,APP,GABRB3,MAPK6,MYO5B,SCN1A,AGRN,ICAM5,CDKL5,LRRK2,ZMYND8,NEUROD1,LGI1,NDN,PBRM1,CHN1,CRMP1,MAGI2,RAPH1,SULT4A1,DSCAM,SEPTIN11,CAMKK2,CUX2,SFMBT1,RELN,TMEM108,APBA1,ITSN1,SHANK1,PAK1,CAMK4,CPNE9,RIT1,ITPKA,CPEB3,P2RX7,ACSL4,KNDC1,CPNE6,ADGRB1,SDK1,MAPK1,PFN2,…	68
Cell Morphology, Cellular Assembly and Organization, Cellular Development, Cellular Function and Maintenance, Cellular Growth and Proliferation, Embryonic Development, Nervous System Development and Function, Organismal Development, Tissue Development	branching	Branching of axons	1.96e-06		0.826		0.848	RELN,EPHB3,NUAK1,Fnbp1l,PRKG1,EZR,SOD1,APP,PLAT,FGF2,SEMA3D,PEX14,SLC9A6,STAT3,DCC,CHRNA1,FGF13,AGRN,COL25A1,NGF,SKIL	21
Cell Morphology, Cellular Assembly and Organization, Cellular Development, Cellular Function and Maintenance, Cellular Growth and Proliferation, Embryonic Development, Nervous System Development and Function, Organismal Development, Tissue Development	formation	Formation of dendritic spines	4.12e-06		-0.905		-0.87	CAMK2B,NDN,PBRM1,CHN1,SLC9A6,TNR,MFN2,ARID1B,EPHA5,CUX2,PTPRS,LZTS3,RELN,ITSN1,EPHB3,SHANK1,PAK1,TIAM1,NGEF,APP,ITPKA,CPEB3,MAPK6,MYO5B,ACSL4,SDK1,CDKL5,LRRK2,ZMYND8	29
Cell Morphology, Cellular Assembly and Organization, Cellular Development, Cellular Function and Maintenance, Cellular Growth and Proliferation, Embryonic Development, Nervous System Development and Function, Organismal Development, Tissue Development	growth	Growth of dendrites	8.58e-05		-0.842		-0.818	RELN,RPS6,ERBB4,PAK1,APP,CAMK4,ELAVL4,RIT1,RAPH1,P2RX7,KNDC1,NSG1,ARID1B,ICAM5,NGF,CDKL5	16
Cell Morphology, Cellular Assembly and Organization, Cellular Development, Cellular Function and Maintenance, Cellular Growth and Proliferation, Embryonic Development, Nervous System Development and Function, Organismal Development, Tissue Development	morphogenesis	Morphogenesis of dendritic spines	0.000462		-0.113		-0.091	RELN,CAMK2B,EPHB3,SHANK1,CHN1,TIAM1,NGEF,ITPKA,MYO5B,MFN2,EPHA5,LRRK2,CUX2,LZTS3	14
Cell Morphology, Cellular Assembly and Organization, Cellular Development, Cellular Function and Maintenance, Cellular Growth and Proliferation, Embryonic Development, Nervous System Development and Function, Organismal Development, Tissue Development, Tissue Morphology	morphology	Morphology of dendritic spines	8.27e-05					APBA1,ITSN1,EPHB3,PAK1,CHN1,TIAM1,APP,MAGI2,CPEB3,ELFN1,DSCAM,ADGRB1,SCN1A,SEPTIN11,CPT1C,ARID1B,ICAM5,CAMKK2,PFN2	19
Cell Morphology, Cellular Assembly and Organization, Cellular Development, Cellular Function and Maintenance, Cellular Growth and Proliferation, Embryonic Development, Nervous System Development and Function, Organismal Development, Tissue Development, Tissue Morphology	density	Density of dendritic spines	0.000244		0.351		0.369	LGI1,NDN,ERBB4,PAK1,CHN1,TIAM1,APP,CRMP1,GABRB3,DYRK1A,RAI1,MFN2,DSCAM,ADGRB1,SEPTIN11,SDK1,MAPK1,RYR2,GDA,SFMBT1	20
Cell Morphology, Cellular Assembly and Organization, Cellular Development, Cellular Function and Maintenance, Cellular Growth and Proliferation, Nervous System Development and Function, Organismal Development, Tissue Development	neuritogenesis	Neuritogenesis	1.68e-21		-1.093		-1.034	CAMK2B,KCNJ2,ERBB4,DYRK1A,ENC1,SLC9A6,ADCY1,ELFN1,INHBA,MFN2,GRM4,SCARB2,ARID1B,EPHA5,LRP12,SLC9A5,LRPAP1,DGKG,SKIL,RAPGEF2,LZTS3,NTM,SPOCK1,ANAPC2,ADGRB3,CTNNB1,Fnbp1l,EZR,AHI1,ALK,TIAM1,NGEF,MAPK6,ADAMTS1,TBC1D23,AR,CLU,PTK2B,PTPRG,CAMK2G,NRP1,MRTFB,AGRN,ZMYND8,SERPINI1,JUN,EFEMP1,LGI1,NDN,FAT3,FEZF2,TBR1,PBRM1,SNAP25,CHN1,CRMP1,MPDZ,MAGI2,HDGFL3,PEX14,RAB3IL1,DSCAM,SEPTIN11,DCC,ECE1,RELN,ADAM2…	167
Cell Morphology, Cellular Assembly and Organization, Cellular Development, Cellular Function and Maintenance, Cellular Growth and Proliferation, Nervous System Development and Function, Organismal Development, Tissue Development	branching	Branching of neurons	7.47e-14		0.46		0.508	CAMK2B,ERBB4,ELAVL4,DYRK1A,RAI1,SLC9A6,ELFN1,TNR,MFN2,STAT3,NSG1,CPT1C,SEMA3C,ARID1B,MAP1B,FGF13,EPHA5,LRPAP1,COL25A1,NGF,PTPRS,SKIL,RAPGEF2,LZTS3,RPS6,EPHB3,CTNNB1,NUAK1,Fnbp1l,PRKG1,EZR,ADAMTS3,SOD1,TIAM1,NGEF,APP,FGF2,GABRB3,SEMA3D,MAPK6,MYO5B,SCN1A,AGRN,ICAM5,CDKL5,LRRK2,ZMYND8,JUN,NEUROD1,LGI1,NDN,PBRM1,CHN1,CRMP1,MAGI2,RAPH1,PEX14,SULT4A1,DSCAM,SEPTIN11,DCC,CAMKK2,CUX2,SFMBT1,RELN,TMEM108,A…	88
Cell Morphology, Cellular Assembly and Organization, Cellular Development, Cellular Function and Maintenance, Cellular Growth and Proliferation, Nervous System Development and Function, Organismal Development, Tissue Development	formation	Formation of dendrites	5.59e-09		-1.345		-1.307	CAMK2B,NR2E1,CUL7,ELAVL4,SLC9A6,TNR,MFN2,ARID1B,MAP1B,EPHA5,NGF,DGKG,PTPRS,RAPGEF2,LZTS3,ANAPC2,ADGRB3,EPHB3,CTNNB1,PRKG1,ALK,TIAM1,NGEF,SLITRK5,APP,MAPK6,MYO5B,NRP1,CDKL5,LRRK2,ZMYND8,DAB1,NDN,FAT3,FEZF2,PBRM1,CHN1,MPDZ,RAPH1,DSCAM,DCC,CUX2,Cux1,RELN,ITSN1,SHANK1,PAK1,ITPKA,CPEB3,ACSL4,KNDC1,KLF7,SDK1,MFSD2A,PRICKLE1	55
Cell Morphology, Cellular Assembly and Organization, Cellular Development, Cellular Function and Maintenance, Cellular Growth and Proliferation, Nervous System Development and Function, Organismal Development, Tissue Development	axonogenesis	Axonogenesis	1.22e-05		0.259		0.287	JUN,KCNJ2,DAB1,NDN,CHN1,ATL1,MAP2K1,PEX14,SLC9A6,ADCY1,STAT3,DCC,MAP1B,FGF13,COL25A1,NGF,SKIL,RELN,EPHB3,NUAK1,Fnbp1l,PRKG1,EZR,SOD1,TIAM1,SLITRK5,APP,PLAT,FGF2,SEMA3D,UST,CNTN2,NDEL1,ADGRB1,KLF7,SLITRK2,NRP1,CHRNA1,ARHGEF28,AGRN,LNX1,HSP90AB1,PRICKLE1	43
Cell Morphology, Cellular Assembly and Organization, Cellular Function and Maintenance	formation	Formation of cellular protrusions	1.46e-26		0.397		0.476	KCNJ2,EXOC4,ERBB4,ENC1,SLC9A6,ADCY1,INHBA,GRM4,RAB27B,SCARB2,ARID1B,NUDCD3,DGKG,SPOCK1,ANAPC2,EPHB6,CTNNB1,Fnbp1l,ENAH,MAPK6,TBC1D23,AR,ABLIM3,ACP1,CLU,CAMK2G,NRP1,ZNF423,TP73,ZMYND8,SERPINI1,EFEMP1,LGI1,FEZF2,PBRM1,CHN1,MAGI2,PEX14,RAB3IL1,DCC,KIF5A,RELN,ADAM22,TMEM108,CROCC,ITSN1,TENM3,PRUNE2,PTPRO,CPNE9,PLAT,CEP126,LIFR,ACSL4,RAB3IP,DAAM2,MTMR12,HSP90AB1,PFN2,MAP4,PRICKLE1,ERICH3,STK26,EXT1,NR…	236
Cell Morphology, Cellular Assembly and Organization, Cellular Function and Maintenance	extension	Extension of cellular protrusions	7.54e-07		-0.546		-0.507	Ppp1cc,NDN,ERBB4,LHX2,RAPH1,ARRB1,SLC9A6,INHBA,TNR,FLT1,MAP1B,UNC5B,LRPAP1,NGF,PTPRS,RAPGEF2,OLFM1,SEMA5A,RELN,TMEM108,ANAPC2,CTTN,CTNNB1,PAK1,AHI1,TIAM1,APP,CAMK4,CPNE9,PLAT,FGF2,DAAM1,MYO5B,NDEL1,ATP5MC1,KNDC1,CPNE6,NRP1,GPR12,CDKL5,HSP90AB1,AXL,MGLL,SPTAN1	44
Cell Morphology, Cellular Assembly and Organization, Cellular Function and Maintenance	transmembrane potential	Transmembrane potential of cellular membrane	0.000473					TRPM4,ASIC1,NTSR2,CACNB4,SOD1,DPP6,HR,CACNA1I,HCN2,CACNG2,KCNQ2,SCN1A,CHRNA1,KIF5B,CACNA1G,CHRNA4,POPDC3,LRRK2	18
Cell Morphology, Cellular Assembly and Organization, Cellular Function and Maintenance, Nervous System Development and Function	extension	Extension of neurites	3.91e-05		-1.278		-1.246	Ppp1cc,NDN,ERBB4,LHX2,RAPH1,SLC9A6,TNR,MAP1B,LRPAP1,NGF,PTPRS,RAPGEF2,OLFM1,SEMA5A,RELN,TMEM108,ANAPC2,CTTN,PAK1,AHI1,TIAM1,APP,CPNE9,PLAT,MYO5B,NDEL1,ATP5MC1,KNDC1,CPNE6,NRP1,GPR12,CDKL5,HSP90AB1,MGLL	34
Cell Morphology, Cellular Assembly and Organization, Cellular Function and Maintenance, Nervous System Development and Function	extension	Extension of axons	9.46e-05		-1.58		-1.565	RELN,ANAPC2,NDN,CTTN,PAK1,LHX2,RAPH1,MYO5B,SLC9A6,NDEL1,ATP5MC1,TNR,NRP1,MAP1B,NGF,CDKL5,HSP90AB1,PTPRS,MGLL,OLFM1,SEMA5A	21
Cell Morphology, Cellular Development	branching	Branching of cells	2.2e-12		0.905		0.959	CAMK2B,ERBB4,DYRK1A,SLC9A6,ELFN1,MFN2,ARID1B,EPHA5,LRPAP1,SKIL,RAPGEF2,LZTS3,CTNNB1,Fnbp1l,EZR,TIAM1,NGEF,TIMP2,MAPK6,AGRN,ZMYND8,JUN,LGI1,NDN,PBRM1,CHN1,CRMP1,MAGI2,PEX14,DSCAM,SEPTIN11,DCC,RELN,TMEM108,APBA1,ITSN1,PROX1,PAK1,CAMK4,CPNE9,PLAT,LIFR,CPEB3,P2RX7,ACSL4,KNDC1,ADGRB1,SDK1,PFN2,ELAVL4,RAI1,TNR,STAT3,NSG1,CPT1C,SEMA3C,MAP1B,UNC5B,FGF13,COL25A1,NGF,PTPRS,RPS6,EPHB3,NUAK1,PRKG1,ADAMTS3,SO…	96
Cell Morphology, Cellular Development, Cellular Growth and Proliferation, Nervous System Development and Function, Organismal Development, Tissue Development	morphogenesis	Morphogenesis of neurons	6.1e-23		-1.093		-1.034	CAMK2B,KCNJ2,ERBB4,IFT56,DYRK1A,ENC1,SLC9A6,ADCY1,ELFN1,INHBA,MFN2,GRM4,SCARB2,ARID1B,EPHA5,LRP12,SLC9A5,LRPAP1,DGKG,SKIL,RAPGEF2,LZTS3,NTM,SPOCK1,ANAPC2,ADGRB3,CTNNB1,Fnbp1l,EZR,AHI1,ALK,TIAM1,NGEF,MAPK6,ADAMTS1,TBC1D23,AR,CLU,PTK2B,PTPRG,CAMK2G,NRP1,MRTFB,AGRN,ZMYND8,SERPINI1,JUN,EFEMP1,LGI1,NDN,FAT3,FEZF2,TBR1,PBRM1,SNAP25,CHN1,CRMP1,MPDZ,MAGI2,HDGFL3,PEX14,RAB3IL1,DSCAM,SEPTIN11,DCC,ECE1,UNK,…	172
Cell Morphology, Cellular Function and Maintenance	repair	Repair of cells	0.000148		-1.361		-1.319	KAT2B,PPM1D,PBRM1,PGAM1,ATAD2B,HMGN1,NR1D1,PRKACB,DYRK1A,EHD4,EGFR,UBE2O,REV1,CTNNB1,DYRK1B,APP,RACGAP1,FGF2,FANCM,DEK,BLM,AR,SHLD2,SRCAP,TACC3,MAP3K21,UCHL3,APEX1,ARID1A,DCLRE1C,ZMYND8	31
Cell Morphology, Cellular Function and Maintenance	transmembrane potential	Transmembrane potential	0.000421	Decreased	-2.609		-2.609	CLDN10,MTCH2,ASIC1,CACNB4,DPP6,HR,SLC25A33,TOMM22,CACNA1I,HCN2,MYT1L,KCNQ2,MFN2,ATP5PO,KIF5B,TRIB2,NGF,FOXO1,SST,TRPM4,PARK7,ITSN1,NTSR2,NUAK1,ADRB1,SOD1,PIM2,APP,FGF2,AR,CACNG2,SCN1A,AP2A2,CHRNA1,COL4A2,CACNA1G,TP73,CHRNA4,POPDC3,LRRK2,ARID1A,FOXO3,SHC1,BCAP31,OGA	45
Cell Morphology, Cellular Function and Maintenance, DNA Replication, Recombination, and Repair	double-stranded DNA break repair	Double-stranded DNA break repair of cells	0.000293		-1.313		-1.282	EGFR,PPM1D,REV1,CTNNB1,PBRM1,PGAM1,DYRK1B,APP,ATAD2B,FGF2,NR1D1,PRKACB,DEK,BLM,AR,SHLD2,SRCAP,TACC3,MAP3K21,UCHL3,ARID1A,DCLRE1C	22
Cell Morphology, Nervous System Development and Function	innervation	Innervation	6.19e-05		-0.637		-0.611	NDN,NFATC2,ERBB4,GAD1,TBR1,CHN1,DOK7,ITGA7,GRIA2,DCC,COL25A1,NGF,NPY,EGFR,TENM3,EPHB3,MYCBP2,SOD1,GABRB3,SMAD9,NFATC3,KLF7,CHRNA1,AGRN,MAPK1,FRZB,ARID1A	27
Cell Morphology, Nervous System Development and Function, Neurological Disease, Organismal Injury and Abnormalities, Tissue Morphology	abnormal morphology	Abnormal morphology of neurons	5.29e-08					ERBB4,DOK7,DYRK1A,ELFN1,ATP2B2,TNR,STAT3,KCND2,CPT1C,PEX2,SCARB2,MAP1B,SLC9A5,LRPAP1,COL25A1,NGF,DVL2,PTPRS,DHCR7,ARSA,SEMA5A,CADPS,RETREG1,PARK7,MME,EPHB3,AHI1,SOD1,APP,NAGLU,FGF2,OAT,AR,LRRTM1,SCN1A,ZNF423,AGRN,TP73,PPP1R15A,CADPS2,PRMT8,LRRK2,MAOB,GJA1,SUN2,CDC14A,SH3GL3,NEUROD1,LGI1,NDN,FAT3,GAD1,PLXNC1,CRMP1,SPARCL1,MAGI2,CNTFR,DSCAM,LDLR,PPP1R3C,ECE1,KIF5A,ZSWIM6,CDH23,CAMKK2,ADAM22,IRS2,ID…	94
Cell Morphology, Nervous System Development and Function, Neurological Disease, Organismal Injury and Abnormalities, Tissue Morphology	abnormal morphology	Abnormal morphology of dendrites	0.000203					ERBB4,APP,CAMK4,CPEB3,KNDC1,ELFN1,CNTN1,SCN1A,CPT1C,MAP1B,ZNF423,TP73,CADPS2,PRMT8,CAMKK2,LRRK2,PFN2,SUN2,SEMA5A	19
Cell Morphology, Nervous System Development and Function, Organ Morphology, Organismal Development, Tissue Morphology	morphology	Morphology of brain cells	0.000236					NEUROD1,LGI1,TBR1,CRMP1,SPARCL1,DYRK1A,ATP2B2,PPP1R3C,PEX2,MAP1B,ARSA,MYCBP2,SHANK1,APP,CAMK4,NAGLU,FGF2,CPEB3,NDEL1,KNDC1,CNTN1,KLF7,SCN1A,PPP1R15A,APEX1,SUN2	26
Cell Morphology, Nervous System Development and Function, Organismal Development, Tissue Morphology	morphology	Morphology of central nervous system cells	1.06e-05					NEUROD1,LGI1,TBR1,CRMP1,SPARCL1,DYRK1A,PEA15,ATP2B2,LDLR,PPP1R3C,PEX2,MAP1B,NGF,DHCR7,ARSA,EGFR,MYCBP2,SHANK1,ABR,APP,CAMK4,NAGLU,FGF2,LIFR,CPEB3,CNTN2,NDEL1,KNDC1,CNTN1,KLF7,SCN1A,PPP1R15A,APEX1,SUN2	34
Cell Morphology, Nervous System Development and Function, Tissue Morphology	morphology	Morphology of neurons	9.81e-11					ERBB4,MAPK10,DOK7,DYRK1A,SLC5A3,ELFN1,MFN2,LRBA,KCND2,KLC1,SCARB2,ARID1B,SLC9A5,LRPAP1,CADPS,MME,CTNNB1,AHI1,TIAM1,TIMP2,OAT,AR,LRRTM1,ZNF423,AGRN,TP73,CADPS2,MAOB,LGI1,NDN,FAT3,FEZF2,GAD1,CHN1,CRMP1,MAGI2,CNTFR,DSCAM,PPP1R3C,SEPTIN11,ECE1,KIF5A,CDH23,ADAM22,APBA1,ITSN1,MYCBP2,PAK1,FBXO2,CAMK4,PLAT,LIFR,CPEB3,KNDC1,CNTN1,ADGRB1,KLF7,SLITRK2,APEX1,PFN2,NPC1,RAB3B,OTOGL,ATP2B2,TNR,STAT3,CPT1C,PEX2,…	122
Cell Morphology, Nervous System Development and Function, Tissue Morphology	morphology	Morphology of dendrites	1.82e-07					TBP,FEZF2,ERBB4,CHN1,MAGI2,ELFN1,DSCAM,SEPTIN11,CPT1C,ARID1B,MAP1B,CAMKK2,NGF,SEMA5A,APBA1,ITSN1,EPHB3,CTNNB1,PAK1,TIAM1,APP,CAMK4,EPHA7,CPEB3,AR,KNDC1,CNTN1,ADGRB1,SCN1A,ZNF423,ICAM5,TP73,CADPS2,PRMT8,LRRK2,PFN2,SUN2	37
Cell Morphology, Nervous System Development and Function, Tissue Morphology	morphology	Morphology of neurites	1.58e-06					NPC1,ERBB4,MAPK10,ELFN1,MFN2,CPT1C,KLC1,ARID1B,MAP1B,LRPAP1,NGF,MT-ND6,ARSA,SEMA5A,MME,EPHB3,CTNNB1,RCAN1,SOD1,TIAM1,APP,TIMP2,AR,SCN1A,ZNF423,ICAM5,TP73,CADPS2,PRMT8,CDKL5,LRRK2,GJA1,SUN2,LGI1,TBP,FEZF2,CHN1,MAGI2,DSCAM,SEPTIN11,KIF5A,CAMKK2,APBA1,ITSN1,PAK1,CAMK4,EPHA7,CPEB3,NDEL1,KNDC1,CNTN1,ADGRB1,PFN2,GLDN	54
Cell Morphology, Organismal Injury and Abnormalities	hypertrophy	Hypertrophy of cells	9.92e-05					NFATC2,EXT1,DEPTOR,INHA,MAP2K1,DYRK1A,INHBA,STAT3,KCND2,CARD6,JARID2,GALNT4,NGF,EGFR,PARK7,CTNNB1,TCF4,PRKG1,SOD1,TIAM1,APP,FGF2,AR,CABIN1,RPS6KA2,ZNF260,CDK12,FOXO3,CDK13,GJA1,SPTAN1,JUN,MAGI2,ECE1,FOXO1,PDGFRB,CDK7,RAP1GDS1,ADRB1,PPIA,DBI,MFGE8,SMAD9,NFATC3,TCF15,MFSD2A,MAPK1,SHC1,RYR2,ADORA1	50
Cell Signaling	small GTPase mediated signal transduction	Small GTPase mediated signal transduction	6.08e-06		0.037		0.04	DAB1,SOS2,PRAG1,ARHGEF10L,SSX2IP,CHN1,SCAI,MAP2K1,NOTCH2,ARRB1,CYRIB,ARHGAP25,MFN2,DLC1,NGF,SH2B2,KCTD13,ADCYAP1R1,RAPGEF2,RELN,KSR1,PLEKHG5,PDGFRB,PARK7,ITSN1,RAB4A,ADRB1,SIAH2,PAK1,ABR,TIAM1,NGEF,BRAP,RACGAP1,FGF2,DOCK3,RIT1,TIMP2,MMD2,FGD3,ARHGEF28,FGD1,ARHGEF40,ARHGAP21,FGD4	45
Cell-To-Cell Signaling and Interaction	synaptic depression	Synaptic depression	0.000488		-1.226		-1.199	CAMK2B,SH3GL3,PRKACB,DYRK1A,PTPN4,Nrxn3,ADCY1,ELFN1,GRIA3,GRIA2,MAP1B,SYNJ1,PARK7,ITSN1,NTSR2,ADCY5,KIF17,APP,CAMK4,CPEB3,CACNG2,PTK2B,MGLL,ADORA1	24
Cell-To-Cell Signaling and Interaction, Cellular Assembly and Organization	formation	Formation of intercellular junctions	3.12e-05		0.561		0.605	LRRN1,CAMK2B,SYNDIG1,ERBB4,DOK7,PCDHB14,IGSF21,Nrxn3,ZYX,INHBA,TNR,SYP,FGF13,NGF,COL4A1,RPS6,ANAPC2,ADGRB3,EPHB3,CTNNB1,JUP,SLITRK5,APP,GABRB3,LRRTM1,ESAM,PTK2B,AGRN,ICAM5,PCDHB16,STAT5B,LRRK2,GJA1,SUN2,AMIGO2,CACNB4,SPARCL1,Podxl,GABPA,PCDHB4,DCC,PCDH8,CUX2,FSCN1,RELN,CDH9,SHANK1,PAK1,EPHA7,CACNG2,CNTN1,ADGRB1,SLITRK2,CHRNA1,PDZRN3	55
Cell-To-Cell Signaling and Interaction, Cellular Assembly and Organization	cell-cell contact	Cell-cell contact	6.97e-05		0.674		0.733	LRRN1,CAMK2B,SYNDIG1,ERBB4,DEPTOR,DOK7,PLA2G7,SLC9A6,Nrxn3,ZYX,INHBA,TTYH1,SLC9A5,LRPAP1,ANAPC2,ADGRB3,CTNNB1,ELMO2,JUP,TIAM1,SBNO2,ACTN1,AR,GABBR2,LRRTM1,CLU,PTK2B,CCDC87,MYLK,AGRN,LIMS1,STAT5B,SPTAN1,AMIGO2,LY6E,HMGCR,MPDZ,Podxl,GABPA,SLC3A2,PCDHB4,DCC,IGFBP3,PCDH8,CDH11,DSCAML1,FOXO1,RELN,NUP98,MYCBP2,PAK1,P2RX7,ACSL4,CACNG2,CNTN1,ADGRB1,SLITRK2,PDZRN3,PRICKLE1,MMP14,NFATC2,MAP2K1,PCDHB14,AAAS…	120
Cell-To-Cell Signaling and Interaction, Cellular Assembly and Organization, Cellular Development, Cellular Function and Maintenance, Cellular Growth and Proliferation, Nervous System Development and Function, Organismal Development, Tissue Development	developmental process	Developmental process of synapse	3.39e-06		0.96		1.004	LRRN1,CAMK2B,SYNDIG1,AMIGO2,ERBB4,CACNB4,DOK7,SPARCL1,PCDHB14,GABPA,IGSF21,Nrxn3,PCDHB4,TNR,SYP,DCC,FGF13,PCDH8,NGF,CUX2,RELN,COL4A1,ANAPC2,ADGRB3,CDH9,EPHB3,CTNNB1,SHANK1,PAK1,SLITRK5,APP,EPHA7,GABRB3,CACNG2,CNTN1,ADGRB1,LRRTM1,SLITRK2,CHRNA1,PDZRN3,AGRN,ICAM5,PCDHB16,LRRK2,SUN2	45
Cell-To-Cell Signaling and Interaction, Cellular Assembly and Organization, Cellular Function and Maintenance	development	Development of gap junctions	1.1e-05		0.439		0.482	LRRN1,CAMK2B,SYNDIG1,AMIGO2,ERBB4,CACNB4,DOK7,SPARCL1,PCDHB14,GABPA,IGSF21,Nrxn3,PCDHB4,TNR,SYP,DCC,FGF13,PCDH8,NGF,CUX2,RELN,COL4A1,ANAPC2,ADGRB3,CDH9,EPHB3,CTNNB1,SHANK1,PAK1,SLITRK5,APP,EPHA7,GABRB3,CACNG2,CNTN1,ADGRB1,LRRTM1,SLITRK2,CHRNA1,PDZRN3,AGRN,ICAM5,PCDHB16,LRRK2,GJA1,SUN2	46
Cell-To-Cell Signaling and Interaction, Cellular Assembly and Organization, Cellular Function and Maintenance	assembly	Assembly of intercellular junctions	2.73e-05		0.345		0.388	LRRN1,CAMK2B,SYNDIG1,ERBB4,DOK7,PCDHB14,IGSF21,Nrxn3,INHBA,TNR,SYP,FGF13,NGF,COL4A1,RPS6,ANAPC2,ADGRB3,EPHB3,CTNNB1,JUP,SLITRK5,APP,GABRB3,LRRTM1,ESAM,AGRN,ICAM5,PCDHB16,LRRK2,GJA1,SUN2,AMIGO2,CACNB4,SPARCL1,Podxl,GABPA,PCDHB4,DCC,PCDH8,CUX2,FSCN1,RELN,CDH9,SHANK1,PAK1,EPHA7,CACNG2,CNTN1,ADGRB1,SLITRK2,CHRNA1,PDZRN3	52
Cell-To-Cell Signaling and Interaction, Cellular Assembly and Organization, Cellular Function and Maintenance	organization	Organization of intercellular junctions	0.000213					GET1,EXT1,CTNNB1,PTPRO,APP,SPARCL1,MALAT1,SLC9A6,ELFN1,ATP2B2,TNR,SLC8A2,SLC7A11,LRRTM1,SEPTIN11,SLITRK2,AGRN,LIMS1,SLC6A1,PTPRS,GJA1	21
Cell-To-Cell Signaling and Interaction, Cellular Assembly and Organization, Cellular Function and Maintenance, Tissue Development	organization	Organization of synapse	5.36e-05					GET1,CTNNB1,PTPRO,APP,SPARCL1,MALAT1,SLC9A6,ELFN1,ATP2B2,TNR,SLC8A2,SLC7A11,LRRTM1,SEPTIN11,SLITRK2,AGRN,SLC6A1,PTPRS	18
Cell-To-Cell Signaling and Interaction, Cellular Function and Maintenance, Nervous System Development and Function	paired-pulse facilitation	Paired-pulse facilitation of synapse	0.000414		0.102		0.094	RAB3C,SYP,TSPOAP1,APBA1,UNC13C,GRM4,CADPS2,PFN2,RAB3D,LYNX1,RAB3B	11
Cell-To-Cell Signaling and Interaction, Molecular Transport, Small Molecule Biochemistry	release	Release of neurotransmitter	4.1e-05		-1.02		-1.005	COMT,SNAP25,RAB3B,Nrxn3,KCNQ2,SYP,OSCP1,PCP4,NGF,HTR2A,CADPS,NPY,SST,RAB3C,PARK7,APP,PLAT,GABRB3,AP3M2,TIMP2,RAB3D,RPH3A,GAD2,CHRNA4,PRMT8,ADORA1	26
Cell-To-Cell Signaling and Interaction, Nervous System Development and Function	synaptic transmission	Synaptic transmission	9.45e-17		0.282		0.308	GIPC1,ASIC1,EXOC4,EXT1,ERC1,DPP6,PCDHB14,KCNJ6,Nrxn3,ADCY1,ELFN1,TNR,SYP,GABRA4,STAT3,TSPOAP1,GRM4,KCND2,ARID1B,NGF,PTPRS,DHCR7,NPY,SST,PARK7,CTNNB1,KIF17,ALK,PTPRT,SLITRK5,APP,GABRB3,MYO5B,GABBR2,ELFN2,SCN1A,RPS6KA2,PTK2B,PSMC5,AGRN,PPP1R15A,PCDHB16,PRMT8,CDKL5,KCNQ3,SYT5,SH3GL3,LGI1,GAD1,PDE4A,SNAP25,CACNB4,PCDHB4,KCNQ2,GRIA3,GRIA2,KIF5A,PCDH8,SLC6A1,KCTD13,CDH11,RELN,APBA1,SHANK1,CAMKV,ABR,FBX…	86
Cell-To-Cell Signaling and Interaction, Nervous System Development and Function	neurotransmission	Neurotransmission	1.67e-16		0.608		0.634	EXOC4,DPP6,Nrxn3,ADCY1,ELFN1,GRM4,KCND2,ARID1B,NPY,SST,CTNNB1,KIF17,ALK,GABBR2,PTK2B,AGRN,KCNQ3,MAOB,FGD4,LGI1,GAD1,PDE4A,SNAP25,CACNA1I,GABPA,PCDHB4,KIF5A,PCDH8,SLC6A1,KCTD13,CDH11,FOXO1,RELN,Nos1ap,APBA1,ABR,FBXO2,CAMK4,PLAT,CACNG2,SLC7A11,RASD2,SLITRK2,TUBB2B,CACNA1G,LYPD1,PFN2,HTR4,GIPC1,ASIC1,EXT1,NETO1,ERC1,PCDHB14,KCNJ6,TNR,SYP,GABRA4,STAT3,TSPOAP1,NGF,PTPRS,DHCR7,PARK7,SOD1,PTPRT,SLITRK5,…	99
Cell-To-Cell Signaling and Interaction, Nervous System Development and Function	long-term potentiation	Long-term potentiation	4.52e-12		-0.683		-0.655	CAMK2B,ASIC1,LMO4,ERBB4,DPP6,NR2E1,MAP2K1,PRKACB,DYRK1A,ADCY1,ELFN1,TNR,SYP,TSHZ3,LRPAP1,NGF,DUSP4,NPY,SST,KSR1,EGFR,TCF4,KIF17,SOD1,PTPRT,APP,MAS1,NOVA2,VPS26A,SLC8A2,LRRTM1,PTK2B,PRMT8,SNAP47,MGLL,SNAP25,HMGCR,CRMP1,SIPA1L2,LCMT1,GRIA3,GRIA2,PCP4,CAMKK2,PCDH8,CDH11,SYNJ1,ADCYAP1R1,IGSF11,RELN,ITSN1,ADRB1,PAK1,DBI,CAMK4,PLAT,ITPKA,AP3M2,CACNA1C,MAPK1	60
Cell-To-Cell Signaling and Interaction, Nervous System Development and Function	long-term potentiation	Long-term potentiation of hippocampus	1.11e-06		0.152		0.164	LMO4,ERBB4,LCMT1,ADCY1,TNR,GRIA3,GRIA2,LRPAP1,SYNJ1,ADCYAP1R1,DUSP4,RELN,KSR1,ITSN1,TCF4,ADRB1,APP,CAMK4,PLAT,AP3M2,VPS26A,PTK2B,CACNA1C,MAPK1,PRMT8,MGLL	26
Cell-To-Cell Signaling and Interaction, Nervous System Development and Function	long-term potentiation	Long-term potentiation of cerebral cortex	1.37e-06		0.004		0.019	LMO4,ERBB4,LCMT1,ADCY1,TNR,GRIA3,GRIA2,LRPAP1,SYNJ1,ADCYAP1R1,DUSP4,RELN,KSR1,ITSN1,TCF4,ADRB1,PAK1,APP,CAMK4,PLAT,AP3M2,VPS26A,PTK2B,CACNA1C,MAPK1,PRMT8,MGLL	27
Cell-To-Cell Signaling and Interaction, Nervous System Development and Function	long-term potentiation	Long-term potentiation of brain	1.84e-06		-0.079		-0.062	LMO4,ERBB4,LCMT1,ADCY1,TNR,GRIA3,GRIA2,PCDH8,LRPAP1,SYNJ1,ADCYAP1R1,DUSP4,RELN,KSR1,ITSN1,TCF4,ADRB1,PAK1,APP,CAMK4,PLAT,AP3M2,VPS26A,PTK2B,CACNA1C,MAPK1,PRMT8,MGLL	28
Cell-To-Cell Signaling and Interaction, Nervous System Development and Function	neurotransmission	Neurotransmission of brain cells	5.22e-06		0.532		0.556	SH3GL3,GAD1,SNAP25,ERC1,SLITRK5,FBXO2,APP,CAMK4,CACNG2,GRIA3,SYP,SCN1A,GRIA2,ARID1B,PPP1R15A,PTPRS,ADORA1	17
Cell-To-Cell Signaling and Interaction, Nervous System Development and Function	excitatory postsynaptic current	Excitatory postsynaptic current	7.43e-06					RAB3C,APBA1,APP,CAMK4,RAB3D,RAB3B,Nrxn3,DAGLA,CACNG2,ELFN1,GABBR2,FGF13,CADPS2,LYPD1,PFN2,ADORA1,CADPS	17
Cell-To-Cell Signaling and Interaction, Nervous System Development and Function	synaptic transmission	Synaptic transmission of cells	2.59e-05		1.334		1.359	SH3GL3,GAD1,SNAP25,ERC1,FBXO2,APP,CAMK4,CACNG2,GRIA3,SYP,PTK2B,GRIA2,ARID1B,PPP1R15A,PTPRS,ADORA1	16
Cell-To-Cell Signaling and Interaction, Nervous System Development and Function	synaptic transmission	Synaptic transmission of brain cells	3.94e-05		1.091		1.114	SH3GL3,GAD1,SNAP25,ERC1,FBXO2,APP,CAMK4,CACNG2,GRIA3,SYP,GRIA2,ARID1B,PPP1R15A,PTPRS,ADORA1	15
Cell-To-Cell Signaling and Interaction, Nervous System Development and Function	action potential	Action potential of neurons	9.38e-05		0		0.003	ASIC1,DPP6,CACNA1I,HCN2,ADCY1,KCNQ2,GRIA3,KCND2,GRIA2,NGF,FOXO1,SST,Nos1ap,PARK7,KCNA2,SOD1,APP,GABBR2,SCN1A,SLITRK2,CHRNA1,CACNA1G,CHRNA4,KCNQ3,FGD4,ADORA1	26
Cell-To-Cell Signaling and Interaction, Nervous System Development and Function	neurotransmission	Neurotransmission of cerebral cortex cells	0.000133		0.859		0.879	SH3GL3,SNAP25,ERC1,FBXO2,APP,CAMK4,GRIA3,SYP,SCN1A,GRIA2,ARID1B,PPP1R15A,PTPRS,ADORA1	14
Cell-To-Cell Signaling and Interaction, Nervous System Development and Function	synaptic transmission	Synaptic transmission of cerebral cortex cells	0.00032		1.175		1.194	SH3GL3,SNAP25,ERC1,FBXO2,APP,CAMK4,GRIA3,SYP,GRIA2,ARID1B,PPP1R15A,PTPRS,ADORA1	13
Cell-To-Cell Signaling and Interaction, Nervous System Development and Function	action potential	Action potential of cells	0.000341		0.436		0.437	ASIC1,DPP6,CACNA1I,HCN2,ADCY1,KCNQ2,GRIA3,EPB41,KCND2,GRIA2,NGF,FOXO1,SST,Nos1ap,PARK7,KCNA2,SOD1,APP,GABBR2,SCN1A,SLITRK2,CHRNA1,CACNA1G,CHRNA4,KCNQ3,FGD4,ADORA1	27
Cellular Assembly and Organization	assembly	Assembly of organelle	6.96e-08		0.724		0.772	ARHGEF10L,IFT56,DYRK1A,ZYX,DZIP1,CORO2B,NUDCD3,SKIL,MRPL10,SST,MME,EPHB6,CTNNB1,KIF17,Fnbp1l,EZR,AHI1,TIAM1,ACTN1,ADAMTS10,ENAH,AR,RAB33B,ABLIM3,PEX6,PTK2B,BIRC6,MYLK,ZNF423,TP73,SNAP47,CLCN4,LIMCH1,DZIP1L,HDGFL3,ARRB1,WIPI2,DLC1,ADAMTS9,INF2,KCTD13,CDH11,U2AF2,SYNJ1,INPP5A,TOGARAM1,CEP43,RELN,PIP4K2C,CROCC,PROX1,RAP1GDS1,PAK1,CAMK4,PLAT,CEP126,DAAM1,SPEF2,PPP2R2A,P2RX7,RAB3IP,DAAM2,NEK1,PFN2,MAP…	137
Cellular Assembly and Organization	development	Development of cytoplasm	6.2e-07		0.61		0.654	ARHGEF10L,SLC25A33,MAP2K1,DYRK1A,ZYX,CYRIB,MFN2,STAT3,MAP1B,FGF13,CORO2B,Pakap,SKIL,GPI,MRPL10,SST,KSR1,ATG2A,RPS6,EGFR,PARK7,SIDT2,SNX9,KIF17,BIN1,TIAM1,APP,ACTN1,FGF2,ELAPOR1,AR,ADGRF5,RAB33B,PEX6,ESAM,PTK2B,MYLK,ARID1A,CDC14A,DHX37,LIMCH1,NR1D1,RRP7A,CTNND1,CBL,HDGFL3,ARRB1,MTM1,WIPI2,PTGDS,CEP104,PPARGC1B,DLC1,DRG1,TESK2,Tpm1,RBBP4,EHD4,INF2,KCTD13,CDH11,U2AF2,FOXO1,INPP5A,TOGARAM1,RELN,FCHSD…	87
Cellular Assembly and Organization	formation	Formation of cytoskeleton	2.69e-05		0.518		0.558	ARHGEF10L,MAP2K1,DYRK1A,ZYX,CYRIB,STAT3,MAP1B,FGF13,CORO2B,Pakap,SKIL,GPI,SST,KSR1,EGFR,SNX9,KIF17,BIN1,TIAM1,APP,ACTN1,FGF2,AR,ADGRF5,ESAM,PTK2B,MYLK,CDC14A,LIMCH1,CTNND1,CBL,HDGFL3,ARRB1,PTGDS,CEP104,DLC1,DRG1,TESK2,Tpm1,RBBP4,INF2,KCTD13,CDH11,U2AF2,INPP5A,TOGARAM1,RELN,FCHSD2,CTTN,PAK1,PLAT,DAAM1,Tmsb4x (includes others),PLEKHG2,DAAM2,TACC3,MAPK1,DAB2,AXL,PFN2,MAP4,GDA,DDR2,ADORA1	64
Cellular Assembly and Organization	assembly	Assembly of cell junction	4.62e-05		0.561		0.606	LRRN1,CAMK2B,SYNDIG1,ERBB4,DOK7,PCDHB14,IGSF21,Nrxn3,ZYX,INHBA,TNR,SYP,FGF13,NGF,RAPGEF2,COL4A1,RPS6,ANAPC2,ADGRB3,EPHB3,CTNNB1,JUP,SLITRK5,APP,GABRB3,LRRTM1,ESAM,AGRN,ICAM5,PCDHB16,LRRK2,GJA1,SUN2,AMIGO2,CACNB4,SPARCL1,Podxl,GABPA,PCDHB4,DCC,PCDH8,CUX2,FSCN1,RELN,CDH9,SHANK1,PAK1,EPHA7,CACNG2,CNTN1,ADGRB1,SLITRK2,CHRNA1,PDZRN3	54
Cellular Assembly and Organization	formation	Formation of plasma membrane	4.78e-05		0.627		0.672	LRRN1,CAMK2B,SYNDIG1,ERBB4,DOK7,PCDHB14,IGSF21,Nrxn3,ZYX,INHBA,TNR,SYP,FGF13,NGF,COL4A1,RPS6,ANAPC2,ADGRB3,EPHB3,CTNNB1,JUP,SLITRK5,APP,GABRB3,LRRTM1,ESAM,AGRN,ICAM5,PCDHB16,LRRK2,GJA1,SUN2,AMIGO2,CACNB4,SPARCL1,Podxl,GABPA,PCDHB4,DCC,PCDH8,CUX2,RELN,CDH9,SHANK1,PAK1,EPHA7,CACNG2,CNTN1,ADGRB1,SLITRK2,CHRNA1,PDZRN3	52
Cellular Assembly and Organization	formation	Formation of cellular membrane	4.96e-05		0.627		0.672	LRRN1,CAMK2B,SYNDIG1,EXOC4,ERBB4,DOK7,PCDHB14,IGSF21,Nrxn3,ZYX,INHBA,TNR,SYP,FGF13,NGF,COL4A1,RPS6,ANAPC2,ADGRB3,EPHB3,CTNNB1,JUP,SLITRK5,APP,GABRB3,LRRTM1,ESAM,AGRN,ICAM5,PCDHB16,LRRK2,GJA1,SUN2,AMIGO2,CACNB4,SPARCL1,Podxl,GABPA,PCDHB4,DCC,PCDH8,CUX2,RELN,CDH9,SHANK1,PAK1,EPHA7,CACNG2,CNTN1,ADGRB1,SLITRK2,CHRNA1,PDZRN3	53
Cellular Assembly and Organization	transport	Transport of lysosome	0.000157		-0.813		-0.783	PLEKHM2,KIF5C,NPC1,KLC1,KIF5A,KIF5B	6
Cellular Assembly and Organization	organization	Organization of organelle	0.000167		0.478		0.495	HP1BP3,HMGN1,SLC25A33,H4C15,TOM1,SLC9A6,ELFN1,RPS19,MFN2,SCARB2,KIFC3,DZIP1,CADPS,CTNNB1,JUP,ACTN1,ENAH,MALAT1,MTA2,SLC8A2,PEX6,LRRTM1,PTK2B,AGRN,SMPD4,HIKESHI,DCLRE1C,GET1,RUVBL1,TADA2A,PGR,PEX14,PPARGC1B,SEPTIN11,SUV39H1,CDH23,SLC6A1,SYNJ1,RAP1GDS1,PTPRO,CEP126,NOA1,P2RX7,SLC7A11,ACTR6,SLITRK2,CHAF1A,HSP90AB1,DDR2,PRICKLE1,EXT1,ATL1,CUL7,ARHGAP25,ATP2B2,TNR,PEX2,RAD51D,Pakap,PTPRS,RPS6,RETREG1,…	102
Cellular Assembly and Organization	stabilization	Stabilization of filaments	0.000307		0.644		0.646	PDGFRB,ERBB4,CTTN,MAP6D1,BIN1,ERC1,APP,PLAT,DAAM1,HDGFL3,STAT3,GNAS,DLC1,PTK2B,TESK2,KIFC3,KIF5A,MAP1B,MAP4	19
Cellular Assembly and Organization, Cellular Function and Maintenance	organization	Microtubule dynamics	7.63e-29		0.874		0.95	TACC1,KCNJ2,EXOC4,ERBB4,MAPK10,ENC1,SLC9A6,ADCY1,INHBA,GRM4,RAB27B,SCARB2,ARID1B,NUDCD3,DGKG,SPOCK1,ANAPC2,EPHB6,CTNNB1,Fnbp1l,ENAH,MAPK6,TBC1D23,AR,ABLIM3,ACP1,CLU,CAMK2G,NRP1,ZNF423,TP73,ZMYND8,SERPINI1,EFEMP1,LGI1,FEZF2,PBRM1,CHN1,MAGI2,PEX14,RAB3IL1,DCC,KIF5A,OLFM1,RELN,ADAM22,TMEM108,CROCC,ITSN1,TENM3,PRUNE2,PTPRO,CPNE9,PLAT,CEP126,DAAM1,LIFR,ACSL4,RAB3IP,DAAM2,MTMR12,HSP90AB1,PFN2,MAP4,PRIC…	279
Cellular Assembly and Organization, Cellular Function and Maintenance	organization	Organization of cytoplasm	1.39e-28		1.365		1.442	TACC1,KCNJ2,EXOC4,ERBB4,MAPK10,SLC25A33,ENC1,SLC9A6,ADCY1,INHBA,GRM4,RAB27B,SCARB2,ARID1B,WDR1,CORO2B,NUDCD3,DGKG,NPY,SPOCK1,SH3KBP1,ANAPC2,EPHB6,CTNNB1,Fnbp1l,JUP,ACTN1,ENAH,MAPK6,TBC1D23,AR,ABLIM3,ACP1,CLU,CAMK2G,NRP1,ZNF423,TP73,ZMYND8,SERPINI1,EFEMP1,LGI1,FEZF2,PBRM1,CHN1,MAGI2,PEX14,RAB3IL1,DCC,KIF5A,OLFM1,RELN,ADAM22,TMEM108,CROCC,ITSN1,TENM3,PRUNE2,PTPRO,CPNE9,PLAT,CEP126,DAAM1,LIFR,ACSL4,…	325
Cellular Assembly and Organization, Cellular Function and Maintenance	organization	Organization of cytoskeleton	1.27e-27		1.306		1.383	TACC1,KCNJ2,EXOC4,ERBB4,MAPK10,ENC1,SLC9A6,ADCY1,INHBA,GRM4,RAB27B,SCARB2,ARID1B,WDR1,CORO2B,NUDCD3,DGKG,NPY,SPOCK1,SH3KBP1,ANAPC2,EPHB6,CTNNB1,Fnbp1l,JUP,ACTN1,ENAH,MAPK6,TBC1D23,AR,ABLIM3,ACP1,CLU,CAMK2G,NRP1,ZNF423,TP73,ZMYND8,SERPINI1,EFEMP1,LGI1,FEZF2,PBRM1,CHN1,MAGI2,PEX14,RAB3IL1,DCC,KIF5A,OLFM1,RELN,ADAM22,TMEM108,CROCC,ITSN1,TENM3,PRUNE2,PTPRO,CPNE9,PLAT,CEP126,DAAM1,LIFR,ACSL4,RAB3IP,DA…	302
Cellular Assembly and Organization, Cellular Function and Maintenance	quantity	Quantity of cellular protrusions	0.000184		0.654		0.679	NPC1,MAPK10,CRMP1,RAPH1,STAT3,ARID1B,KIF5A,MAP1B,RBBP4,LRPAP1,NGF,MT-ND6,FSCN1,ARSA,EGFR,CTTN,CTNNB1,ID2,PAK1,PRKG1,EZR,SOD1,ALK,APP,DAAM1,ENAH,AR,GNAS,PFN2,GDA,FGD4	31
Cellular Assembly and Organization, Cellular Function and Maintenance, Nervous System Development and Function, Tissue Morphology	quantity	Quantity of neurites	0.000923		0.736		0.747	NPC1,ID2,MAPK10,PAK1,PRKG1,SOD1,ALK,APP,AR,GNAS,ARID1B,KIF5A,MAP1B,LRPAP1,NGF,PFN2,MT-ND6,GDA	18
Cellular Assembly and Organization, Cellular Function and Maintenance, Organismal Development, Tissue Development	formation	Formation of actin filaments	0.000486		0.448		0.483	ARHGEF10L,MAP2K1,ZYX,CYRIB,STAT3,CORO2B,SKIL,GPI,SST,KSR1,EGFR,SNX9,BIN1,TIAM1,ACTN1,FGF2,AR,ADGRF5,ESAM,PTK2B,MYLK,CDC14A,LIMCH1,CTNND1,ARRB1,PTGDS,DLC1,TESK2,Tpm1,RBBP4,INF2,KCTD13,CDH11,U2AF2,INPP5A,FCHSD2,CTTN,PAK1,PLAT,DAAM1,Tmsb4x (includes others),PLEKHG2,DAAM2,MAPK1,DAB2,PFN2,DDR2,ADORA1	48
Cellular Assembly and Organization, DNA Replication, Recombination, and Repair	formation	Formation of nuclear foci	0.00035		-0.352		-0.363	BACH2,EGFR,USP16,PPM1D,REV1,NUCKS1,PGAM1,BIN1,SCAI,FANCM,BLM,SHLD2,TACC3,EIF3E,CDC45,UCHL3,MAPK1,APEX1,DCLRE1C,BCOR,FOXO3,ANKHD1/ANKHD1-EIF4EBP3	22
Cellular Assembly and Organization, Nervous System Development and Function	fasciculation	Fasciculation of neurites	0.000297					CRTAC1,NDN,CNTN1,DSCAM,FEZF2,EPHB3,NRP1,DCC,SEMA5A	9
Cellular Assembly and Organization, Organismal Development, Tissue Development	formation	Formation of filaments	3.8e-05		1.077		1.115	ARHGEF10L,EXT1,MAP2K1,DYRK1A,ZYX,CYRIB,STAT3,MAP1B,FGF13,CORO2B,SKIL,GPI,SST,KSR1,EGFR,MME,SNX9,KIF17,BIN1,JMY,TIAM1,APP,ACTN1,FGF2,ADAMTS10,AR,ADGRF5,ESAM,PTK2B,MYLK,CDC14A,LIMCH1,CTNND1,HDGFL3,ARRB1,PTGDS,CEP104,DLC1,DRG1,TESK2,Tpm1,RBBP4,INF2,KCTD13,CDH11,U2AF2,INPP5A,TOGARAM1,RELN,FCHSD2,PROX1,CTTN,RAP1GDS1,PAK1,PLAT,DAAM1,Tmsb4x (includes others),PLEKHG2,DAAM2,TACC3,CACNA1C,MAPK1,DAB2,PFN2,M…	68
Cellular Assembly and Organization, Organismal Development, Tissue Development	fibrogenesis	Fibrogenesis	0.000103		1.526		1.568	ASIC1,ARHGEF10L,EXT1,Fmnl1,MAP2K1,DYRK1A,ZYX,CYRIB,MFN2,STAT3,MAP1B,FGF13,WDR1,CORO2B,SKIL,GPI,SST,KSR1,EGFR,MME,SNX9,KIF17,BIN1,JMY,TIAM1,APP,ACTN1,FGF2,ADAMTS10,AR,ADGRF5,LOXL1,ESAM,PTK2B,FMNL2,MYLK,CDC14A,LIMCH1,CTNND1,HDGFL3,ARRB1,PTGDS,CEP104,DLC1,DRG1,TESK2,Tpm1,RBBP4,INF2,KCTD13,CDH11,U2AF2,INPP5A,TOGARAM1,RELN,FCHSD2,PROX1,CTTN,RAP1GDS1,PAK1,PLAT,DAAM1,Tmsb4x (includes others),PLEKHG2,DAA…	74
Cellular Development, Cellular Growth and Proliferation	colony formation	Colony formation of cells	5.5e-05		0.343		0.37	STK26,GPC3,TACC1,EIF2AK2,KAT2B,ERBB4,CHD1,SEL1L,MAP2K1,CHFR,SREBF2,CABLES1,GPD1L,RPS19,STAT3,ALDH1A1,FRS2,FLT1,NGF,PTPRS,BACH2,EGFR,CTNNB1,RCAN1,PCDH7,DYRK1B,PRKG1,EZR,BIN1,SOD1,JUP,ALK,TIAM1,DYRK3,RACGAP1,FGF2,AR,SHLD2,LOXL1,CLU,PTPRG,DDRGK1,TWIST2,TP73,PPP1R15A,TEAD1,GADD45A,STAT5B,KDM3A,STEAP2,FOXO3,MGLL,GJA1,JUN,NEUROD1,DHX37,NDN,RUVBL1,LY6E,PBRM1,HMGCR,UFL1,PGR,CBL,NOTCH2,PEA15,SLC3A2,PPARGC…	92
Cellular Development, Cellular Growth and Proliferation, Nervous System Development and Function, Organismal Development, Tissue Development	development	Development of neurons	3.53e-25		-0.915		-0.843	LRRN1,KCNJ2,SYNDIG1,ERBB4,ENC1,SLC9A6,Nrxn3,ADCY1,INHBA,GRM4,SCARB2,ARID1B,DGKG,SPOCK1,ANAPC2,CTNNB1,Fnbp1l,ENAH,MAPK6,TBC1D23,AR,CLU,CAMK2G,NRP1,ZNF423,TP73,ZMYND8,SERPINI1,EFEMP1,LGI1,FEZF2,SAMD4B,PBRM1,CHN1,NR1D1,MAGI2,PEX14,RAB3IL1,GABPA,PCDHB4,DCC,UNK,RELN,ADAM22,TMEM108,ITSN1,TENM3,PROX1,PTPRO,CPNE9,PLAT,LIFR,ACSL4,UNC5C,CACNG2,HSP90AB1,PFN2,PRICKLE1,EXT1,NR2E1,STAT3,NSG1,CPT1C,Miat,COL25A1…	208
Cellular Development, Cellular Growth and Proliferation, Nervous System Development and Function, Organismal Development, Tissue Development	development	Development of neural cells	4.12e-25		-0.852		-0.778	LRRN1,KCNJ2,SYNDIG1,ERBB4,ENC1,SLC9A6,Nrxn3,ADCY1,INHBA,GRM4,SCARB2,ARID1B,NSUN5,DGKG,SPOCK1,ANAPC2,CTNNB1,Fnbp1l,LGI4,ENAH,MAPK6,TBC1D23,AR,CLU,CAMK2G,NRP1,ZNF423,TP73,ZMYND8,SERPINI1,EFEMP1,LGI1,FEZF2,SAMD4B,PBRM1,CHN1,NR1D1,MAGI2,PEX14,RAB3IL1,GABPA,PCDHB4,DCC,UNK,RELN,ADAM22,TMEM108,ITSN1,TENM3,PROX1,PTPRO,CPNE9,PLAT,LIFR,ACSL4,UNC5C,CACNG2,HSP90AB1,PFN2,PRICKLE1,EXT1,LHX2,NR2E1,STAT3,NSG1,CP…	214
Cellular Development, Cellular Growth and Proliferation, Nervous System Development and Function, Tissue Development	proliferation	Proliferation of neuronal cells	4.28e-13	Decreased	-2.238		-2.182	CAMK2B,EXOC4,ERBB4,DYRK1A,LSS,FRS2,ARID1B,SLC9A5,SKIL,NPY,SST,CTNNB1,ELMO2,EZR,ALK,TIAM1,NGEF,RTN1,TIMP2,AR,CLU,PTK2B,NRP1,ZNF423,TP73,JUN,LGI1,NDN,PDE4A,SNAP25,HMGCR,CHN1,CRMP1,NR1D1,HDGFL3,RAB3IL1,FKBP5,DSCAM,DCC,ANKRD6,SNX12,DSCAML1,RELN,PROX1,SLC2A3,PAK1,CAMK4,PLAT,EPN1,LIFR,P2RX7,KNDC1,KLF7,GPR12,APEX1,PFN2,PRAG1,NFATC2,EXT1,NR2E1,ELAVL4,MAP2K1,CABLES1,STAT3,NSG1,FLT1,SEMA3C,MAP1B,NGF,DVL2,P…	106
Cellular Development, Cellular Growth and Proliferation, Nervous System Development and Function, Tissue Development	growth	Growth of neurites	1.27e-12	Decreased	-2.03		-1.975	CAMK2B,PRAG1,EXOC4,NFATC2,ERBB4,EXT1,ELAVL4,MAP2K1,DYRK1A,CABLES1,LSS,STAT3,NSG1,FLT1,SEMA3C,ARID1B,MAP1B,SLC9A5,NGF,DVL2,PTPRS,SKIL,SEMA5A,SST,RPS6,EGFR,EPHB3,ELMO2,EZR,SOD1,ALK,TIAM1,NGEF,RTN1,APP,DOK6,FGF2,DOCK3,SEMA3D,CNTN2,TIMP2,AR,APBB2,PTK2B,NRP1,ICAM5,TP73,CDKL5,LRRK2,USP47,GJA1,JUN,NDN,PDE4A,SNAP25,HMGCR,CHN1,CRMP1,IMPACT,RAPH1,HDGFL3,RAB3IL1,FKBP5,DSCAM,DCC,SNX12,DSCAML1,RELN,PPP2R5B,HM…	92
Cellular Development, Cellular Growth and Proliferation, Nervous System Development and Function, Tissue Development	outgrowth	Outgrowth of neurites	4.4e-11		-1.387		-1.332	CAMK2B,PRAG1,EXOC4,NFATC2,EXT1,ELAVL4,MAP2K1,DYRK1A,CABLES1,STAT3,ARID1B,MAP1B,SLC9A5,NGF,DVL2,PTPRS,SKIL,SEMA5A,SST,RPS6,EGFR,EPHB3,ELMO2,EZR,SOD1,ALK,TIAM1,NGEF,APP,DOK6,FGF2,DOCK3,SEMA3D,TIMP2,AR,APBB2,PTK2B,NRP1,ICAM5,TP73,LRRK2,GJA1,JUN,NDN,PDE4A,HMGCR,CHN1,CRMP1,IMPACT,RAPH1,HDGFL3,RAB3IL1,FKBP5,DSCAM,DCC,SNX12,DSCAML1,RELN,PAK1,PLAT,RIT1,ARX,EPN1,LIFR,P2RX7,NDEL1,NFATC3,GPR3,GNAS,KLF7,GPR1…	75
Cellular Development, Cellular Growth and Proliferation, Nervous System Development and Function, Tissue Development	outgrowth	Outgrowth of neurons	5.79e-11		-1.483		-1.428	CAMK2B,PRAG1,EXOC4,NFATC2,EXT1,ELAVL4,MAP2K1,DYRK1A,CABLES1,STAT3,ARID1B,MAP1B,SLC9A5,NGF,DVL2,PTPRS,SKIL,SEMA5A,SST,RPS6,EGFR,EPHB3,ELMO2,EZR,SOD1,ALK,TIAM1,NGEF,APP,DOK6,FGF2,DOCK3,SEMA3D,TIMP2,AR,APBB2,CLU,PTK2B,NRP1,ICAM5,TP73,LRRK2,GJA1,JUN,NDN,PDE4A,HMGCR,CHN1,CRMP1,IMPACT,RAPH1,HDGFL3,RAB3IL1,FKBP5,DSCAM,DCC,SNX12,DSCAML1,RELN,PAK1,PLAT,RIT1,ARX,EPN1,LIFR,P2RX7,NDEL1,NFATC3,GPR3,GNAS,KLF7,…	76
Cellular Development, Cellular Growth and Proliferation, Nervous System Development and Function, Tissue Development	growth	Growth of axons	9.77e-06		-1.401		-1.38	NFATC2,EXT1,SNAP25,CHN1,CRMP1,ELAVL4,RAB3IL1,LSS,STAT3,NSG1,DCC,MAP1B,NGF,PTPRS,SKIL,SEMA5A,HMGCS1,EPHB3,EZR,NGEF,RTN1,APP,PLAT,FGF2,SEMA3D,RIT1,NFATC3,APBB2,PDP1,KLF7,NRP1,LRRK2,COTL1,USP47	34
Cellular Development, Cellular Growth and Proliferation, Nervous System Development and Function, Tissue Development	outgrowth	Outgrowth of axons	0.000106		-1.571		-1.551	NFATC2,EXT1,EPHB3,EZR,CHN1,NGEF,APP,ELAVL4,SEMA3D,RAB3IL1,NFATC3,APBB2,STAT3,KLF7,NRP1,DCC,MAP1B,NGF,LRRK2,PTPRS	20
Cellular Development, Nervous System Development and Function, Tissue Development	differentiation	Differentiation of neurons	1.85e-06		1.2		1.234	NCOR2,ERBB4,IFT56,LHX2,NR2E1,ELAVL4,MAP2K1,ATP2B2,INHBA,STAT3,RGS6,MAP1B,ZNF536,Miat,NGF,MMD,EGFR,CTNNB1,TCF4,BIN1,ALK,TIAM1,APP,NAGLU,NOVA2,FGF2,TIMP2,CYP26B1,TTC3,ITM2C,SFRP4,FUT9,AGRN,TP73,KCNQ3,FOXO3,Ppp1cc,SH3GL3,DAB1,NEUROD1,NDN,FEZF2,TBR1,MICOS10-NBL1/NBL1,IMPACT,CNTFR,MYT1L,KCNQ2,ADH5,PCP4,CDH23,NCOR1,SFMBT1,EIF4ENIF1,Cux1,NAP1L2,DTX1,PROX1,ID2,PPM1L,PPIA,ARX,LIFR,MMD2,ALKAL2,KNDC1,MAPK1,…	69
Cellular Development, Nervous System Development and Function, Tissue Development	maturation	Maturation of neurons	0.000576		-1.36		-1.333	RELN,CAMK2B,NEUROD1,ANAPC2,ADGRB3,ERBB4,SHANK1,LGI4,FGF2,EPHA7,IGSF21,MYT1L,AR,GRIP2,RXRA,FRZB,NGF,LRRK2	18
Cellular Development, Tissue Development	differentiation	Differentiation of neural cells	1.29e-05		1.611		1.649	NCOR2,EXOC4,ERBB4,EXT1,IFT56,LHX2,NR2E1,ELAVL4,MAP2K1,MIOS,ATP2B2,INHBA,STAT3,RGS6,MAP1B,WDR1,ZNF536,Miat,NGF,MMD,EGFR,CTNNB1,TCF4,SOX5,BIN1,ALK,TIAM1,APP,NAGLU,NOVA2,FGF2,TIMP2,CYP26B1,TTC3,ITM2C,SFRP4,FUT9,AGRN,TP73,KCNQ3,FOXO3,Ppp1cc,SH3GL3,DAB1,NEUROD1,NDN,FEZF2,TBR1,MICOS10-NBL1/NBL1,EED,IMPACT,CNTFR,MYT1L,KCNQ2,DGKH,ADH5,PCP4,CDH23,NCOR1,SFMBT1,EIF4ENIF1,Cux1,RELN,ADAM22,NAP1L2,DTX1,PROX1,I…	81
Cellular Function and Maintenance	endocytosis	Endocytosis	2.12e-06		0.141		0.195	GPC3,EIF2AK2,NPC1,IFNAR1,TOM1,CYRIB,SYP,MFN2,RAB27B,FRS2,SCARB2,MAP1B,LAMTOR2,LRPAP1,MICALL1,ARSA,SH3KBP1,ATG2A,EGFR,PARK7,CTNNB1,SNX9,EZR,BIN1,CORO1C,APP,ACTN1,FGF2,NLK,RORA,MTA2,CABIN1,TLE3,CLU,MYLK,TP73,AP2S1,NHLRC2,LRRK2,STEAP2,KCNQ3,ZMYND8,FGD4,SH3GL3,MTMR4,FAT3,SNAP25,CHN1,EFHD2,MAGI2,CTNND1,CBL,ETS2,ARRB1,LCMT1,FBXL9P,KCNQ2,PROS1,LDLR,APPL2,ARPC4,EHD4,SNX12,SYNJ1,TMEM108,FCHSD2,TBC1D2,ITSN…	93
Cellular Function and Maintenance	organization	Organization of cells	2.61e-06		1.062		1.084	GET1,LHX2,SPARCL1,SLC9A6,ELFN1,ATP2B2,TNR,MFN2,STAT3,SEPTIN11,DCC,RXRA,WDR1,SLC6A1,PTPRS,CDHR1,PROX1,CTNNB1,BIN1,SOD1,PTPRO,APP,CNTN2,MALAT1,NDEL1,AR,SLC8A2,SLC7A11,LRRTM1,SLITRK2,ARHGEF28,MYLK,AGRN,ZNF260,GJA1	35
Cellular Function and Maintenance	homeostasis	Cellular homeostasis	2.3e-05		-0.768		-0.714	GDAP2,KCNJ2,SOS2,EXOC4,XRCC1,CD72,DPP6,DEPTOR,SLC25A33,HNRNPL,SREBF2,INHBA,EIF3E,GRM4,LRBA,YOD1,TOP1MT,CADPS,NPY,SST,SH3KBP1,CTNNB1,NKD2,TCF4,ABCB9,MAF,VPS26A,AR,SLC8A2,BIRC6,TP73,MARCHF1,ATP13A4,NR1D1,GABPA,FKBP5,NCOR1,HTR2A,RELN,TRPM4,CROCC,DTX1,UBE2O,ITSN1,VPS51,ADCY5,ADRB1,SLC30A10,PPP2R2A,CACNG2,RASD2,SLC9A3,TET2,POPDC3,TBC1D10B,PGAP3,FURIN,MTCH2,LMO1,EXT1,ERC1,TOMM22,RAB3B,TBC1D16,ATP2B2,ST…	242
Cellular Function and Maintenance	engulfment	Engulfment of cells	8.84e-05		0.574		0.629	GPC3,NOD1,IFNAR1,TOM1,CYRIB,SYP,FRS2,SCARB2,MAP1B,LAMTOR2,LRPAP1,ARSA,NPY,SH3KBP1,PARK7,CTNNB1,EZR,BIN1,SOD1,CORO1C,ASAP2,APP,ACTN1,FGF2,NLK,RORA,MTA2,TLE3,ICAM5,TP73,AP2S1,NHLRC2,ZMYND8,FGD4,MTMR4,MT-CYB,FAT3,SNAP25,CHN1,EFHD2,CTNND1,CBL,ETS2,ARRB1,SYT7,LCMT1,FBXL9P,PROS1,LDLR,APPL2,ARPC4,EHD4,SNX12,SYNJ1,FCHSD2,ITSN1,RAB4A,CTTN,PAK1,ICOSLG/LOC102723996,ABR,MFGE8,PLAT,RIT1,EPN1,P2RX7,SLC7A11,ADG…	78
Cellular Function and Maintenance	receptor-mediated endocytosis	Receptor-mediated endocytosis	0.000143		0.421		0.455	SH3GL3,FAT3,MAGI2,CBL,FBXL9P,LDLR,SCARB2,LRPAP1,SYNJ1,MICALL1,TMEM108,FCHSD2,ITSN1,CTTN,SNX9,APP,NLK,SCYL2,EPN1,RORA,CABIN1,SLC9A3,CLU,AP2A2,MAPK1,AP2S1,RAMP1,DAB2,ADORA1	29
Cellular Function and Maintenance	paired-pulse facilitation	Paired-pulse facilitation	0.000277		0.093		0.09	RAB3C,APBA1,APP,RAB3D,LYNX1,RAB3B,SYP,TSPOAP1,UNC13C,GRM4,CADPS2,PRMT8,PFN2	13
Cellular Function and Maintenance, Molecular Transport	exocytosis	Exocytosis	0.000864		1.421		1.446	SNAP25,CACNB4,ERC1,SYT7,RAB3B,ZYX,KCNQ2,SYP,RAB27B,SYNJ1,INPP5A,CADPS,NPY,RAB3C,IRAK1,APBA1,ITSN1,EXOC8,TSPAN18,RAB3D,RPH3A,P2RX7,UNC13C,CABIN1,CACNA1C,CADPS2,PPFIA3,LRRK2,TBC1D10B,PFN2,KCNQ3,ADORA1,EXPH5	33
Cellular Function and Maintenance, Tissue Development	organization	Organization of neurons	2.02e-06					GET1,SPARCL1,SLC9A6,ELFN1,ATP2B2,TNR,SEPTIN11,DCC,SLC6A1,PTPRS,CDHR1,CTNNB1,SOD1,PTPRO,APP,CNTN2,MALAT1,NDEL1,SLC8A2,SLC7A11,LRRTM1,SLITRK2,ARHGEF28,AGRN	24
Cellular Growth and Proliferation	outgrowth	Outgrowth of cells	4.27e-11		-1.589		-1.532	CAMK2B,PRAG1,EXOC4,NFATC2,EXT1,ELAVL4,MAP2K1,DYRK1A,CABLES1,STAT3,FLT1,ARID1B,MAP1B,SLC9A5,LRPAP1,NGF,DVL2,PTPRS,SKIL,SEMA5A,SST,RPS6,EGFR,EPHB3,ELMO2,EZR,SOD1,ALK,TIAM1,NGEF,APP,DOK6,FGF2,DOCK3,SEMA3D,TIMP2,AR,APBB2,CLU,PTK2B,NRP1,ICAM5,TP73,STAT5B,LRRK2,CXCL14,GJA1,JUN,NDN,PDE4A,HMGCR,CHN1,CRMP1,IMPACT,RAPH1,HDGFL3,RAB3IL1,FKBP5,DSCAM,DCC,SNX12,DSCAML1,RELN,PAK1,CAMK4,PLAT,RIT1,ARX,EPN1,LIFR,P2…	83
Cellular Growth and Proliferation	colony formation	Colony formation	0.000206		1.244		1.279	TACC1,ERBB4,GPT2,XRCC1,CHFR,SREBF2,RPS19,CSE1L,GPD1L,ALDH1A1,FRS2,MTO1,PEG10,CTNNB1,PCDH7,EZR,JUP,ALK,TIAM1,AR,LOXL1,MAP3K21,CLU,PTPRG,TWIST2,TP73,STAT5B,JUN,NDN,RUVBL1,LY6E,PBRM1,HMGCR,PGR,NOTCH2,PEA15,SLC3A2,PPARGC1B,DLC1,IGFBP3,EIF4A1,NUDT21,ITSN1,REV1,PROX1,CDK7,PAK1,PTPRO,ACOT7,MAD2L1,ALKAL2,UNC5C,PHLDA1,GSE1,SLC7A11,TET2,MMP14,STK26,GPC3,EIF2AK2,KAT2B,DKK3,CHD1,SEL1L,MAP2K1,CABLES1,STAT3,FL…	109
Cellular Growth and Proliferation, Embryonic Development, Nervous System Development and Function, Organ Development, Organismal Development, Tissue Development	proliferation	Proliferation of brain cells	1.93e-05		-1.516		-1.498	NCOR2,NEUROD1,LGI1,NDN,LHX2,NR2E1,NR1D1,DYRK1A,APPL2,CAMKK2,NGF,CUX2,FOXO1,ADCYAP1R1,SKIL,PROX1,CTNNB1,KIAA0586,ID2,SOX5,HLTF,CAMK4,FGF2,ARX,CLU,ZNF423,LIMS1,FOXO3	28
Cellular Growth and Proliferation, Tissue Development	proliferation	Proliferation of neural cells	6.36e-15	Decreased	-2.41		-2.353	NCOR2,CAMK2B,EXOC4,ERBB4,DYRK1A,MIOS,LSS,MFN2,FRS2,ARID1B,SLC9A5,SKIL,NPY,SST,CTNNB1,ELMO2,SOX5,EZR,LGI4,ALK,TIAM1,NGEF,RTN1,TIMP2,AR,CLU,PTK2B,NRP1,ZNF423,TP73,LIMS1,JUN,Ppp1cc,LGI1,NDN,PDE4A,SNAP25,HMGCR,CHN1,CRMP1,NR1D1,HDGFL3,RAB3IL1,FKBP5,DSCAM,DGKH,DCC,IGFBP3,ANKRD6,SNX12,DSCAML1,FOXO1,HTR2A,RELN,PROX1,SLC2A3,PAK1,DBI,CAMK4,PLAT,EPN1,LIFR,P2RX7,KNDC1,CNTN1,KLF7,GPR12,APEX1,PFN2,PRAG1,PPM1D,…	136
Cellular Growth and Proliferation, Tissue Development	proliferation	Proliferation of central nervous system cells	0.000496		-1.772		-1.754	NCOR2,NEUROD1,LGI1,NDN,LHX2,NR2E1,NR1D1,DYRK1A,APPL2,CAMKK2,NGF,CUX2,FOXO1,ADCYAP1R1,SKIL,EGFR,PROX1,CTNNB1,KIAA0586,ID2,SOX5,SOD1,HLTF,CAMK4,FGF2,ARX,CLU,ZNF423,LIMS1,FOXO3	30
Cellular Movement	migration	Migration of neural cells	4.56e-08		-0.42		-0.377	RIC8A,LMO4,NR2E1,TNR,STAT3,PEX2,DCPS,MAP1B,FGF13,LRP12,LRPAP1,SKIL,RAPGEF2,SST,EGFR,CTNNB1,KIAA0586,PRKG1,ALK,TIAM1,APP,FGF2,APBB2,NRP1,MYLK,MRTFB,CADPS2,CDKL5,GJA1,NAV1,DAB1,NEUROD1,PEX7,NDN,GAD1,TBR1,CEP85L,PCM1,NR1D1,RAB3IL1,PTGDS,DCC,CDH23,CAMKK2,UNK,FSCN1,ADCYAP1R1,RELN,ITSN1,CAMK4,PLAT,ARX,KIAA0319L,NDEL1,TUBB2B,AXL	56
Cellular Movement	migration	Migration of cells	4.16e-06		0.73		0.809	RIC8A,SOS2,ERBB4,CD72,FDPS,MAPK10,DEPTOR,HNRNPL,SREBF2,ZYX,CSE1L,INHBA,SETD3,EIF3E,FRS2,YOD1,MTO1,Nebl,CADPS,NPY,SST,SH3KBP1,PLEKHG5,FKBPL,ALG1,MME,EPHB6,CTNNB1,PCDH7,NKD2,SIAH2,JUP,ASAP2,MAS1,ACTN1,NOVA1,ENAH,MAPK6,AR,MTA2,ACP1,MAP3K21,CLU,NRP1,TP73,OPCML,ZMYND8,EFEMP1,RUVBL1,GAD1,MARCHF1,PBRM1,HMGCR,NR1D1,MAGI2,EPB41L4B,ZCCHC12,RAB3IL1,BRMS1,DCC,SASH1,CDH23,UNK,RELN,TPD52L1,MZF1,TRPM4,PLOD2,DTX…	340
Cellular Movement	cell movement	Cell movement	5.39e-06		1.094		1.178	RIC8A,SOS2,ERBB4,CD72,FDPS,MAPK10,DEPTOR,HNRNPL,SREBF2,ITGA7,ZYX,CSE1L,INHBA,SETD3,EIF3E,FRS2,YOD1,MTO1,Nebl,CADPS,NPY,SST,SH3KBP1,PLEKHG5,FKBPL,ALG1,MME,EPHB6,CTNNB1,PCDH7,NKD2,SIAH2,Fnbp1l,JUP,ASAP2,MAS1,ACTN1,NOVA1,ENAH,MAPK6,AR,MTA2,ACP1,MAP3K21,CLU,NRP1,TP73,OPCML,ZMYND8,EFEMP1,RUVBL1,GAD1,MARCHF1,PBRM1,HMGCR,NR1D1,MAGI2,EPB41L4B,ZCCHC12,RAB3IL1,BRMS1,DCC,SASH1,CDH23,UNK,HTR2A,RELN,TPD52L1,M…	366
Cellular Movement	invasion	Invasion of cells	7.97e-06		1.551		1.615	ERBB4,DEPTOR,SREBF2,ZYX,CSE1L,INHBA,SETD3,EIF3E,YOD1,MTO1,Nebl,CADPS,SST,ALG1,EPHB6,CTNNB1,PCDH7,NKD2,TCF4,JUP,NOVA1,ENAH,VPS26A,MAPK6,AR,MAP3K21,CLU,CAMK2G,NRP1,TP73,OPCML,EFEMP1,LGI1,RUVBL1,PBRM1,ATAD3A,GABPA,PEA15,NCOR1,EIF4A1,RELN,MZF1,PLOD2,DTX1,UBE2O,PROX1,CDK7,PLAT,ELOVL5,DAAM1,PPP2R2A,ACSL4,UNC5C,SND1,GSE1,SLC7A11,DAAM2,TET2,HSP90AB1,APEX1,PFN2,MAP4,FURIN,MMP14,STK26,PPM1D,ERC1,LHX2,CYRIB…	216
Cellular Movement, Nervous System Development and Function	migration	Migration of neurons	4.96e-08		-0.22		-0.185	NAV1,DAB1,RIC8A,PEX7,NDN,LMO4,GAD1,TBR1,CEP85L,PCM1,NR1D1,RAB3IL1,TNR,PEX2,DCPS,DCC,MAP1B,FGF13,LRP12,CDH23,LRPAP1,UNK,ADCYAP1R1,SKIL,FSCN1,RAPGEF2,SST,RELN,ITSN1,CTNNB1,KIAA0586,PRKG1,ALK,TIAM1,PLAT,ARX,KIAA0319L,NDEL1,APBB2,NRP1,TUBB2B,MRTFB,CADPS2,CDKL5,AXL,GJA1	46
Cellular Movement, Nervous System Development and Function	guidance	Guidance of axons	6.6e-08		1.342		1.358	LGI1,LMO4,FEZF2,ERBB4,EXT1,TBR1,CHN1,LHX2,B4GAT1,DSCAM,DCC,SEMA3C,UNC5B,EPHA5,SEMA5A,RELN,KIF5C,EPHB3,MYCBP2,PRKG1,PTPRO,NGEF,NOVA2,EPHA7,ARX,ENAH,UNC5C,APBB2,CNTN1,KLF7,NRP1,TUBB2B,AGRN,MAPK1	34
Connective Tissue Disorders, Developmental Disorder, Organismal Injury and Abnormalities, Skeletal and Muscular Disorders	microcephaly	Microcephaly	4.92e-05		-0.068		-0.091	NUP188,FRAS1,GAD1,EXT1,TUBA8,CBL,RREB1,DYRK1A,AAAS,MYT1L,WDR11,LDLR,RTEL1,PEX2,CDC45,DCPS,ARID1B,JARID2,EMG1,TTI2,DHCR7,NT5C2,SPOCK1,TRMT10A,COL4A1,PDGFRB,VPS51,TCF4,EXOC8,MSMO1,ARX,BLM,PLEKHG2,SRCAP,SCN1A,MFSD2A,DONSON,KIF1C,CLCN4,PRIM1,BCAP31,NSMCE2,SPTAN1	43
Developmental Disorder, Hereditary Disorder, Neurological Disease, Organismal Injury and Abnormalities	familial mental retardation	Familial mental retardation	1.59e-11					CAMK2B,PPM1D,GPT2,KCNQ5,TECR,CHD1,ERC1,DPP6,CUL7,ADRA1D,DYRK1A,KCNJ6,SLC9A6,LSS,SYP,P4HTM,GAMT,ARID1B,GON4L,RALGAPB,TTI2,WDR1,CTNNB1,TCF4,SOX5,AHI1,PCDH19,APP,NAGLU,SMARCC2,MAF,GABRB3,DOCK3,RORA,GMPPA,GABBR2,PEX6,SCN1A,GNB5,CAMK2G,MEIS2,ARL14EP,CDKL5,FGD1,ARID1A,CLCN4,CDK13,POMK,MORC2,TBR1,ZBTB20,EED,B4GAT1,FRY,MYT1L,KCNQ2,GRIA3,WIPI2,LDLR,TASP1,SLC6A8,DCC,CDH11,SYNJ1,HTR2A,KIF5C,KCNA2,VPS51,MYCB…	88
Developmental Disorder, Hereditary Disorder, Neurological Disease, Organismal Injury and Abnormalities	familial neurodevelopmental disorder	Familial neurodevelopmental disorder	2.63e-11					NUP188,SOS2,DPP6,MICU1,ADRA1D,MAP2K1,DYRK1A,AAAS,SLC25A22,PRR14,WDR11,P4HTM,LRBA,PRICKLE2,FGF13,JARID2,GABRB1,ARSA,CTNNB1,KIAA0586,TCF4,SOX5,EXOC8,PCDH19,NOVA2,GABRB3,DOCK3,SEMA3D,GMPPA,SRCAP,GABBR2,SCN1A,AGRN,CDKL5,SMPD4,SPTAN1,POMK,MORC2,DHX37,FAT3,GAD1,TBR1,SNAP25,ATAD3A,HMGCR,CEP85L,B4GAT1,CBL,PTPN4,NOTCH2,MYT1L,KCNQ2,GRIA2,DCC,ECE1,ZSWIM6,ZFHX4,SLC6A1,DENND5A,CUX2,SYNJ1,DHX30,HTR2A,RELN,ADAM…	84
Developmental Disorder, Hereditary Disorder, Neurological Disease, Organismal Injury and Abnormalities	dominant mental retardation	Dominant mental retardation	3.09e-07					CAMK2B,MORC2,PPM1D,TBR1,ZBTB20,KCNQ5,CHD1,DPP6,EED,DYRK1A,KCNJ6,MYT1L,LDLR,ARID1B,WDR1,KIF5C,CTNNB1,MYCBP2,TCF4,SOX5,PAK1,SMARCC2,MAF,RORA,SON,ACSL4,CACNG2,CAMTA1,GABBR2,GATAD2B,CAMK2G,TUBB2B,CACNA1C,MEIS2,ARID1A,CLCN4,CDK13	37
Developmental Disorder, Hereditary Disorder, Neurological Disease, Organismal Injury and Abnormalities	autosomal dominant mental retardation	Autosomal dominant mental retardation	1.23e-06					CAMK2B,MORC2,PPM1D,TBR1,ZBTB20,KCNQ5,CHD1,DPP6,EED,DYRK1A,KCNJ6,MYT1L,ARID1B,WDR1,KIF5C,CTNNB1,MYCBP2,TCF4,SOX5,PAK1,SMARCC2,MAF,RORA,SON,CACNG2,CAMTA1,GABBR2,GATAD2B,CAMK2G,TUBB2B,CACNA1C,MEIS2,ARID1A,CDK13	34
Developmental Disorder, Hereditary Disorder, Neurological Disease, Organismal Injury and Abnormalities	X-linked neurodevelopmental syndrome	X-linked neurodevelopmental syndrome	0.000206					KCNQ2,SCN1A,KCNA2,SNAP25,PCDH19,CDKL5,GABRB3,ARX,SYNJ1,BCAP31	10
Developmental Disorder, Hereditary Disorder, Neurological Disease, Organismal Injury and Abnormalities	autosomal recessive mental retardation	Autosomal recessive mental retardation	0.000243					POMK,GPT2,TECR,ERC1,CUL7,B4GAT1,FRY,LSS,P4HTM,WIPI2,TASP1,GAMT,DCC,GON4L,TTI2,CDH11,VPS51,TIMM50,AHI1,NAGLU,DOCK3,GARIN5A,GMPPA,PEX6,GNB5,RSRC1,CACNA1G,ARL14EP,MED23,GTF2H5,PGAP3	31
Developmental Disorder, Hereditary Disorder, Neurological Disease, Organismal Injury and Abnormalities	familial syndromic intellectual disability	Familial syndromic intellectual disability	0.00028					POMK,MORC2,EED,CUL7,ADRA1D,B4GAT1,SLC9A6,KCNQ2,GRIA3,P4HTM,LDLR,SLC6A8,ARID1B,SYNJ1,HTR2A,KCNA2,CTNNB1,RNF113A,ADRB1,PCDH19,APP,SMARCC2,GABRB3,ARX,RORA,SON,CAMTA1,GABBR2,SCN1A,CDKL5,FGD1,GTF2H5,PGAP3,ARID1A,BCAP31,CDK13	36
Developmental Disorder, Hereditary Disorder, Neurological Disease, Organismal Injury and Abnormalities	recessive mental retardation	Recessive mental retardation	0.000356					POMK,GPT2,TECR,ERC1,CUL7,B4GAT1,FRY,LSS,GRIA3,SYP,P4HTM,WIPI2,TASP1,SLC6A8,GAMT,DCC,GON4L,TTI2,CDH11,VPS51,TIMM50,AHI1,NAGLU,DOCK3,GARIN5A,GMPPA,PEX6,GNB5,RSRC1,CACNA1G,ARL14EP,MED23,GTF2H5,PGAP3,BCAP31	35
Developmental Disorder, Hereditary Disorder, Neurological Disease, Organismal Injury and Abnormalities	nonsyndromic familial mental retardation	Nonsyndromic familial mental retardation	0.000608					TECR,AHI1,NAGLU,FRY,ARX,ACSL4,SYP,PEX6,GON4L,CACNA1G,ARL14EP,TTI2,MED23,FGD1,CLCN4	15
Developmental Disorder, Hereditary Disorder, Neurological Disease, Organismal Injury and Abnormalities	developmental epileptic encephalopathy	Autosomal dominant developmental epileptic encephalopathy	0.000672					KCNQ2,GABBR2,SCN1A,KCNA2,SNAP25,GABRB3,GABRB1,CUX2,SPTAN1	9
Developmental Disorder, Hereditary Disorder, Neurological Disease, Organismal Injury and Abnormalities, Skeletal and Muscular Disorders	X-linked myoclonic epilepsy with generalized spasticity and intellectual disability	X-linked myoclonic epilepsy with generalized spasticity and intellectual disability	0.000327					KCNQ2,SCN1A,KCNA2,PCDH19,CDKL5,GABRB3,ARX,SYNJ1	8
Developmental Disorder, Hereditary Disorder, Organismal Injury and Abnormalities	familial congenital malformation	Familial congenital malformation	3.66e-11		-1.424		-1.478	KCNJ2,SOS2,EXOC4,SNTB2,FDPS,SLC25A33,ITGA7,SLC25A22,SLC9A6,LSS,INHBA,LRBA,SKIC3,ARID1B,EMG1,TRMT10A,ALG1,CTNNB1,LGI4,ACTN1,URB1,SMARCC2,MAF,ADAMTS10,TBC1D23,AR,GNB5,CLU,NRP1,ZNF423,EFEMP1,RUVBL1,GAD1,ATAD3A,NEK9,HMGCR,CHN1,MAGI2,PEX14,GABPA,DCC,SASH1,CDH23,TSEN15,HTR2A,OLFM1,RELN,TRPM4,PLOD2,ITSN1,TENM3,VPS51,NUP98,ADRB1,MSMO1,LIFR,SLC30A10,RMND5B,SLC7A11,TUBB2B,MED23,PGAP3,PFN2,FURIN,GPC3,PSD3,E…	258
Developmental Disorder, Neurological Disease, Organismal Injury and Abnormalities	neurodevelopmental disorder	Neurodevelopmental disorder	2.46e-16					CAMK2B,SOS2,GPT2,DPP6,DYRK1A,SLC25A22,SLC9A6,PRR14,P4HTM,LRBA,TSHZ3,ARID1B,ZNF536,GABRB1,MAN2A2,NT5C2,CTNNB1,TCF4,SOX5,NOVA2,SMARCC2,LTN1,GABBR2,ZNF423,AGRN,TP73,AP2S1,SMPD4,CLCN4,SPTAN1,POMK,FAT3,GAD1,TBR1,TUBA8,SNAP25,ZBTB20,ATAD3A,HMGCR,CEP85L,PGR,PTPN4,NOTCH2,DSCAM,SLC6A8,DCC,ECE1,SLC6A1,U2AF2,SYNJ1,DHX30,HTR2A,RELN,ADAM22,FRRS1L,ITSN1,NUP98,SCAF4,CACNG2,CAMTA1,CDC73,KLF7,TUBB2B,CACNA1G,DHX34…	123
Developmental Disorder, Neurological Disease, Organismal Injury and Abnormalities	mental retardation	Mental retardation	1.28e-13					CAMK2B,ARHGEF10L,GPT2,DPP6,DYRK1A,SLC9A6,LSS,P4HTM,GAMT,ARID1B,MTO1,GON4L,WDR1,GABRB1,CTNNB1,TCF4,SOX5,AHI1,NOVA2,SMARCC2,MAF,GABBR2,PEX6,GNB5,CAMK2G,FGD1,KCNQ3,ZMYND8,CLCN4,SPTAN1,POMK,LGI1,TBR1,SNAP25,ZBTB20,PTPN4,WIPI2,DSCAM,SLC6A8,CDC45,DCC,SLC6A1,INF2,CDH11,DSCAML1,SYNJ1,HTR2A,RELN,VPS51,MYCBP2,ADRB1,PAK1,SCAF4,ACSL4,CACNG2,CAMTA1,GATAD2B,SLITRK2,TUBB2B,CACNA1G,DHX34,MED23,PGAP3,PRICKLE1,GPC…	132
Developmental Disorder, Neurological Disease, Organismal Injury and Abnormalities	congenital neurological disorder	Congenital neurological disorder	2.43e-12		-0.575		-0.63	KCNJ2,SOS2,EXOC4,DOK7,SLC9A6,PRR14,LRBA,ALDH1A1,GAMT,ARID1B,CA4,MAN2A2,RAPGEF2,MT-CO1,CTNNB1,SOX5,AHI1,LGI4,SMARCC2,MAF,VPS26A,TBC1D23,AR,GABBR2,PEX6,CLU,ZNF423,AGRN,FGD1,KCNQ3,EXOSC8,POMK,FAT3,GAD1,TBR1,TUBA8,SNAP25,ZBTB20,ATAD3A,NEK9,HMGCR,CHN1,CEP85L,MPDZ,PGR,NOTCH2,DSCAM,DLC1,SLC6A8,DCC,ECE1,GFPT1,CDH23,CDH11,INPP5A,TOGARAM1,TSEN15,MT-ND4,HTR2A,RELN,SLC39A14,PDGFRB,VPS51,NUP98,ADRB1,PAK1,SLC3…	159
Developmental Disorder, Neurological Disease, Organismal Injury and Abnormalities	syndromic neurodevelopmental disorder	Syndromic neurodevelopmental disorder	2.51e-07					NUP188,SOS2,ADRA1D,MAP2K1,AAAS,SLC25A22,WDR11,P4HTM,LRBA,GABRB1,MAN2A2,SOX5,EXOC8,PCDH19,NOVA2,GABRB3,DOCK3,SEMA3D,GMPPA,GABBR2,SCN1A,CDKL5,SMPD4,SPTAN1,POMK,DHX37,FAT3,GAD1,SNAP25,ATAD3A,HMGCR,PGR,B4GAT1,CBL,NOTCH2,KCNQ2,DSCAM,GRIA2,DCC,ECE1,ZSWIM6,DENND5A,SYNJ1,DHX30,HTR2A,ADAM22,FRRS1L,KCNA2,NUP98,RIT1,ARX,GARIN5A,NFATC3,CDC73,PHAX,CACNA1C,MAPK1,BCAP31,HTR4	59
Developmental Disorder, Neurological Disease, Organismal Injury and Abnormalities	syndromic mental retardation	Syndromic mental retardation	1.29e-06					PPM1D,CHD1,ERC1,CUL7,ADRA1D,KCNJ6,SLC9A6,LSS,P4HTM,ARID1B,CTNNB1,SOX5,PCDH19,APP,SMARCC2,MAF,GABRB3,RORA,GMPPA,GABBR2,SCN1A,MEIS2,CDKL5,FGD1,ARID1A,CDK13,POMK,MORC2,ZBTB20,EED,B4GAT1,MYT1L,KCNQ2,GRIA3,LDLR,TASP1,SLC6A8,CDH11,SYNJ1,HTR2A,KCNA2,VPS51,RNF113A,TIMM50,ADRB1,PAK1,ARX,SON,CAMTA1,CACNA1C,MED23,GTF2H5,PGAP3,BCAP31	54
Developmental Disorder, Neurological Disease, Organismal Injury and Abnormalities	congenital anomaly of central nervous system	Congenital anomaly of central nervous system	7.94e-06		-0.655		-0.705	LMO4,ERC1,LHX2,ADRA1D,PRKACB,SLC9A6,PRR14,WDR11,ARID1B,MAP1B,RXRA,DVL2,PTPRS,RAPGEF2,COL4A1,N4BP2L2,RPS6,SOX5,AHI1,APP,FBXL12,SMARCC2,DOCK3,VPS26A,TBC1D23,APBB2,SRCAP,SCN1A,COL4A2,ZNF423,TEAD1,GADD45A,ARID1A,KCNQ3,EXOSC8,POMK,TBR1,TUBA8,ATAD3A,CEP85L,MPDZ,B4GAT1,KCNQ2,LDLR,DCC,LGALS3BP,TRIM36,TSEN15,HTR2A,RELN,PDGFRB,KIF5C,VPS51,EPHA7,SCYL2,ARX,CAMTA1,CTNNBIP1,TUBB2B,CACNA1G,FURIN,RYR2,BCAP31	63
Developmental Disorder, Neurological Disease, Organismal Injury and Abnormalities	congenital malformation	Congenital malformation of brain	9.48e-06		-0.458		-0.507	LMO4,ERC1,LHX2,ADRA1D,PRKACB,SLC9A6,PRR14,WDR11,ARID1B,MAP1B,DVL2,PTPRS,RAPGEF2,COL4A1,N4BP2L2,RPS6,SOX5,AHI1,APP,FBXL12,SMARCC2,DOCK3,VPS26A,TBC1D23,APBB2,SRCAP,SCN1A,COL4A2,ZNF423,TEAD1,GADD45A,ARID1A,KCNQ3,EXOSC8,POMK,TBR1,TUBA8,ATAD3A,CEP85L,MPDZ,B4GAT1,KCNQ2,LDLR,DCC,LGALS3BP,TRIM36,TSEN15,HTR2A,RELN,PDGFRB,KIF5C,VPS51,EPHA7,SCYL2,ARX,CAMTA1,CTNNBIP1,TUBB2B,CACNA1G,FURIN,RYR2,BCAP31	62
Developmental Disorder, Neurological Disease, Organismal Injury and Abnormalities	congenital mental retardation	Congenital mental retardation	1.96e-05					POMK,MORC2,ZBTB20,ERC1,EED,ADRA1D,B4GAT1,KCNJ6,SLC9A6,LDLR,SLC6A8,GAMT,DCC,ARID1B,CDH11,HTR2A,KIF5C,VPS51,CTNNB1,ADRB1,SOX5,PAK1,APP,SMARCC2,MAF,DOCK3,ARX,SON,CAMTA1,GABBR2,SCN1A,TUBB2B,CACNA1C,MEIS2,GTF2H5,PGAP3,ARID1A,BCAP31,CDK13	39
Developmental Disorder, Neurological Disease, Organismal Injury and Abnormalities	brain developmental abnormality	Brain developmental abnormality	2.37e-05					POMK,DHX37,GAD1,TUBA8,SNAP25,CEP85L,B4GAT1,SLC25A22,PRR14,KCNQ2,DCC,FGF13,LGALS3BP,GABRB1,DENND5A,CUX2,SYNJ1,HTR2A,RELN,ADAM22,KIF5C,FRRS1L,KCNA2,PCDH19,GABRB3,ARX,SRCAP,GABBR2,SCN1A,TUBB2B,ZNF423,CHRNA4,CDKL5,RYR2,BCAP31,HTR4,SPTAN1	37
Developmental Disorder, Neurological Disease, Organismal Injury and Abnormalities	hypoplasia	Hypoplasia of brain	3.16e-05		-1.342		-1.368	RELN,COL4A1,VPS51,TBR1,TUBA8,ATAD3A,SOX5,AHI1,LHX2,APP,SCYL2,ARX,TBC1D23,APBB2,LDLR,DCC,COL4A2,MAP1B,ZNF423,ARID1A,TSEN15,EXOSC8	22
Developmental Disorder, Neurological Disease, Organismal Injury and Abnormalities	developmental epilepsy	Developmental epilepsy	3.92e-05					GAD1,SNAP25,MAPK10,SLC25A22,KCNQ2,GABRA4,KCND2,FGF13,CA4,GABRB1,DENND5A,CUX2,SYNJ1,HTR2A,ADAM22,FRRS1L,KCNA2,PCDH19,GABRB3,ARX,GABBR2,SCN1A,GABRG3,CHRNA4,CDKL5,HTR4,SPTAN1	27
Developmental Disorder, Neurological Disease, Organismal Injury and Abnormalities	intellectual disability and neurologic features	Intellectual disability and neurologic features	0.000199					KCNA2,TIMM50,SOX5,PAK1,PCDH19,GABRB3,DOCK3,ARX,RORA,CAMTA1,KCNQ2,GABBR2,P4HTM,SCN1A,CACNA1C,CDKL5,SYNJ1	17
Developmental Disorder, Neurological Disease, Organismal Injury and Abnormalities	mental retardation and epilepsy	Mental retardation and epilepsy	0.000809					KCNQ2,SCN1A,KCNA2,PCDH19,CDKL5,GABRB3,ARX,RORA,SYNJ1	9
Developmental Disorder, Neurological Disease, Organismal Injury and Abnormalities	syndromic developmental disorder with epilepsy	Syndromic developmental disorder with epilepsy	0.000935					ADAM22,FRRS1L,KCNA2,GAD1,SNAP25,ATAD3A,PCDH19,GABRB3,ARX,RORA,SLC25A22,SLC9A6,KCNQ2,GABBR2,SCN1A,CDKL5,GABRB1,DENND5A,SYNJ1,HTR2A,HTR4,SPTAN1	22
Developmental Disorder, Neurological Disease, Organismal Injury and Abnormalities, Psychological Disorders	behavioral deficit	Behavioral deficit	5.42e-10		0.727		0.67	ERBB4,DKK3,ADRA1D,ADCY1,ELFN1,GABRA4,SETD3,TSHZ3,KCNH7,GAMT,ARID1B,Miat,CA4,GABRB1,ARSA,SRD5A1,CTNNB1,RCAN1,APP,GABRB3,LTN1,TTC3,SCN1A,CADPS2,PRMT8,CDKL5,GTF2IRD1,MAOB,MGLL,NEUROD1,FEZF2,HMGCR,CACNA1I,CTNND1,KCNQ2,DGKH,SLC6A8,GRIA2,ZSWIM6,SLC6A1,HTR2A,ABR,PLAT,GNAS,SLITRK2,GABRG3,CHRNA1,MFSD2A,CACNA1G,GAD2	50
Developmental Disorder, Neurological Disease, Organismal Injury and Abnormalities, Psychological Disorders	pervasive developmental disorder	Pervasive developmental disorder	1.4e-09					CAMK2B,LUZP1,NETO1,ADRA1D,MAP2K1,DYRK1A,GABRA4,CSMD2,SEMA3C,ARID1B,AGAP1,GABRB1,CADPS,SLC7A5,TCF4,PTPRT,SLITRK5,APP,NOVA2,GABRB3,LARP4B,CADM3,SPEN,SRCAP,GABBR2,GPR85,SCN1A,RPS6KA2,BIRC6,CAMK2G,FMNL2,BRWD1,CADPS2,CDKL5,KCNQ3,CDK13,NDN,TBR1,ZBTB20,EED,MYT1L,KCNQ2,CEP104,GRIA2,DCC,ZSWIM6,EIF4A1,TRIM68,PAFAH1B3,HTR2A,RELN,NCALD,ADRB1,GIGYF1,ARX,STARD9,ACSL4,SLC7A11,GATAD2B,SLC9A3,GABRG3,SDK1,GAD2,RBF…	67
Developmental Disorder, Neurological Disease, Organismal Injury and Abnormalities, Psychological Disorders	hyperactive behavior	Hyperactive behavior	9.4e-07		0.925		0.864	NEUROD1,FEZF2,ERBB4,DKK3,ADCY1,ELFN1,KCNQ2,SETD3,DGKH,SLC6A8,ZSWIM6,Miat,SLC6A1,ARSA,RCAN1,ABR,APP,GABRB3,GNAS,SCN1A,SLITRK2,MFSD2A,CACNA1G,CADPS2,PRMT8,CDKL5,GTF2IRD1,MAOB,MGLL	29
Developmental Disorder, Neurological Disease, Organismal Injury and Abnormalities, Psychological Disorders	speech and language disorders	Speech and language disorders	9.46e-05					VPS51,ADRB1,SOX5,PAK1,ADRA1D,GABRB3,ARX,GABRA4,GABBR2,P4HTM,GNB5,GABRG3,SLC6A8,GAMT,GRIA2,PRICKLE2,CA4,GABRB1,DHX30,HTR2A,SPTAN1	21
Developmental Disorder, Neurological Disease, Organismal Injury and Abnormalities, Psychological Disorders	speech disorder	Speech disorder	0.000681					VPS51,SOX5,PAK1,ADRA1D,GABRB3,GABRA4,P4HTM,GNB5,GABRG3,SLC6A8,GAMT,GRIA2,GABRB1,DHX30,HTR2A	15
Developmental Disorder, Neurological Disease, Organismal Injury and Abnormalities, Psychological Disorders	addictive behavior	Addictive behavior	0.000752					SRD5A1,HMGCR,ADRA1D,GABRB3,CACNA1I,GABRA4,SCN1A,GABRG3,CHRNA1,CACNA1G,GAD2,CA4,GABRB1,HTR2A	14
Developmental Disorder, Organismal Injury and Abnormalities	autism spectrum disorder or intellectual disability	Autism spectrum disorder or intellectual disability	1.31e-16					CAMK2B,ARHGEF10L,GPT2,DPP6,DYRK1A,SLC9A6,LSS,P4HTM,GAMT,ARID1B,MTO1,GON4L,WDR1,GABRB1,CADPS,CTNNB1,TCF4,SOX5,AHI1,NOVA2,SMARCC2,MAF,GABBR2,PEX6,GNB5,BIRC6,CAMK2G,BRWD1,CADPS2,FGD1,KCNQ3,CLCN4,ZMYND8,SPTAN1,POMK,LGI1,NDN,TBR1,SNAP25,ZBTB20,PTPN4,WIPI2,DSCAM,SLC6A8,CDC45,DCC,EIF4A1,TRIM68,SLC6A1,INF2,CDH11,DSCAML1,SYNJ1,HTR2A,RELN,NCALD,VPS51,MYCBP2,ADRB1,PAK1,SCAF4,STARD9,ACSL4,CACNG2,CAMTA1,SLC7A…	165
Developmental Disorder, Organismal Injury and Abnormalities	autism or intellectual disability	Autism or intellectual disability	4.25e-13					CAMK2B,ARHGEF10L,GPT2,DPP6,DYRK1A,SLC9A6,LSS,P4HTM,GAMT,ARID1B,MTO1,GON4L,WDR1,GABRB1,CTNNB1,TCF4,SOX5,AHI1,NOVA2,SMARCC2,MAF,GABBR2,PEX6,GNB5,CAMK2G,BRWD1,CADPS2,FGD1,KCNQ3,ZMYND8,CLCN4,SPTAN1,POMK,LGI1,TBR1,SNAP25,ZBTB20,PTPN4,WIPI2,DSCAM,SLC6A8,CDC45,DCC,SLC6A1,INF2,CDH11,DSCAML1,SYNJ1,HTR2A,RELN,VPS51,MYCBP2,ADRB1,PAK1,SCAF4,ACSL4,CACNG2,CAMTA1,GATAD2B,SLITRK2,TUBB2B,CACNA1G,DHX34,MED23,PGAP3…	137
DNA Replication, Recombination, and Repair	chromosomal aberration	Chromosomal aberration	3.24e-06		-0.335		-0.357	NAV1,NEK7,KLF13,PPM1D,SNTB2,IFNGR2,ADRA1D,CHFR,DYRK1A,GABPA,NOTCH2,KCNJ6,ETS2,SETX,LSS,DSCAM,RTEL1,MRPS6,SYNJ1,HTR2A,PAXBP1,NPDC1,ITSN1,RCAN1,CBR1,TMEM50B,TIAM1,APP,URB1,MAF,ING1,SON,ADAMTS1,MAD2L1,BLM,RMND5B,TTC3,DIS3,C2CD2,CHRNA1,TP73,BRWD1,CDK12,DOP1B,DCLRE1C,FOXO3,PRIM1	47
DNA Replication, Recombination, and Repair, Developmental Disorder, Hereditary Disorder, Organismal Injury and Abnormalities	Down syndrome	Down syndrome	2.12e-08					NAV1,KLF13,SNTB2,IFNGR2,DYRK1A,GABPA,NOTCH2,KCNJ6,ETS2,LSS,DSCAM,MRPS6,SYNJ1,PAXBP1,NPDC1,ITSN1,RCAN1,CBR1,TMEM50B,TIAM1,APP,URB1,MAF,SON,ADAMTS1,TTC3,C2CD2,CHRNA1,BRWD1,DOP1B,FOXO3	31
Embryonic Development, Nervous System Development and Function, Organ Development, Organismal Development, Tissue Development	formation	Formation of brain	3.31e-09		0.341		0.374	NCOR2,TACC1,ERBB4,XRCC1,FRS2,GAMT,NSUN5,EPHA5,RAPGEF2,CTNNB1,TCF4,EZR,AHI1,CORO1C,ALK,ENAH,TBC1D23,MRTFB,ZNF423,TP73,MAOB,POMK,GNB4,FEZF2,SAMD4B,TBR1,ZBTB20,NR1D1,CNTFR,DLC1,NCOR1,DSCAML1,RELN,TMEM108,VPS51,PROX1,PAK1,DBI,ABR,Celf1,SPEF2,UNC5C,SLC7A11,CNTN1,ADGRB1,TUBB2B,AXL,PRICKLE1,OGA,LMO4,EXT1,LHX2,NR2E1,MAP2K1,ATP2B2,WDR11,CRTAC1,PEX2,PRICKLE2,MAP1B,FGF13,PTPRS,DHCR7,SEMA5A,COL4A1,EGFR,EPHB3…	99
Embryonic Development, Nervous System Development and Function, Organ Development, Organismal Development, Tissue Development	development	Development of cerebral cortex	1.64e-06		0.44		0.458	TACC1,DAB1,NEUROD1,LMO4,FEZF2,ERBB4,SAMD4B,XRCC1,TBR1,ZBTB20,LHX2,NR2E1,KCNQ2,FGF13,NSUN5,EPHA5,ADCYAP1R1,PTPRS,DHCR7,RELN,TMEM108,PROX1,CTNNB1,PAK1,EZR,ALK,Celf1,APP,FGF2,NDEL1,ADGRB1,TACC3,TUBB2B,MFSD2A,TP73,AXL,OGA	37
Embryonic Development, Nervous System Development and Function, Organ Development, Organismal Development, Tissue Development	formation	Formation of forebrain	2.34e-06					NCOR2,DAB1,FEZF2,EXT1,SAMD4B,TBR1,ZBTB20,LHX2,NR2E1,WDR11,CRTAC1,DLC1,FRS2,GAMT,MAP1B,NSUN5,NCOR1,ADCYAP1R1,PTPRS,SEMA5A,RELN,EPHB3,CTNNB1,ID2,PAK1,PRKG1,DBI,CORO1C,SLITRK5,APP,FGF2,ARX,ENAH,NDEL1,APBB2,SLC7A11,CTNNBIP1,MRTFB,TP73,MAPK1,LRRK2,AXL,ARID1A,PAGR1	44
Embryonic Development, Nervous System Development and Function, Organ Development, Organismal Development, Tissue Development	formation	Formation of telencephalon	7.25e-06					NCOR2,DAB1,FEZF2,EXT1,SAMD4B,TBR1,ZBTB20,LHX2,NR2E1,CRTAC1,GAMT,MAP1B,NSUN5,ADCYAP1R1,PTPRS,EPHB3,ID2,PAK1,DBI,CORO1C,SLITRK5,FGF2,ARX,ENAH,NDEL1,APBB2,SLC7A11,CTNNBIP1,TP73,MAPK1,LRRK2	31
Embryonic Development, Nervous System Development and Function, Organ Development, Organismal Development, Tissue Development	formation	Formation of hippocampus	0.000416		-0.218		-0.206	RELN,TMEM108,DAB1,NEUROD1,FEZF2,PROX1,XRCC1,ZBTB20,EZR,ALK,APP,NR2E1,FGF2,NDEL1,KCNQ2,ADGRB1,MFSD2A,FGF13,TP73,EPHA5,AXL,PTPRS	22
Embryonic Development, Nervous System Development and Function, Organismal Development	development	Development of central nervous system	8.96e-09		1.032		1.071	NCOR2,CAMK2B,TACC1,EXOC4,ERBB4,XRCC1,MIOS,FRS2,GAMT,NSUN5,EPHA5,WDR1,RAPGEF2,CTNNB1,TCF4,SOX5,EZR,AHI1,CORO1C,ALK,ENAH,TBC1D23,MRTFB,ZNF423,TP73,MAOB,SERPINI1,SPTAN1,POMK,NDN,GNB4,FEZF2,SAMD4B,TBR1,ZBTB20,NR1D1,CNTFR,DLC1,NCOR1,DSCAML1,FOXO1,DHX30,RELN,ADAM22,TMEM108,VPS51,PROX1,PAK1,DBI,ABR,Celf1,SPEF2,UNC5C,SLC7A11,CNTN1,DAAM2,JRKL,ADGRB1,TUBB2B,AXL,OLIG1,PRICKLE1,OGA,LMO4,EXT1,LHX2,NR2E1,MAP2K…	119
Embryonic Development, Organismal Development, Tissue Development	development	Development of ventricular zone	0.00035					MYT1L,SAMD4B,MAPK1,APP,ARX,FOXO3	6
Embryonic Development, Organismal Development, Tissue Morphology	size	Size of embryo	0.00076					POU2F1,KCNJ2,MORC2,MTCH2,LMO4,NFATC2,ERBB4,EXT1,XRCC1,SNAP25,CUL7,LAMA5,DPH3,TNKS,DYRK1A,ETS2,NDUFA13,CSE1L,MFN2,STAT3,TASP1,FRS2,KIF5B,Tpm1,NCOR1,RAPGEF2,EGFR,CTNNB1,NUP98,BRAP,EPN1,MAD2L1,BLM,NFATC3,NCSTN,TACC3,MTERF4,TEAD1,MAPK1,LIMS1,DAB2,PTTG1,FURIN,CDK13,PAGR1,GJA1,MMP14	47
Endocrine System Development and Function, Molecular Transport, Small Molecule Biochemistry	concentration	Concentration of hormone	0.00085		1.874		1.887	NPC1,INHA,MAP2K1,INHBA,CRYM,CPT1C,SH2B2,MTDH,PTPRS,CADPS,NPY,SST,SRD5A1,SIK3,SIDT2,SIAH2,PRKG1,SOD1,ALK,APP,CDO1,GALNT3,AR,CADPS2,STAT5B,CXCL14,KDM3A,FOXO3,MGLL,PCBD1,JUN,COMT,ZBTB20,PGR,CBL,LHX9,PDE10A,NOTCH2,LDLR,PPP1R3C,IGFBP3,DAGLB,NCOR1,ADCYAP1R1,Cux1,SLC39A14,IRS2,NUCKS1,DNAH8,SLC30A10,P2RX7,ACSL4,DAGLA,GNAS,NNAT,PTTG1	56
Endocrine System Disorders, Metabolic Disease, Organismal Injury and Abnormalities	impaired glucose tolerance	Impaired glucose tolerance	2.25e-05		-1.653		-1.676	NCOR2,EIF2AK2,NEUROD1,EXT1,PDE4A,HMGCR,SEL1L,DYRK1A,PDE10A,MFN2,PTGDS,FKBP5,LDLR,PDE7A,APPL2,NGF,FOXO1,ADCYAP1R1,EGFR,IRS2,MME,SIDT2,PAK1,APP,MAS1,MAPK6,CRY1,AR,GNAS,CACNA1C,KLF5,STEAP2,RYR2,BCAP31	34
Gene Expression	transcription	Transcription of RNA	3.23e-12		1.426		1.467	ERBB4,MAPK10,HNRNPL,TOX2,SREBF2,Maml2,CSE1L,INHBA,SETD3,CRYM,TSHZ3,CIAO1,ARID1B,GPS2,SST,SH3KBP1,MME,CTNNB1,TCF4,SMARCC2,MAF,AR,MTA2,ABLIM3,ZNF423,TP73,WDTC1,Gm4924,POU2F2,GTF2IRD1,ZMYND8,GTF2H1,EFEMP1,FEZF2,RUVBL1,PBRM1,TADA2A,NR1D1,MAGI2,ZCCHC12,PEX14,GABPA,PEA15,BRMS1,NCOR1,MZF1,DTX1,PROX1,CDK7,ADRB1,NFYB,DEK,THRAP3,TET2,C1D,MED23,APEX1,PRICKLE1,MTCH2,LMO1,PPM1D,LMO4,ERC1,LHX2,NR2E1,ZNF516,RRE…	258
Gene Expression	transcription	Transcription of DNA	1.36e-11		1.203		1.237	ERBB4,MAPK10,HNRNPL,TOX2,SREBF2,Maml2,INHBA,SETD3,CRYM,TSHZ3,CIAO1,GPS2,CTNNB1,TCF4,SMARCC2,MAF,AR,MTA2,ABLIM3,ZNF423,TP73,WDTC1,Gm4924,POU2F2,GTF2IRD1,ZMYND8,GTF2H1,EFEMP1,FEZF2,RUVBL1,PBRM1,TADA2A,NR1D1,ZCCHC12,PEX14,GABPA,BRMS1,NCOR1,MZF1,DTX1,PROX1,CDK7,NFYB,DEK,THRAP3,TET2,C1D,MED23,APEX1,PRICKLE1,LMO1,LMO4,ERC1,LHX2,NR2E1,ZNF516,RREB1,STAT3,MXD4,DVL2,BCOR,MTDH,EGFR,PARK7,JMY,EID2B,CREB3L1,B…	222
Gene Expression	expression	Expression of RNA	5.78e-10		0.986		1.024	ERBB4,MAPK10,HNRNPL,TOX2,SREBF2,ENC1,Maml2,CSE1L,INHBA,SETD3,EIF3E,CRYM,TSHZ3,CIAO1,ARID1B,MRPL39,GPS2,RPL30,SST,SH3KBP1,ANAPC2,MME,CTNNB1,TCF4,JUP,SMARCC2,MAF,AR,MTA2,ABLIM3,SLC8A2,CLU,MRPL19,CAMK2G,ZNF423,TP73,WDTC1,Gm4924,POU2F2,GTF2IRD1,ZMYND8,GTF2H1,EFEMP1,FEZF2,RUVBL1,PBRM1,TADA2A,NR1D1,MAGI2,EPB41L4B,ZCCHC12,PEX14,GABPA,PEA15,BRMS1,NCOR1,SNX12,RELN,MZF1,DTX1,PROX1,CDK7,NUP98,ADRB1,NFYB,PPM…	305
Gene Expression	transcription	Transcription	6.26e-10		1.607		1.65	ERBB4,MAPK10,HNRNPL,TOX2,SREBF2,Maml2,CSE1L,INHBA,SETD3,CRYM,TSHZ3,CIAO1,ARID1B,GPS2,SST,SH3KBP1,ANAPC2,MME,CTNNB1,TCF4,SMARCC2,MAF,AR,MTA2,ABLIM3,SLC8A2,CLU,ZNF423,TP73,WDTC1,Gm4924,POU2F2,GTF2IRD1,ZMYND8,GTF2H1,EFEMP1,FEZF2,RUVBL1,PBRM1,TADA2A,NR1D1,MAGI2,EPB41L4B,ZCCHC12,PEX14,GABPA,PEA15,BRMS1,NCOR1,SNX12,RELN,MZF1,DTX1,PROX1,CDK7,ADRB1,NFYB,Celf1,DEK,AP1G2,THRAP3,TET2,C1D,MED23,APEX1,PRICKLE…	289
Gene Expression	activation	Activation of DNA endogenous promoter	2.21e-06		0.704		0.739	POU2F1,NCOR2,MAPK10,HMGN1,TOX2,Zfp429 (includes others),SREBF2,MED16,Maml2,INHBA,SETD3,CRYM,CIAO1,ZNF536,GPS2,SKIL,ZNF746,CTNNB1,TCF4,SOX5,EZR,AHI1,SBNO2,SMARCC2,MAF,AR,MTA2,ABLIM3,TWIST2,MRTFB,AGRN,TP73,BRWD1,WDTC1,Gm4924,STAT5B,POU2F2,GTF2IRD1,ZMYND8,GTF2H1,JUN,KLF13,NDN,FEZF2,OSR1,TBR1,ZBTB20,TADA2A,NR1D1,PGR,ZCCHC12,GABPA,NOTCH2,ARRB1,PPARGC1B,PER3,SUV39H1,NCOR1,FOXO1,PEG3,MZF1,DTX1,PROX1,CDK…	163
Gene Expression	transactivation	Transactivation of RNA	4.67e-05		1.291		1.338	POU2F1,NCOR2,EIF2AK2,KAT2B,LMO4,NFATC2,ERBB4,HR,MAP2K1,NFKBIE,PRKACB,PRDX1,INHBA,STAT3,YOD1,CIAO1,FGF13,RXRA,MED7,MTDH,SKIL,SH3KBP1,PEG10,CTNNB1,TCF4,PRKG1,JUP,APP,FGF2,MAF,RORA,GTF2A1,CRIM1,AR,MED30,CABIN1,TP73,KLF5,GADD45A,POU2F2,ARID1A,FOXO3,JUN,KLF13,NEUROD1,NDN,TBP,FEZF2,NEK9,API5,PGR,CBL,KHDRBS3,GABPA,NOTCH2,ETS2,ARRB1,NCOR1,FOXO1,IRAK1,APBA1,DTX1,ITSN1,CDK7,MYCBP2,PARVB,IRF2,SND1,CTNNBIP1,…	73
Gene Expression	transactivation	Transactivation	0.000115		1.079		1.125	POU2F1,NCOR2,EIF2AK2,KAT2B,LMO4,NFATC2,ERBB4,PLEKHA2,HR,MAP2K1,NFKBIE,PRKACB,PRDX1,INHBA,STAT3,YOD1,CIAO1,FGF13,RXRA,MED7,MTDH,SKIL,SH3KBP1,PEG10,CTNNB1,TCF4,SIAH2,PRKG1,JUP,APP,FGF2,MAF,RORA,GTF2A1,CRIM1,AR,MED30,CABIN1,TP73,KLF5,GADD45A,POU2F2,ARID1A,FOXO3,JUN,KLF13,NEUROD1,NDN,TBP,FEZF2,NEK9,API5,PGR,CBL,KHDRBS3,GABPA,NOTCH2,ETS2,ARRB1,NCOR1,FOXO1,IRAK1,APBA1,DTX1,ITSN1,CDK7,MYCBP2,PARVB,IRF2,…	75
Gene Expression	repression	Repression of RNA	0.000747		-1.728		-1.686	JUN,NCOR2,KLF13,ERBB4,L3MBTL2,EED,HR,NR1D1,PGR,LRCH4,STAT3,APPL2,JARID2,NCOR1,BCOR,SKIL,CDK7,PAK1,ING1,SPEN,AR,TSC22D1,ZNF423,ETV6,GTF2IRD1	25
Hereditary Disorder, Neurological Disease, Organismal Injury and Abnormalities	familial neurological disorder	Familial neurological disorder	2.29e-35		1.331		1.311	ERBB4,XRCC1,SLC9A6,LSS,LRBA,SCARB2,PSMA2,MTO1,CORO2B,MRPL39,NT5C2,SST,SPOCK1,PLEKHG5,CTNNB1,KPNA3,MAS1,SMARCC2,GPR83,SELENOI,CAMK2G,ZNF423,NHLRC2,ZMYND8,LGI1,NR1D1,MAGI2,GPR26,Abhd1,DCC,CDH23,RELN,VPS51,NUP98,ADRB1,LIFR,SLC30A10,RASD2,DAAM2,TUBB2B,FURIN,PRICKLE1,NUP188,ERC1,MICU1,ZFHX2,TSPOAP1,CPT1C,DHCR7,MICALL1,SEMA5A,COL4A1,RETREG1,LHFPL5,PARK7,RCAN1,SOD1,CREB3L1,GMPPA,SRCAP,CDK13,MORC2,MT-CYB…	399
Hereditary Disorder, Neurological Disease, Organismal Injury and Abnormalities	familial central nervous system disease	Familial central nervous system disease	1.06e-30		1.154		1.142	LRRN1,GDAP2,ERBB4,UQCR10,XRCC1,MAPK10,DPP6,SLC25A22,SLC9A6,LSS,EIF3E,CRYM,GRM4,KCNH7,GAMT,SCARB2,ARID1B,WDR1,CORO2B,MRPL39,GABRB1,NT5C2,NPY,SST,SPOCK1,SRD5A1,PLEKHG5,MME,CTNNB1,PCDH7,TCF4,KPNA3,LGI4,MAS1,NOVA2,ACTN1,SMARCC2,MAF,COQ4,TBC1D23,AR,GPR83,ACP1,SELENOI,GNB5,CLU,CAMK2G,ZNF423,NHLRC2,AGPAT4,ZMYND8,SERPINI1,LGI1,GAD1,ATAD3A,HMGCR,CHN1,NR1D1,MAGI2,GPR26,Abhd1,DCC,KIF5A,CDH23,SLC6A1,TSEN15,H…	334
Hereditary Disorder, Neurological Disease, Organismal Injury and Abnormalities	autosomal recessive neurological disorder	Autosomal recessive neurological disorder	2.04e-10					GDAP2,EXOC4,STN1,GPT2,XRCC1,DOK7,SLC25A22,ADCY1,LSS,MFN2,P4HTM,GAMT,SCARB2,PSMA2,MTO1,GON4L,NT5C2,PLEKHG5,PSMA4,MME,AHI1,LGI4,TBC1D23,PEX6,SELENOI,GNB5,CLU,AGRN,NHLRC2,SMPD4,HIKESHI,FGD4,EXOSC8,SPTAN1,POMK,GAD1,ATAD3A,NEK9,HMGCR,MPDZ,WIPI2,SEPTIN11,DCC,GFPT1,CDH23,ALOX12B,CDH11,NDUFS8,SYNJ1,INPP5A,TOGARAM1,TSEN15,RELN,ADAM22,SLC39A14,FRRS1L,COL15A1,VPS51,SLC30A10,NNAT,CACNA1G,MED23,PGAP3,PRICKLE1…	140
Hereditary Disorder, Neurological Disease, Organismal Injury and Abnormalities	hereditary neuropathy	Hereditary neuropathy	2.66e-09					NFATC2,ERBB4,GPT2,ATL1,ZFR,MT-ND2,ZFHX2,MFN2,ZNF787,CPT1C,PRICKLE2,MAP1B,COL25A1,NGF,MT-ND6,ARSA,NT5C2,SEMA5A,PLEKHG5,MT-CO1,RETREG1,SPTLC2,PARK7,MME,TCF4,KPNA3,SOD1,NAGLU,DDHD1,CADM3,COQ4,PDK3,SELENOI,CLU,LRRK2,ARID1A,FGD4,EXOSC8,SPTAN1,MORC2,DAB1,MT-CYB,TBP,GNB4,GAD1,CACNB4,CHN1,NBAS,MT-ND1,MTM1,SETX,TRIM2,KIF5A,GFPT1,ZFHX4,CDH23,DAGLB,INF2,ATP7B,SYNJ1,MT-ND4,SON,P2RX7,GNAS,CHRNA1,CACNA1G,KIF1C…	70
Hereditary Disorder, Neurological Disease, Organismal Injury and Abnormalities	hereditary motor and sensory neuropathy	Hereditary motor and sensory neuropathy	8.47e-08					MORC2,DAB1,GNB4,GAD1,GPT2,CACNB4,ATL1,ZFR,MTM1,SETX,MFN2,CPT1C,TRIM2,KIF5A,PRICKLE2,DAGLB,INF2,NGF,ATP7B,ARSA,NT5C2,SEMA5A,PLEKHG5,RETREG1,SPTLC2,MME,TCF4,KPNA3,NAGLU,DDHD1,CADM3,SON,COQ4,PDK3,GNAS,SELENOI,CACNA1G,KIF1C,FGD4,EXOSC8,SPTAN1	41
Hereditary Disorder, Neurological Disease, Organismal Injury and Abnormalities	hereditary polyneuropathy	Hereditary polyneuropathy	8.94e-08					MORC2,DAB1,GNB4,GAD1,GPT2,CACNB4,ATL1,ZFR,MTM1,SETX,MFN2,CPT1C,TRIM2,KIF5A,PRICKLE2,DAGLB,INF2,NGF,ATP7B,ARSA,NT5C2,SEMA5A,PLEKHG5,RETREG1,SPTLC2,MME,TCF4,KPNA3,NAGLU,DDHD1,CADM3,SON,COQ4,PDK3,GNAS,SELENOI,CLU,CACNA1G,KIF1C,FURIN,FGD4,EXOSC8,SPTAN1	43
Hereditary Disorder, Neurological Disease, Organismal Injury and Abnormalities	autosomal dominant epilepsy	Autosomal dominant epilepsy	3.48e-07					RELN,LGI1,KCNA2,SNAP25,CACNB4,APP,MAGI2,GABRB3,RORA,STARD7,KCNQ2,GABBR2,SCN1A,CHRNA4,SLC6A1,GABRB1,KCNQ3,CUX2,SERPINI1,RAPGEF2,PRICKLE1,SPTAN1	22
Hereditary Disorder, Neurological Disease, Organismal Injury and Abnormalities	familial epilepsy	Familial epilepsy	6.07e-07					LGI1,GAD1,SNAP25,ATAD3A,CACNB4,MAGI2,STARD7,SLC25A22,SLC9A6,KCNQ2,RTEL1,SCARB2,PRICKLE2,CA4,SLC6A1,GABRB1,DENND5A,CUX2,SYNJ1,RAPGEF2,HTR2A,RELN,ADAM22,FRRS1L,KCNA2,PCDH19,APP,GABRB3,ARX,RORA,CNTN2,GABBR2,SCN1A,NNAT,RBFOX1,CHRNA4,CDKL5,KCNQ3,SERPINI1,HTR4,PRICKLE1,SPTAN1	42
Hereditary Disorder, Neurological Disease, Organismal Injury and Abnormalities	familial seizure disorder	Familial seizure disorder	1.44e-06					LGI1,GAD1,SNAP25,ATAD3A,CACNB4,MAGI2,STARD7,HCN2,SLC25A22,SLC9A6,KCNQ2,RTEL1,SCARB2,PRICKLE2,CA4,SLC6A1,GABRB1,DENND5A,CUX2,SYNJ1,RAPGEF2,HTR2A,RELN,ADAM22,FRRS1L,KCNA2,TIMM50,PAK1,EXOC8,PCDH19,APP,GABRB3,ARX,RORA,CNTN2,GABBR2,SCN1A,NNAT,RBFOX1,CHRNA4,CDKL5,KCNQ3,SERPINI1,HTR4,PRICKLE1,SPTAN1	46
Hereditary Disorder, Neurological Disease, Organismal Injury and Abnormalities	familial myoclonus	Familial myoclonus	1.27e-05					KCNA2,PCDH19,GABRB3,ARX,CNTN2,STARD7,KCNQ2,SCN1A,NNAT,RTEL1,SCARB2,KIF5A,PRICKLE2,SLC6A1,CDKL5,SYNJ1,SERPINI1,RAPGEF2,HTR2A,HTR4,PRICKLE1	21
Hereditary Disorder, Neurological Disease, Organismal Injury and Abnormalities	familial focal epilepsy	Familial focal epilepsy	1.99e-05					RELN,LGI1,PCDH19,APP,KCNQ2,SCN1A,SCARB2,PRICKLE2,RBFOX1,CHRNA4,CA4,SLC6A1,KCNQ3,PRICKLE1,SPTAN1	15
Hereditary Disorder, Neurological Disease, Organismal Injury and Abnormalities	benign rolandic epilepsy	Benign rolandic epilepsy	4.32e-05					RELN,PCDH19,KCNQ2,SCN1A,SCARB2,PRICKLE2,RBFOX1,CA4,SLC6A1,KCNQ3,PRICKLE1,SPTAN1	12
Hereditary Disorder, Neurological Disease, Organismal Injury and Abnormalities	familial cerebellar ataxia	Familial cerebellar ataxia	4.62e-05					GDAP2,DAB1,MBD4,MT-CYB,TBP,GNB4,XRCC1,IFNGR2,CACNB4,SETX,SEPTIN11,PRICKLE2,KCND3,ATP7B,ARSA,RELN,MME,NAGLU,ELOVL5,ITPKA,RORA,COQ4,NHSL2,DAGLA,CAMTA1,SCN1A,CACNA1G,VWA3B,CHRNA4,LRRK2,KIF1C,EXOSC8,SPTAN1	33
Hereditary Disorder, Neurological Disease, Organismal Injury and Abnormalities	familial ataxia	Familial ataxia	6.92e-05					GDAP2,DAB1,MBD4,MT-CYB,TBP,GNB4,XRCC1,IFNGR2,CACNB4,SLC9A6,SETX,SEPTIN11,PRICKLE2,KCND3,ATP7B,ARSA,RELN,MME,NAGLU,ELOVL5,DOCK3,ITPKA,RORA,COQ4,NHSL2,DAGLA,CAMTA1,SCN1A,CACNA1G,VWA3B,CHRNA4,LRRK2,KIF1C,EXOSC8,SPTAN1	35
Hereditary Disorder, Neurological Disease, Organismal Injury and Abnormalities	spinocerebellar ataxia	Spinocerebellar ataxia	0.000276					GDAP2,DAB1,MBD4,MT-CYB,TBP,GNB4,XRCC1,CACNB4,SETX,KCND3,ATP7B,ARSA,MME,NAGLU,ELOVL5,ITPKA,COQ4,NHSL2,DAGLA,SCN1A,CACNA1G,VWA3B,LRRK2,KIF1C,EXOSC8,SPTAN1	26
Hereditary Disorder, Neurological Disease, Organismal Injury and Abnormalities	familial generalized epilepsy	Familial generalized epilepsy	0.000394					ADAM22,FRRS1L,KCNA2,GAD1,SNAP25,CACNB4,PCDH19,GABRB3,ARX,SLC25A22,KCNQ2,GABBR2,SCN1A,CDKL5,GABRB1,DENND5A,SYNJ1,HTR2A,HTR4,SPTAN1	20
Hereditary Disorder, Neurological Disease, Organismal Injury and Abnormalities	neuropathy	Autosomal dominant neuropathy	0.000738					MORC2,TBP,GNB4,ERBB4,GPT2,TCF4,KPNA3,CHN1,ATL1,SOD1,NAGLU,SON,SETX,MFN2,GNAS,CPT1C,KIF5A,INF2,LRRK2,NEK1	20
Hereditary Disorder, Neurological Disease, Organismal Injury and Abnormalities, Psychological Disorders	familial frontotemporal dementia	Familial frontotemporal dementia	0.000206					SETX,HMGCS1,MFN2,PARK7,ERBB4,HMGCR,KIF5A,CHRNA4,LRRK2,ARSA	10
Hereditary Disorder, Neurological Disease, Organismal Injury and Abnormalities, Psychological Disorders	familial dementia	Familial dementia	0.000767					HMGCS1,MT-CYB,PARK7,ERBB4,MAPK10,HMGCR,SOD1,APP,MT-ND1,SETX,MFN2,LDLR,KIF5A,CHRNA4,LRRK2,MT-ND6,MT-ND4,ARSA	18
Hereditary Disorder, Neurological Disease, Organismal Injury and Abnormalities, Psychological Disorders, Skeletal and Muscular Disorders	Huntington disease	Huntington Disease	1.02e-17					LRRN1,CAMK2B,UQCR10,HMGN1,MFN2,EIF3E,CRYM,GRM4,KCNH7,SCARB2,CORO2B,GABRB1,NPY,SST,SRD5A1,MT-CO1,CTNNB1,PCDH7,EZR,LGI4,NGEF,GAS5,MAS1,ACTN1,PDK3,GPR83,ACP1,GNB5,CLU,PTK2B,MAOB,ZMYND8,AIG1,SERPINI1,JUN,TBR1,LY6E,SNAP25,NAP1L5,HMGCR,CHN1,MPDZ,NR1D1,MAGI2,STARD4,NOTCH2,GPR26,Abhd1,ATP5PO,PPARGC1B,KCTD13,SYNJ1,MT-ND4,HTR2A,PLOD2,REV1,ADCY5,ADRB1,Scd2,CAMK4,LIFR,RASD2,DAAM2,PFN2,HTR4,STK26,EIF2AK2,SSX2…	140
Hereditary Disorder, Organismal Injury and Abnormalities, Psychological Disorders	familial psychiatric disease	Familial psychiatric disease	2.13e-23					LRRN1,ERBB4,UQCR10,MAPK10,EIF3E,CRYM,GRM4,KCNH7,GAMT,SCARB2,CORO2B,GABRB1,NT5C2,NPY,SST,SRD5A1,PLEKHG5,CTNNB1,PCDH7,TCF4,KPNA3,LGI4,MAS1,NOVA2,ACTN1,GPR83,ACP1,SELENOI,GNB5,CLU,ZMYND8,SERPINI1,GAD1,HMGCR,CHN1,NR1D1,MAGI2,GPR26,Abhd1,DCC,KIF5A,CDH23,DHX30,HTR2A,PLOD2,VPS51,ADCY5,ADRB1,LIFR,SLC30A10,RASD2,DAAM2,PFN2,STK26,ERC1,ATP2B2,CPT1C,MTDH,DHCR7,MICALL1,COL4A1,RETREG1,PARK7,RCAN1,SOD1,CREB3L1,…	207
Hereditary Disorder, Organismal Injury and Abnormalities, Skeletal and Muscular Disorders	hereditary myopathy	Hereditary myopathy	1.69e-08					KCNJ2,GPT2,DPP6,SLC25A33,DOK7,ITGA7,SLC25A22,GPD1L,INHBA,MFN2,PSMA2,MTO1,LRP12,EMC2,CA4,MRPL39,NT5C2,PLEKHG5,PSMA4,MT-CO1,MME,TCF4,KPNA3,JUP,COQ4,PDK3,AR,LOXL1,SELENOI,MYLK,AGRN,FGD4,EXOSC8,SPTAN1,POMK,GNB4,GAD1,SNAP25,ZBTB20,NEK9,HMGCR,CHN1,CEP85L,NR1D1,FASTKD2,ATP5PO,KIF5A,GFPT1,INF2,NDUFS8,SYNJ1,INPP5A,MT-ND4,HTR2A,TRPM4,PLOD2,ADCY5,ADRB1,NFYB,FLAD1,SLC7A11,CNTN1,CACNA1G,POPDC3,PFN2,FURIN,DDR2…	129
Hereditary Disorder, Organismal Injury and Abnormalities, Skeletal and Muscular Disorders	autosomal dominant myopathy	Autosomal dominant myopathy	0.000221					KCNJ2,MORC2,GNB4,GPT2,SNAP25,ZBTB20,ATL1,DPP6,SETX,KCNQ2,GPD1L,INHBA,MFN2,CPT1C,KIF5A,LRP12,CA4,INF2,KCND3,TRPM4,PLOD2,COL4A1,ADCY5,TCF4,KPNA3,SOD1,JUP,NAGLU,SON,LOXL1,GNAS,CHRNA1,COL4A2,MYLK,CACNA1C,DAB2,RYR2,DDR2	38
Lipid Metabolism, Molecular Transport, Small Molecule Biochemistry	concentration	Concentration of lipid	2.66e-05		0.867		0.882	HMGN1,HNRNPL,INHA,SREBF2,SLC5A3,ADCY1,RCN3,INHBA,MFN2,ALDH1A1,SPHKAP,LRPAP1,NPY,SST,SRD5A1,CTNNB1,OXSM,SIDT2,PTPMT1,SIAH2,ALK,MAS1,MAF,AR,CLU,TWIST2,ZNF423,TP73,CALN1,AGPAT4,GTF2IRD1,JUN,PLA2G4E,GAD1,ATAD3A,ACSS2,HMGCR,NPC2,LHX9,STARD4,NOTCH2,ARRB1,SLC3A2,FKBP5,PPP1R3C,PPARGC1B,BRMS1,IGFBP3,ALOX12B,FOXO1,SYNJ1,PDGFRB,ADRB1,Scd2,DBI,PLAT,ELOVL5,DNAH8,MSMO1,ACOT7,LIPG,OSBP,P2RX7,CRY1,ACSL4,THRSP,SL…	134
Lipid Metabolism, Small Molecule Biochemistry	synthesis	Synthesis of lipid	1.74e-06		1.516		1.572	ERBB4,FDPS,MAPK10,INHA,SREBF2,LSS,INHBA,ALDH1A1,SYNJ2,DGKG,SRD5A1,SH3KBP1,ALG1,CTNNB1,OXSM,PTPMT1,AR,OSBPL6,SELENOI,CLU,PTK2B,CAMK2G,CALN1,WDTC1,STAT5B,AGPAT4,SMPD4,MVD,MTMR4,GAD1,ZBTB20,ATAD3A,ACSS2,HMGCR,NPC2,NR1D1,CNTFR,STARD4,SQLE,DGKH,ALOX12B,FOXO1,SYNJ1,HTR2A,PDGFRB,PROX1,Scd2,PPM1L,DBI,ELOVL5,MSMO1,ACOT7,OSBP,P2RX7,CRY1,ACSL4,THRSP,PGAP3,KAT2B,NPC1,NFATC2,DKK3,TECR,MAP2K1,TOMM22,ST8SIA6,MB…	122
Lipid Metabolism, Small Molecule Biochemistry	metabolism	Metabolism of membrane lipid derivative	0.000105		0.188		0.228	NPC1,ERBB4,FDPS,TECR,MAPK10,PLA2G7,MAP2K1,SREBF2,ST8SIA6,LSS,MBTPS2,B3GALT2,MVK,PEX2,FLT1,SYNJ2,NGF,DGKG,DHCR7,ARSA,SH3KBP1,SPTLC2,PTPMT1,SOD1,PITPNM3,APP,MAS1,NAGLU,FGF2,TMEM38B,ADGRF5,SELENOI,FUT9,AGPAT4,SMPD4,CHPT1,INSIG2,MTMR4,PEX7,HMGCR,NPC2,PC,LCT,MTM1,SQLE,LDLR,DGKH,TMEM86B,ALOX12B,SEC14L2,SYNJ1,HTR2A,SERINC5,HMGCS1,PDGFRB,PPM1L,DBI,FDFT1,MSMO1,OSBP,P2RX7,ACSL4,MFSD2A,PLCH2,MAPK1,PGAP3,THE…	67
Lipid Metabolism, Small Molecule Biochemistry	synthesis	Synthesis of fatty acid	0.000372		0.59		0.63	KAT2B,NPC1,NFATC2,ERBB4,TECR,MAPK10,MAP2K1,ALDH1A1,CPT1C,RXRA,NGF,EGFR,SPTLC2,PARK7,CTNNB1,OXSM,SOD1,APP,CLU,PTK2B,CAMK2G,WDTC1,KLF5,STAT5B,INSIG2,FOXO3,DAB1,GAD1,ACSS2,NPC2,ATP5PF,CNTFR,CD83,PTGDS,LDLR,DAGLB,ALOX12B,HTR2A,CBR1,Scd2,ELOVL5,ACOT7,P2RX7,ACSL4,DAGLA,THRSP,GAD2,MAPK1,COTL1	49
Lipid Metabolism, Small Molecule Biochemistry	metabolism	Fatty acid metabolism	0.000468		-0.274		-0.218	KAT2B,NPC1,NFATC2,ERBB4,TECR,MAPK10,MAP2K1,ATP11C,ADCY1,ST8SIA6,LSS,ME3,ALDH1A1,B3GALT2,CPT1C,PEX2,SCARB2,RXRA,NGF,GPS2,ARSA,EGFR,SPTLC2,PARK7,CTNNB1,OXSM,SOD1,APP,FGF2,SLC25A17,THEM4,ACOT9,OSBPL6,FUT9,CLU,PTK2B,CAMK2G,WDTC1,KLF5,STAT5B,INSIG2,AACS,FOXO3,MGLL,DAB1,GAD1,ACSS2,PER2,NPC2,ATP5PF,CNTFR,STARD4,CD83,PTGDS,LDLR,DAGLB,ALOX12B,SLC6A1,HTR2A,RELN,IRAK1,ATP11B,CBR1,TREX1,Scd2,DBI,ELOVL5,MSMO1…	83
Lipid Metabolism, Small Molecule Biochemistry, Vitamin and Mineral Metabolism	synthesis	Synthesis of cholesterol	7.28e-06		1.617		1.624	HMGCS1,NPC1,FDPS,HMGCR,SOD1,DBI,APP,FDFT1,MSMO1,SREBF2,LSS,LDLR,MBTPS2,MVK,PEX2,SEC14L2,INSIG2,DHCR7,THEM6	19
Lipid Metabolism, Small Molecule Biochemistry, Vitamin and Mineral Metabolism	synthesis	Synthesis of sterol	9.71e-06		1.336		1.346	HMGCS1,NPC1,FDPS,HMGCR,SOD1,DBI,APP,FDFT1,MSMO1,SREBF2,STARD4,LSS,SQLE,LDLR,MBTPS2,MVK,PEX2,SEC14L2,INSIG2,DHCR7,THEM6	21
Lipid Metabolism, Small Molecule Biochemistry, Vitamin and Mineral Metabolism	synthesis	Synthesis of terpenoid	0.000224		1.935		1.959	NPC1,DKK3,FDPS,INHA,MAP2K1,TOMM22,SREBF2,LSS,INHBA,MBTPS2,ALDH1A1,MVK,PEX2,DHCR7,SRD5A1,EGFR,ALG1,PRKG1,SOD1,APP,FGF2,AR,OSBPL6,CALN1,INSIG2,MVD,ATAD3A,HMGCR,NR1D1,STARD4,NDUFA13,SQLE,LDLR,ADH5,CAMKK2,GGPS1,SEC14L2,FOXO1,HMGCS1,PROX1,DBI,FDFT1,MSMO1,OSBP,CRY1,ACSL4,DAB2,THEM6	48
Metabolic Disease, Neurological Disease, Organismal Injury and Abnormalities, Psychological Disorders	Alzheimer disease	Alzheimer disease	5.99e-10					CAMK2B,NFS1,FDPS,MAPK10,DYRK1A,TOM1,SREBF2,SLC9A6,LSS,MFN2,TSHZ3,KCNH7,KLC1,LRPAP1,GABRB1,DGKG,NPY,SLC30A3,MT-CO1,MME,OGDHL,PDK3,AR,GABBR2,CLU,PTPRG,AGRN,TP73,CADPS2,LIMS1,MAOB,JUN,LY6E,TUBA8,SNAP25,ATAD3A,HMGCR,PGR,FKBP5,IGFBP3,SYNJ1,INPP5A,HTR2A,RELN,SLC2A3,NUP98,ADRB1,PAK1,CFAP20DC,PLAT,NNAT,EIF2AK2,NFATC2,ADRA1D,PRKACB,PRDX1,SLC7A2,SYP,GABRA4,STAT3,MVK,FLT1,COL25A1,NGF,DHCR7,SPTLC2,RCAN1,BIN1…	109
Metabolic Disease, Organismal Injury and Abnormalities	amyloidosis	Amyloidosis	1.18e-09		0.738		0.726	CAMK2B,NFS1,FDPS,MAPK10,DYRK1A,TOM1,SREBF2,SLC9A6,LSS,MFN2,TSHZ3,KCNH7,KLC1,LRPAP1,GABRB1,DGKG,NPY,SLC30A3,MT-CO1,MME,OGDHL,PDK3,AR,GABBR2,CLU,PTPRG,AGRN,TP73,CADPS2,LIMS1,MAOB,CTSZ,JUN,LY6E,TUBA8,SNAP25,ATAD3A,HMGCR,PGR,FKBP5,IGFBP3,SYNJ1,INPP5A,HTR2A,RELN,PDGFRB,SLC2A3,NUP98,ADRB1,PAK1,CFAP20DC,PLAT,NNAT,FURIN,EIF2AK2,NFATC2,ADRA1D,PRKACB,PRDX1,SLC7A2,SYP,GABRA4,STAT3,MVK,FLT1,COL25A1,NGF,DHCR7…	114
Molecular Transport	transport	Transport of molecule	2.92e-14	Decreased	-2.446		-2.381	KCNJ2,SYNDIG1,EXOC4,ERBB4,DPP6,SLC25A33,HNRNPL,SLC38A7,SLC25A22,SLC5A3,SLC9A6,Nrxn3,ADCY1,RCN3,LSS,INHBA,CRYM,GRM4,RAB27B,KCNH7,SCARB2,GPS2,GABRB1,NT5C2,CADPS,NPY,SST,SLC30A3,CTNNB1,ABCB9,JUP,TBC1D23,SLC8A2,OSBPL6,CLU,CAMK2G,POU2F2,ATP13A4,HMGCR,NPC2,CNTFR,PEX14,PEA15,KIF5A,CDH23,SLC6A1,SNX12,HTR2A,RELN,TRPM4,ATP11B,NUP98,LRRC8C,SLC30A10,LIPG,ACSL4,AP1G2,SPRN,SLC7A11,SLC9A3,PPFIA3,HSP90AB1,PFN2,F…	256
Molecular Transport	transport	Transport of ion	1.7e-07		0.464		0.498	CAMK2B,SLCO4C1,KCNJ2,ASIC1,KCNQ5,DPP6,MICU1,KCNJ6,SLC38A7,SLC25A22,SLC9A6,ATP11C,ATP2B2,GPD1L,KCNG2,GABRA4,TSPOAP1,KCNH7,KCND2,SLC24A4,FGF13,TTYH1,SLC9A5,CA4,KCND3,GABRB1,SLC30A3,SLC7A5,MT-CO1,KCNB2,RACGAP1,FGF2,GABRB3,SLC8A2,SCN1A,SFRP4,ANKH,CAMK2G,CLCC1,PGAM2,SLC39A7,STEAP2,KCNF1,KCNQ3,CLCN4,GJA1,CLDN10,MT-CYB,OSR1,ATP13A4,CACNB4,LRRC55,CNTFR,CACNA1I,HCN2,KCNQ2,ABCB8,KIF5B,CDH23,SLC6A1,ATP7B,KC…	86
Molecular Transport	transport	Transport of inorganic cation	5.88e-07		0.215		0.251	CAMK2B,KCNJ2,ASIC1,KCNQ5,DPP6,MICU1,KCNJ6,SLC38A7,SLC9A6,ATP2B2,GPD1L,KCNG2,TSPOAP1,KCNH7,KCND2,SLC24A4,FGF13,SLC9A5,KCND3,SLC30A3,SLC7A5,MT-CO1,KCNB2,FGF2,SLC8A2,SCN1A,CAMK2G,PGAM2,SLC39A7,STEAP2,KCNF1,KCNQ3,GJA1,MT-CYB,OSR1,CACNB4,LRRC55,CNTFR,CACNA1I,HCN2,KCNQ2,ABCB8,KIF5B,CDH23,ATP7B,KCNG1,SLC39A14,TRPM4,KCNA2,ATP6V1C1,P2RX7,CNTN1,KCNJ3,GNAS,SLC9A3,CACNA1C,CACNA1G,MAPK1,CHRNA4,RAMP1,RYR2,ADOR…	63
Molecular Transport	transport	Transport of monovalent inorganic cation	1.32e-06		1.546		1.579	KCNJ2,ASIC1,MT-CYB,OSR1,KCNQ5,DPP6,LRRC55,CNTFR,KCNJ6,HCN2,SLC38A7,SLC9A6,KCNQ2,GPD1L,KCNG2,KCNH7,KCND2,ABCB8,SLC24A4,KIF5B,FGF13,SLC9A5,KCND3,KCNG1,SLC7A5,MT-CO1,KCNA2,KCNB2,ATP6V1C1,P2RX7,SLC8A2,CNTN1,KCNJ3,GNAS,SCN1A,SLC9A3,MAPK1,PGAM2,KCNF1,KCNQ3,ADORA1,SLC13A3	42
Molecular Transport	transport	Transport of metal ion	1.33e-06		0.525		0.558	CAMK2B,KCNJ2,ASIC1,KCNQ5,DPP6,MICU1,KCNJ6,SLC38A7,ATP2B2,GPD1L,KCNG2,TSPOAP1,KCNH7,KCND2,SLC24A4,FGF13,SLC9A5,KCND3,SLC30A3,SLC7A5,KCNB2,FGF2,SLC8A2,SCN1A,CAMK2G,SLC39A7,STEAP2,KCNF1,KCNQ3,GJA1,OSR1,CACNB4,LRRC55,CNTFR,CACNA1I,HCN2,KCNQ2,ABCB8,KIF5B,CDH23,ATP7B,KCNG1,SLC39A14,TRPM4,KCNA2,P2RX7,CNTN1,KCNJ3,GNAS,SLC9A3,CACNA1C,CACNA1G,MAPK1,CHRNA4,RAMP1,RYR2,ADORA1,SLC13A3	58
Molecular Transport	transmembrane transport	Transmembrane transport of ion	2.29e-06					KCNJ2,ASIC1,OSR1,ATP13A4,KCNQ5,DPP6,LRRC55,KCNJ6,HCN2,SLC9A6,ATP11C,KCNQ2,ATP2B2,GABRA4,TSPOAP1,KCND2,ABCB8,SLC24A4,TTYH1,SLC9A5,SLC6A1,GABRB1,ATP7B,KCNG1,SLC30A3,SLC39A14,TRPM4,MT-CO1,ATP11B,KCNA2,LRRC8C,KCNB2,ATP6V1C1,GABRB3,XPR1,P2RX7,SLC8A2,CACNA1C,CACNA1G,SLC39A7,SLC29A4,KCNQ3,RYR2,CLCN4,GJA1,SLC13A3	46
Molecular Transport	transport	Transport of cation	4.98e-06		0.215		0.252	CAMK2B,KCNJ2,ASIC1,KCNQ5,DPP6,MICU1,KCNJ6,SLC38A7,SLC9A6,ATP2B2,GPD1L,KCNG2,TSPOAP1,KCNH7,KCND2,SLC24A4,FGF13,SLC9A5,KCND3,SLC30A3,SLC7A5,MT-CO1,KCNB2,FGF2,SLC8A2,SCN1A,CAMK2G,PGAM2,SLC39A7,STEAP2,KCNF1,KCNQ3,GJA1,MT-CYB,OSR1,CACNB4,LRRC55,CNTFR,CACNA1I,HCN2,KCNQ2,ABCB8,KIF5B,CDH23,ATP7B,KCNG1,SLC39A14,TRPM4,KCNA2,ATP6V1C1,P2RX7,CNTN1,KCNJ3,GNAS,SLC9A3,CHRNA1,CACNA1C,CACNA1G,MAPK1,CHRNA4,RAMP1,SL…	65
Molecular Transport	transport	Transport of metal	4.42e-05		-0.708		-0.687	CAMK2B,KCNJ2,ASIC1,NPC1,KCNQ5,DPP6,MICU1,KCNJ6,SLC38A7,ATP2B2,GPD1L,KCNG2,TSPOAP1,KCNH7,KCND2,SLC24A4,FGF13,SLC9A5,KCND3,SLC30A3,SLC7A5,KCNB2,SOD1,APP,FGF2,PHKG2,SLC8A2,SCN1A,CLU,CAMK2G,SLC39A7,STEAP2,KCNF1,KCNQ3,GJA1,OSR1,CACNB4,LRRC55,CNTFR,CACNA1I,HCN2,KCNQ2,ABCB8,KIF5B,CDH23,ATP7B,KCNG1,SLC39A14,TRPM4,KCNA2,SLC30A10,P2RX7,CNTN1,KCNJ3,GNAS,SLC9A3,CACNA1C,CACNA1G,MAPK1,CHRNA4,RAMP1,PFN2,RYR2,AD…	65
Molecular Transport	transmembrane transport	Transmembrane transport of inorganic cation	8.88e-05					KCNJ2,ASIC1,OSR1,KCNQ5,DPP6,LRRC55,HCN2,SLC9A6,KCNQ2,TSPOAP1,KCND2,ABCB8,SLC24A4,SLC9A5,KCNG1,SLC30A3,SLC39A14,TRPM4,MT-CO1,KCNA2,KCNB2,ATP6V1C1,P2RX7,SLC8A2,CACNA1C,CACNA1G,SLC39A7,KCNQ3,RYR2,SLC13A3	30
Molecular Transport	transport	Transport of K+	9.98e-05		0.6		0.628	KCNJ2,KCNA2,KCNQ5,KCNB2,DPP6,LRRC55,KCNJ6,HCN2,P2RX7,KCNQ2,KCNG2,KCNJ3,KCNH7,KCND2,ABCB8,SLC24A4,KIF5B,MAPK1,KCND3,KCNF1,KCNQ3,KCNG1,ADORA1	23
Molecular Transport	transmembrane transport	Transmembrane transport of cation	0.000197					KCNJ2,ASIC1,OSR1,KCNQ5,DPP6,LRRC55,HCN2,SLC9A6,KCNQ2,TSPOAP1,KCND2,ABCB8,SLC24A4,SLC9A5,KCNG1,SLC30A3,SLC39A14,TRPM4,MT-CO1,KCNA2,KCNB2,ATP6V1C1,P2RX7,SLC8A2,CACNA1C,CACNA1G,SLC39A7,SLC29A4,KCNQ3,RYR2,SLC13A3	31
Molecular Transport	transmembrane transport	Transmembrane transport of K+	0.000818					KCNJ2,KCNA2,KCNQ5,KCNB2,DPP6,LRRC55,HCN2,KCNQ2,KCND2,ABCB8,SLC24A4,KCNQ3,KCNG1	13
Molecular Transport, Protein Synthesis, Protein Trafficking	localization	Localization of protein	4.51e-05		-0.577		-0.552	MTCH2,STAC2,ERBB4,IFT56,DPP6,UBXN2B,MIOS,DCLK3,SLC5A3,GPD1L,STAT3,SEC23A,LRBA,KLC1,FLT1,FGF13,JARID2,RALGAPB,LAMTOR2,DZIP1,NUDCD3,DVL2,Pakap,MMD,MICALL1,RAPGEF2,DDX42,EGFR,PARK7,CTNNB1,SIK3,NKD2,KIF17,EZR,KCNB2,AHI1,JUP,TIAM1,FGF2,CADM3,TSPAN18,CNTN2,MYO5B,TMED2,AR,LRRTM1,ESAM,NRP1,DDRGK1,ZNF423,PPP1R15A,KCNAB2,CDKL5,LRRK2,ZMYND8,GJA1,STK11IP,TESC,CACNB4,UFL1,PCM1,DZIP1L,EFCAB7,RRP7A,LAMA5,TNKS,L…	93
Molecular Transport, Protein Trafficking	transport	Transport of protein	2.77e-07		-0.699		-0.668	NUP188,SYNDIG1,EXOC4,FRAS1,TOMM22,GUK1,DESI1,RCN3,WDR11,MFN2,STAT3,SEC23A,KLC1,MAP1B,KPNA4,SNX9,ABCB9,BIN1,SOD1,JUP,SYNRG,TMED2,PEX6,IFT46,AGRN,LRRK2,STEAP2,HIKESHI,KCNQ3,PEX7,MPDZ,EFCAB7,PEX14,MTM1,HEATR3,KCNQ2,SLU7,APPL2,AGAP3,SNX12,EIF4ENIF1,APBA1,RAB4A,CTTN,NUP98,ING1,SCYL2,NDEL1,AP1G2,SPRN,SLC7A11,AP2A2,MTERF4,MAPK1,RAMP1,HSP90AB1,BCAP31,PRICKLE1	58
Molecular Transport, Protein Trafficking	import	Import of protein	3.38e-05		-0.342		-0.309	NUP188,PEX7,TOMM22,EFCAB7,PEX14,HEATR3,KCNQ2,MFN2,STAT3,APPL2,KPNA4,AGAP3,EIF4ENIF1,NUP98,JUP,ING1,SPRN,PEX6,MTERF4,MAPK1,HSP90AB1,LRRK2,HIKESHI,KCNQ3,BCAP31,PRICKLE1	26
Molecular Transport, Protein Trafficking	internalization	Internalization of protein	0.000157		-0.726		-0.697	NUP188,PEX7,TOMM22,EFCAB7,PEX14,HEATR3,KCNQ2,MFN2,STAT3,APPL2,KPNA4,AGAP3,EIF4ENIF1,EGFR,NUP98,JUP,ING1,SPRN,PEX6,MTERF4,MAPK1,HSP90AB1,LRRK2,HIKESHI,KCNQ3,BCAP31,PRICKLE1	27
Nervous System Development and Function	morphology	Morphology of nervous system	1.95e-15					NCOR2,CAMK2B,ERBB4,MAPK10,DOK7,DYRK1A,SLC5A3,ADCY1,ELFN1,MFN2,LRBA,KCND2,KLC1,SCARB2,ARID1B,SLC9A5,LRPAP1,CADPS,MME,CTNNB1,TCF4,AHI1,ALK,TIAM1,TIMP2,OAT,AR,LRRTM1,NRP1,ZNF423,AGRN,TP73,CADPS2,MAOB,FGD4,JUN,LGI1,NDN,FAT3,FEZF2,GAD1,TBR1,SNAP25,ZBTB20,CHN1,CRMP1,MAGI2,CNTFR,PEA15,DSCAM,PPP1R3C,SEPTIN11,DCC,ECE1,KIF5A,CDH23,NCOR1,CDH11,PEG3,RELN,ADAM22,APBA1,ITSN1,SLC2A3,MYCBP2,RAP1GDS1,PAK1,ABR,FBX…	184
Nervous System Development and Function	brain wave	Brain wave	1.41e-05					NEUROD1,LGI1,KCNA2,PER2,RAI1,ELFN1,GABBR2,SCN1A,PER3,GNG3,CACNA1G,CHRNA4	12
Nervous System Development and Function	fasciculation	Fasciculation	3.9e-05					AR,CRTAC1,NDN,CNTN1,DSCAM,FEZF2,EPHB3,CBR1,NRP1,DCC,SEMA5A	11
Nervous System Development and Function	fasciculation	Fasciculation of neurons	0.000168					CRTAC1,NDN,CNTN1,DSCAM,FEZF2,EPHB3,CBR1,NRP1,DCC,SEMA5A	10
Nervous System Development and Function	coordination	Coordination	0.000191		-0.099		-0.036	CAMK2B,NDN,NPC1,SNAP25,MAPK10,ELAVL4,ADRA1D,PTPN4,RAI1,GRIA3,EPB41,GRIA2,DCC,ZSWIM6,ARSA,PARK7,ADCY5,SHANK1,ABR,CAMK4,NAGLU,NLK,GABRB3,CACNG2,KNDC1,RASD2,CNTN1,SCN1A,SLITRK2,PTPRG,CACNA1G,CADPS2,CDKL5,GTF2IRD1,SUN2	35
Nervous System Development and Function	electrophysiology	Electrophysiology of nervous system	0.000429					SST,NDN,KCNA2,CHN1,AP3M2,HCN2,SLC5A3,GABBR2,SCN1A,KCNAB2,CDKL5,FGD4	12
Nervous System Development and Function	spreading depression	Spreading depression of cerebral cortex	0.000863					CLU,APP,ADORA1	3
Nervous System Development and Function, Neurological Disease, Organ Morphology, Organismal Development, Organismal Injury and Abnormalities	abnormal morphology	Abnormal morphology of brain	8.96e-08					NCOR2,ERBB4,LHX2,DYRK1A,ADCY1,ATP2B2,TNR,CRTAC1,PEX2,MAP1B,PTPRS,ARSA,EGFR,PARK7,EPHB3,AHI1,ALK,APP,NAGLU,FGF2,GABRB3,RORA,APBB2,GMPPA,LRRTM1,SCN1A,ZNF423,TP73,PPP1R15A,CADPS2,ARID1A,SUN2,JUN,DAB1,NEUROD1,LGI1,NDN,FEZF2,SNAP25,TBR1,CHN1,CRMP1,SPARCL1,PROS1,LDLR,PPP1R3C,GRIA2,DCC,ZSWIM6,PCP4,NCOR1,CUX2,PEG3,ID2,MYCBP2,RAP1GDS1,SHANK1,ABR,CAMK4,EPHA7,SCYL2,ARX,CPEB3,AP3M2,LYNX1,NDEL1,KNDC1,CNTN1,GN…	75
Nervous System Development and Function, Neurological Disease, Organ Morphology, Organismal Development, Organismal Injury and Abnormalities	abnormal morphology	Abnormal morphology of cerebrum	7.7e-06					DAB1,NEUROD1,FEZF2,TBR1,SNAP25,LHX2,CRMP1,DYRK1A,ADCY1,ATP2B2,TNR,PROS1,LDLR,GRIA2,DCC,ZSWIM6,MAP1B,PCP4,CUX2,ARSA,EGFR,MYCBP2,SHANK1,APP,NAGLU,FGF2,SCYL2,ARX,CPEB3,AP3M2,LYNX1,NDEL1,APBB2,GMPPA,KLF7,LRRTM1,ZNF423,TP73,PPP1R15A,AXL,ARID1A	41
Nervous System Development and Function, Neurological Disease, Organ Morphology, Organismal Development, Organismal Injury and Abnormalities	abnormal morphology	Abnormal morphology of cerebral cortex	1.75e-05					DAB1,NEUROD1,FEZF2,TBR1,SNAP25,LHX2,CRMP1,DYRK1A,ADCY1,ATP2B2,TNR,PROS1,LDLR,GRIA2,ZSWIM6,MAP1B,CUX2,EGFR,MYCBP2,SHANK1,APP,NAGLU,FGF2,CPEB3,AP3M2,NDEL1,APBB2,GMPPA,KLF7,LRRTM1,PPP1R15A,TP73,AXL	33
Nervous System Development and Function, Neurological Disease, Organ Morphology, Organismal Development, Organismal Injury and Abnormalities	abnormal morphology	Abnormal morphology of forebrain	4.06e-05					JUN,NCOR2,DAB1,NDN,FEZF2,TBR1,LHX2,DYRK1A,ADCY1,CRTAC1,DCC,ZSWIM6,MAP1B,PCP4,NCOR1,PTPRS,PEG3,ARSA,EGFR,PARK7,ID2,MYCBP2,ALK,APP,NAGLU,FGF2,SCYL2,ARX,LYNX1,APBB2,KLF7,ZNF423,TP73,AXL,ARID1A,PFN2	36
Nervous System Development and Function, Neurological Disease, Organ Morphology, Organismal Development, Organismal Injury and Abnormalities	abnormal morphology	Abnormal morphology of telencephalon	0.000357					NCOR2,DAB1,FEZF2,TBR1,LHX2,CRTAC1,DCC,ZSWIM6,MAP1B,PCP4,PTPRS,ARSA,EGFR,PARK7,ID2,MYCBP2,APP,NAGLU,FGF2,SCYL2,ARX,LYNX1,APBB2,KLF7,ZNF423,TP73,ARID1A,PFN2	28
Nervous System Development and Function, Neurological Disease, Organ Morphology, Organismal Development, Organismal Injury and Abnormalities	abnormal morphology	Abnormal morphology of cerebral neocortex	0.000937					NDEL1,GMPPA,PROS1,FEZF2,LHX2,CUX2	6
Nervous System Development and Function, Neurological Disease, Organismal Development, Organismal Injury and Abnormalities	abnormal morphology	Abnormal morphology of central nervous system	5.31e-08					NCOR2,NFATC2,ERBB4,LHX2,DYRK1A,ADCY1,ATP2B2,TNR,CRTAC1,PEX2,MAP1B,RXRA,PTPRS,ARSA,EGFR,PARK7,EPHB3,AHI1,ALK,APP,NAGLU,FGF2,GABRB3,RORA,APBB2,GMPPA,LRRTM1,SCN1A,ZNF423,TP73,PPP1R15A,CADPS2,ARID1A,SUN2,JUN,DAB1,NEUROD1,LGI1,NDN,FEZF2,TBR1,SNAP25,CHN1,CRMP1,SPARCL1,PEA15,PROS1,LDLR,PPP1R3C,GRIA2,DCC,ZSWIM6,PCP4,NCOR1,CUX2,PEG3,ID2,MYCBP2,RAP1GDS1,SHANK1,ABR,CAMK4,EPHA7,SCYL2,ARX,CPEB3,AP3M2,LYNX1,ND…	82
Nervous System Development and Function, Neurological Disease, Organismal Injury and Abnormalities	abnormal morphology	Abnormal morphology of nervous system	2.93e-11					NCOR2,ERBB4,MAPK10,DOK7,DYRK1A,SLC5A3,ADCY1,ELFN1,KCND2,SCARB2,SLC9A5,LRPAP1,CADPS,MME,AHI1,ALK,OAT,AR,LRRTM1,NRP1,ZNF423,AGRN,TP73,CADPS2,MAOB,FGD4,JUN,LGI1,NDN,FAT3,FEZF2,GAD1,TBR1,SNAP25,CHN1,CRMP1,MAGI2,CNTFR,PEA15,DSCAM,PPP1R3C,DCC,ECE1,KIF5A,CDH23,NCOR1,CDH11,PEG3,ADAM22,MYCBP2,RAP1GDS1,ABR,FBXO2,CAMK4,PLAT,LIFR,CPEB3,KNDC1,CNTN1,KLF7,SLITRK2,FRZB,APEX1,AXL,PFN2,OLIG1,LMO4,NFATC2,ATL1,LHX2,…	144
Nervous System Development and Function, Organ Morphology, Organismal Development	morphology	Morphology of brain	3.76e-08					NCOR2,NPC1,ERBB4,LHX2,NR2E1,DYRK1A,ADCY1,ATP2B2,TNR,WDR11,CRTAC1,PEX2,MAP1B,PTPRS,DHCR7,ARSA,EGFR,PARK7,EPHB3,CTNNB1,TCF4,AHI1,ALK,SLITRK5,APP,NAGLU,FGF2,GABRB3,RORA,APBB2,GMPPA,GPR85,LRRTM1,SCN1A,ZNF423,TP73,PPP1R15A,CADPS2,ARID1A,FOXO3,SUN2,JUN,DAB1,NEUROD1,LGI1,NDN,FEZF2,TBR1,SNAP25,ZBTB20,CHN1,CRMP1,PCM1,SPARCL1,PROS1,DSCAM,LDLR,PPP1R3C,GRIA2,DCC,ZSWIM6,PCP4,NCOR1,CUX2,FSCN1,PEG3,RELN,KIF5C,S…	91
Nervous System Development and Function, Organ Morphology, Organismal Development	morphology	Morphology of cerebral cortex	2.55e-06					DAB1,NEUROD1,FEZF2,TBR1,SNAP25,ZBTB20,LHX2,CRMP1,NR2E1,DYRK1A,ADCY1,ATP2B2,TNR,PROS1,DSCAM,LDLR,GRIA2,ZSWIM6,MAP1B,CUX2,RELN,EGFR,SLC2A3,CTNNB1,MYCBP2,SHANK1,APP,NAGLU,FGF2,ARX,CPEB3,AP3M2,NDEL1,APBB2,GMPPA,KLF7,LRRTM1,SCN1A,TP73,PPP1R15A,APEX1,AXL,FOXO3	43
Nervous System Development and Function, Organ Morphology, Organismal Development	morphology	Morphology of forebrain	7.39e-05					JUN,NCOR2,DAB1,NDN,FEZF2,TBR1,LHX2,NR2E1,DYRK1A,ADCY1,CRTAC1,DCC,ZSWIM6,MAP1B,PCP4,NCOR1,PTPRS,FSCN1,PEG3,ARSA,EGFR,PARK7,ID2,MYCBP2,ALK,SLITRK5,APP,NAGLU,FGF2,SCYL2,ARX,LYNX1,APBB2,KLF7,ZNF423,TP73,AXL,ARID1A,PFN2,FOXO3	40
Nervous System Development and Function, Organ Morphology, Organismal Development	morphology	Morphology of hippocampus	8.3e-05					DAB1,NEUROD1,FEZF2,ZBTB20,LHX2,NR2E1,DYRK1A,TNR,LDLR,GRIA2,MAP1B,RELN,MYCBP2,APP,FGF2,ARX,AP3M2,APBB2,KLF7,LRRTM1,SCN1A,TP73,PPP1R15A,AXL,FOXO3	25
Nervous System Development and Function, Organ Morphology, Organismal Development	size	Size of dentate gyrus	0.000163					SCN1A,APP,NR2E1,FGF2,FOXO3	5
Nervous System Development and Function, Organ Morphology, Organismal Development	morphology	Morphology of telencephalon	0.000178					NCOR2,DAB1,FEZF2,TBR1,LHX2,NR2E1,CRTAC1,DCC,ZSWIM6,MAP1B,PCP4,PTPRS,FSCN1,ARSA,EGFR,PARK7,ID2,MYCBP2,SLITRK5,APP,NAGLU,FGF2,SCYL2,ARX,LYNX1,APBB2,KLF7,ZNF423,TP73,ARID1A,PFN2,FOXO3	32
Nervous System Development and Function, Organ Morphology, Organismal Development	morphology	Morphology of cerebral neocortex	0.000559					NDEL1,GMPPA,PROS1,FEZF2,LHX2,APP,CUX2	7
Nervous System Development and Function, Organ Morphology, Tissue Morphology	quantity	Quantity of Purkinje cells	3.9e-05		1.571		1.601	ATP2B2,EGFR,NPC1,ZNF423,NPC2,CACNA1G,CADPS2,CAMK4,NAGLU,RORA,SPTAN1	11
Nervous System Development and Function, Organismal Development	morphology	Morphology of central nervous system	5.48e-09					NCOR2,ERBB4,DYRK1A,ADCY1,CTNNB1,TCF4,AHI1,ALK,LRRTM1,ZNF423,TP73,CADPS2,JUN,LGI1,NDN,FEZF2,TBR1,SNAP25,ZBTB20,CHN1,CRMP1,PEA15,DSCAM,PPP1R3C,DCC,NCOR1,PEG3,RELN,SLC2A3,MYCBP2,RAP1GDS1,ABR,CAMK4,LIFR,CPEB3,KNDC1,CNTN1,KLF7,FRZB,APEX1,AXL,PFN2,OLIG1,NPC1,NFATC2,LHX2,NR2E1,ATP2B2,TNR,WDR11,CRTAC1,PEX2,MAP1B,RXRA,NGF,PTPRS,DHCR7,ARSA,EGFR,PARK7,EPHB3,SLITRK5,APP,NAGLU,FGF2,GABRB3,RORA,CNTN2,APBB2,GMP…	101
Nervous System Development and Function, Skeletal and Muscular System Development and Function	motor function	Motor function	0.000493		-0.889		-0.869	Hspa1b,NPC1,EXT1,CTNNB1,SOD1,APP,PLAT,NAGLU,FGF2,NOVA1,GABRB3,LIFR,MALAT1,AR,KCNQ2,RPS6KA2,NRP1,GRIA2,MFSD2A,MAP1B,CACNA1G,ADORA1,GJA1	23
Nervous System Development and Function, Tissue Morphology	morphology	Morphology of nervous tissue	8.27e-12					CAMK2B,ERBB4,MAPK10,DOK7,DYRK1A,SLC5A3,ELFN1,MFN2,LRBA,KCND2,KLC1,SCARB2,ARID1B,SLC9A5,LRPAP1,CADPS,MME,CTNNB1,AHI1,TIAM1,TIMP2,OAT,AR,LRRTM1,ZNF423,AGRN,TP73,CADPS2,MAOB,FGD4,LGI1,NDN,FAT3,FEZF2,GAD1,TBR1,CHN1,CRMP1,MAGI2,CNTFR,PEA15,DSCAM,PPP1R3C,SEPTIN11,ECE1,KIF5A,CDH23,ADAM22,APBA1,ITSN1,MYCBP2,PAK1,ABR,FBXO2,CAMK4,PLAT,LIFR,CPEB3,KNDC1,CNTN1,ADGRB1,KLF7,SLITRK2,APEX1,PFN2,OLIG1,NPC1,ATL1,MA…	135
Nervous System Development and Function, Tissue Morphology	quantity	Quantity of neurons	1.25e-08		-0.001		0.047	NPC1,ERBB4,MAPK10,DYRK1A,SREBF2,SLC9A6,RAB3B,ATP2B2,PCDHGA2,INHBA,TNR,WDR11,ARID1B,MAP1B,FGF13,RXRA,Miat,LRPAP1,COL25A1,NGF,DVL2,MT-ND6,PTPRS,DUSP4,NPY,EGFR,EPHB3,CTNNB1,PRKG1,SOD1,ALK,APP,NAGLU,FGF2,RORA,CNTN2,OAT,AR,GABBR2,ZNF423,AGRN,TP73,PPP1R15A,CADPS2,FOXO3,SPTAN1,SH3GL3,NEUROD1,FEZF2,GAD1,TBR1,NPC2,CNTFR,SULT4A1,DSCAM,DCC,KIF5A,AGAP3,IGFBP3,CDH23,CUX2,FOXO1,OLFM1,Cux1,RELN,NAP1L2,KIF5C,SLC…	87
Nervous System Development and Function, Tissue Morphology	density	Density of neurons	2.38e-05		-0.166		-0.134	LGI1,NDN,ERBB4,CHN1,CRMP1,SPARCL1,MAP2K1,DYRK1A,RAI1,MFN2,DSCAM,SEPTIN11,ARID1B,NGF,SFMBT1,RELN,EPHB3,PAK1,TIAM1,SLITRK5,FBXO2,APP,FGF2,GABRB3,MALAT1,ADGRB1,SLITRK2,SDK1,MAPK1,RYR2,GDA	31
Neurological Disease, Organismal Injury and Abnormalities	brain lesion	Brain lesion	9.84e-51		1.246		1.251	RIC8A,CCDC171,ERBB4,SREBF2,LRBA,YOD1,MTO1,NT5C2,SST,SPOCK1,HLCS,TRMT10A,PLEKHG5,ALG1,CTNNB1,PSD2,GPR83,ABLIM3,OSBPL6,DENND2A,CCDC87,PCDHA5,POU2F2,ZMYND8,PLA2G4E,LGI1,FEZF2,ATP13A4,PPP2R3A,EMB,GPR26,SCML4,PRR18,CDH23,OLFM1,TRPM4,VPS51,NUP98,PTPRO,LIFR,LRRC20,SKIDA1,AP1G2,RASD2,ACTR6,TET2,PPFIA3,FURIN,PRICKLE1,PRRG3,NUP188,MTCH2,SAMD4A,CABLES1,SMG5,ST8SIA6,ARHGAP25,STAT3,TSPOAP1,SMG6,CPT1C,KPNA4,BC…	908
Neurological Disease, Organismal Injury and Abnormalities	neurogenic lesion	Neurogenic lesion	1.29e-50		0.463		0.47	RIC8A,CCDC171,ERBB4,SREBF2,LRBA,YOD1,MTO1,NT5C2,SST,SPOCK1,HLCS,TRMT10A,PLEKHG5,ALG1,CTNNB1,PSD2,GPR83,ABLIM3,OSBPL6,DENND2A,CCDC87,PCDHA5,POU2F2,ZMYND8,PLA2G4E,LGI1,FEZF2,ATP13A4,PPP2R3A,EMB,GPR26,SCML4,PRR18,CDH23,OLFM1,TRPM4,VPS51,NUP98,PTPRO,LIFR,LRRC20,SKIDA1,AP1G2,RASD2,ACTR6,TET2,PPFIA3,FURIN,PRICKLE1,PRRG3,NUP188,MTCH2,SAMD4A,CABLES1,SMG5,ST8SIA6,ARHGAP25,STAT3,TSPOAP1,SMG6,CPT1C,KPNA4,BC…	914
Neurological Disease, Organismal Injury and Abnormalities	motor dysfunction or movement disorder	Motor dysfunction or movement disorder	2.45e-30		0.502		0.435	LRRN1,GDAP2,Hspa1b,UQCR10,XRCC1,FDPS,ITGA7,SLC25A22,SLC9A6,CSE1L,EIF3E,CRYM,GRM4,RAB27B,KCNH7,SCARB2,CORO2B,GPS2,GABRB1,NPY,SST,SRD5A1,MME,CTNNB1,PCDH7,TCF4,LGI4,MAS1,ACTN1,CDO1,COQ4,AR,GPR83,ACP1,GNB5,CLU,NRP1,ZNF423,ZMYND8,SERPINI1,GAD1,HMGCR,CHN1,NPC2,NR1D1,MAGI2,CNTFR,GPR26,Abhd1,DCC,KIF5A,SLC6A1,DHX30,HTR2A,RELN,ADAM22,PLOD2,FRRS1L,ADCY5,ADRB1,PLAT,ELOVL5,LIFR,SLC30A10,NHSL2,CACNG2,SPRN,RASD…	278
Neurological Disease, Organismal Injury and Abnormalities	movement disorder	Movement Disorders	2.6e-30		0.464		0.403	LRRN1,GDAP2,Hspa1b,UQCR10,XRCC1,FDPS,ITGA7,SLC25A22,SLC9A6,CSE1L,EIF3E,CRYM,GRM4,RAB27B,KCNH7,SCARB2,CORO2B,GPS2,GABRB1,NPY,SST,SRD5A1,MME,CTNNB1,PCDH7,TCF4,LGI4,MAS1,ACTN1,COQ4,AR,GPR83,ACP1,GNB5,CLU,NRP1,ZNF423,ZMYND8,SERPINI1,GAD1,HMGCR,CHN1,NPC2,NR1D1,MAGI2,CNTFR,GPR26,Abhd1,DCC,KIF5A,SLC6A1,DHX30,HTR2A,RELN,ADAM22,PLOD2,FRRS1L,ADCY5,ADRB1,PLAT,ELOVL5,LIFR,SLC30A10,NHSL2,CACNG2,SPRN,RASD2,DAA…	276
Neurological Disease, Organismal Injury and Abnormalities	neurological signs	Neurological signs	1.14e-21		1.678		1.672	LRRN1,CAMK2B,UQCR10,HMGN1,TOM1,SLC25A22,ADCY1,MFN2,EIF3E,CRYM,GRM4,KCNH7,KCND2,SCARB2,CORO2B,SLC9A5,GABRB1,NPY,SST,SRD5A1,MT-CO1,MME,CTNNB1,PCDH7,TCF4,EZR,LGI4,NGEF,GAS5,MAS1,ACTN1,PDK3,AR,GPR83,GABBR2,ACP1,LRRTM1,GNB5,CLU,PTK2B,CADPS2,MAOB,ZMYND8,AIG1,SERPINI1,JUN,PDE4A,TBR1,LY6E,SNAP25,NAP1L5,HMGCR,CHN1,MPDZ,NR1D1,MAGI2,PGR,STARD4,NOTCH2,GPR26,SIPA1L2,Abhd1,ATP5PO,PDE7A,DGKH,PPARGC1B,CDH23,SLC6…	180
Neurological Disease, Organismal Injury and Abnormalities	dyskinesia	Dyskinesia	3.63e-19					LRRN1,CAMK2B,UQCR10,HMGN1,SLC25A22,MFN2,EIF3E,CRYM,GRM4,KCNH7,KCND2,SCARB2,CORO2B,GABRB1,NPY,SST,SRD5A1,MT-CO1,CTNNB1,PCDH7,EZR,LGI4,NGEF,GAS5,MAS1,ACTN1,PDK3,GPR83,ACP1,GNB5,CLU,PTK2B,MAOB,ZMYND8,AIG1,SERPINI1,JUN,TBR1,LY6E,SNAP25,NAP1L5,HMGCR,CHN1,MPDZ,NR1D1,MAGI2,STARD4,NOTCH2,GPR26,Abhd1,ATP5PO,PPARGC1B,KCTD13,CDH11,SYNJ1,MT-ND4,HTR2A,PLOD2,FRRS1L,REV1,ADCY5,ADRB1,Scd2,CAMK4,LIFR,RASD2,DAAM2,…	152
Neurological Disease, Organismal Injury and Abnormalities	cognitive impairment	Cognitive impairment	1.08e-17	Increased	2.147		2.143	CAMK2B,ARHGEF10L,GPT2,DPP6,DYRK1A,TOM1,SLC9A6,ADCY1,LSS,P4HTM,GRM4,GAMT,ARID1B,MTO1,GON4L,WDR1,SLC9A5,CA4,LRPAP1,GABRB1,NPY,SST,MME,CTNNB1,TCF4,SOX5,KIF17,AHI1,NOVA2,SMARCC2,MAF,AR,GABBR2,PEX6,LRRTM1,GNB5,BIRC6,CAMK2G,CADPS2,FGD1,KCNQ3,MAOB,ZMYND8,CLCN4,SPTAN1,POMK,LGI1,NDN,PDE4A,TBR1,SNAP25,ZBTB20,ATAD3A,HMGCR,CRMP1,PGR,PTPN4,ARRB1,SIPA1L2,WIPI2,DSCAM,DGKH,SLC6A8,CDC45,DCC,SLC6A1,INF2,CDH11,DSCA…	182
Neurological Disease, Organismal Injury and Abnormalities	epilepsy or neurodevelopmental disorder	Epilepsy or neurodevelopmental disorder	2.2e-17		0.537		0.528	CAMK2B,SOS2,GPT2,SNTB2,MAPK10,DPP6,DYRK1A,STARD7,ENC1,SLC25A22,SLC9A6,PRR14,INHBA,P4HTM,CRYM,LRBA,TSHZ3,KCND2,SCARB2,ARID1B,ZNF536,CA4,GABRB1,MAN2A2,RAPGEF2,NT5C2,SST,CTNNB1,TCF4,SOX5,NOVA2,SMARCC2,LTN1,MALAT1,GABBR2,CLU,ZNF423,AGRN,TP73,AP2S1,SMPD4,KCNQ3,CLCN4,SERPINI1,SPTAN1,JUN,POMK,Ppp1cc,LGI1,FAT3,GAD1,TBR1,TUBA8,SNAP25,ZBTB20,ATAD3A,HMGCR,CEP85L,MAGI2,PGR,CACNA1I,PTPN4,NOTCH2,DSCAM,SLC6A8,D…	168
Neurological Disease, Organismal Injury and Abnormalities	peripheral neuropathy	Peripheral neuropathy	1.8e-12					ASIC1,GPT2,FDPS,ATL1,ZFR,ZFHX2,MFN2,ADAMTS17,KCND2,CPT1C,FLT1,PRICKLE2,EPHA5,KCND3,NGF,ARSA,NT5C2,SEMA5A,PLEKHG5,MT-CO1,RETREG1,SPTLC2,MME,MKX,TCF4,KPNA3,KCNB2,NAGLU,ADAMTS10,DDHD1,CADM3,COQ4,PDK3,AR,GABBR2,LOXL1,SCN1A,SELENOI,SNAP47,FGD4,EXOSC8,SPTAN1,MORC2,DAB1,EFEMP1,GNB4,GAD1,PDE4A,CACNB4,MTM1,SETX,PDE7A,TRIM2,KIF5A,GFPT1,DAGLB,INF2,GGPS1,ATP7B,HTR2A,KCNA2,FDFT1,SON,SLC7A11,GNAS,CHRNA1,CACNA1…	69
Neurological Disease, Organismal Injury and Abnormalities	neurological disorder	Progressive neurological disorder	6.9e-12		1.56		1.554	ERBB4,NFS1,FDPS,MAPK10,DPP6,SREBF2,SLC9A6,CSE1L,LSS,INHBA,LRBA,TSHZ3,RAB27B,KCNH7,SCARB2,GPS2,GABRB1,DGKG,NPY,SLC30A3,PLEKHG5,MME,OGDHL,AR,CLU,TP73,SERPINI1,GAD1,ATAD3A,HMGCR,GPR26,FKBP5,DCC,KIF5A,EIF4A1,HTR2A,RELN,NUP98,ADRB1,CFAP20DC,DBI,PLAT,GART,TUBB2B,HSP90AB1,FURIN,PRICKLE1,MICU1,PRKACB,RREB1,STAT3,TSPOAP1,COL25A1,DHCR7,SEMA5A,EGFR,SPTLC2,PARK7,RCAN1,KCNB2,SOD1,DOK6,CREB3L1,GALNT3,FOXO3,NAV…	203
Neurological Disease, Organismal Injury and Abnormalities	coordination disorder	Coordination disorder	6.17e-11		-0.016		-0.075	CAMK2B,GDAP2,Hspa1b,NPC1,XRCC1,IFNGR2,CHD1,SLC9A6,ATP2B2,MFN2,FLT1,PRICKLE2,MAP1B,KCND3,MT-ND6,ARSA,PEG10,PARK7,MME,LGI4,APP,NAGLU,DOCK3,RORA,COQ4,SCN1A,ZNF423,VWA3B,LRRK2,EXOSC8,SUN2,SPTAN1,DAB1,MBD4,NEUROD1,MT-CYB,TBP,GNB4,CACNB4,NPC2,HCN2,SETX,CD83,SEPTIN11,ADH5,SLC6A1,INF2,ATP7B,SYNJ1,INPP5A,RELN,ADAM22,APBA1,CAMK4,ELOVL5,ARX,ITPKA,NHSL2,DAGLA,CACNG2,CAMTA1,SPRN,CNTN1,GNAS,MFSD2A,CACNA1G,CHRN…	71
Neurological Disease, Organismal Injury and Abnormalities	ataxia	Ataxia	1.3e-10		-0.069		-0.128	CAMK2B,GDAP2,Hspa1b,NPC1,XRCC1,IFNGR2,SLC9A6,ATP2B2,MFN2,FLT1,PRICKLE2,MAP1B,KCND3,MT-ND6,ARSA,PEG10,PARK7,MME,LGI4,APP,NAGLU,DOCK3,RORA,COQ4,SCN1A,ZNF423,VWA3B,LRRK2,EXOSC8,SUN2,SPTAN1,DAB1,MBD4,NEUROD1,MT-CYB,TBP,GNB4,CACNB4,NPC2,HCN2,SETX,CD83,SEPTIN11,ADH5,SLC6A1,INF2,ATP7B,SYNJ1,RELN,ADAM22,APBA1,CAMK4,ELOVL5,ARX,ITPKA,NHSL2,DAGLA,CACNG2,CAMTA1,SPRN,CNTN1,GNAS,MFSD2A,CACNA1G,CHRNA4,HSP90AB1,…	69
Neurological Disease, Organismal Injury and Abnormalities	neurological disorder	Early-onset neurological disorder	1.34e-10		-0.63		-0.68	SLC25A22,SLC9A6,ADCY1,PRR14,MFN2,KCND2,GAMT,SCARB2,ARID1B,CA4,GABRB1,RAPGEF2,PLEKHG5,CTNNB1,SOX5,AHI1,SMARCC2,MAF,VPS26A,TBC1D23,AR,GABBR2,ZNF423,GTF2IRD1,KCNQ3,EXOSC8,SPTAN1,POMK,GAD1,TBR1,TUBA8,SNAP25,ZBTB20,ATAD3A,HMGCR,CEP85L,MPDZ,SLC6A8,DCC,CDH23,SLC6A1,CDH11,SYNJ1,INPP5A,TOGARAM1,TSEN15,HTR2A,RELN,ADAM22,PDGFRB,FRRS1L,VPS51,ADRB1,PAK1,SLC30A10,CAMTA1,TUBB2B,PDZRN3,CACNA1G,HSP90AB1,PGAP3,FUR…	142
Neurological Disease, Organismal Injury and Abnormalities	seizures	Seizures	2e-08		0.282		0.236	SNTB2,XRCC1,MAPK10,ELAVL4,STARD7,ENC1,KCNJ6,RAI1,SLC25A22,SLC9A6,ELFN1,INHBA,GABRA4,CRYM,KCND2,RTEL1,SCARB2,PRICKLE2,MAP1B,FGF13,CORO2B,CA4,GABRB1,MT-ND6,MICALL1,RAPGEF2,NPY,SST,PCDH19,APP,FGF2,GABRB3,CNTN2,MALAT1,GABBR2,SCN1A,KCNAB2,GADD45A,CDKL5,KCNQ3,SERPINI1,SPTAN1,JUN,SH3GL3,NEUROD1,LGI1,GAD1,WNT10A,SNAP25,CACNB4,CHN1,PGR,CACNA1I,CBL,HCN2,CD83,KCNQ2,LDLR,SOX12,GNG3,GRIA2,LAMP5,KIF5A,CDH23,MP…	91
Neurological Disease, Organismal Injury and Abnormalities	sensory neuropathy	Sensory neuropathy	3.6e-08					MORC2,DAB1,GNB4,GAD1,GPT2,CACNB4,ATL1,ZFR,MTM1,SETX,MFN2,CPT1C,TRIM2,KIF5A,PRICKLE2,DAGLB,INF2,NGF,ATP7B,ARSA,NT5C2,SEMA5A,PLEKHG5,RETREG1,SPTLC2,MME,TCF4,KPNA3,NAGLU,DDHD1,CADM3,SON,COQ4,PDK3,AR,GNAS,SCN1A,SELENOI,CACNA1G,KIF1C,FGD4,EXOSC8,SPTAN1	43
Neurological Disease, Organismal Injury and Abnormalities	seizure disorder	Seizure disorder	3.79e-08		0.297		0.254	SNTB2,XRCC1,MAPK10,STARD7,ENC1,SLC25A22,SLC9A6,ELFN1,INHBA,CRYM,KCND2,SCARB2,CORO2B,CA4,GABRB1,RAPGEF2,NPY,SST,MALAT1,GABBR2,CLU,KCNQ3,SERPINI1,SPTAN1,JUN,Ppp1cc,LGI1,GAD1,SNAP25,ATAD3A,CHN1,MAGI2,PGR,CACNA1I,KIF5A,CDH23,ANKRD6,SLC6A1,SYNJ1,HTR2A,RELN,ADAM22,SLC39A14,FRRS1L,SLC2A3,ADRB1,PAK1,PLAT,NNAT,CACNA1G,HSP90AB1,HTR4,PRICKLE1,ELAVL4,ADRA1D,KCNJ6,RAI1,GABRA4,RTEL1,FLT1,PRICKLE2,MAP1B,FGF13,N…	106
Neurological Disease, Organismal Injury and Abnormalities	localization-related epilepsy	Localization-related epilepsy	9.42e-08					LGI1,CACNA1I,KCNQ2,GABRA4,SCARB2,PRICKLE2,CA4,SLC6A1,GABRB1,RELN,OPLAH,PCDH19,APP,GABRB3,ARX,SCN1A,GABRG3,CACNA1G,GAD2,RBFOX1,CHRNA4,CDKL5,HSP90AB1,KCNQ3,PRICKLE1,SPTAN1	26
Neurological Disease, Organismal Injury and Abnormalities	myoclonic seizure	Myoclonic seizure	3.12e-07					STARD7,SLC25A22,KCNQ2,GABRA4,KCND2,RTEL1,SCARB2,PRICKLE2,SLC6A1,GABRB1,SYNJ1,RAPGEF2,HTR2A,KCNA2,PCDH19,GABRB3,ARX,CNTN2,SCN1A,NNAT,GABRG3,CDKL5,SERPINI1,HTR4,PRICKLE1	25
Neurological Disease, Organismal Injury and Abnormalities	epilepsy	Epilepsy	9.53e-07		0.199		0.193	SNTB2,MAPK10,ADRA1D,STARD7,ENC1,SLC25A22,SLC9A6,INHBA,GABRA4,CRYM,KCND2,RTEL1,SCARB2,PRICKLE2,FGF13,CA4,NGF,GABRB1,RAPGEF2,SST,OPLAH,PCDH19,APP,GABRB3,RORA,CNTN2,MALAT1,GABBR2,SCN1A,CLU,GADD45A,CDKL5,KCNQ3,SERPINI1,SPTAN1,JUN,Ppp1cc,LGI1,GAD1,SNAP25,ATAD3A,CACNB4,MAGI2,CACNA1I,CBL,CD83,KCNQ2,LDLR,LAMP5,SLC6A1,ANKRD6,DENND5A,CUX2,SYNJ1,HTR2A,RELN,ADAM22,SLC39A14,FRRS1L,KCNA2,SLC2A3,ID2,ADRB1,ARX,A…	77
Neurological Disease, Organismal Injury and Abnormalities	convulsion	Convulsion	1.13e-06		0.246		0.213	NEUROD1,LGI1,GAD1,SNAP25,MAPK10,CACNB4,KCNJ6,RAI1,SLC25A22,KCNQ2,GABRA4,GNG3,GRIA2,CA4,GABRB1,DENND5A,SYNJ1,HTR2A,ADAM22,FRRS1L,KCNA2,PCDH19,GABRB3,ARX,GABBR2,SLC7A11,SCN1A,GABRG3,GAD2,CDKL5,KCNQ3,HTR4,SPTAN1	33
Neurological Disease, Organismal Injury and Abnormalities	memory deficits	Memory deficits	1.76e-06		1.368		1.362	ASIC1,COMT,ADRA1D,PGR,TOM1,SIPA1L2,ADCY1,KCNQ2,LDLR,DGKH,SLC9A5,SLC6A1,NGF,NPY,KSR1,MME,TCF4,SHANK1,SOD1,APP,CPEB3,LRRTM1,SCN1A,ICAM5,CADPS2,FOXO3,HGSNAT	27
Neurological Disease, Organismal Injury and Abnormalities	pediatric-onset neurological disease	Pediatric-onset neurological disease	4.87e-06					GAD1,TUBA8,SNAP25,ATAD3A,MAP2K1,PDE10A,SLC25A22,SETX,KCNQ2,STAT3,TSPOAP1,SCARB2,DCC,KIF5A,PRICKLE2,CA4,SLC6A1,GABRB1,DENND5A,SYNJ1,HTR2A,ARSA,RELN,ADAM22,PLEKHG5,FRRS1L,KCNA2,PCDH19,GABRB3,ARX,GABBR2,SCN1A,CACNA1G,RBFOX1,CDKL5,HSP90AB1,KCNQ3,HTR4,PRICKLE1,SPTAN1	40
Neurological Disease, Organismal Injury and Abnormalities	motor seizure	Motor seizure	5.02e-06		0.835		0.799	NEUROD1,LGI1,GAD1,SNAP25,CACNB4,KCNJ6,RAI1,SLC25A22,KCNQ2,GABRA4,GNG3,GRIA2,CA4,GABRB1,DENND5A,SYNJ1,HTR2A,ADAM22,FRRS1L,KCNA2,PCDH19,GABRB3,ARX,GABBR2,SCN1A,GABRG3,GAD2,CDKL5,HTR4,SPTAN1	30
Neurological Disease, Organismal Injury and Abnormalities	epilepsy	Early-onset epilepsy	6.15e-06					GAD1,SNAP25,CBL,SLC25A22,SLC9A6,KCNQ2,KCND2,SCARB2,PRICKLE2,CA4,SLC6A1,GABRB1,DENND5A,SYNJ1,HTR2A,RELN,ADAM22,FRRS1L,KCNA2,PCDH19,GABRB3,ARX,GABBR2,SCN1A,RBFOX1,CDKL5,KCNQ3,HTR4,PRICKLE1,SPTAN1	30
Neurological Disease, Organismal Injury and Abnormalities	neurological disorder	Severe neurological disorder	6.47e-06		0		-0.015	ATAD3A,KCNQ2,MFN2,GABRA4,TSPOAP1,NGF,GABRB1,HTR2A,ARSA,SPTLC2,TCF4,TIMM50,APP,GABRB3,ARX,RORA,GABBR2,SCN1A,CLU,GABRG3,CHRNA4,GJA1,HTR4,SPTAN1	24
Neurological Disease, Organismal Injury and Abnormalities	generalized seizures	Generalized seizures	6.95e-06		0.964		0.924	NEUROD1,LGI1,GAD1,SNAP25,CHN1,CACNA1I,KCNJ6,RAI1,SLC25A22,KCNQ2,GABRA4,GNG3,GRIA2,CA4,GABRB1,DENND5A,SYNJ1,HTR2A,ADAM22,FRRS1L,KCNA2,PCDH19,GABRB3,ARX,GABBR2,SCN1A,GABRG3,CACNA1G,GAD2,CDKL5,HTR4,SPTAN1	32
Neurological Disease, Organismal Injury and Abnormalities	seizures	Early-onset seizures	7.25e-06					GAD1,SNAP25,CBL,SLC25A22,SLC9A6,KCNQ2,KCND2,SCARB2,PRICKLE2,CA4,SLC6A1,GABRB1,DENND5A,SYNJ1,HTR2A,RELN,ADAM22,FRRS1L,KCNA2,PAK1,PCDH19,GABRB3,ARX,GABBR2,SCN1A,RBFOX1,CDKL5,KCNQ3,HTR4,PRICKLE1,SPTAN1	31
Neurological Disease, Organismal Injury and Abnormalities	epileptic seizure	Epileptic seizure	8.93e-06		-0.555		-0.563	JUN,GAD1,SNTB2,MAPK10,STARD7,ENC1,SLC25A22,CD83,KCNQ2,INHBA,GABRA4,LDLR,CRYM,KCND2,RTEL1,SCARB2,LAMP5,PRICKLE2,SLC6A1,ANKRD6,GABRB1,SYNJ1,RAPGEF2,HTR2A,SST,SLC39A14,KCNA2,SLC2A3,ID2,PCDH19,GABRB3,ARX,AP3M2,CNTN2,MALAT1,PDP1,SCN1A,NNAT,GABRG3,GADD45A,CDKL5,SERPINI1,HTR4,PRICKLE1	44
Neurological Disease, Organismal Injury and Abnormalities	childhood epilepsy	Childhood epilepsy	1.2e-05					GAD1,SNAP25,SLC25A22,KCNQ2,SCARB2,PRICKLE2,CA4,SLC6A1,GABRB1,DENND5A,SYNJ1,HTR2A,RELN,ADAM22,FRRS1L,KCNA2,PCDH19,GABRB3,ARX,GABBR2,SCN1A,RBFOX1,CDKL5,KCNQ3,HTR4,PRICKLE1,SPTAN1	27
Neurological Disease, Organismal Injury and Abnormalities	tonic-clonic seizure	Tonic-clonic seizure	1.27e-05		0.835		0.799	NEUROD1,LGI1,GAD1,SNAP25,KCNJ6,RAI1,SLC25A22,KCNQ2,GABRA4,GNG3,GRIA2,CA4,GABRB1,DENND5A,SYNJ1,HTR2A,ADAM22,FRRS1L,KCNA2,PCDH19,GABRB3,ARX,GABBR2,SCN1A,GABRG3,GAD2,CDKL5,HTR4,SPTAN1	29
Neurological Disease, Organismal Injury and Abnormalities	tremor	Tremor	1.27e-05		1.112		1.069	Hspa1b,SNAP25,NPC2,STARD7,HCN2,GRIA3,GABRA4,GRIA2,SCARB2,MAP1B,CA4,SLC6A1,NGF,GABRB1,ATP7B,RAPGEF2,ARSA,ADRB1,SOD1,CAMK4,GABRB3,RORA,CNTN2,SPRN,GNAS,SCN1A,GABRG3,CACNA1G,KCNAB2,CHRNA4,MAOB	31
Neurological Disease, Organismal Injury and Abnormalities	cerebellar ataxia	Cerebellar ataxia	1.92e-05					GDAP2,DAB1,MBD4,MT-CYB,TBP,GNB4,NPC1,XRCC1,IFNGR2,CACNB4,SETX,MFN2,SEPTIN11,PRICKLE2,KCND3,ATP7B,ARSA,RELN,MME,NAGLU,ELOVL5,ITPKA,RORA,COQ4,NHSL2,DAGLA,CAMTA1,SCN1A,CACNA1G,VWA3B,CHRNA4,LRRK2,KIF1C,EXOSC8,SPTAN1	35
Neurological Disease, Organismal Injury and Abnormalities	abnormality	Abnormality of cerebral cortex	2.89e-05		1.708		1.689	DAB1,NEUROD1,FEZF2,TBR1,SNAP25,HMGCR,LHX2,CRMP1,DYRK1A,ETS2,ADCY1,KCNQ2,ATP2B2,TNR,PROS1,LDLR,GRIA2,ZSWIM6,MAP1B,NGF,CUX2,EGFR,MME,MYCBP2,SHANK1,SOD1,APP,PLAT,NAGLU,FGF2,CPEB3,AP3M2,NDEL1,APBB2,GMPPA,KLF7,LRRTM1,TP73,PPP1R15A,LRRK2,AXL,GJA1	42
Neurological Disease, Organismal Injury and Abnormalities	gait disturbance	Gait disturbance	4.19e-05					CHN1,ATL1,IFNAR1,ITGA7,SETX,ATP2B2,KCND2,PEX2,ZSWIM6,MAP1B,SLC6A1,KCND3,NGF,ARSA,PARK7,KCNA2,NTSR2,TCF4,KCNB2,ARX,CACNG2,CNTN1,SCN1A,SLITRK2,ANKH,NRP1,ZNF423,PRMT8,SUN2	29
Neurological Disease, Organismal Injury and Abnormalities	spatial memory impairment	Spatial memory impairment	5.54e-05					KSR1,ASIC1,TCF4,SHANK1,APP,ADRA1D,CPEB3,SIPA1L2,LDLR,LRRTM1,SCN1A,DGKH,ICAM5,CADPS2,SLC9A5,SLC6A1,HGSNAT	17
Neurological Disease, Organismal Injury and Abnormalities	childhood onset movement disorder	Childhood onset movement disorder	9.98e-05					FRRS1L,KCNA2,SNAP25,PCDH19,GABRB3,ARX,PDE10A,KCNQ2,TSPOAP1,SCN1A,KIF5A,CDKL5,SYNJ1,HTR2A,HTR4	15
Neurological Disease, Organismal Injury and Abnormalities	encephalopathy with late-onset epilepsy	Encephalopathy with late-onset epilepsy	0.000139					KCNA2,SNAP25,MAPK10,PCDH19,GABRB3,ARX,KCNQ2,GABRA4,SCN1A,GABRG3,CA4,SLC6A1,CDKL5,GABRB1,SYNJ1,HTR2A,HTR4	17
Neurological Disease, Organismal Injury and Abnormalities	sensory disorders	Sensory disorders	0.000167		-0.17		-0.189	KCNJ2,ASIC1,ARHGEF10L,NFATC2,SERAC1,MAP2K1,RAI1,ZFHX2,ADCY1,OTOGL,ATP2B2,WDR11,GABRA4,LARS2,P4HTM,CRYM,LRBA,SCARB2,MAP1B,UNC5B,CA4,NGF,GABRB1,GIPC3,ARSA,ESPN,MT-CO1,LHFPL5,SOX5,SOD1,APP,NAGLU,FGF2,MAF,GABRB3,ADAMTS1,PEX6,SCN1A,CLCC1,DCLRE1C,MVD,GJA1,CDC14A,NEUROD1,COQ6,COMT,GAD1,PDE4A,ZBTB20,MPDZ,PGR,PDE10A,MT-ND1,ARRB1,PTGDS,PDE7A,GRIA2,CDH23,MRPS5,EPHA10,VPS51,ID2,MYCBP2,FBXO2,P2RX7,SLC7A11,GAB…	72
Neurological Disease, Organismal Injury and Abnormalities	environmentally induced seizure	Environmentally induced seizure	0.000239		0.816		0.785	ELFN1,LGI1,SCN1A,GNG3,FGF13,KCNJ6	6
Neurological Disease, Organismal Injury and Abnormalities	akinesia	Akinesia	0.000417					LGI1,SCN1A,CHRNA4,DOK7,ADRA1D,MAOB,HTR2A,GLDN	8
Neurological Disease, Organismal Injury and Abnormalities	cognitive impairment	Severe cognitive impairment	0.000498					KCNQ2,TCF4,TIMM50,APP,ARX,RORA	6
Neurological Disease, Organismal Injury and Abnormalities	generalized convulsive epilepsy	Generalized convulsive epilepsy	0.000519					ADAM22,FRRS1L,KCNA2,GAD1,SNAP25,PCDH19,GABRB3,ARX,SLC25A22,KCNQ2,GABBR2,SCN1A,CA4,CDKL5,GABRB1,DENND5A,SYNJ1,HTR2A,HTR4,SPTAN1	20
Neurological Disease, Organismal Injury and Abnormalities	abnormality	Abnormality of peripheral nervous system	0.000533		-0.247		-0.272	JUN,DSE,NDN,LMO4,NFATC2,ERBB4,TUBA8,SNAP25,MAPK10,ATL1,HMGN1,ADRA1D,PRKACB,SLC5A3,ATP2B2,SCARB2,ECE1,NGF,HTR2A,ARSA,EGFR,RETREG1,SPTLC2,RAP1GDS1,ADRB1,SOD1,FBXO2,FGF2,GABRB3,NFATC3,GNAS,KLF7,NRP1,UCHL3,ZNF423,MEIS2	36
Neurological Disease, Organismal Injury and Abnormalities	neurodegeneration	Neurodegeneration	0.000546		1.936		1.884	NPC1,MAP2K1,IFNAR1,KCNJ6,MFN2,STAT3,SCARB2,FLT1,Miat,LRPAP1,COL25A1,NGF,ARSA,EGFR,RETREG1,PARK7,MME,BIN1,AHI1,SOD1,APP,NAGLU,FGF2,NLK,GABRB3,AR,GMPPA,CLU,TP73,NHLRC2,LRRK2,PGAM5,SPTAN1,JUN,CDC14A,LGI1,TBP,SNAP25,NPC2,ETS2,KCNQ2,LDLR,GRIA2,KIF5A,TRPM4,PDGFRB,CROCC,IRS2,FBXO2,PLAT,XPR1,LYNX1,UNC5C,SLC7A11,AXL,ADORA1	56
Neurological Disease, Organismal Injury and Abnormalities	generalized epilepsy	Generalized epilepsy	0.000578					ADAM22,FRRS1L,KCNA2,GAD1,SNAP25,CACNB4,PCDH19,GABRB3,ARX,SLC25A22,KCNQ2,GABBR2,SCN1A,GABRG3,RBFOX1,CA4,CDKL5,GABRB1,DENND5A,SYNJ1,HTR2A,HTR4,SPTAN1	23
Neurological Disease, Organismal Injury and Abnormalities	degeneration	Degeneration of brain	0.00074		0.536		0.507	JUN,TBP,NPC1,MME,SNAP25,SOD1,NPC2,APP,PLAT,NAGLU,KCNJ6,ETS2,LYNX1,KCNQ2,GMPPA,SLC7A11,GRIA2,TP73,NGF,LRRK2,ADORA1,ARSA	22
Neurological Disease, Organismal Injury and Abnormalities	degenerative ataxia	Degenerative ataxia	0.000752					PEG10,Hspa1b,PARK7,IFNGR2,LGI4,APP,CD83,MFN2,SCN1A,FLT1,CACNA1G,CHRNA4,INF2,HSP90AB1,AXL,MT-ND6	16
Neurological Disease, Organismal Injury and Abnormalities, Psychological Disorders	disorder of basal ganglia	Disorder of basal ganglia	1.35e-22		0.104		0.091	LRRN1,Hspa1b,ERBB4,UQCR10,CSE1L,GRM4,EIF3E,CRYM,RAB27B,KCNH7,SCARB2,CORO2B,GPS2,GABRB1,NPY,SST,SRD5A1,CTNNB1,PCDH7,LGI4,MAS1,ACTN1,GPR83,ACP1,GNB5,CLU,ZMYND8,SERPINI1,HMGCR,CHN1,NR1D1,MAGI2,GPR26,Abhd1,DCC,HTR2A,PLOD2,ADCY5,ADRB1,LIFR,SLC30A10,SLC7A11,RASD2,DAAM2,TUBB2B,HSP90AB1,PFN2,STK26,LHX2,MICU1,RREB1,ATP2B2,MTDH,DHCR7,MICALL1,SEMA5A,PARK7,RCAN1,SOD1,DOK6,CREB3L1,CRIM1,GALNT3,ETNPPL,FOXO3,CI…	196
Neurological Disease, Organismal Injury and Abnormalities, Psychological Disorders	schizophrenia	Schizophrenia	9.7e-15					ERBB4,DPP6,SREBF2,GPD1L,CRYM,GRM4,LRBA,KLC1,ARID1B,CA4,GABRB1,NT5C2,NPY,SST,TCF4,SOX5,RTN1,ABLIM3,GABBR2,OPCML,CADPS2,GTF2IRD1,MAOB,SERPINI1,HPCAL1,NDN,GAD1,PDE4A,SNAP25,HMGCR,MPDZ,MAGI2,PGR,CACNA1I,PDE7A,DCC,KIF5A,PCDH8,SLC6A1,MT-ND4,HTR2A,OLFM1,RELN,ADRB1,PAK1,SPEF2,ACOT7,SND1,CACNG2,SLC7A11,DAAM2,SLC9A3,PDZRN3,CACNA1G,NEDD8,PFN2,HTR4,HSPA2,ASIC1,STAC2,LMO4,PGAM1,ELAVL4,ADRA1D,KCNJ6,ATP2B2,WDR1…	108
Neurological Disease, Organismal Injury and Abnormalities, Psychological Disorders	dementia	Dementia	1.36e-11					CAMK2B,ERBB4,NFS1,FDPS,MAPK10,DYRK1A,TOM1,SREBF2,SLC9A6,LSS,MFN2,TSHZ3,KCNH7,KLC1,CA4,LRPAP1,GABRB1,DGKG,NPY,SLC30A3,MT-CO1,MME,OGDHL,PDK3,AR,GABBR2,CLU,PTPRG,AGRN,TP73,CADPS2,LIMS1,MAOB,JUN,LY6E,TUBA8,SNAP25,ATAD3A,HMGCR,PGR,FKBP5,KIF5A,IGFBP3,SYNJ1,INPP5A,MT-ND4,HTR2A,RELN,SLC2A3,NUP98,ADRB1,PAK1,CFAP20DC,PLAT,NNAT,EIF2AK2,NFATC2,MICU1,ADRA1D,PRKACB,PRDX1,SLC7A2,SYP,GABRA4,STAT3,TSPOAP1,MVK,FLT…	126
Neurological Disease, Organismal Injury and Abnormalities, Psychological Disorders	Alzheimer disease or frontotemporal dementia	Alzheimer disease or frontotemporal dementia	2.09e-11					CAMK2B,ERBB4,NFS1,FDPS,MAPK10,DYRK1A,TOM1,SREBF2,SLC9A6,LSS,MFN2,TSHZ3,KCNH7,KLC1,LRPAP1,GABRB1,DGKG,NPY,SLC30A3,MT-CO1,MME,OGDHL,PDK3,AR,GABBR2,CLU,PTPRG,AGRN,TP73,CADPS2,LIMS1,MAOB,JUN,LY6E,TUBA8,SNAP25,ATAD3A,HMGCR,PGR,FKBP5,KIF5A,IGFBP3,SYNJ1,INPP5A,HTR2A,RELN,SLC2A3,NUP98,ADRB1,PAK1,CFAP20DC,PLAT,NNAT,EIF2AK2,NFATC2,ADRA1D,PRKACB,PRDX1,SLC7A2,SYP,GABRA4,STAT3,MVK,FLT1,COL25A1,NGF,DHCR7,ARSA,…	116
Neurological Disease, Organismal Injury and Abnormalities, Psychological Disorders	tauopathy	Tauopathy	1.3e-10					CAMK2B,ERBB4,NFS1,FDPS,MAPK10,DYRK1A,TOM1,SREBF2,SLC9A6,LSS,MFN2,TSHZ3,KCNH7,KLC1,LRPAP1,GABRB1,DGKG,NPY,SLC30A3,MT-CO1,MME,OGDHL,PDK3,AR,GABBR2,CLU,PTPRG,AGRN,TP73,CADPS2,LIMS1,MAOB,CTSZ,JUN,LY6E,TUBA8,SNAP25,ATAD3A,HMGCR,PGR,FKBP5,IGFBP3,SYNJ1,INPP5A,HTR2A,RELN,SLC2A3,NUP98,ADRB1,PAK1,CFAP20DC,PLAT,NNAT,EIF2AK2,NFATC2,ADRA1D,PRKACB,PRDX1,SLC7A2,SYP,GABRA4,STAT3,MVK,FLT1,COL25A1,NGF,DHCR7,ARSA,S…	117
Neurological Disease, Organismal Injury and Abnormalities, Psychological Disorders	bipolar disorder	Bipolar disorder	2.91e-07					STN1,NR2E1,ADRA1D,PRDX1,DCLK3,GABRA4,GRM4,MTO1,CA4,MRPL39,GABRB1,ZCCHC2,TIAM1,GABRB3,SRCAP,OSBPL6,SCN1A,RPS6KA2,FOXO3,MAOB,COMT,GAD1,TBR1,TUBA8,HMGCR,ATP5PF,PC,CACNA1I,GRIA3,DGKH,GRIA2,SCAF8,ANKRD6,NDUFS8,HTR2A,RELN,SHANK1,ADRB1,STARD9,PDP1,GNAS,GABRG3,CHRNA1,CACNA1C,CACNA1G,GAD2,MRPS33,CHRNA4,ANKHD1/ANKHD1-EIF4EBP3	49
Neurological Disease, Organismal Injury and Abnormalities, Psychological Disorders	parkinsonism	Parkinsonism	5.03e-07					ERBB4,NSG2,MICU1,ADRA1D,RREB1,KCNJ6,CSE1L,TNR,GABRA4,RAB27B,KCNH7,ALDH1A1,SCARB2,MAP1B,FGF13,GPS2,GABRB1,MT-ND6,ARSA,SEMA5A,PARK7,SOD1,ZNF184,RTN1,APP,DOK6,GABRB3,GALNT3,LRRK2,MAOB,MT-CYB,TBP,COMT,PDE4A,SNAP25,SPARCL1,PDE10A,MT-ND1,GPR26,SETX,PDE7A,DCC,DAGLB,PCDH8,CUX2,SYNJ1,HTR2A,RAB3C,SLC39A14,ADRB1,PAK1,SLC30A10,UNC13C,GNAS,GABRG3,TUBB2B,CACNA1C,CHRNA4,ADORA1	59
Neurological Disease, Organismal Injury and Abnormalities, Psychological Disorders	progressive parkinsonism	Progressive parkinsonism	9.35e-07					ERBB4,NSG2,MICU1,ADRA1D,RREB1,KCNJ6,CSE1L,TNR,GABRA4,RAB27B,KCNH7,ALDH1A1,SCARB2,MAP1B,FGF13,GPS2,GABRB1,MT-ND6,ARSA,SEMA5A,PARK7,SOD1,ZNF184,RTN1,APP,DOK6,GABRB3,GALNT3,LRRK2,MAOB,TBP,COMT,PDE4A,SNAP25,SPARCL1,PDE10A,MT-ND1,GPR26,SETX,PDE7A,DCC,DAGLB,PCDH8,CUX2,SYNJ1,HTR2A,RAB3C,SLC39A14,ADRB1,PAK1,UNC13C,GNAS,GABRG3,TUBB2B,CACNA1C,CHRNA4,ADORA1	57
Neurological Disease, Organismal Injury and Abnormalities, Psychological Disorders	dyssomnia	Dyssomnia	1.75e-05					DAB1,MT-CO1,SIK3,TCF4,ADRA1D,GABRB3,CRY1,STRBP,GABRA4,TSPOAP1,GABRG3,SDK1,DCC,CHRNA1,CACNA1G,RBFOX1,CHRNA4,GABRB1,MAP4,MAOB,HTR2A,NTM	22
Neurological Disease, Organismal Injury and Abnormalities, Psychological Disorders	attention deficit disorder	Attention Deficit Disorders	4.82e-05					COMT,ADRA1D,GABRB3,ARX,DAGLA,GABRA4,GNB5,GABRG3,DCC,CSMD2,GAD2,CHRNA4,GABRB1,FGD1,MAOB,HTR2A	16
Neurological Disease, Organismal Injury and Abnormalities, Psychological Disorders	attention deficit hyperactivity disorder	Attention deficit hyperactivity disorder	0.000115					COMT,ADRA1D,GABRB3,DAGLA,GABRA4,GNB5,GABRG3,DCC,CSMD2,GAD2,CHRNA4,GABRB1,FGD1,MAOB,HTR2A	15
Neurological Disease, Organismal Injury and Abnormalities, Psychological Disorders	frontotemporal dementia	Frontotemporal dementia	0.000229					HMGCS1,PARK7,ERBB4,HMGCR,APP,SETX,MFN2,GRIA2,KIF5A,CHRNA4,LRRK2,ARSA	12
Neurological Disease, Organismal Injury and Abnormalities, Psychological Disorders	early-onset schizophrenia	Early-onset schizophrenia	0.000414					GABRA4,STAC2,ADRB1,GABRG3,PDZRN3,ADRA1D,GABRB3,GABRB1,GTF2IRD1,RYR2,HTR2A	11
Neurological Disease, Organismal Injury and Abnormalities, Psychological Disorders	insomnia	Insomnia	0.000437					DAB1,MT-CO1,TCF4,ADRA1D,GABRB3,STRBP,GABRA4,TSPOAP1,GABRG3,SDK1,DCC,CHRNA1,RBFOX1,CHRNA4,GABRB1,HTR2A,NTM	17
Neurological Disease, Organismal Injury and Abnormalities, Psychological Disorders	multiple system atrophy	Multiple system atrophy	0.000634					PEG10,Hspa1b,PARK7,LGI4,APP,CD83,MFN2,SCN1A,FLT1,INF2,HSP90AB1,AXL,MT-ND6	13
Neurological Disease, Organismal Injury and Abnormalities, Psychological Disorders	mania	Mania	0.000662					ADRB1,CACNB4,ADRA1D,NR1D1,GABRB3,GABRA4,SCN1A,GABRG3,CACNA1C,GAD2,GABRB1,HTR2A	12
Neurological Disease, Organismal Injury and Abnormalities, Psychological Disorders	brain damage	Brain damage	0.000909		0.358		0.348	JUN,Ppp1cc,ASIC1,Hspa1b,GAD1,PDE4A,SNAP25,FDPS,MAPK10,HSPA12A,CACNB4,ADRA1D,PGR,KCNQ2,GABRA4,KCNH7,CA4,NGF,GABRB1,HTR2A,MT-CO1,PARK7,NUAK1,ADRB1,SOD1,RTN1,APP,PLAT,FGF2,GABRB3,MALAT1,LYNX1,AR,GABBR2,SCN1A,GABRG3,CHRNA1,CACNA1C,GAD2,CHRNA4,ADORA1,GJA1	42
Neurological Disease, Organismal Injury and Abnormalities, Psychological Disorders, Skeletal and Muscular Disorders	Parkinson disease	Parkinson's disease	2.36e-06					NSG2,MICU1,ADRA1D,RREB1,KCNJ6,CSE1L,TNR,GABRA4,RAB27B,KCNH7,ALDH1A1,SCARB2,MAP1B,FGF13,GPS2,GABRB1,MT-ND6,SEMA5A,PARK7,SOD1,ZNF184,RTN1,APP,DOK6,GABRB3,GALNT3,LRRK2,MAOB,TBP,COMT,PDE4A,SNAP25,SPARCL1,PDE10A,MT-ND1,GPR26,PDE7A,DCC,DAGLB,PCDH8,CUX2,SYNJ1,HTR2A,RAB3C,SLC39A14,ADRB1,PAK1,UNC13C,GNAS,GABRG3,TUBB2B,CACNA1C,CHRNA4,ADORA1	54
Nutritional Disease, Organismal Injury and Abnormalities	obesity	Obesity	2.39e-08		-1.229		-1.229	GPT2,CMIP,AK3,NIBAN2,CA4,LRPAP1,GABRB1,NPY,SST,MT-CO1,ALG1,MME,NGEF,MAF,PHKG2,TIMP2,ADAMTS1,PDK3,AR,GABBR2,TWIST2,STAT5B,MAOB,NEK7,PDE4A,SNAP25,HMGCR,NR1D1,PGR,CACNA1I,ARRB1,FKBP5,PDE7A,PPARGC1B,SLC6A1,FOXO1,PEG3,HTR2A,PDGFRB,PROX1,LRRC8C,ADRB1,PPM1L,CFAP20DC,ELOVL5,ALKAL2,CACNA1G,GPR12,HTR4,MMP14,OGA,PPM1D,NPC1,SAMD4A,NOCT,HSPA12A,ADRA1D,CABLES1,RAI1,PDCD11,WDR11,SYP,GABRA4,STAT3,CPT1C,FLT1,NGF,…	108
Organismal Development, Organismal Injury and Abnormalities	abnormal morphology	Abnormal morphology of head	9.34e-09					NCOR2,KCNJ2,ERBB4,DYRK1A,ADCY1,INHBA,ALDH1A1,SCARB2,SOX5,AHI1,ALK,MAF,CDO1,OAT,LOXL1,LRRTM1,ZNF423,TP73,CADPS2,GTF2IRD1,JUN,EFEMP1,LGI1,NDN,FAT3,FEZF2,GAD1,TBR1,SNAP25,ZBTB20,ACSS2,CHN1,CRMP1,DSCAM,PPP1R3C,CDC45,DCC,ECE1,ADAMTS9,CDH23,NCOR1,CDH11,PEG3,PDGFRB,MYCBP2,RAP1GDS1,PAK1,ABR,FBXO2,CAMK4,PLAT,CPEB3,KNDC1,CNTN1,KLF7,APEX1,AXL,PFN2,DDR2,MMP14,GPC3,LMO4,NFATC2,ATL1,ERC1,LHX2,MAP2K1,RAI1,ATP2B…	149
Organismal Functions	movement	Movement of rodents	3.09e-06					CAMK2B,FEZF2,AAAS,PDE10A,ITGA7,HCN2,MTM1,ADCY1,GRIA3,EPB41,PPARGC1B,SLC6A8,PEX2,GRIA2,SLC6A1,NGF,DHCR7,PARK7,NUCKS1,ADCY5,ID2,SHANK1,KCNB2,CORO1C,APP,CAMK4,CPEB3,CDO1,RASD2,GNAS,LRRTM1,SCN1A,CACNA1G,CDKL5,GTF2IRD1,FURIN,MMP14	37
Organismal Functions	hypoactivity	Hypoactivity of mice	1.61e-05					AAAS,PDE10A,HCN2,MTM1,ADCY1,GRIA3,PPARGC1B,SLC6A8,PEX2,GRIA2,SLC6A1,DHCR7,PARK7,NUCKS1,ADCY5,ID2,SHANK1,KCNB2,CORO1C,APP,CAMK4,CPEB3,CDO1,RASD2,GNAS,LRRTM1,CACNA1G,CDKL5,GTF2IRD1,MMP14	30
Organismal Injury and Abnormalities	hypertrophy	Hypertrophy	0.000772					Hspa1b,NFATC2,EXT1,DEPTOR,INHA,ADRA1D,MAP2K1,DYRK1A,INHBA,STAT3,KCND2,FLT1,CARD6,JARID2,Miat,GALNT4,NGF,EGFR,PARK7,MME,CTNNB1,RCAN1,TCF4,DYRK1B,PRKG1,SOD1,TIAM1,APP,FGF2,AR,CABIN1,RPS6KA2,CAMK2G,ZNF260,KLF5,CDK12,FOXO3,CDK13,GJA1,SPTAN1,JUN,HMGCR,MAGI2,PGR,PPARGC1B,ECE1,Tpm1,EHD4,FOXO1,HTR2A,PDGFRB,RAB4A,CDK7,RAP1GDS1,ADRB1,PAK1,PPIA,DBI,CAMK4,MFGE8,PLAT,SMAD9,NFATC3,TCF15,MFSD2A,CACNA1C,MAPK1,PT…	72
Organismal Injury and Abnormalities, Organismal Survival	organismal death	Organismal death	1.29e-13		-0.341		-0.551	ERBB4,XRCC1,HNRNPL,SREBF2,ITGA7,RCN3,FRS2,SCARB2,CTNNB1,SMARCC2,NOVA1,ENAH,VPS26A,CDO1,THEM4,MAPK6,PLCD3,MTA2,BIRC6,NRP1,ZNF423,POU2F2,LGI1,FEZF2,RUVBL1,NPC2,NR1D1,MAGI2,GABPA,PEA15,DCC,Nos1ap,TRPM4,NUP98,ADRB1,DBI,BRAP,PLAT,DAAM1,LIFR,SLC30A10,SPRN,TET2,TBC1D10B,FURIN,LMO1,USP35,EXT1,ERC1,RAB3B,STAT3,SMG6,DVL2,DGAT2,DHCR7,SEMA5A,COL4A1,RETREG1,RCAN1,PRKG1,SOD1,RACGAP1,FBXL12,CABIN1,IFT46,CD55,KL…	412
Organismal Injury and Abnormalities, Organismal Survival	perinatal death	Perinatal death	1.26e-09		0.688		0.564	KCNJ2,DOK7,SLC5A3,Nrxn3,RCN3,INHBA,ALDH1A1,MAN2A2,CADPS,CTNNB1,TCF4,SOX5,SIAH2,UBE2W,SMARCC2,MAF,ENAH,ADAMTS1,OAT,MTA2,BIRC6,NRP1,TWIST2,AGRN,CADPS2,LIMS1,POU2F2,JUN,NEK7,NDN,GAD1,SNAP25,MAGI2,CNTFR,Podxl,ARRB1,DSCAM,PPARGC1B,DCC,ECE1,KIF5A,ADAMTS9,ALOX12B,SYNJ1,ADAM22,PDGFRB,APBA1,SLC2A3,NUP98,MYCBP2,Scd2,ABR,LIFR,MMP14,OGA,GPC3,LMO4,CUL7,ELAVL4,RAB3B,STAT3,PEX2,MAP1B,RXRA,COL25A1,DVL2,DGAT2,PTP…	100
Organismal Injury and Abnormalities, Organismal Survival	neonatal death	Neonatal death	1.49e-07		1.141		1.036	KCNJ2,LMO4,DOK7,CUL7,ELAVL4,SLC5A3,RAB3B,Nrxn3,RCN3,INHBA,ALDH1A1,PEX2,COL25A1,DVL2,MAN2A2,DGAT2,PTPRS,DHCR7,CADPS,SIK3,TCF4,SOX5,BIN1,HLTF,UBE2W,SMARCC2,GABRB3,TMEM38B,RAB3D,CYP26B1,OAT,BIRC6,CADPS2,POU2F2,ARID1A,GJA1,SUN2,SH3GL3,NDN,GAD1,SNAP25,MAGI2,CNTFR,Podxl,ARRB1,KCNQ2,DSCAM,TASP1,PPARGC1B,DCC,ECE1,KIF5A,ADAMTS9,ZFHX4,ALOX12B,SYNJ1,RAB3C,ADAM22,APBA1,ID2,MYCBP2,Scd2,ABR,JAG2,SCYL2,GNAS,TCF…	70
Organismal Injury and Abnormalities, Organismal Survival	sudden death	Sudden death	2.81e-05					KCNJ2,TRPM4,DSE,TCF4,DPP6,GABRB3,DYRK1A,MT-ND1,GPD1L,SCN1A,CACNA1C,RYR2	12
Organismal Injury and Abnormalities, Psychological Disorders	psychological disorder	Severe psychological disorder	1.05e-17					STN1,ERBB4,DPP6,SREBF2,DCLK3,GPD1L,CRYM,GRM4,LRBA,KLC1,ARID1B,MTO1,CA4,MRPL39,GABRB1,ZCCHC2,NT5C2,NPY,SST,SLC30A3,TCF4,SOX5,TIAM1,RTN1,ABLIM3,GABBR2,OSBPL6,CLU,OPCML,CADPS2,GTF2IRD1,MAOB,SERPINI1,HPCAL1,NDN,GAD1,PDE4A,TBR1,TUBA8,SNAP25,HMGCR,MPDZ,MAGI2,PGR,CACNA1I,FKBP5,PDE7A,DGKH,DCC,KIF5A,PCDH8,SLC6A1,ANKRD6,NDUFS8,INPP5A,MT-ND4,HTR2A,OLFM1,RELN,ADRB1,PAK1,SPEF2,STARD9,ACOT7,SND1,CACNG2,SLC7A11…	151
Organismal Injury and Abnormalities, Psychological Disorders	schizophrenia or schizoaffective disorder	Schizophrenia or schizoaffective disorder	6.39e-15					ERBB4,DPP6,SREBF2,GPD1L,CRYM,GRM4,LRBA,KLC1,ARID1B,CA4,GABRB1,NT5C2,NPY,SST,TCF4,SOX5,RTN1,ABLIM3,GABBR2,OPCML,CADPS2,GTF2IRD1,MAOB,SERPINI1,HPCAL1,NDN,GAD1,PDE4A,SNAP25,HMGCR,MPDZ,MAGI2,PGR,CACNA1I,PDE7A,DCC,KIF5A,PCDH8,SLC6A1,INPP5A,MT-ND4,HTR2A,OLFM1,RELN,ADRB1,PAK1,SPEF2,ACOT7,SND1,CACNG2,SLC7A11,DAAM2,SLC9A3,PDZRN3,CACNA1G,NEDD8,PFN2,HTR4,HSPA2,ASIC1,STAC2,LMO4,PGAM1,ELAVL4,ADRA1D,KCNJ6,ATP2…	109
Organismal Injury and Abnormalities, Psychological Disorders	schizophrenia spectrum disorder	Schizophrenia spectrum disorder	2.23e-14					ERBB4,DPP6,SREBF2,GPD1L,CRYM,GRM4,LRBA,KLC1,ARID1B,CA4,GABRB1,NT5C2,NPY,SST,TCF4,SOX5,RTN1,ABLIM3,GABBR2,OPCML,BRWD1,CADPS2,GTF2IRD1,MAOB,SERPINI1,HPCAL1,NDN,GAD1,PDE4A,TBR1,SNAP25,HMGCR,MPDZ,MAGI2,PGR,CACNA1I,PDE7A,DCC,KIF5A,PCDH8,SLC6A1,INPP5A,MT-ND4,HTR2A,OLFM1,RELN,ADRB1,PAK1,SPEF2,ACOT7,SND1,CACNG2,SLC7A11,DAAM2,SLC9A3,PDZRN3,CACNA1G,NEDD8,PFN2,HTR4,HSPA2,ASIC1,STAC2,LMO4,PGAM1,ELAVL4,ADRA1D…	115
Organismal Injury and Abnormalities, Psychological Disorders	mood disorder	Mood Disorders	4.11e-06		0.152		0.149	STN1,FDPS,NR2E1,ADRA1D,PRDX1,DCLK3,GABRA4,STAT3,TSPOAP1,GRM4,KCNH7,MTO1,CA4,MRPL39,GABRB1,ZCCHC2,SLC30A3,EGFR,RCAN1,TIAM1,APP,GABRB3,AR,SRCAP,GABBR2,OSBPL6,SCN1A,RPS6KA2,FOXO3,MAOB,COMT,GAD1,PDE4A,TBR1,TUBA8,HMGCR,CACNB4,ATP5PF,NR1D1,PGR,PC,CACNA1I,PDE10A,GRIA3,SSR1,FKBP5,PDE7A,DGKH,GRIA2,KIF5B,SCAF8,ANKRD6,NDUFS8,FOXO1,HTR2A,RELN,SHANK1,ADRB1,STARD9,PDP1,GNAS,GABRG3,CHRNA1,CACNA1C,CACNA1G,GAD2,M…	70
Organismal Injury and Abnormalities, Psychological Disorders	major affective disorder	Major affective disorder	1.8e-05					STN1,NR2E1,ADRA1D,PRDX1,DCLK3,GABRA4,STAT3,GRM4,MTO1,CA4,MRPL39,GABRB1,ZCCHC2,SLC30A3,EGFR,RCAN1,TIAM1,GABRB3,SRCAP,OSBPL6,SCN1A,RPS6KA2,FOXO3,MAOB,COMT,GAD1,TBR1,TUBA8,HMGCR,ATP5PF,PGR,PC,CACNA1I,PDE10A,GRIA3,SSR1,FKBP5,DGKH,GRIA2,KIF5B,SCAF8,ANKRD6,NDUFS8,HTR2A,RELN,SHANK1,ADRB1,STARD9,PDP1,GNAS,GABRG3,CHRNA1,CACNA1C,CACNA1G,GAD2,MRPS33,CHRNA4,PDE1A,ANKHD1/ANKHD1-EIF4EBP3	59
Organismal Survival	lifespan	Lifespan of organism	0.000209		0.451		0.469	PPM1D,NPC1,NFATC2,ERBB4,XRCC1,ZBTB20,NPC2,INHA,MTM1,KCNQ2,EPRS1,STAT3,SUV39H1,GNG3,EGFR,TREX1,SOD1,APP,NAGLU,FGF2,GABRB3,BLM,SCN1A,TP73,KCNAB2,LRRK2,FOXO3,SHC1,GJA1	29
Post-Translational Modification	ubiquitination	Ubiquitination of protein	9.47e-06		-0.783		-0.771	CUL7,CHFR,ENC1,PEX2,JADE2,MED7,NGF,KLHL2,PARK7,CTNNB1,SIAH2,HLTF,UBE2W,ST13,FBXL15,LTN1,KLHL8,MED30,BIRC6,LRRK2,NUB1,MARCHF1,PER2,UFL1,CBL,TNKS,RNF187,ARRB1,UBE2E2,BEX3,SKP1,SASH1,TRIM68,CENPX,KCTD13,U2AF2,FBXL2,FEM1B,UBE2O,MYCBP2,RNF113A,PIM2,BRAP,FBXO2,SH3RF3,CRY1,KLHL12,RASD2,OS9,ADGRB1,UCHL3,PDZRN3,MED23,HSP90AB1,KEAP1,PRICKLE1	56
Post-Translational Modification	phosphorylation	Phosphorylation of protein	4.64e-05		1.758		1.802	STK26,CAMK2B,HSPA2,EIF2AK2,PRAG1,ERBB4,CD72,MOK,MAPK10,DOK7,INHA,MAP2K1,PRKACB,PRDX1,GUK1,DYRK1A,INHBA,STAT3,FLT1,CACTIN,NGF,DVL2,PTPRS,EGFR,PARK7,EPHB6,EPHB3,NUAK1,SIK3,DYRK1B,PRKG1,CORO1C,ALK,DYRK3,APP,MAS1,FGF2,NLK,PHKG2,CNTN2,MAPK6,AR,RPS6KA2,PTK2B,BIRC6,CAMK2G,NRP1,MYLK,AGRN,CD55,CDK12,CTDSP2,CDKL5,LRRK2,KCNQ3,NEK7,TADA2A,LIMCH1,IMPACT,CBL,ARRB1,SLC3A2,KCNQ2,DSCAM,PPARGC1B,IGFBP3,CAMKK2,GLYC…	91
RNA Post-Transcriptional Modification	alternative splicing	Alternative splicing of mRNA	5.06e-05					SFSWAP,Celf1,HNRNPL,NOVA2,NOVA1,RBM15,KHDRBS3,DYRK1A,MALAT1,THRAP3,SLU7,RSRC1,RBFOX1,CDK13	14
RNA Post-Transcriptional Modification	processing	Processing of RNA	0.000103	Decreased	-2.333		-2.325	RBMS2,USB1,ILDR2,HNRNPL,ELAVL4,MFAP1,DYRK1A,RPS19,WDR43,CACTIN,CCNL1,RPS6,SFSWAP,NOVA2,NOVA1,RBM15,CPSF6,MALAT1,RPL7,DIS3,CDK12,CDK13,EXOSC8,JUN,TBP,RRP7A,KHDRBS3,FASTKD2,SETX,CMTR1,SLU7,EPB41,UTP15,SCAF8,U2AF2,CLK2,NUDT21,CDK7,RNF113A,Celf1,LSM4,SCAF4,SON,THRAP3,CDC73,RSRC1,RBFOX1,DDX27	48
Tissue Development	organization	Organization of nervous tissue	2.37e-07		0.628		0.641	GET1,SPARCL1,SLC9A6,ELFN1,ATP2B2,TNR,STAT3,SEPTIN11,DCC,SLC6A1,PTPRS,CDHR1,CTNNB1,SOD1,PTPRO,APP,CNTN2,MALAT1,NDEL1,SLC8A2,SLC7A11,LRRTM1,SLITRK2,ARHGEF28,AGRN,GJA1	26
Tissue Development	maturation	Maturation of nervous tissue	0.000875		-1.012		-0.985	RELN,CAMK2B,NEUROD1,ANAPC2,ADGRB3,ERBB4,SHANK1,LGI4,FGF2,EPHA7,IGSF21,MYT1L,AR,GAMT,GRIP2,RXRA,FRZB,NGF,LRRK2,OLIG1	20
Tissue Morphology	quantity	Quantity of cells	0.000127		-1.49		-1.425	SOS2,ERBB4,CD72,MAPK10,SREBF2,SLC9A6,INHBA,SETD3,RAB27B,GAMT,YOD1,ARID1B,GPS2,NPY,SST,MME,CTNNB1,TCF4,JUP,UBE2W,MAF,AR,GPR83,CLU,BIRC6,CAMK2G,NRP1,ZNF423,TP73,POU2F2,FEZF2,GAD1,MARCHF1,NPC2,CNTFR,DCC,KIF5A,CDH23,NCOR1,OLFM1,RELN,TRPM4,DTX1,UBE2O,PROX1,NUP98,ADRB1,PTPRO,DBI,PLAT,LIFR,LIPG,DEK,DAAM2,TET2,PFN2,FURIN,MMP14,STK26,GPC3,PPM1D,LMO4,LHX2,NR2E1,PRKACB,RAB3B,ATP2B2,STAT3,KPNA4,Miat,COL25A1,…	258
Tissue Morphology	structural integrity	Structural integrity of basement membrane	0.000226					COL4A1,COL4A2,PLAT	3
Auditory and Vestibular System Development and Function	bodily balance	Bodily balance	0.000774		0.213		0.25	CAMK2B,ATP2B2,EPB41,GNAS,SCN1A,TCF4,PEX2,DCC,ABR,RORA,ARSA	11
Auditory Disease, Neurological Disease, Organismal Injury and Abnormalities	nonsyndromic hearing impairment	Nonsyndromic hearing impairment	0.00062					CDC14A,EPHA10,ESPN,MT-CO1,LHFPL5,COMT,MPDZ,MT-ND1,RAI1,ADAMTS1,ADCY1,OTOGL,ATP2B2,LARS2,CRYM,CLCC1,CDH23,GIPC3,MVD,GJA1	20
Cell Cycle	cell cycle progression	Cell cycle progression of pheochromocytoma cell lines	0.000711					PPP2R5B,APBB2,TP73,APP,NGF	5
Cell Death and Survival	cell viability	Cell viability of tumor cell lines	4.16e-08		-1.734		-1.647	CAMK2B,SOS2,ERBB4,GPT2,XRCC1,DEPTOR,PLA2G7,MFAP1,CHFR,DYRK1A,SREBF2,AK3,CSE1L,EIF3E,ALDH1A1,SPHKAP,KIFC3,ARID1B,WDR1,NPY,PSMA4,CTNNB1,SIAH2,ALK,SMARCC2,TIMP2,ADAMTS1,MALAT1,AR,MAP3K21,CLU,PTK2B,PTPRG,BIRC6,NRP1,TP73,LIMS1,STAT5B,POU2F2,DCLRE1C,CLCN4,C1GALT1C1,JUN,NEK7,ANAPC4,RUVBL1,PBRM1,ZBTB20,PPP2R3A,NR1D1,CNTFR,NOTCH2,ARRB1,SLU7,FKBP5,DCC,ECE1,KIF5A,IGFBP3,TRIB2,EIF4A1,TRIM68,U2AF2,INPP5A,FEM1…	173
Cell Death and Survival	cell viability	Cell viability of breast cancer cell lines	0.000102		-1.765		-1.726	STK26,JUN,PPM1D,RUVBL1,NME3,ERBB4,XRCC1,PLA2G7,NR1D1,ARRB1,NDUFA13,STAT3,FKBP5,DCC,KIFC3,KIF5A,AGPS,IGFBP3,RBBP4,EIF4A1,RAD51D,NGF,MTDH,EGFR,IRS2,CTNNB1,ID2,DYRK1B,PIM2,FGF2,NLK,JAG2,ADAMTS1,MAD2L1,NCSTN,SHLD2,THRSP,MAP3K21,CLU,PTK2B,NRP1,APEX1,KEAP1	43
Cell Death and Survival	survival	Survival of stem cell lines	0.000307		1.949		1.993	HMGCS1,RUVBL1,CDK7,NFS1,HMGCR,SOD1,ATP6V1C1,GUK1,PPP2R2A,LSS,EPRS1,SQLE,MVK,SKP1,DCPS,CDK12,PLPPR2,U2AF2,NDUFS8	19
Cell Death and Survival, Embryonic Development	cell survival	Cell survival of embryonic cell lines	0.000283		0.447		0.47	JUN,SUV39H1,APPL2,DYRK3,DYRK1A	5
Cell Death and Survival, Hair and Skin Development and Function	cell viability	Cell viability of epithelial cell lines	5.9e-05		-1.679		-1.668	JUN,ERBB4,SEL1L,LAMA5,DYRK1A,CSE1L,SUV39H1,IGFBP3,EMC2,EGFR,CTNNB1,OXSM,PRKG1,PPIA,DYRK3,APP,FGF2,PLCD3,P2RX7,SPRN,SHLD2,RASD2,TACC3,COPA,CLU,KLF5,APEX1,ARID1A,SHC1	29
Cell Death and Survival, Organismal Injury and Abnormalities	cell death	Cell death of tumor cell lines	6.54e-07		0.621		0.587	LRRN1,TACC1,ERBB4,XRCC1,MAPK10,RASSF3,CSE1L,INHBA,MTO1,EMG1,TOP1MT,NUDCD3,GPS2,NT5C2,CADPS,NPY,SST,SPOCK1,FKBPL,MME,EPHB6,CTNNB1,TCF4,SIAH2,JUP,NOVA2,NOVA1,MAF,AR,MTA2,MAP3K21,GNB5,CLU,BIRC6,CAMK2G,NRP1,TP73,SERPINI1,EFEMP1,RUVBL1,NPC2,ZCCHC12,PEA15,FKBP5,DCC,EIF4A1,MZF1,PLOD2,ITSN1,CDK7,ADRB1,PLAT,ELOVL5,SLC30A10,PPP2R2A,STARD9,MMD2,DEK,ACSL4,SND1,PHLDA1,SLC7A11,TET2,SHD,HSP90AB1,APEX1,MMP14,STK…	261
Cell Death and Survival, Organismal Injury and Abnormalities	apoptosis	Apoptosis of tumor cell lines	0.000338		0.909		0.877	LRRN1,TACC1,ERBB4,XRCC1,MAPK10,RASSF3,CSE1L,INHBA,MTO1,TOP1MT,GPS2,SST,SPOCK1,MME,EPHB6,CTNNB1,TCF4,SIAH2,JUP,NOVA2,NOVA1,MAF,AR,MTA2,MAP3K21,GNB5,CLU,BIRC6,CAMK2G,NRP1,TP73,EFEMP1,RUVBL1,ZCCHC12,PEA15,FKBP5,DCC,EIF4A1,MZF1,ITSN1,PLAT,ELOVL5,SLC30A10,PPP2R2A,STARD9,MMD2,ACSL4,SND1,PHLDA1,TET2,HSP90AB1,MMP14,STK26,PPM1D,LMO4,PRKACB,AAAS,STAT3,DVL2,BCOR,MTDH,COL4A1,EGFR,PARK7,RCAN1,PRKG1,JMY,SOD1,R…	203
Cell Death and Survival, Organismal Injury and Abnormalities, Skeletal and Muscular Disorders	apoptosis	Apoptosis of muscle cells	5.28e-05		-0.061		-0.082	Ppp1cc,COQ6,NDN,NUB1,ADRA1D,MAP2K1,CBL,MTM1,NDUFA13,INHBA,MFN2,STAT3,PTGDS,CAMK2N2,ALDH1A1,Miat,NGF,FOXO1,IRAK1,SPTLC2,PARK7,PROX1,CTNNB1,ADCY5,ID2,RAP1GDS1,ADRB1,SOD1,APP,FGF2,TIMP2,IRF2,AR,GMPPA,GNAS,RPS6KA2,PTK2B,NRP1,ZNF423,MAPK1,KLF5,LIMS1,FOXO3,SHC1	44
Cell Death and Survival, Organismal Injury and Abnormalities, Skeletal and Muscular Disorders	cell death	Cell death of muscle cells	0.000257		-0.616		-0.637	ADRA1D,MAP2K1,ITGA7,ZYX,INHBA,MFN2,STAT3,ALDH1A1,Miat,NGF,SST,SPTLC2,PARK7,CTNNB1,SOD1,APP,FGF2,TIMP2,AR,GMPPA,RPS6KA2,PTK2B,NRP1,ZNF423,TP73,PPP1R15A,KLF5,LIMS1,FOXO3,Ppp1cc,KLF13,COQ6,NDN,NUB1,CBL,MTM1,NDUFA13,PTGDS,CAMK2N2,ABCB8,FOXO1,IRAK1,PROX1,ADCY5,ID2,RAP1GDS1,ADRB1,NOA1,IRF2,GNAS,MAPK1,APIP,SHC1	53
Cell Death and Survival, Organismal Injury and Abnormalities, Skeletal and Muscular Disorders	necrosis	Necrosis of muscle	0.00026		-0.731		-0.754	ADRA1D,MAP2K1,ITGA7,ZYX,INHBA,MFN2,STAT3,ALDH1A1,Miat,NGF,SST,SPTLC2,PARK7,CTNNB1,SOD1,APP,FGF2,TIMP2,AR,GMPPA,RPS6KA2,PTK2B,NRP1,ZNF423,TP73,PPP1R15A,KLF5,LIMS1,FOXO3,Ppp1cc,KLF13,COQ6,NDN,NUB1,CBL,MTM1,NDUFA13,PTGDS,CAMK2N2,ABCB8,FOXO1,IRAK1,PROX1,ADCY5,ID2,RAP1GDS1,ADRB1,PLAT,NOA1,IRF2,GNAS,MAPK1,APIP,SHC1	54
Cell Death and Survival, Organismal Injury and Abnormalities, Skeletal and Muscular Disorders	cell death	Cell death of smooth muscle cells	0.00055		-0.863		-0.869	Ppp1cc,COQ6,CTNNB1,APP,FGF2,ADRA1D,MAP2K1,IRF2,MFN2,STAT3,PTGDS,NRP1,ZNF423,KLF5,LIMS1,NGF,FOXO3,FOXO1,SHC1	19
Cell Death and Survival, Organismal Injury and Abnormalities, Skeletal and Muscular Disorders	apoptosis	Apoptosis of smooth muscle cells	0.000576		-0.683		-0.692	Ppp1cc,COQ6,CTNNB1,APP,ADRA1D,MAP2K1,IRF2,MFN2,STAT3,PTGDS,NRP1,ZNF423,KLF5,LIMS1,NGF,FOXO3,FOXO1,SHC1	18
Cell Morphology, Cellular Assembly and Organization, Cellular Function and Maintenance	formation	Formation of cilia	3.52e-05		0.988		1.009	ERICH3,CDC14A,LUZP1,SSX2IP,IFT56,FAM161A,PCM1,DZIP1L,PRKACB,LAMA5,CFAP298,WDR11,CEP104,ADAMTS9,DZIP1,NUDCD3,CCDC28B,TOGARAM1,CEP43,CROCC,SPTLC2,EPHB6,KIAA0586,Fnbp1l,AHI1,CAMK4,CEP126,NDEL1,RAB3IP,ABLIM3,IFT46,ZNF423,TP73,UNC119B,CDKL5,KEAP1,NME5,KCNF1,NEK1,MAP4,CLCN4,PRICKLE1	42
Cell Morphology, Cellular Assembly and Organization, Cellular Function and Maintenance	formation	Formation of microvilli	0.000193					STK26,INHBA,EZR,STX2,KLF5,Podxl,FSCN1,RAPGEF2	8
Cell Morphology, Cellular Function and Maintenance	repair	Repair of cervical cancer cell lines	9.33e-06		-1.129		-1.099	BLM,AR,SRCAP,REV1,PGAM1,FGF2,EHD4,DCLRE1C,DYRK1A,DEK	10
Cell Morphology, Cellular Function and Maintenance	repair	Repair of tumor cell lines	0.000122		-1.197		-1.158	KAT2B,PBRM1,PGAM1,ATAD2B,NR1D1,PRKACB,DYRK1A,EHD4,EGFR,UBE2O,REV1,CTNNB1,APP,RACGAP1,FGF2,FANCM,DEK,BLM,AR,SRCAP,TACC3,MAP3K21,UCHL3,ARID1A,DCLRE1C,ZMYND8	26
Cell Morphology, Cellular Function and Maintenance, DNA Replication, Recombination, and Repair	double-stranded DNA break repair	Double-stranded DNA break repair of cervical cancer cell lines	4.71e-06		-1.195		-1.171	BLM,AR,SRCAP,REV1,PGAM1,FGF2,DCLRE1C,DEK	8
Cell Morphology, Cellular Function and Maintenance, DNA Replication, Recombination, and Repair	double-stranded DNA break repair	Double-stranded DNA break repair of tumor cell lines	0.000253		-0.955		-0.926	REV1,PGAM1,CTNNB1,PBRM1,APP,ATAD2B,FGF2,NR1D1,PRKACB,DEK,BLM,AR,SRCAP,TACC3,MAP3K21,UCHL3,ARID1A,DCLRE1C	18
Cell Morphology, Embryonic Development, Organ Development, Organ Morphology, Organismal Development, Organismal Injury and Abnormalities, Respiratory Disease, Respiratory System Development and Function, Tissue Development, Tissue Morphology	abnormal morphology	Abnormal morphology of type II pneumocytes	0.000928					RCN3,ADGRF5,EGFR,NPC2,LRRK2,TMEM38B,ARRB1	7
Cell Morphology, Embryonic Development, Organ Development, Organ Morphology, Organismal Development, Respiratory System Development and Function, Tissue Development, Tissue Morphology	morphology	Morphology of pneumocytes	0.000526					RCN3,ADGRF5,EGFR,NPC2,LRRK2,TMEM38B,CDH11,ARRB1	8
Cell Morphology, Organ Morphology, Organismal Development, Organismal Injury and Abnormalities, Renal and Urological Disease, Renal and Urological System Development and Function	hypertrophy	Hypertrophy of glomerular cells	2.77e-06					NFATC3,PDGFRB,PARK7,MAPK1,DEPTOR,MAGI2,FOXO1,GJA1	8
Cell Morphology, Organ Morphology, Organismal Development, Organismal Injury and Abnormalities, Renal and Urological Disease, Renal and Urological System Development and Function	hypertrophy	Hypertrophy of mesangial cells	2.16e-05					NFATC3,PDGFRB,PARK7,MAPK1,DEPTOR,FOXO1,GJA1	7
Cell Morphology, Organ Morphology, Organismal Injury and Abnormalities, Skeletal and Muscular Disorders, Skeletal and Muscular System Development and Function, Tissue Morphology	muscular hypertrophy	Muscular hypertrophy	0.000722					MAP2K1,DYRK1A,INHBA,STAT3,KCND2,ECE1,CARD6,JARID2,GALNT4,EGFR,PARK7,CDK7,CTNNB1,RAP1GDS1,ADRB1,PRKG1,PPIA,TIAM1,MFGE8,FGF2,NFATC3,AR,TCF15,CABIN1,RPS6KA2,MAPK1,ZNF260,CDK12,FOXO3,SHC1,RYR2,ADORA1,CDK13,SPTAN1	34
Cell Morphology, Organ Morphology, Skeletal and Muscular System Development and Function, Tissue Morphology	morphology	Morphology of muscle cells	0.000374					NFATC2,MAP2K1,DYRK1A,ITGA7,INHBA,STAT3,KCND2,SCARB2,CARD6,JARID2,Nebl,COL25A1,GALNT4,EGFR,MME,PARK7,CTNNB1,PRKG1,BIN1,JUP,TIAM1,APP,FGF2,TMEM38B,AR,GMPPA,CABIN1,RPS6KA2,CLU,ZNF260,CDK12,LIMS1,FOXO3,CDK13,SRL,SPTAN1,JUN,ZBTB20,MTM1,ECE1,FOXO1,COL15A1,CDK7,TREX1,RAP1GDS1,ADRB1,PPIA,MFGE8,NFATC3,GNAS,ADGRB1,TCF15,UCHL3,MAPK1,SHC1,RYR2,ADORA1,MMP14	58
Cell Morphology, Organismal Injury and Abnormalities	hypertrophy	Hypertrophy of astrocytes	0.000789					STAT3,CTNNB1,SOD1,APP	4
Cell-To-Cell Signaling and Interaction	adhesion	Adhesion of neuroglia	0.000711		-0.108		-0.091	TNR,RIC8A,ERBB4,APP,LRPAP1	5
Cell-To-Cell Signaling and Interaction, Cellular Assembly and Organization, Connective Tissue Development and Function	cell-cell adhesion	Cell-cell adhesion of fibroblast cell lines	0.000789					MFSD2A,MAPK1,MAP2K1,CDH11	4
Cell-To-Cell Signaling and Interaction, Hematological System Development and Function, Immune Cell Trafficking, Inflammatory Response	activation	Activation of peripheral blood neutrophils	0.000283	Decreased	-2.194		-2.166	MT-CO1,MT-CYB,MT-ND2,MT-ND6,MT-ND4	5
Cellular Development	differentiation	Differentiation of pheochromocytoma cell lines	4.19e-05		0.434		0.456	JUN,NDN,ERBB4,ADRB1,ALK,FGF2,RIT1,DYRK1A,ALKAL2,FRS2,RGS6,TP73,GPR12,MAPK1,NGF,SH2B2,FOXO3	17
Cellular Development, Cellular Growth and Proliferation	cell proliferation	Cell proliferation of tumor cell lines	7.06e-07		0.957		1.029	LRRN1,TACC1,ERBB4,XRCC1,CD72,NFS1,FDPS,DEPTOR,HNRNPL,CMIP,SREBF2,ENC1,ITGA7,SLC38A7,ZYX,RASSF3,INHBA,CSE1L,SETD3,EIF3E,YOD1,MTO1,NUDCD3,GPS2,NPY,SST,EPHB6,CTNNB1,PCDH7,NKD2,TCF4,SIAH2,JUP,ACTN1,NOVA1,FBXL15,MAF,ENAH,CDO1,THEM4,MAPK6,AR,MTA2,MAP3K21,CLU,BIRC6,NRP1,TP73,OPCML,POU2F2,MVD,ZMYND8,EFEMP1,RUVBL1,PBRM1,ATAD3A,HMGCR,ZCCHC12,FKBP5,DCC,NCOR1,EIF4A1,TPD52L1,TRPM4,PLOD2,DTX1,UBE2O,PROX1,CDK7,…	328
Cellular Development, Cellular Growth and Proliferation	cell proliferation	Cell proliferation of breast cancer cell lines	3.84e-05		0.437		0.483	STK26,NCOR2,USP35,LMO4,NPC1,NFATC2,ERBB4,NFS1,SEL1L,PLA2G7,IFNAR1,PCDHB14,SREBF2,MED16,CSE1L,RAD51AP1,INHBA,STAT3,EIF3E,RXRA,NGF,DVL2,GPS2,MTDH,EGFR,RETREG1,CTNNB1,SIAH2,EZR,BIN1,SOD1,RACGAP1,FGF2,RORA,ENAH,TIMP2,THEM4,MAPK6,ADAMTS1,AR,MAP3K21,CLU,PTK2B,PTPRG,NRP1,MYLK,TP73,KLF5,FBXO44,STAT5B,KDM3A,ARID1A,AMOTL2,GJA1,JUN,ATAD3A,HMGCR,ATP5PF,SPARCL1,PGR,CBL,RNF187,ETS2,TASP1,PPARGC1B,DLC1,ZNF276,I…	94
Cellular Development, Cellular Growth and Proliferation	cell proliferation	Cell proliferation of ovarian cancer cell lines	0.000149		0.585		0.613	GPC3,ERBB4,XRCC1,MICU1,SREBF2,PDE10A,INHBA,MFN2,STAT3,TASP1,DLC1,RXRA,CAMKK2,RAD51D,EGFR,OXSM,PAK1,FBXO2,APP,RCC2,PLAT,CLU,PTK2B,UCHL3,TP73,OPCML,MGAT3,DAB2,ARID1A,FOXO3,SUN2,MMP14,OGA	33
Cellular Development, Cellular Growth and Proliferation	cell proliferation	Cell proliferation of bone cancer cell lines	0.00053		-1.504		-1.484	JUN,NDN,NUB1,HMGCR,EED,ZCCHC12,EIF3E,MVK,ECE1,RXRA,GGPS1,HMGCS1,CDK7,NUCKS1,NKD2,JMY,GAS5,FGF2,ING1,RAB3D,PIP4K2A,P2RX7,MTA2,TP73,MAPK1,RAMP1,ETV6,MVD,MGLL,GJA1	30
Cellular Development, Cellular Growth and Proliferation	colony formation	Colony formation of tumor cell lines	0.000668		-0.176		-0.154	STK26,ERBB4,CHD1,SEL1L,SREBF2,CABLES1,GPD1L,STAT3,ALDH1A1,NGF,PTPRS,BACH2,EGFR,CTNNB1,RCAN1,PCDH7,DYRK1B,PRKG1,BIN1,SOD1,ALK,RACGAP1,FGF2,AR,SHLD2,LOXL1,CLU,DDRGK1,TWIST2,TP73,TEAD1,GADD45A,KDM3A,STEAP2,FOXO3,MGLL,GJA1,JUN,NEUROD1,DHX37,NDN,RUVBL1,LY6E,PBRM1,UFL1,PGR,PEA15,PPARGC1B,DLC1,IGFBP3,EIF4A1,CUX2,PROX1,CDK7,PAK1,PTPRO,MAD2L1,UNC5C,GSE1,Tmsb4x (includes others),TACC3,TET2,PTTG1,MMP14	64
Cellular Development, Connective Tissue Development and Function, Tissue Development	differentiation	Differentiation of adipocytes	0.00045		0.161		0.173	NCOR2,LMO4,NOCT,PER2,NOD1,ZNF516,NR1D1,MAP2K1,CTNND1,RREB1,PTGDS,JARID2,TRIB2,SH2B2,GPS2,FOXO1,HTR2A,NPY,TRPM4,PEG10,MEDAG,RETREG1,NOC3L,IRS2,UBE2O,MKX,CTNNB1,LRRC8C,SIK3,ID2,ADRB1,PRKG1,JUP,ST13,FGF2,RORA,CNTN2,RAB8B,ADGRF5,NRP1,SYAP1,UCHL3,ZNF423,KLF5,FRZB,STAT5B	46
Cellular Function and Maintenance, Molecular Transport	exocytosis	Exocytosis by pheochromocytoma cell lines	0.000461					RAB3C,RAB27B,RAB3D,RAB3B,CADPS	5
Cellular Movement	migration	Migration of tumor cell lines	2.9e-05		0.83		0.899	DEPTOR,SREBF2,ZYX,CSE1L,SETD3,YOD1,MTO1,Nebl,CADPS,SST,SH3KBP1,FKBPL,ALG1,MME,EPHB6,CTNNB1,PCDH7,NKD2,SIAH2,JUP,ACTN1,NOVA1,ENAH,MAPK6,AR,MAP3K21,CLU,NRP1,TP73,OPCML,EFEMP1,RUVBL1,PBRM1,HMGCR,ZCCHC12,BRMS1,TPD52L1,MZF1,TRPM4,PLOD2,DTX1,UBE2O,CDK7,PLAT,DAAM1,LIFR,PPP2R2A,ACSL4,SND1,PHLDA1,GSE1,SLC7A11,DAAM2,PFN2,MAP4,FURIN,MMP14,STK26,USP29,PPM1D,ERC1,LHX2,STAT3,ITGBL1,KPNA4,RALGAPB,DVL2,MTDH,SEMA…	206
Cellular Movement	invasion	Invasion of tumor cell lines	3.72e-05		1.245		1.31	ERBB4,DEPTOR,SREBF2,ZYX,CSE1L,INHBA,MFN2,SETD3,EIF3E,ALDH1A1,YOD1,MTO1,NIBAN2,Nebl,CADPS,SST,ALG1,EPHB6,CTNNB1,PCDH7,NKD2,TCF4,ELMO2,EZR,CORO1C,TIAM1,GAS5,NOVA1,ENAH,VPS26A,TIMP2,MAPK6,ADAMTS1,MALAT1,AR,MAP3K21,CLU,PTK2B,CAMK2G,NRP1,TWIST2,MRTFB,TP73,OPCML,FBXO44,STAT5B,FGD1,CLCN4,CTSZ,JUN,EFEMP1,RUVBL1,PBRM1,SNAP25,ATAD3A,ACSS2,CRMP1,EFHD2,PGR,GABPA,PEA15,ATP5PO,DLC1,ECE1,NCOR1,EIF4A1,CDH11,FOXO…	190
Cellular Movement	cell movement	Cell movement of tumor cell lines	9.28e-05		1.127		1.2	DEPTOR,SREBF2,ZYX,CSE1L,SETD3,YOD1,MTO1,Nebl,CADPS,SST,SH3KBP1,FKBPL,ALG1,MME,EPHB6,CTNNB1,PCDH7,NKD2,SIAH2,JUP,ACTN1,NOVA1,ENAH,MAPK6,AR,ACP1,MAP3K21,CLU,NRP1,TP73,OPCML,EFEMP1,RUVBL1,PBRM1,HMGCR,ZCCHC12,BRMS1,HTR2A,TPD52L1,MZF1,TRPM4,PLOD2,DTX1,UBE2O,CDK7,PLAT,DAAM1,LIFR,PPP2R2A,ACSL4,SND1,PHLDA1,GSE1,SLC7A11,DAAM2,PFN2,MAP4,FURIN,MMP14,STK26,USP29,MTCH2,PPM1D,ERC1,LHX2,STAT3,ITGBL1,KPNA4,RALGA…	219
Cellular Movement	invasion	Invasion of breast cancer cell lines	0.000346		1.654		1.693	STK26,GIPC1,PPM1D,NPC1,NFATC2,ERC1,CSE1L,MFN2,STAT3,EIF3E,MTDH,GPI,DUSP4,EGFR,EPHB6,CTNNB1,TCF4,EZR,TIAM1,APP,FGF2,RORA,ENAH,VPS26A,ADAMTS1,MALAT1,TLE3,MAP3K21,PTK2B,MRTFB,FBXO44,FGD1,GJA1,JUN,EFEMP1,RUVBL1,ATAD3A,EED,EFHD2,PGR,CTNND1,CBL,ZNF276,CUX2,FSCN1,MEDAG,IRS2,RAB4A,CTTN,ID2,PAK1,FXYD5,ELOVL5,KMT5A,PARVB,ACSL4,MAPK1,HSP90AB1,AXL,PTTG1,DONSON,KEAP1,KIF1C,FURIN,MMP14	65
Cellular Movement	cell movement	Cell movement of breast cancer cell lines	0.000509		1.442		1.481	STK26,GIPC1,EIF2AK2,PPM1D,ERC1,PLA2G7,MAP2K1,IFNAR1,CSE1L,MFN2,STAT3,ITGBL1,SEMA3C,LRPAP1,GALNT4,MTDH,GPI,DUSP4,EGFR,EPHB6,CTNNB1,SIAH2,JMY,JUP,TIAM1,RACGAP1,ACTN1,FGF2,ENAH,TIMP2,MAPK6,MALAT1,AR,ADGRF5,ACP1,TLE3,MAP3K21,NRP1,TWIST2,FBXO44,ARID1A,FOXO3,GJA1,JUN,RUVBL1,HMGCR,EFHD2,SPARCL1,PGR,CTNND1,CBL,ARRB1,DLC1,ZNF276,IGFBP3,CUX2,TPD52L1,MEDAG,CTTN,PAK1,ANKS1A,DAAM1,ACSL4,MAPK1,AXL,DONSON,FURIN…	70
Cellular Movement, Reproductive System Development and Function	cell movement	Cell movement of breast cell lines	0.000408		0.128		0.144	RELN,EGFR,APBA1,PAK1,APP,API5,MAP2K1,CHFR,CBL,RORA,INHBA,EIF3E,PTPRG,TWIST2,TP73,MAPK1,NGF,STAT5B,MGAT3,FOXO3,SHC1	21
Connective Tissue Development and Function, Embryonic Development, Organismal Development, Skeletal and Muscular System Development and Function, Tissue Development, Tissue Morphology	mass	Mass of bone tissue	0.000526					AR,STAT3,GNAS,CTNNB1,SOD1,SBNO2,PGR,DYRK1A	8
Connective Tissue Disorders, Developmental Disorder, Metabolic Disease, Organismal Injury and Abnormalities, Skeletal and Muscular Disorders	Paget disease of bone	Symptomatic stage Paget disease of bone	0.000863					FDPS,FDFT1,GGPS1	3
Connective Tissue Disorders, Developmental Disorder, Organismal Injury and Abnormalities, Skeletal and Muscular Disorders	single suture craniosynostosis	Single suture craniosynostosis	0.000928					COL4A1,SFRP4,FLT1,COL4A2,LAMA5,SHC1,ITGA7	7
Connective Tissue Disorders, Hereditary Disorder, Organismal Injury and Abnormalities	hereditary connective tissue disorder	Hereditary connective tissue disorder	0.000539		-0.559		-0.577	SOS2,EXT1,IFNGR2,FDPS,ERC1,MAP2K1,KCNJ6,INHBA,MBTPS2,RTEL1,DCPS,AGPS,FERMT1,PPP2R1B,MMD,DGAT2,NPY,EVC,COL4A1,CTNNB1,RCAN1,KIAA0586,SIK3,LGI4,CORO1C,RTN1,SBNO2,FGF2,ADAMTS10,TMEM38B,CREB3L1,SEC61A1,GALNT3,RAB33B,EVC2,SFRP4,TLE3,ANKH,CLU,PTK2B,DDRGK1,COL4A2,MYLK,TEAD1,MEIS2,FOXO3,PRIM1,GJA1,JUN,EFEMP1,PEX7,DSE,STPG1,ZBTB20,NEK9,HMGCR,CTNND1,CBL,LAMA5,NOTCH2,LDLR,SKP1,DCC,ZSWIM6,CDH23,GGPS1,CDH11,LT…	90
Connective Tissue Disorders, Inflammatory Disease, Inflammatory Response, Organismal Injury and Abnormalities, Skeletal and Muscular Disorders	osteoarthritis	Osteoarthritis	6.11e-05		0.557		0.54	ASIC1,NFATC2,FDPS,NOD1,ADRA1D,DYRK1A,INHBA,GABRA4,SMG6,ADAMTS17,SEMA3C,NGF,GABRB1,MT-CO1,SOX5,ADAMTS3,FGF2,ADAMTS10,GABRB3,RORA,TIMP2,ADAMTS1,AR,SCN1A,CLU,NRP1,TEAD1,SNAP47,FOXO3,ANAPC4,TUBA8,SNAP25,LIMCH1,PGR,RAPH1,PTGDS,ADAMTS6,ADAMTS9,GGPS1,UNK,CDH11,FOXO1,CLK2,ADRB1,FDFT1,TACC3,GABRG3,CACNA1C,FRZB,MMP14	50
Connective Tissue Disorders, Inflammatory Disease, Inflammatory Response, Organismal Injury and Abnormalities, Skeletal and Muscular Disorders	knee osteoarthritis	Knee osteoarthritis	0.000437					ASIC1,MT-CO1,TUBA8,SNAP25,ADRB1,SOX5,FGF2,ADRA1D,RORA,DYRK1A,TACC3,SCN1A,SMG6,NGF,FOXO3,FOXO1,CLK2	17
Connective Tissue Disorders, Inflammatory Disease, Inflammatory Response, Organismal Injury and Abnormalities, Skeletal and Muscular Disorders	hip or knee osteoarthritis	Hip or knee osteoarthritis	0.000446					ASIC1,MT-CO1,TUBA8,SNAP25,ADRB1,SOX5,FDPS,FDFT1,FGF2,ADRA1D,RORA,DYRK1A,TACC3,SCN1A,SMG6,FRZB,GGPS1,NGF,FOXO3,FOXO1,CLK2	21
Connective Tissue Disorders, Neurological Disease, Organismal Injury and Abnormalities, Skeletal and Muscular Disorders	Charcot neuroarthropathy of foot	Active stage Charcot neuroarthropathy of foot	0.000226					FDPS,FDFT1,GGPS1	3
Connective Tissue Disorders, Organismal Injury and Abnormalities, Skeletal and Muscular Disorders	postmenopausal osteoporosis	Postmenopausal osteoporosis	0.000168					AR,SRD5A1,FDPS,HMGCR,FDFT1,GGPS1,PGR	7
Connective Tissue Disorders, Organismal Injury and Abnormalities, Skeletal and Muscular Disorders	bone disorder	Stage IV bone disorder	0.000863					FDPS,FDFT1,GGPS1	3
Connective Tissue Disorders, Organismal Injury and Abnormalities, Skeletal and Muscular Disorders	osteolysis	Osteolysis	0.000896					JUN,ITGBL1,LY6E,FDPS,RTN1,FDFT1,GGPS1,NOTCH2,MGLL,DDR2,MMP14	11
Dermatological Diseases and Conditions, Hematological Disease, Immunological Disease, Organismal Injury and Abnormalities	lymphoproliferative disorder of the skin	Lymphoproliferative disorder of the skin	2.01e-06					ERBB4,MAP2K1,IFNAR1,PDCD11,STAT3,KCND2,RGS6,PRICKLE2,RXRA,BCOR,PTPRS,DUSP4,NTM,FAM171B,CADPS,FAM171A2,CDHR1,EGFR,MME,PRKG1,LGI4,PCDH19,CDO1,CYP26B1,PAQR9,OSBPL6,SFRP4,BIRC6,AGRN,STAT5B,CXCL14,ARID1A,PRIM1,FAT3,L3MBTL2,TUBA8,ATP13A4,IFNAR2,TMEM132B,SPARCL1,ADAMTS6,DSCAM,ZNF276,SASH1,NCOR1,DSCAML1,CUX2,CNTNAP5,PEG3,RELN,PDGFRB,TEP1,DTX1,ADCY5,JAG2,SPEF2,DUSP22,PTPRK,TET2,MAPK1,HSP90AB1	61
Dermatological Diseases and Conditions, Organismal Injury and Abnormalities	skin lesion	Skin lesion	1.45e-49	Increased	2.344		2.335	CCDC171,ERBB4,CDKL2,SREBF2,LRBA,RAB27B,NUDCD3,NT5C2,SST,SPOCK1,HLCS,TRMT10A,PLEKHG5,ALG1,CTNNB1,ASAP2,PSD2,GPR83,ABLIM3,OSBPL6,SELENOI,DENND2A,CCDC87,PCDHA5,POU2F2,ZMYND8,PLA2G4E,LGI1,ATP13A4,PPP2R3A,EMB,SCML4,CDH23,OLFM1,TRPM4,VPS51,NUP98,LRRC8C,PTPRO,LIFR,SLC30A10,LRRC20,SKIDA1,RASD2,ACTR6,TET2,PPFIA3,TBC1D10B,FURIN,PRICKLE1,ERICH3,PRRG3,USP29,NUP188,SAMD4A,MICU1,TOMM22,SMG5,ST8SIA6,ARHGAP25,ST…	1051
Dermatological Diseases and Conditions, Organismal Injury and Abnormalities	loss	Loss of hair	0.000828		-0.458		-0.494	EFEMP1,PDE4A,SNAP25,HR,SREBF2,LSS,LDLR,MBTPS2,RXRA,SASH1,Cux1,KSR1,SRD5A1,CTNNB1,DBI,PLCD3,MAD2L1,IRF2,AR,GNAS,LRRK2,GJA1,SUN2,MMP14	24
Developmental Disorder, Embryonic Development, Organismal Development, Organismal Injury and Abnormalities, Tissue Morphology	abnormal morphology	Abnormal morphology of embryonic tissue	0.000147					POU2F1,GPC3,MTCH2,LMO4,XRCC1,LHX2,MAP2K1,PRKACB,CSE1L,INHBA,MFN2,STAT3,ALDH1A1,FRS2,PEX2,RXRA,LAMTOR2,RAD51D,DVL2,PTPRS,RAPGEF2,EGFR,CTNNB1,KIAA0586,PTPMT1,JUP,NAGLU,CYP26B1,AR,APBB2,IFT46,BIRC6,NRP1,MRTFB,TEAD1,CADPS2,KLF5,CDK12,LIMS1,ARID1A,PAGR1,SUN2,DAB1,LGI1,L3MBTL2,OSR1,ETS2,ARRB1,NDUFA13,PROS1,SOX12,TASP1,DLC1,ECE1,ADAMTS9,OLFM1,PDGFRB,NOC3L,ID2,BRAP,NOA1,JAG2,EPN1,MAD2L1,SMAD9,NFATC3,NCST…	77
Developmental Disorder, Hereditary Disorder, Metabolic Disease, Neurological Disease, Ophthalmic Disease, Organismal Injury and Abnormalities	Leber optic atrophy	Leber optic atrophy	0.00035					MT-CO1,MT-CYB,MT-ND2,MT-ND6,MT-ND1,MT-ND4	6
Developmental Disorder, Hereditary Disorder, Metabolic Disease, Neurological Disease, Ophthalmic Disease, Organismal Injury and Abnormalities	Lebers optic atrophy with dystonia	Lebers optic atrophy with dystonia	0.000863					MT-ND6,MT-ND1,MT-ND4	3
Developmental Disorder, Hereditary Disorder, Neurological Disease, Organismal Injury and Abnormalities	X-linked subgroup of west syndrome	X-linked subgroup of west syndrome	0.000188					KCNQ2,SCN1A,KCNA2,SNAP25,PCDH19,CDKL5,GABRB3,ARX,SYNJ1	9
Developmental Disorder, Hereditary Disorder, Neurological Disease, Organismal Injury and Abnormalities	Ohtahara syndrome	Ohtahara syndrome	0.000339					ADAM22,FRRS1L,KCNA2,GAD1,SNAP25,PCDH19,GABRB3,ARX,SLC25A22,KCNQ2,GABBR2,SCN1A,CDKL5,GABRB1,DENND5A,SYNJ1,HTR2A,HTR4,SPTAN1	19
Developmental Disorder, Immunological Disease, Inflammatory Disease, Neurological Disease, Organismal Injury and Abnormalities, Skeletal and Muscular Disorders	multiple sclerosis	Multiple Sclerosis	0.000422					ASIC1,NFATC2,LY6E,IFNAR2,SNAP25,FDPS,HMGCR,PLA2G7,ADRA1D,MAP2K1,PGR,IFNAR1,ARRB1,INHBA,GABRA4,WIPI2,SQLE,LRBA,KCNH7,MVK,KCND2,KCND3,GGPS1,GABRB1,DHCR7,BACH2,RPS6,MT-CO1,KCNA2,KCNB2,APP,FDFT1,FGF2,GABRB3,RORA,CREB3L1,P2RX7,GABBR2,GABRG3,STAT5B,AXL,KEAP1,FURIN	43
Developmental Disorder, Immunological Disease, Inflammatory Disease, Neurological Disease, Organismal Injury and Abnormalities, Skeletal and Muscular Disorders	relapsing-remitting multiple sclerosis	Relapsing-remitting multiple sclerosis	0.000698					RPS6,MT-CO1,KCNA2,LY6E,IFNAR2,HMGCR,KCNB2,APP,ADRA1D,GABRB3,IFNAR1,INHBA,GABRA4,KCND2,GABRG3,KCND3,GABRB1,KEAP1	18
Developmental Disorder, Neurological Disease, Organismal Injury and Abnormalities	congenital encephalopathy	Congenital encephalopathy	4.64e-07		-0.655		-0.704	SLC9A6,PRR14,GAMT,ARID1B,RAPGEF2,CTNNB1,SOX5,AHI1,SMARCC2,MAF,VPS26A,TBC1D23,AR,GABBR2,ZNF423,KCNQ3,EXOSC8,POMK,GAD1,TBR1,TUBA8,ZBTB20,ATAD3A,HMGCR,CEP85L,MPDZ,SLC6A8,DCC,CDH23,CDH11,INPP5A,TOGARAM1,TSEN15,HTR2A,RELN,PDGFRB,VPS51,ADRB1,PAK1,SLC30A10,CAMTA1,TUBB2B,CACNA1G,PGAP3,FURIN,LMO4,SERAC1,ERC1,LHX2,ADRA1D,MAP2K1,PRKACB,MT-ND2,KCNJ6,WDR11,TSPOAP1,FLT1,MAP1B,DVL2,MT-ND6,PTPRS,ARSA,COL4A1,N4BP…	103
Developmental Disorder, Neurological Disease, Organismal Injury and Abnormalities	hypoplasia	Hypoplasia of cranial nerve	8.1e-05					COL4A1,TASP1,TUBA8,SOX5,DCC,COL4A2,GABRB3	7
Developmental Disorder, Neurological Disease, Organismal Injury and Abnormalities	developmental epileptic encephalopathy	Developmental epileptic encephalopathy	0.000245					ADAM22,FRRS1L,KCNA2,GAD1,SNAP25,PCDH19,GABRB3,ARX,SLC25A22,KCNQ2,GABBR2,SCN1A,FGF13,CHRNA4,CDKL5,GABRB1,DENND5A,CUX2,SYNJ1,HTR2A,HTR4,SPTAN1	22
Developmental Disorder, Organismal Injury and Abnormalities	growth failure or short stature	Growth failure or short stature	1.76e-06		0.303		0.196	IFNAR1,DPH3,DYRK1A,ITGA7,FRS2,SKIC3,ARID1B,FERMT1,TRMT10A,PEG10,CTNNB1,TCF4,PTPMT1,JUP,MAF,PHKG2,VPS26A,MAPK6,RAB33B,BIRC6,TP73,STAT5B,C1GALT1C1,NEK7,LGI1,FEZF2,PDE4A,ZBTB20,MAGI2,PGR,NOTCH2,WIPI2,PDE7A,CDC45,IGFBP3,SYNJ1,SLC39A14,ITSN1,DBI,PLAT,NOA1,MED23,APEX1,PGAP3,NEK1,DDR2,MMP14,GPC3,KAT2B,NFATC2,CUL7,ADRA1D,RAI1,STAT3,SMG6,PEX2,FLT1,AGPS,RXRA,LAMTOR2,RAD51D,NGF,PTPRS,DHCR7,EVC,EGFR,KIAA0586…	110
Developmental Disorder, Organismal Injury and Abnormalities	growth failure	Growth Failure	1.95e-05		0.218		0.112	GPC3,KAT2B,NFATC2,CUL7,ADRA1D,DYRK1A,IFNAR1,DPH3,ITGA7,RAI1,STAT3,SMG6,FRS2,SKIC3,PEX2,FLT1,ARID1B,FERMT1,RXRA,LAMTOR2,RAD51D,NGF,PTPRS,DHCR7,PEG10,EGFR,TCF4,PTPMT1,JUP,FBXL12,VPS26A,CREB3L1,MAPK6,GALNT3,BLM,SCN1A,IFT46,BIRC6,TP73,TEAD1,MEIS2,GADD45A,C1GALT1C1,CDK13,PAGR1,NEK7,MORC2,LGI1,FEZF2,L3MBTL2,PDE4A,IFNAR2,ZBTB20,MAGI2,PGR,PDE10A,NOTCH2,MTM1,PDE7A,GRIA2,CDC45,IGFBP3,ATP7B,SYNJ1,Cux1,SLC39…	89
Developmental Disorder, Organismal Injury and Abnormalities	dysgenesis	Dysgenesis	4.64e-05		-0.956		-1.039	GPC3,RIC8A,FRAS1,LHX2,ADRA1D,MAP2K1,INHBA,WDR11,STAT3,LARS2,ADAMTS17,SLC24A4,ARID1B,MAP1B,EMG1,RXRA,NGF,PTPRS,BACH2,COL4A1,RPS6,EGFR,MKX,CTNNB1,SOX5,AHI1,JUP,ALK,APP,FGF2,GABRB3,CRIM1,CYP26B1,SPEN,MAPK6,TBC1D23,AR,APBB2,PCSK5,PEX6,TWIST2,COL4A2,MRTFB,ZNF423,TEAD1,ARID1A,DCLRE1C,CDK13,EXOSC8,GJA1,JUN,DSE,DHX37,PDE4A,TBR1,TUBA8,PBRM1,ATAD3A,CBL,LHX9,PDE10A,NBAS,ARRB1,PROS1,LDLR,PDE7A,TASP1,ECE1,CDC…	91
Developmental Disorder, Organismal Injury and Abnormalities	global developmental delay	Global developmental delay	9.57e-05					EIF2AK2,MORC2,TBP,FAT3,COMT,NETO1,SNAP25,KCNQ5,ATAD3A,PC,CACNA1I,CBL,DYRK1A,PDE10A,NBAS,EPRS1,GRIA3,MFN2,P4HTM,TASP1,CDC45,ARID1B,MTO1,SLC6A1,INF2,DHCR7,KCNA2,VPS51,CTNNB1,MYCBP2,TCF4,SOX5,NOVA2,GABRB3,AP1G2,GNB5,LPIN2,SMPD4,CLCN4,CDK13,SPTAN1	41
Developmental Disorder, Organismal Injury and Abnormalities	aplasia or hypoplasia	Aplasia or hypoplasia	9.69e-05		-1.079		-1.161	GPC3,RIC8A,FRAS1,LHX2,ADRA1D,MAP2K1,WDR11,STAT3,SLC24A4,ARID1B,MAP1B,EMG1,RXRA,NGF,PTPRS,BACH2,COL4A1,RPS6,EGFR,MKX,CTNNB1,SOX5,AHI1,JUP,ALK,APP,FGF2,GABRB3,CRIM1,CYP26B1,SPEN,MAPK6,TBC1D23,AR,APBB2,PCSK5,PEX6,TWIST2,COL4A2,MRTFB,ZNF423,TEAD1,ARID1A,DCLRE1C,CDK13,EXOSC8,GJA1,JUN,PDE4A,TBR1,TUBA8,PBRM1,ATAD3A,CBL,LHX9,PDE10A,NBAS,ARRB1,PROS1,LDLR,PDE7A,TASP1,CDC45,DCC,ECE1,ZFHX4,CDH11,TSEN15,RELN,…	86
Developmental Disorder, Organismal Injury and Abnormalities	midline defect	Midline defect	0.000127		-0.704		-0.758	GPC3,KCNJ2,LMO4,PRKACB,RAD51AP1,WDR11,ALDH1A1,RXRA,DVL2,PTPRS,DHCR7,RAPGEF2,MT-CO1,EGFR,EPHB3,SOX5,GABRB3,VPS26A,BLM,AR,NRP1,MRTFB,TEAD1,MEIS2,GADD45A,INSIG2,PRIM1,JUN,GAD1,STPG1,SNAP25,ACSS2,PGR,CTNND1,SEC24B,SOX12,DLC1,CDC45,ECE1,ADAMTS9,CDH11,TRIM36,EPHA7,JAG2,CTNNBIP1,GAD2,FURIN,MMP14	48
Developmental Disorder, Organismal Injury and Abnormalities	hypoplasia	Hypoplasia	0.000239		-0.928		-1.009	GPC3,RIC8A,FRAS1,LHX2,ADRA1D,MAP2K1,WDR11,STAT3,SLC24A4,ARID1B,MAP1B,EMG1,RXRA,NGF,PTPRS,BACH2,COL4A1,RPS6,EGFR,MKX,SOX5,AHI1,JUP,ALK,APP,FGF2,GABRB3,CRIM1,CYP26B1,SPEN,MAPK6,TBC1D23,AR,APBB2,PCSK5,PEX6,COL4A2,MRTFB,ZNF423,TEAD1,ARID1A,DCLRE1C,CDK13,EXOSC8,GJA1,JUN,PDE4A,TBR1,TUBA8,PBRM1,ATAD3A,CBL,LHX9,PDE10A,NBAS,ARRB1,PROS1,LDLR,PDE7A,TASP1,CDC45,DCC,ECE1,ZFHX4,CDH11,TSEN15,RELN,REV1,VPS51,TRE…	79
Developmental Disorder, Organismal Injury and Abnormalities	disorder of stature	Disorder of stature	0.000411		0.64		0.619	GPC3,PEX7,DKK3,TBR1,TUBA8,SNAP25,ZBTB20,CUL7,NBAS,WIPI2,DCPS,ARID1B,AGPS,RALGAPB,SLC6A1,DSCAML1,EVC,TRMT10A,EGFR,CTNNB1,KIAA0586,SIK3,FGF2,MAF,PHKG2,GALNT3,RAB33B,EVC2,SRCAP,DIS3,ANKH,DDRGK1,STAT5B,DONSON,ARID1A,NEK1,PRIM1,DDR2,CDK13,GJA1,NSMCE2,MMP14	42
Developmental Disorder, Organismal Injury and Abnormalities	congenital malformation	Congenital malformation of genitourinary system	0.000738		-1.003		-1.037	GPC3,EXOC4,FRAS1,DKK3,INHA,ITGA7,GABRA4,LARS2,SEMA3C,FGF13,GABRB1,PTPRS,COL4A1,EGFR,ALG1,EPHB3,CTNNB1,KIAA0586,PRKG1,EXOC8,AHI1,ALK,ACTN1,FGF2,GABRB3,TIMP2,CRIM1,BLM,AR,EVC2,SRCAP,PCSK5,SCN1A,SFRP4,GNB5,CLU,ZNF423,MEIS2,DSE,DHX37,HMGCR,MAGI2,DZIP1L,LHX9,NOTCH2,ETS2,PPP1R3C,CEP104,MPC1,TLE2,TOGARAM1,OLFM1,LTBP4,FXYD5,DNAH8,FANCM,ARX,LIFR,SND1,SLC16A7,GABRG3,CTNNBIP1,MED23,RAMP1,AXL,PTTG1,MMP14	67
Developmental Disorder, Organismal Injury and Abnormalities, Organismal Survival	organismal death	Death of embryo	7.49e-07		0.467		0.347	POU2F1,ERBB4,XRCC1,HNRNPL,SREBF2,CSE1L,RPS19,FRS2,WDR1,TTYH1,MAN2A2,SKIL,ANAPC2,CTNNB1,PTPMT1,JUP,MAF,ENAH,PLCD3,MTA2,PCSK5,BIRC6,NRP1,LIMS1,STAT5B,C1GALT1C1,NEK7,RUVBL1,LY6E,HMGCR,GABPA,NOTCH2,SLC3A2,CDC45,ADAMTS9,NCOR1,FOXO1,DBI,DAAM1,LIFR,MAD2L1,SPRN,CDC73,SRRT,CHAF1A,HSP90AB1,APEX1,FURIN,KAT2B,PRAG1,EXT1,PGAM1,ERC1,ZFR,SEL1L,MAP2K1,PRKACB,RAI1,STAT3,SMG6,FLT1,MAP1B,RXRA,NGF,DVL2,SLC7A5,COL4A1…	100
Developmental Disorder, Organismal Injury and Abnormalities, Organismal Survival	sudden infant death syndrome	Sudden infant death syndrome	7.93e-05					KCNJ2,GPD1L,DSE,SCN1A,TCF4,GABRB3,DYRK1A,MT-ND1	8
Digestive System Development and Function, Gastrointestinal Disease, Organ Morphology, Organismal Development, Organismal Injury and Abnormalities	abnormal morphology	Abnormal morphology of distended ileum	0.000863					ID2,TP73,FERMT1	3
Embryonic Development, Organismal Development	development	Development of head	6.31e-09		-1.365		-1.321	NCOR2,TACC1,FRAS1,ERBB4,IFT56,XRCC1,DYRK1A,ADCY1,INHBA,MFN2,ALDH1A1,FRS2,GAMT,NSUN5,EPHA5,GABRB1,SKIL,RAPGEF2,NPY,CTNNB1,TCF4,SOX5,EZR,AHI1,CORO1C,ALK,MAF,ENAH,TIMP2,TBC1D23,OAT,PCSK5,LOXL1,CLU,NRP1,TWIST2,MRTFB,ZNF423,TP73,LIMS1,MAOB,POMK,EFEMP1,LGI1,NDN,FAT3,GNB4,FEZF2,GAD1,OSR1,SAMD4B,TBR1,ZBTB20,NR1D1,CNTFR,NOTCH2,DSCAM,Zfp950,DLC1,ECE1,ADAMTS9,CDH23,NCOR1,SLC43A2,DSCAML1,FOXO1,RELN,TMEM108,V…	173
Embryonic Development, Organismal Development	development	Development of body axis	1.41e-08		-1.48		-1.436	NCOR2,TACC1,FRAS1,ERBB4,IFT56,XRCC1,DYRK1A,ADCY1,INHBA,MFN2,ALDH1A1,FRS2,GAMT,NSUN5,EPHA5,GABRB1,SKIL,RAPGEF2,NPY,CTNNB1,TCF4,SOX5,EZR,AHI1,CORO1C,ALK,MAF,ENAH,TIMP2,TBC1D23,OAT,PCSK5,LOXL1,CLU,NRP1,TWIST2,MRTFB,ZNF423,TP73,LIMS1,MAOB,POMK,EFEMP1,LGI1,NDN,FAT3,GNB4,FEZF2,GAD1,OSR1,SAMD4B,TBR1,ZBTB20,NR1D1,CNTFR,NOTCH2,DSCAM,Zfp950,DLC1,ECE1,ADAMTS9,CDH23,NCOR1,SLC43A2,DSCAML1,FOXO1,PEG3,RELN,TMEM…	179
Embryonic Development, Organismal Development	development	Development of body trunk	0.000146		-0.343		-0.299	NCOR2,HP1BP3,FRAS1,ERBB4,DOK7,INHA,DYRK1A,RCN3,INHBA,MFN2,TSHZ3,ALDH1A1,FRS2,CARD6,DZIP1,WDR1,GPS2,MAN2A2,RAPGEF2,SST,NKIRAS1,CTNNB1,EZR,JUP,CDO1,TIMP2,MAPK6,ADAMTS1,AR,PCSK5,LOXL1,MED30,SFRP4,CLU,NRP1,MYLK,MRTFB,AGRN,TP73,LIMS1,STAT5B,HIKESHI,AACS,JUN,EFEMP1,OSR1,LY6E,PBRM1,ZBTB20,NPC2,PHF2,PGR,Podxl,LHX9,GABPA,NOTCH2,ARRB1,ADAMTS6,Zfp950,PPARGC1B,DLC1,ECE1,ADAMTS9,NCOR1,CDH11,FOXO1,PDGFRB,PROX1…	165
Embryonic Development, Organismal Development	growth	Growth of head	0.000571		-1.497		-1.474	NCOR2,NEUROD1,LGI1,NDN,LHX2,NR2E1,NR1D1,DYRK1A,INHBA,APPL2,CAMKK2,NGF,CUX2,FOXO1,ADCYAP1R1,SKIL,NPY,PROX1,CTNNB1,KIAA0586,ID2,SOX5,HLTF,CAMK4,FGF2,ARX,GNAS,CLU,ZNF423,LIMS1,FOXO3	31
Embryonic Development, Organismal Development, Tissue Development	morphogenesis	Morphogenesis of Wolffian duct	0.000226					GPC3,EGFR,OSR1	3
Endocrine System Disorders, Gastrointestinal Disease, Metabolic Disease, Ophthalmic Disease, Organismal Injury and Abnormalities	diabetic retinopathy	Diabetic retinopathy	0.000229					MT-CO1,VPS51,EPHB6,HMGCR,ABCB9,DBI,APP,FGF2,ADRA1D,EPHA7,NOTCH2,AR,PTGDS,NGF,SEMA5A	15
Endocrine System Disorders, Gastrointestinal Disease, Organismal Injury and Abnormalities	pancreatic lesion	Pancreatic lesion	1.42e-17		-0.099		-0.094	CCDC171,ERBB4,HNRNPL,SLC9A6,LSS,LRBA,PSMA2,JADE2,MRPL39,SST,CTNNB1,MAS1,ENAH,CDO1,PLCD3,GPR83,BIRC6,NRP1,DENND2A,PCDHA5,DNAH2,MAGI2,EMB,R3HDM2,GPR26,DCC,SASH1,CDH23,DSCAML1,RELN,TRPM4,VPS51,NUP98,PLAT,DAAM1,DNAH8,GART,MTMR12,TET2,PRICKLE1,TMEM151B,NUP188,USP35,RREB1,ZFHX2,STAT3,TSPOAP1,NSG1,B3GALT2,CPT1C,CDH19,DGAT2,SEMA5A,EVC,ATG2A,COL4A1,PRKG1,CREB3L1,ITM2C,IFT46,TLE3,GRIP2,MT-CYB,ATXN7L1,PCM1,…	412
Endocrine System Disorders, Hematological Disease, Organismal Injury and Abnormalities	tumor-induced hypercalcemia	Tumor-induced hypercalcemia	0.000226					FDPS,FDFT1,GGPS1	3
Gastrointestinal Disease, Hepatic System Disease, Organismal Injury and Abnormalities	liver lesion	Liver lesion	8.67e-30		0.191		0.172	RIC8A,ERBB4,DZANK1,SREBF2,ENC1,ITGA7,SLC38A7,ANKRA2,RAB27B,FRS2,YOD1,MTO1,JADE2,CORO2B,FAM171B,SST,PLEKHG5,ALG1,CTNNB1,ASAP2,PSD2,NOVA1,ENAH,MAPK6,POLR3D,MTA2,ABLIM3,OSBPL6,PLBD2,DBNDD2,BIRC6,CAMK2G,DENND2A,PCDHA5,ZNF423,OPCML,CALN1,POU2F2,ZMYND8,PLA2G4E,LGI1,FEZF2,RUVBL1,DNAH2,NPC2,MGME1,NR1D1,MAGI2,FKBP5,DCC,TEX264,CDH23,DSCAML1,C7orf50,OLFM1,RELN,CCDC138,TRPM4,VPS51,ANKRD10,NUP98,ADRB1,PRUNE2,…	759
Gastrointestinal Disease, Organismal Injury and Abnormalities	colon lesion	Colon lesion	4.76e-35		0.042		0.039	CCDC171,ERBB4,XRCC1,DZANK1,CDKL2,HNRNPL,SREBF2,ENC1,ITGA7,SLC38A7,AK3,RASSF3,LRBA,FRS2,YOD1,PSMA2,JADE2,CORO2B,NUDCD3,FAM171B,SST,HLCS,PLEKHG5,FKBPL,APEH,ALG1,CTNNB1,ASAP2,PSD2,SMARCC2,ENAH,CDO1,GPR83,MTA2,OSBPL6,BIRC6,DENND2A,PCDHA5,ZNF423,OPCML,CALN1,TRMT10B,NHLRC2,ZMYND8,PLA2G4E,RUVBL1,DNAH2,ATP13A4,NR1D1,MAGI2,R3HDM2,GPR26,DCC,SASH1,CDH23,DSCAML1,C7orf50,OLFM1,RELN,TRPM4,VPS51,CDK7,NUP98,PRUN…	701
Gastrointestinal Disease, Organismal Injury and Abnormalities	colorectal lesion	Colorectal lesion	9.39e-29		0.897		0.895	CCDC171,ERBB4,XRCC1,DZANK1,CDKL2,HNRNPL,SREBF2,ENC1,ITGA7,SLC38A7,SLC9A6,AK3,RASSF3,LRBA,FRS2,YOD1,PSMA2,JADE2,CORO2B,NUDCD3,FAM171B,SST,HLCS,ATPSCKMT,PLEKHG5,FKBPL,APEH,ALG1,CTNNB1,ASAP2,PSD2,SMARCC2,ENAH,CDO1,MAPK6,GPR83,MTA2,OSBPL6,BIRC6,NRP1,DENND2A,PCDHA5,ZNF423,OPCML,CALN1,TRMT10B,NHLRC2,GTF2IRD1,ZMYND8,PLA2G4E,RUVBL1,DNAH2,ATP13A4,NR1D1,MAGI2,R3HDM2,GABPA,GPR26,FKBP5,DCC,SASH1,CDH23,DSCAML…	763
Gastrointestinal Disease, Organismal Injury and Abnormalities	gastric lesion	Gastric lesion	5.73e-27					RIC8A,ERBB4,XRCC1,CD72,CDKL2,CCDC25,HNRNPL,RCN3,LSS,YOD1,PSMA2,JADE2,CORO2B,FAM171B,NT5C2,SST,SPOCK1,PLEKHG5,CTNNB1,ASAP2,PSD2,SMARCC2,NOVA1,CDO1,ZCWPW2,PLCD3,OSBPL6,BIRC6,NRP1,DENND2A,CCDC87,PCDHA5,CALN1,PLA2G4E,FEZF2,DNAH2,PPP2R3A,NR1D1,MAGI2,DCC,PARM1,SASH1,C7orf50,DSCAML1,OLFM1,RELN,TRPM4,NUP98,LRRC8C,ADRB1,PRUNE2,DAAM1,DNAH8,LIFR,SKIDA1,EFCAB5,ACTR6,GART,PRICKLE1,TMEM151B,ERICH3,USP29,NUP188…	554
Gastrointestinal Disease, Organismal Injury and Abnormalities	esophageal lesion	Esophageal lesion	5.94e-05					NCOR2,ERI3,SLCO4C1,ERBB4,XRCC1,ELFN1,INHBA,TSHZ3,KCND2,EPHA5,TOP1MT,ZNF536,LRPAP1,FAM171B,SST,ADGRB3,CTNNB1,SOX5,EZR,ALK,RCC2,GAS5,SMARCC2,ENAH,CDO1,CLU,PTPRG,TP73,FAT3,LY6E,TUBA8,PBRM1,NAP1L5,HMGCR,PGR,NOTCH2,PPP1R3C,DCC,SYT13,OSCP1,IGFBP3,INF2,CDH11,CNTNAP5,ZMAT4,LIFR,ADGRL4,UNC5C,GSE1,C1orf116,PLCH2,SRRT,MED23,HSP90AB1,AXL,NEDD8,MAP4,DDR2,TMEM151B,ERICH3,CHD1,ZDHHC14,GALNT7,MAP2K1,PCDHGA2,RAD5…	113
Hematological Disease, Immunological Disease, Organismal Injury and Abnormalities	lymphoproliferative disorder	Lymphoproliferative disorder	1.5e-15		1.977		1.957	ERBB4,SREBF2,ENC1,LRBA,PSMA2,MRPL39,FAM171B,NT5C2,SST,HLCS,APEH,CTNNB1,KPNA3,ASAP2,NOVA1,ENAH,CDO1,OSBPL6,PLBD2,BIRC6,CAMK2G,NRP1,CCDC87,PCDHA5,ZNF423,POU2F2,GTF2IRD1,ATP13A4,MAGI2,EMB,R3HDM2,DCC,PARM1,SASH1,CDH23,DSCAML1,C7orf50,RELN,CCDC138,NUP98,ADRB1,PRUNE2,CFAP20DC,PTPRO,MSMO1,LIFR,LIPG,JRKL,GART,TET2,PPFIA3,FURIN,PRICKLE1,PRRG3,MTCH2,LMO1,ERC1,NFKBIE,SMG5,ST8SIA6,CYRIB,STAT3,TSPOAP1,CDH19,P…	439
Hematological Disease, Immunological Disease, Organismal Injury and Abnormalities	B-cell chronic lymphoproliferative disorder	B-cell chronic lymphoproliferative disorder	2.25e-07					PPM1D,FRAS1,NETO1,PGAM1,ERC1,ZNF551,INHA,MAP2K1,IFNAR1,ENC1,ZYX,STAT3,ALDH1A1,MVK,GAMT,FLT1,ARID1B,PRICKLE2,NIBAN2,JARID2,SYNJ2,DVL2,DUSP4,BACH2,ADGRB3,MME,NTSR2,PTPMT1,KPNA3,ALK,DOK6,FGF2,SEMA3D,SPEN,ACP1,ANKH,NRP1,TP73,LPIN2,PPP1R15A,VWA3B,CTDSP2,PGAM2,LRRK2,ARID1A,AIG1,PRIM1,PGAM5,EXOSC8,CDC14A,Ppp1cc,MTMR4,TBP,IFNAR2,MAGI2,PGR,DSCAM,ADAMTS9,EIF4A1,HMGCLL1,FOXO1,SYNJ1,INPP5A,R3HDM1,IRAK1,CTTN,…	82
Hematological Disease, Organismal Injury and Abnormalities	cyanosis	Cyanosis	9.05e-05		0.547		0.486	RAB3C,KCNJ2,EGFR,NDN,GAD1,RAP1GDS1,TMEM38B,JAG2,RAB3D,ARRB1,SLC5A3,RAB3B,RCN3,KLF7,KIF5A,ZFHX4,COL25A1,DVL2,POU2F2,DHCR7,GJA1,SUN2,MMP14	23
Hematological Disease, Organismal Injury and Abnormalities	humoral hypercalcemia of malignancy	Humoral hypercalcemia of malignancy	0.000863					FDPS,FDFT1,GGPS1	3
Hereditary Disorder, Neurological Disease, Organismal Injury and Abnormalities	familial encephalopathy	Familial encephalopathy	3.71e-32		1.154		1.147	LRRN1,GDAP2,ERBB4,UQCR10,XRCC1,MAPK10,DPP6,SLC25A22,SLC9A6,LSS,EIF3E,CRYM,GRM4,KCNH7,GAMT,SCARB2,ARID1B,WDR1,CORO2B,MRPL39,GABRB1,NT5C2,NPY,SST,SPOCK1,SRD5A1,PLEKHG5,MME,CTNNB1,PCDH7,TCF4,KPNA3,LGI4,MAS1,NOVA2,ACTN1,SMARCC2,MAF,COQ4,TBC1D23,GPR83,ACP1,SELENOI,GNB5,CLU,CAMK2G,ZNF423,NHLRC2,AGPAT4,ZMYND8,SERPINI1,LGI1,GAD1,ATAD3A,HMGCR,CHN1,NR1D1,MAGI2,GPR26,Abhd1,DCC,KIF5A,CDH23,SLC6A1,TSEN15,HTR2…	329
Hereditary Disorder, Neurological Disease, Organismal Injury and Abnormalities	encephalopathy	Autosomal dominant encephalopathy	2.34e-12					CAMK2B,PPM1D,ERBB4,GPT2,KCNQ5,CHD1,ATL1,DPP6,DYRK1A,STARD7,KCNJ6,MFN2,CPT1C,ARID1B,WDR1,KCND3,GABRB1,RAPGEF2,COL4A1,MME,CTNNB1,TCF4,SOX5,KPNA3,SOD1,APP,SMARCC2,MAF,GABRB3,RORA,GABBR2,SCN1A,CAMK2G,MEIS2,LRRK2,ARID1A,KCNQ3,SERPINI1,CDK13,SPTAN1,MORC2,DAB1,MBD4,LGI1,TBP,GNB4,TBR1,SNAP25,ZBTB20,CACNB4,CEP85L,EED,MAGI2,PDE10A,MYT1L,SETX,KCNQ2,KIF5A,SLC6A1,CUX2,RELN,KIF5C,KCNA2,MYCBP2,PAK1,ELOVL5,ITPKA…	79
Hereditary Disorder, Neurological Disease, Organismal Injury and Abnormalities	hereditary peripheral neuropathy	Hereditary peripheral neuropathy	2.65e-07					MORC2,DAB1,GNB4,GAD1,GPT2,CACNB4,ATL1,ZFR,ZFHX2,MTM1,SETX,MFN2,CPT1C,TRIM2,KIF5A,PRICKLE2,GFPT1,DAGLB,INF2,NGF,ATP7B,ARSA,NT5C2,SEMA5A,PLEKHG5,RETREG1,SPTLC2,MME,TCF4,KPNA3,NAGLU,DDHD1,CADM3,SON,COQ4,PDK3,GNAS,SELENOI,CHRNA1,CACNA1G,KIF1C,FGD4,EXOSC8,SPTAN1	44
Hereditary Disorder, Neurological Disease, Organismal Injury and Abnormalities, Psychological Disorders, Skeletal and Muscular Disorders	hereditary spastic paraplegia	Hereditary spastic paraplegia	0.000164					PLEKHG5,RETREG1,GAD1,GPT2,TCF4,KPNA3,ATL1,ZFR,DDHD1,SON,MTM1,SETX,GNAS,SELENOI,CPT1C,KIF5A,DAGLB,KIF1C,NT5C2	19
Hereditary Disorder, Neurological Disease, Organismal Injury and Abnormalities, Skeletal and Muscular Disorders	Charcot-Marie-Tooth disease	Charcot-Marie-Tooth disease	0.000253					MORC2,PLEKHG5,RETREG1,GNB4,SPTLC2,MME,ATL1,NAGLU,CADM3,PDK3,SETX,MFN2,TRIM2,KIF5A,INF2,NGF,FGD4,SEMA5A	18
Hereditary Disorder, Ophthalmic Disease, Organismal Injury and Abnormalities	hereditary eye disease	Hereditary Eye Disease	0.000536					STN1,FRAS1,NR2E1,ADRA1D,AAAS,SLC25A22,LSS,P4HTM,MBTPS2,LRBA,ADAMTS17,MVK,FLT1,MAP1B,LRP12,EMC2,CA4,LRPAP1,COL25A1,BCOR,ESPN,COL4A1,CDHR1,CTNNB1,KIAA0586,TCF4,AHI1,PITPNM3,MAF,ADAMTS10,OAT,GMPPA,LOXL1,PEX6,GNB5,CLU,GRIP2,TWIST2,CLCC1,TEAD1,ARID1A,AGBL5,MAOB,POMK,CLDN10,EFEMP1,MBD4,PEX7,FAM161A,SNAP25,CHN1,MPDZ,B4GAT1,CTNND1,ETS2,SKP1,ZFHX4,CDH23,MPC1,COL15A1,TENM3,TREX1,ADRB1,MSMO1,ARX,MED23,FURIN…	69
Infectious Diseases, Organismal Injury and Abnormalities	infection	Viral Infection	2.2e-06		0.051		0.143	ERI3,KCNJ2,XRCC1,FDPS,HNRNPL,SREBF2,ENC1,SLC9A6,ZYX,CSE1L,EIF3E,FRS2,SCARB2,PSMA2,CORO2B,NUDCD3,GABRB1,MRPL10,SRD5A1,ANAPC2,EPHB6,CTNNB1,ACTN1,CPSF6,THEM4,AR,ABLIM3,OSBPL6,CLU,NRP1,TP73,WDTC1,POU2F2,GTF2H1,FEZF2,MARCHF1,NEK9,HMGCR,FKBP5,ZNF688,NCOR1,ANKRD6,HTR2A,PLOD2,ASF1A,CROCC,CDK7,NUP98,ADRB1,PLAT,ELOVL5,LIFR,PPP2R2A,RNF214,NHSL2,DEK,AP1G2,SLC7A11,SLC9A3,KBTBD11,HSP90AB1,APEX1,MAP4,FURIN,PSD3…	256
Infectious Diseases, Organismal Injury and Abnormalities	infection	Infection of cells	0.000113		-0.111		-0.011	NCOR2,ERI3,GPT2,XRCC1,IFNAR1,ENC1,SLC9A6,ZYX,FRS2,PSMA2,SYNJ2,ZNF536,MRPL10,ANAPC2,KIF17,ZNF446,CPSF6,GABBR2,OSBPL6,WDTC1,GTF2H1,SPTAN1,CTSZ,FEZF2,TUBA8,NEK9,HMGCR,EFHC2,PHF2,CRMP1,MPDZ,ARRB1,SLU7,ATP5PO,ZNF688,PER3,NCOR1,ANKRD6,SYNJ1,HTR2A,R3HDM1,PLOD2,CROCC,NUP98,PAK1,EPN1,PPP2R2A,RNF214,Psg16,AP1G2,SLC9A3,SRRT,CHAF1A,APEX1,AXL,MAP4,FURIN,PSD3,EIF2AK2,STAC2,NPC1,TECR,ERC1,MAN1A1,RREB1,TGDS,KPNA…	105
Infectious Diseases, Organismal Injury and Abnormalities	infection	Infection by RNA virus	0.000596		-0.222		-0.129	NCOR2,ERI3,KCNJ2,GPT2,XRCC1,FDPS,IFNAR1,ENC1,SLC9A6,ZYX,FRS2,PSMA2,SYNJ2,ZNF536,GABRB1,MRPL10,SRD5A1,ANAPC2,KIF17,ZNF446,CPSF6,THEM4,AR,GABBR2,OSBPL6,CLU,WDTC1,KCNQ3,MAOB,GTF2H1,SPTAN1,CTSZ,FEZF2,PDE4A,TUBA8,ZBTB20,NEK9,HMGCR,EFHC2,PHF2,CRMP1,MPDZ,PGR,ARRB1,SLU7,FKBP5,ATP5PO,PDE7A,ZNF688,PER3,SLC6A8,IGFBP3,NCOR1,ANKRD6,SYNJ1,HTR2A,R3HDM1,PLOD2,PDGFRB,CROCC,NUP98,ADRB1,PAK1,PLAT,EPN1,PPP2R2A,RNF21…	155
Infectious Diseases, Organismal Injury and Abnormalities	infection	Infection of kidney cell lines	0.000644		0.956		1.024	ERI3,GPT2,PHF2,MPDZ,MAN1A1,RREB1,ENC1,ETS2,ZYX,SLU7,ATP5PO,PER3,PSMA2,MED7,HTR2A,MRPL10,HMGCS1,R3HDM1,PLOD2,RPS6,ANAPC2,CTTN,NUP98,ALKBH3,PAK1,RNF214,Psg16,CPSF6,SPEN,AP1G2,TTC3,OSBPL6,PSMC5,SRRT,CHAF1A,AXL,ARID1A,MAP4	38
Infectious Diseases, Organismal Injury and Abnormalities	infection	Infection by Retroviridae	0.00065		-0.179		-0.083	NCOR2,ERI3,STAC2,GPT2,XRCC1,FDPS,TECR,MAN1A1,IFNAR1,RREB1,ENC1,SLC9A6,ZYX,GABRA4,TGDS,PSMA2,KPNA4,RXRA,ZNF536,MED7,GABRB1,MRPL10,SRD5A1,EGFR,ANAPC2,KIF17,APP,DOK6,GABRB3,CPSF6,GTF2A1,CRIM1,SPEN,TMED2,AR,TTC3,OSBPL6,CLU,PSMC5,WDTC1,ARID1A,AGBL5,MAOB,ETF1,GTF2H1,SPTAN1,CTSZ,MT-CYB,FEZF2,PDE4A,TUBA8,IFNAR2,NEK9,HMGCR,EFHC2,PHF2,MPDZ,PGR,PSME2,ETS2,TMEM181,SSR1,SLU7,PDE7A,ZNF688,PER3,CAMKK2,ANKRD6,GG…	92
Infectious Diseases, Organismal Injury and Abnormalities	infection	Infection of epithelial cell lines	0.000692		0.764		0.835	ERI3,GPT2,PHF2,MPDZ,MAN1A1,RREB1,ENC1,ETS2,ZYX,SLU7,ATP5PO,PER3,PSMA2,MED7,HTR2A,MRPL10,HMGCS1,R3HDM1,RPS6,ANAPC2,PLOD2,CTTN,NUP98,ALKBH3,PAK1,RNF214,CPSF6,SPEN,AP1G2,TTC3,OSBPL6,PSMC5,SRRT,CHAF1A,AXL,ARID1A,MAP4	37
Infectious Diseases, Organismal Injury and Abnormalities	infection	Infection of embryonic cell lines	0.000794		0.632		0.7	ERI3,GPT2,PHF2,MPDZ,MAN1A1,IFNAR1,RREB1,ENC1,ETS2,ZYX,SLU7,ATP5PO,PER3,PSMA2,MED7,HTR2A,MRPL10,HMGCS1,R3HDM1,PLOD2,RPS6,ANAPC2,CTTN,NUP98,ALKBH3,PAK1,RNF214,CPSF6,SPEN,AP1G2,TTC3,OSBPL6,PSMC5,SRRT,CHAF1A,AXL,ARID1A,MAP4	38
Infectious Diseases, Organismal Injury and Abnormalities	HIV infection	HIV infection	0.000869		-0.236		-0.14	NCOR2,ERI3,STAC2,GPT2,XRCC1,FDPS,TECR,MAN1A1,IFNAR1,RREB1,ENC1,SLC9A6,ZYX,GABRA4,TGDS,PSMA2,KPNA4,RXRA,ZNF536,MED7,GABRB1,MRPL10,SRD5A1,EGFR,ANAPC2,KIF17,APP,DOK6,GABRB3,CPSF6,GTF2A1,CRIM1,SPEN,TMED2,AR,TTC3,OSBPL6,CLU,PSMC5,WDTC1,ARID1A,AGBL5,MAOB,ETF1,GTF2H1,SPTAN1,CTSZ,MT-CYB,FEZF2,PDE4A,TUBA8,IFNAR2,NEK9,HMGCR,EFHC2,PHF2,MPDZ,PGR,PSME2,ETS2,TMEM181,SSR1,SLU7,PDE7A,ZNF688,PER3,CAMKK2,ANKRD6,GG…	90
Infectious Diseases, Organismal Injury and Abnormalities	multidrug-resistant tuberculosis	Multidrug-resistant tuberculosis	0.000928					GABRA4,GABRG3,FDPS,FDFT1,GGPS1,GABRB3,GABRB1	7
Inflammatory Disease, Inflammatory Response, Organismal Injury and Abnormalities, Respiratory Disease	pneumonia	Pneumonia	0.000405					MT-CYB,NFATC2,TUBA8,IFNAR2,FDPS,HMGCR,NOD1,IFNAR1,GABRA4,GGPS1,GABRB1,CDH11,INPP5A,HTR2A,PDGFRB,MT-CO1,FDFT1,GABRB3,NFATC3,AR,GABRG3,CHRNA4,FOXO3,MGLL,DDR2,HTR4	26
Inflammatory Disease, Neurological Disease, Organismal Injury and Abnormalities	inflammatory demyelinating disease	Inflammatory demyelinating disease	0.000478					ASIC1,NFATC2,LY6E,IFNAR2,SNAP25,FDPS,HMGCR,PLA2G7,ADRA1D,MAP2K1,PGR,IFNAR1,ARRB1,CD83,INHBA,GABRA4,WIPI2,SQLE,LRBA,KCNH7,MVK,KCND2,KCND3,GGPS1,GABRB1,DHCR7,BACH2,RPS6,MT-CO1,KCNA2,KCNB2,APP,FDFT1,FGF2,GABRB3,RORA,CREB3L1,P2RX7,GABBR2,GABRG3,STAT5B,AXL,KEAP1,FURIN	44
Inflammatory Disease, Organismal Injury and Abnormalities, Respiratory Disease	rhinitis	Rhinitis	0.000391		1		0.974	GPC3,Cux1,PDE4A,NTSR2,ADRB1,ADRA1D,PGR,SLC7A11,PTGDS,PDE7A,SCN1A,TP73,LRRK2,TTLL1,ADORA1,HTR2A	16
Inflammatory Response, Organismal Injury and Abnormalities	inflammation	Inflammation of absolute anatomical region	0.000671		1.036		1.008	CD72,FDPS,SREBF2,ITGA7,LSS,INHBA,EIF3E,GRM4,LRBA,KCNH7,GABRB1,NPY,SST,SPOCK1,ANAPC2,MME,EPHB6,CTNNB1,TCF4,MAS1,ADAMTS10,AR,MTA2,CLU,CAMK2G,NRP1,TP73,MVD,ZMYND8,LGI1,ANAPC4,PBRM1,HMGCR,MAGI2,R3HDM2,FKBP5,BRMS1,KIF5A,SLC6A1,UNK,HTR2A,TRPM4,CROCC,DTX1,NUP98,ADRB1,PRUNE2,BRAP,PLAT,MSMO1,PPP2R2A,DEK,SND1,SLC7A11,NAAA,TET2,PGAP3,FURIN,MMP14,GPC3,PSD3,LMO4,PRKACB,STAT3,SMG6,B3GALT2,CPT1C,MTDH,PTPRS,DHCR…	243
Nervous System Development and Function, Neurological Disease, Organ Morphology, Organismal Development, Organismal Injury and Abnormalities	abnormal morphology	Abnormal morphology of dorsal column of spinal cord	0.000187					NFATC3,NFATC2,CHN1,DCC	4
Neurological Disease, Organismal Injury and Abnormalities	progressive encephalopathy	Progressive encephalopathy	1.67e-10		1.726		1.719	CAMK2B,ERBB4,NFS1,FDPS,MAPK10,DPP6,DYRK1A,TOM1,SREBF2,SLC9A6,CSE1L,LSS,MFN2,TSHZ3,RAB27B,KCNH7,ALDH1A1,KLC1,SCARB2,LRPAP1,GPS2,GABRB1,DGKG,NPY,SLC30A3,PLEKHG5,MT-CO1,MME,EZR,OGDHL,RTN1,ADAMTS1,PDK3,AR,GABBR2,CLU,PTPRG,AGRN,TP73,CADPS2,LIMS1,MAOB,SERPINI1,JUN,GAD1,PDE4A,LY6E,TUBA8,SNAP25,ATAD3A,HMGCR,PGR,GPR26,FKBP5,PDE7A,PPARGC1B,DCC,KIF5A,IGFBP3,EIF4A1,PCDH8,FOXO1,SYNJ1,INPP5A,HTR2A,RELN,SLC39A1…	173
Neurological Disease, Organismal Injury and Abnormalities	encephalopathy	Early-onset encephalopathy	3.61e-10		-0.63		-0.679	SLC25A22,SLC9A6,PRR14,KCND2,GAMT,SCARB2,ARID1B,CA4,GABRB1,RAPGEF2,PLEKHG5,CTNNB1,SOX5,AHI1,SMARCC2,MAF,VPS26A,TBC1D23,AR,GABBR2,ZNF423,KCNQ3,EXOSC8,SPTAN1,POMK,GAD1,TBR1,TUBA8,SNAP25,ZBTB20,ATAD3A,HMGCR,CEP85L,MPDZ,SLC6A8,DCC,CDH23,SLC6A1,CDH11,SYNJ1,INPP5A,TOGARAM1,TSEN15,HTR2A,RELN,ADAM22,PDGFRB,FRRS1L,VPS51,ADRB1,PAK1,SLC30A10,CAMTA1,TUBB2B,CACNA1G,HSP90AB1,PGAP3,FURIN,HTR4,PRICKLE1,LMO4,SERAC…	133
Neurological Disease, Organismal Injury and Abnormalities	syndromic encephalopathy	Syndromic encephalopathy	1.44e-09					Hspa1b,DOK7,TOM1,SLC25A22,SLC9A6,LSS,MFN2,P4HTM,GAMT,ARID1B,CA4,GABRB1,SPOCK1,PEG10,CTNNB1,TCF4,SOX5,AHI1,LGI4,TIAM1,NOVA2,SMARCC2,MAF,GABBR2,CLU,ZNF423,AGPAT4,FGD1,SMPD4,DCLRE1C,SPTAN1,POMK,GAD1,SNAP25,ZBTB20,ATAD3A,SLC6A8,DCC,INF2,CDH11,SYNJ1,TOGARAM1,MT-ND4,HTR2A,RELN,ADAM22,PDGFRB,FRRS1L,VPS51,ADRB1,PAK1,CAMTA1,MED23,HSP90AB1,AXL,PGAP3,MAP4,HTR4,PPM1D,SERAC1,CHD1,ERC1,CUL7,ADRA1D,MAP2K1,KCNJ6…	118
Neurological Disease, Organismal Injury and Abnormalities	spinocerebellar disease	Spinocerebellar disease	2.16e-07					GDAP2,DAB1,MBD4,MT-CYB,TBP,GNB4,GAD1,GPT2,XRCC1,IFNGR2,CACNB4,ATL1,ZFR,MTM1,SETX,CPT1C,KIF5A,DAGLB,KCND3,ATP7B,INPP5A,ARSA,NT5C2,PLEKHG5,RETREG1,MME,TCF4,KPNA3,NAGLU,ELOVL5,DDHD1,ITPKA,SON,COQ4,NHSL2,DAGLA,GNAS,SCN1A,SELENOI,CACNA1G,VWA3B,CHRNA4,LRRK2,KIF1C,EXOSC8,SPTAN1	46
Neurological Disease, Organismal Injury and Abnormalities	myoclonus	Myoclonus	5.19e-07					CACNA1I,STARD7,SLC25A22,KCNQ2,GABRA4,KCND2,RTEL1,SCARB2,KIF5A,PRICKLE2,SLC6A1,GABRB1,SYNJ1,RAPGEF2,HTR2A,KCNA2,PCDH19,GABRB3,ARX,CNTN2,GABBR2,SCN1A,NNAT,GABRG3,CHRNA1,CACNA1G,GAD2,CHRNA4,CDKL5,SERPINI1,HTR4,PRICKLE1	32
Neurological Disease, Organismal Injury and Abnormalities	progressive motor neuropathy	Progressive motor neuropathy	6.5e-07		1.154		1.153	ERBB4,FDPS,DPP6,PLA2G7,IFNAR1,SREBF2,CSE1L,INHBA,MFN2,LRBA,RAB27B,KCNH7,ALDH1A1,KCND2,SCARB2,GPS2,GABRB1,PLEKHG5,MT-CO1,EZR,RTN1,ADAMTS1,GABBR2,CLU,STAT5B,MAOB,PDE4A,LY6E,SNAP25,HMGCR,PGR,GPR26,ARRB1,WIPI2,SQLE,PDE7A,PPARGC1B,DCC,KIF5A,EIF4A1,PCDH8,FOXO1,SYNJ1,HTR2A,SLC39A14,ADRB1,PAK1,DBI,P2RX7,TUBB2B,AXL,NEK1,FURIN,ASIC1,NFATC2,NSG2,MICU1,ADRA1D,MAP2K1,RREB1,KCNJ6,TNR,GABRA4,MVK,MAP1B,FGF13,KCN…	118
Neurological Disease, Organismal Injury and Abnormalities	childhood encephalopathy	Childhood encephalopathy	1.77e-05					GAD1,TUBA8,SNAP25,ATAD3A,SLC25A22,SETX,KCNQ2,STAT3,SCARB2,PRICKLE2,CA4,SLC6A1,GABRB1,DENND5A,SYNJ1,HTR2A,ARSA,RELN,ADAM22,PLEKHG5,FRRS1L,KCNA2,PCDH19,GABRB3,ARX,GABBR2,SCN1A,CACNA1G,RBFOX1,CDKL5,HSP90AB1,KCNQ3,HTR4,PRICKLE1,SPTAN1	35
Neurological Disease, Organismal Injury and Abnormalities	epileptic-dyskinetic encephalopathy	Epileptic-dyskinetic encephalopathy	4.04e-05					KCNQ2,FRRS1L,SCN1A,KCNA2,SNAP25,PCDH19,CDKL5,GABRB3,ARX,SYNJ1	10
Neurological Disease, Organismal Injury and Abnormalities	carpal tunnel syndrome	Carpal tunnel syndrome	0.000206					EFEMP1,MT-CO1,SLC7A11,LOXL1,SCN1A,MKX,ADAMTS17,FDPS,ADAMTS10,SNAP47	10
Neurological Disease, Organismal Injury and Abnormalities	encephalopathy with early-onset epilepsy	Encephalopathy with early-onset epilepsy	0.000244					ADAM22,FRRS1L,KCNA2,GAD1,SNAP25,PCDH19,GABRB3,ARX,SLC25A22,KCNQ2,GABBR2,SCN1A,CDKL5,GABRB1,DENND5A,KCNQ3,SYNJ1,HTR2A,HTR4,SPTAN1	20
Neurological Disease, Organismal Injury and Abnormalities	infantile epilepsy	Infantile epilepsy	0.000359					ADAM22,FRRS1L,KCNA2,GAD1,SNAP25,PCDH19,GABRB3,ARX,SLC25A22,KCNQ2,GABBR2,SCN1A,CDKL5,DENND5A,GABRB1,KCNQ3,SYNJ1,HTR2A,HTR4,SPTAN1	20
Neurological Disease, Organismal Injury and Abnormalities	myoclonic encephalopathy	Myoclonic encephalopathy	0.000863					SCN1A,KCND2,SLC25A22	3
Neurological Disease, Organismal Injury and Abnormalities, Psychological Disorders	sleep disorder	Sleep Disorders	1.22e-07					DAB1,COMT,PDE4A,PER2,ADRA1D,PGR,GABRA4,TSPOAP1,PER3,DCC,GABRB1,HTR2A,NTM,MT-CO1,KCNA2,SIK3,TCF4,ADRB1,KCNB2,GABRB3,CRY1,STRBP,GABRG3,SDK1,CHRNA1,CACNA1G,CADPS2,RBFOX1,CHRNA4,MAP4,MAOB,ADORA1	32
Neurological Disease, Organismal Injury and Abnormalities, Skeletal and Muscular Disorders	neuromuscular disease	Neuromuscular disease	4e-23		1.276		1.272	LRRN1,UQCR10,FDPS,CSE1L,INHBA,EIF3E,CRYM,GRM4,LRBA,RAB27B,KCNH7,SCARB2,PSMA2,CORO2B,MRPL39,GPS2,GABRB1,NPY,SST,SRD5A1,PLEKHG5,CTNNB1,PCDH7,LGI4,MAS1,ACTN1,COQ4,AR,GPR83,ACP1,GNB5,CLU,ZMYND8,SERPINI1,GAD1,HMGCR,CHN1,NR1D1,MAGI2,GPR26,Abhd1,DCC,HTR2A,PLOD2,ADCY5,ADRB1,LIFR,RASD2,DAAM2,TUBB2B,PFN2,FURIN,STK26,MICU1,RREB1,ATP2B2,MTDH,DHCR7,MICALL1,SEMA5A,PARK7,RCAN1,KCNB2,SOD1,PCDH19,DOK6,CREB3L1,CRI…	232
Neurological Disease, Organismal Injury and Abnormalities, Skeletal and Muscular Disorders	neuromuscular disease with neuropathy	Neuromuscular disease with neuropathy	3.73e-11					FDPS,PLA2G7,IFNAR1,CSE1L,INHBA,LRBA,RAB27B,KCNH7,ALDH1A1,KCND2,SCARB2,GPS2,GABRB1,MT-CO1,RTN1,COQ4,GABBR2,STAT5B,MAOB,EXOSC8,SPTAN1,PDE4A,LY6E,SNAP25,HMGCR,PGR,GPR26,ARRB1,WIPI2,SQLE,PDE7A,DCC,GFPT1,PCDH8,SYNJ1,HTR2A,SLC39A14,ADRB1,PAK1,P2RX7,TUBB2B,CACNA1G,AXL,FURIN,ASIC1,NFATC2,NSG2,MICU1,ADRA1D,MAP2K1,RREB1,KCNJ6,TNR,GABRA4,MVK,MAP1B,FGF13,KCND3,MT-ND6,DHCR7,ARSA,SEMA5A,BACH2,RPS6,PARK7,KCNB2,…	102
Neurological Disease, Organismal Injury and Abnormalities, Skeletal and Muscular Disorders	progressive neuromuscular disease	Progressive neuromuscular disease	1.11e-08					ASIC1,NFATC2,NSG2,FDPS,MICU1,ADRA1D,PLA2G7,MAP2K1,IFNAR1,RREB1,KCNJ6,CSE1L,INHBA,TNR,GABRA4,LRBA,RAB27B,KCNH7,ALDH1A1,MVK,KCND2,SCARB2,MAP1B,FGF13,KCND3,GPS2,GABRB1,MT-ND6,DHCR7,SEMA5A,BACH2,RPS6,MT-CO1,PARK7,KCNB2,SOD1,ZNF184,RTN1,APP,DOK6,FGF2,GABRB3,RORA,CREB3L1,GALNT3,GABBR2,STAT5B,LRRK2,MAOB,TBP,COMT,GAD1,PDE4A,LY6E,IFNAR2,SNAP25,HMGCR,SPARCL1,PGR,PDE10A,MT-ND1,GPR26,ARRB1,WIPI2,SQLE,PDE7A,D…	90
Neurological Disease, Organismal Injury and Abnormalities, Skeletal and Muscular Disorders	muscle spasticity	Muscle spasticity	4.88e-07					DAB1,GAD1,SNAP25,CACNB4,SETX,KCNQ2,TNR,GABRB1,ATP7B,SYNJ1,ARSA,KCNA2,PCDH19,NAGLU,GABRB3,ARX,COQ4,GABBR2,SCN1A,GABRG3,CACNA1G,CDKL5,KIF1C,EXOSC8,SPTAN1	25
Neurological Disease, Organismal Injury and Abnormalities, Skeletal and Muscular Disorders	paralysis	Paralysis	0.00012		0.711		0.679	KCNJ2,GAD1,GPT2,TUBA8,SNAP25,CHN1,ATL1,ZFR,ADRA1D,MTM1,SETX,ZNF787,CPT1C,SCARB2,KIF5A,PRICKLE2,MAP1B,DAGLB,CA4,COL25A1,PTPRS,NT5C2,PLEKHG5,RETREG1,TCF4,KPNA3,SOD1,APP,DDHD1,SON,GNAS,SCN1A,SELENOI,CHRNA1,TP73,CHRNA4,KIF1C,PGAP3	38
Organ Morphology, Organismal Development, Organismal Injury and Abnormalities, Renal and Urological Disease, Renal and Urological System Development and Function	hypertrophy	Hypertrophy of renal glomerulus	0.000135					NFATC3,PDGFRB,PARK7,MAPK1,DEPTOR,EHD4,MAGI2,PGAP3,FOXO1,GJA1	10
Organ Morphology, Organismal Development, Organismal Injury and Abnormalities, Reproductive System Development and Function, Reproductive System Disease	abnormal morphology	Abnormal morphology of dilated uterus	8.61e-06					GPC3,ACSL4,INHA,PGR,CABLES1,ADAMTS1	6
Organismal Development	morphology	Morphology of head	3.57e-08					NCOR2,KCNJ2,ERBB4,DYRK1A,ADCY1,INHBA,MFN2,ALDH1A1,SCARB2,CTNNB1,TCF4,AHI1,ALK,MAF,CDO1,OAT,LOXL1,LRRTM1,ZNF423,TP73,CADPS2,JUN,EFEMP1,LGI1,NDN,FAT3,FEZF2,TBR1,SNAP25,ZBTB20,CHN1,CRMP1,DSCAM,PPP1R3C,DCC,ECE1,ADAMTS9,CDH23,NCOR1,FOXO1,PEG3,RELN,SLC2A3,MYCBP2,RAP1GDS1,ABR,FBXO2,CAMK4,CPEB3,KNDC1,CNTN1,KLF7,APEX1,AXL,PGAP3,PFN2,DDR2,MMP14,GPC3,LMO4,NPC1,NFATC2,ATL1,LHX2,NR2E1,RAI1,ATP2B2,TNR,WDR11,ST…	143
Organismal Development	morphology	Morphology of body cavity	3.37e-06					Hspa1b,ERBB4,CD72,DPP6,DEPTOR,HNRNPL,CMIP,SREBF2,RCN3,INHBA,SETD3,RAB27B,YOD1,SCARB2,Nebl,CADPS,SST,SRD5A1,PLEKHG5,MME,CTNNB1,JUP,UBE2W,MAS1,Ppp1r12b,MAPK6,AR,CLU,CAMK2G,NRP1,TP73,EFEMP1,HMGCR,NPC2,MAGI2,GABPA,NCOR1,HTR2A,OLFM1,RELN,TRPM4,UBE2O,PROX1,CDK7,LRRC8C,ADCY5,ADRB1,PTPRO,BRAP,PLAT,SLC30A10,ACSL4,SLC9A3,NAAA,TET2,APEX1,PGAP3,MMP14,GPC3,PPM1D,LHX2,CABLES1,STAT3,Miat,DVL2,PTPRS,DHCR7,EGFR,P…	231
Organismal Development	size	Size of body	6.87e-06		-0.125		-0.001	CAMK2B,INHA,DYRK1A,SLC5A3,SETD3,GAMT,SCARB2,CA4,SIDT2,AHI1,ALK,SBNO2,MAF,CDO1,ADAMTS1,AR,MTA2,GABBR2,ACP1,SFRP4,GNB5,ZNF423,TP73,CADPS2,STAT5B,GTF2IRD1,PGAM5,EFEMP1,LGI1,ZBTB20,CHN1,NPC2,STARD4,PEA15,ARRB1,PPARGC1B,SLC6A8,AGAP3,IGFBP3,NCOR1,SLC6A1,PEG3,OLFM1,ADAM22,SLC39A14,APBA1,ITSN1,REV1,ADRB1,Scd2,DBI,Celf1,CAMK4,PLAT,SLC30A10,CACNG2,CAMTA1,SPRN,RASD2,CNTN1,DDR2,HTR4,MMP14,GPC3,PPM1D,AAAS,RAI…	119
Organismal Development	abnormal morphology	Abnormal morphology of body cavity	6.88e-05					Hspa1b,ERBB4,DPP6,DEPTOR,CMIP,RCN3,INHBA,SETD3,YOD1,SCARB2,Nebl,CADPS,SST,SRD5A1,PLEKHG5,MME,CTNNB1,JUP,MAS1,AR,CLU,CAMK2G,NRP1,TP73,EFEMP1,HMGCR,NPC2,MAGI2,NCOR1,HTR2A,OLFM1,TRPM4,PROX1,CDK7,ADCY5,ADRB1,PTPRO,PLAT,SLC30A10,ACSL4,SLC9A3,APEX1,PGAP3,MMP14,GPC3,PPM1D,LHX2,CABLES1,STAT3,Miat,DVL2,PTPRS,DHCR7,EGFR,PARK7,RCAN1,PRKG1,SOD1,TMEM38B,CRIM1,CABIN1,IFT46,CD55,PPP1R15A,ZNF260,KLF5,CDK12,FOXO3…	197
Organismal Development	growth	Growth of organism	7.11e-05		-0.336		-0.291	POU2F1,NCOR2,CAMK2B,KCNJ2,XRCC1,IFNAR1,DYRK1A,CSE1L,INHBA,MFN2,EIF3E,FRS2,SCARB2,TTYH1,SKIL,RAPGEF2,CTNNB1,PTPMT1,TIMP2,ADAMTS1,PLCD3,AR,GNB5,CLU,WDTC1,LIMS1,STAT5B,NEK7,NDN,OSR1,ZBTB20,NOTCH2,Zfp950,IGFBP3,NCOR1,EIF4A1,ANKRD6,FOXO1,SYNJ1,SLC39A14,TRPM4,APBA1,PROX1,DBI,PLAT,EPN1,SRRT,CHAF1A,HSP90AB1,NEK1,FURIN,HTR4,PRICKLE1,OGA,GPC3,EIF2AK2,PPM1D,EXT1,LHX2,NR2E1,SEL1L,CUL7,MAP2K1,WDR11,STAT3,FLT1…	117
Organismal Development	formation	Formation of vessel	0.0001		0.375		0.403	GPC3,JUN,STX2,RREB1,NOTCH2,STAT3,PROS1,ADAMTS6,SEC24B,BRMS1,FLT1,CARD6,PDGFRB,CTNNB1,APP,FGF2,AP3M2,ADGRL4,TIMP2,ADAMTS1,PCSK5,ADGRB1,ACP1,KLF7,PTK2B,NRP1,COL4A2,TP73,RAMP1,FOXO3,PRICKLE1,MMP14	32
Organismal Injury and Abnormalities	soft tissue lesion	Soft tissue lesion	1.39e-50		0.502		0.507	RIC8A,CCDC171,ERBB4,SREBF2,LRBA,YOD1,MTO1,NT5C2,SST,SPOCK1,HLCS,TRMT10A,PLEKHG5,ALG1,CTNNB1,PSD2,GPR83,ABLIM3,OSBPL6,DENND2A,CCDC87,PCDHA5,POU2F2,ZMYND8,PLA2G4E,LGI1,FEZF2,ATP13A4,PPP2R3A,EMB,GPR26,SCML4,PRR18,CDH23,OLFM1,TRPM4,VPS51,NUP98,PTPRO,LIFR,LRRC20,SKIDA1,AP1G2,RASD2,ACTR6,TET2,PPFIA3,FURIN,PRICKLE1,PRRG3,NUP188,MTCH2,SAMD4A,CABLES1,SMG5,ST8SIA6,ARHGAP25,STAT3,TSPOAP1,SMG6,CPT1C,KPNA4,BC…	947
Organismal Injury and Abnormalities	acute disease	Acute disease	1.42e-15		-0.389		-0.383	LRRN1,KCNJ2,ERBB4,XRCC1,DZANK1,FDPS,DPP6,MFAP1,ADCY1,ZYX,CSE1L,LRBA,TSHZ3,CIAO1,SCARB2,ARID1B,MTO1,CORO2B,GABRB1,NT5C2,CADPS,SST,HLCS,SRD5A1,SH3KBP1,ANAPC2,MME,CTNNB1,PCDH7,TCF4,KPNA3,ABCB9,JUP,ACTN1,NOVA1,KLHL8,THEM4,MAPK6,AR,COL16A1,PLBD2,MAP3K21,CLU,NRP1,PCDHA5,ZNF423,GTF2IRD1,WDR3,ANAPC4,DNAH2,PBRM1,ATP13A4,HMGCR,CHN1,EPB41L4B,FKBP5,NCOR1,EIF4A1,SLC6A1,CNTNAP5,HTR2A,RELN,CCDC138,ADAM22,TRPM4,…	377
Organismal Injury and Abnormalities	non-malignant disorder	Non-malignant disorder	2.83e-11		1.16		1.125	KCNJ2,ERBB4,XRCC1,RPAP1,FDPS,MAPK10,ENC1,ITGA7,SLC5A3,ZYX,INHBA,SKIC3,SCARB2,ARID1B,GABRB1,SST,SRD5A1,ALG1,MME,EPHB6,CTNNB1,KPNA3,OGDHL,MAF,ADAMTS10,AR,COL16A1,CLU,BIRC6,NRP1,PCDHA5,TP73,CALN1,NHLRC2,GTF2IRD1,EFEMP1,RUVBL1,GAD1,PBRM1,HMGCR,PEA15,SIPA1L2,DCC,CDH23,NCOR1,SLC6A1,OLFM1,RELN,TPD52L1,TRPM4,LRRC8C,ADRB1,CFAP20DC,LIFR,SLC30A10,SND1,PHLDA1,MTFR1L,TET2,PPFIA3,HSP90AB1,APEX1,FURIN,PRICKLE1,…	301
Organismal Injury and Abnormalities	extraintestinal functional disorder	Extraintestinal functional disorder	2.63e-09		-0.057		-0.115	KCNJ2,ASIC1,FDPS,CUL7,ADRA1D,SLC5A3,RAB3B,Nrxn3,RCN3,GABRA4,TSPOAP1,ALDH1A1,CA4,NGF,GABRB1,NTM,SRD5A1,MT-CO1,EGFR,RCAN1,SIK3,TCF4,KCNB2,SLITRK5,FGF2,GABRB3,TMEM38B,RAB3D,CYP26B1,AR,ADGRF5,STRBP,SCN1A,CLU,ICAM5,CADPS2,FOXO3,MAOB,MGLL,CLDN10,SH3GL3,DAB1,NDN,COMT,PDE4A,TUBA8,SNAP25,PER2,CACNB4,PGR,CACNA1I,PDE10A,ARRB1,MTM1,FKBP5,DSCAM,PDE7A,PPARGC1B,PER3,BRMS1,DCC,ZFHX4,CDH23,SLC6A1,HTR2A,RAB3C,KCNA…	85
Organismal Injury and Abnormalities	benign lesion	Benign lesion	4.19e-09		1.394		1.364	CAMK2B,FRAS1,ERBB4,CLEC16A,MOK,FDPS,MAPK10,HMGN1,PLA2G7,LRCH4,IFNAR1,ENC1,ITGA7,SLC5A3,ZYX,INHBA,RPS19,ARL4D,ALDH1A1,SKIC3,ARID1B,DMWD,FERMT1,GABRB1,SKIL,SST,SRD5A1,ALG1,ADGRB3,MME,CTNNB1,KPNA3,JUP,ALK,TIAM1,ZNF446,MAF,LTN1,ADAMTS1,MALAT1,AR,CLU,NRP1,MYLK,AGRN,TP73,CALN1,AP2S1,NHLRC2,GTF2IRD1,AIG1,JUN,EFEMP1,NDN,GNB4,RUVBL1,LY6E,PBRM1,SNAP25,PGR,RNF187,NOTCH2,PEA15,SLC3A2,DCC,IGFBP3,CDH23,TMEM81,…	181
Organismal Injury and Abnormalities	abnormal abdomen morphology	Abnormal abdomen morphology	2.24e-06		-1.365		-1.42	EXOC4,FRAS1,IFT56,FDPS,DEPTOR,INHA,ITGA7,LRBA,SCARB2,GABRB1,MAN2A2,ALG1,CTNNB1,AHI1,ALK,ACTN1,TIMP2,ADAMTS1,AR,PCSK5,SFRP4,GNB5,CLU,MYLK,ZNF423,DCLRE1C,EFEMP1,FAT3,RUVBL1,TUBA8,SNAP25,HMGCR,MAGI2,DZIP1L,CNTFR,Podxl,LHX9,LCT,NOTCH2,DSCAM,PPP1R3C,ECE1,FOXO1,TOGARAM1,OLFM1,PDGFRB,NUP98,DNAH8,LIFR,SND1,SLC9A3,SLC16A7,MED23,RAMP1,AXL,PGAP3,MMP14,GPC3,DKK3,ADRA1D,GABRA4,LARS2,SEMA3C,FGF13,DVL2,PTPRS,BA…	110
Organismal Injury and Abnormalities	chronic pain	Chronic pain	0.000234					KCNJ2,ASIC1,MT-CO1,PDE4A,SNAP25,FDPS,HMGCR,CACNB4,FDFT1,ADRA1D,CACNA1I,KCNG2,GABBR2,PDE7A,SCN1A,CACNA1C,CACNA1G,CA4,GGPS1,NGF,HTR2A	21
Organismal Injury and Abnormalities	discomfort	Discomfort	0.00032		-0.39		-0.379	KCNJ2,ASIC1,FDPS,ADRA1D,DYRK1A,KCNJ6,KCNG2,GABRA4,GRM4,KCNH7,FLT1,CA4,KCND3,NGF,GABRB1,SRD5A1,MT-CO1,FGF2,GABRB3,TIMP2,AR,GABBR2,SCN1A,CLU,ICAM5,COMT,PDE4A,TUBA8,SNAP25,HMGCR,CACNB4,PGR,CACNA1I,PDE10A,PDE7A,GGPS1,HTR2A,CLK2,ADRB1,FDFT1,PLAT,P2RX7,GABRG3,CHRNA1,CACNA1C,CACNA1G,GAD2,CHRNA4,HSP90AB1,AXL,ADORA1,HTR4	52
Organismal Injury and Abnormalities	non-cancer pain	Non-cancer pain	0.000353					KCNJ2,PDE4A,SNAP25,HMGCR,CACNB4,ADRA1D,PGR,PDE10A,KCNG2,GABRA4,PDE7A,GRM4,NGF,GABRB1,HTR2A,SRD5A1,ADRB1,PLAT,GABRB3,P2RX7,SCN1A,CHRNA1,CACNA1C,CHRNA4,ADORA1	25
Organismal Injury and Abnormalities, Psychological Disorders	addiction	Addiction	4.69e-05					COMT,GAD1,PDE4A,ADRA1D,PGR,CACNA1I,GABRA4,ALDH1A1,CA4,GABRB1,HTR2A,SRD5A1,ADRB1,DBI,GABRB3,GABBR2,SLC7A11,SCN1A,GABRG3,CHRNA1,CACNA1G,GAD2,CHRNA4,MAOB,ADORA1	25
Organismal Injury and Abnormalities, Psychological Disorders	drug dependence	Drug dependence	0.000105					GAD1,PDE4A,ADRA1D,PGR,CACNA1I,GABRA4,ALDH1A1,CA4,GABRB1,HTR2A,SRD5A1,ADRB1,DBI,GABRB3,GABBR2,SLC7A11,SCN1A,GABRG3,CHRNA1,CACNA1G,GAD2,CHRNA4,MAOB,ADORA1	24
Organismal Injury and Abnormalities, Psychological Disorders	tobacco-related disorder	Tobacco-related disorder	0.000357					EGFR,ADRB1,GABRB3,CACNA1I,GABRA4,GABBR2,SLC7A11,SCN1A,GABRG3,CHRNA1,CACNA1G,CHRNA4,CA4,GABRB1	14
Organismal Injury and Abnormalities, Renal and Urological Disease	renal lesion	Renal lesion	1.67e-08		0.848		0.834	LRRN1,ERBB4,FDPS,DPP6,MFAP1,SREBF2,SLC5A3,AK3,TSHZ3,YOD1,ARID1B,GPS2,GABRB1,NT5C2,MME,EPHB6,CTNNB1,PCDH7,SIAH2,ABCB9,MAS1,SMARCC2,MFSD3,VPS26C,AR,CLU,PCDHA5,TP73,ZMYND8,ANAPC4,PBRM1,ATAD3A,HMGCR,ASRGL1,MAGI2,EMB,R3HDM2,SIPA1L2,NEURL4,PCDHB4,DCC,CDH23,NCOR1,UNK,DSCAML1,DHX30,TMEM108,TRPM4,PLOD2,ATP11B,PROX1,PRUNE2,CFAP20DC,PLAT,ELOVL5,DNAH8,LIFR,NHSL2,DEK,PHLDA1,THRAP3,SLC7A11,GART,MTMR12,TET2,HSP…	240
Organismal Injury and Abnormalities, Renal and Urological Disease	urinary retention	Urinary retention	3.41e-05					SRD5A1,SCN1A,ID2,SNAP25,NAGLU,ADRA1D	6
Organismal Injury and Abnormalities, Renal and Urological Disease	urination disorder	Urination disorder	0.000183		-0.323		-0.359	GIPC1,ASIC1,ADRA1D,PRDX1,CMIP,IFNAR1,MVK,SCARB2,FLT1,FERMT1,NPY,HLCS,SRD5A1,MT-CO1,CTNNB1,EZR,MAS1,NAGLU,ADAMTS1,OAT,AR,MTA2,SCN1A,CLU,CD55,GADD45A,LRRK2,PCBD1,NEUROD1,COMT,SNAP25,HMGCR,MAGI2,PGR,Podxl,LAMA5,PTGDS,EHD4,IRS2,ID2,ADRB1,PTPRO,CAMK4,FLAD1,Tmsb4x (includes others),SDK1,CACNA1C,PCCB,PTTG1,SLC13A3	50
Organismal Injury and Abnormalities, Renal and Urological Disease	reduced kidney function	Reduced kidney function	0.000373		0.36		0.339	ASIC1,FDPS,ADRA1D,IFNAR1,GABRA4,STAT3,RTEL1,SCARB2,FLT1,CA4,GABRB1,NPY,MT-CO1,EGFR,RCAN1,MAS1,NAGLU,GABRB3,CREB3L1,TIMP2,AR,RPL7,CLU,CD55,KLF5,MVD,PDE4A,TUBA8,IFNAR2,HMGCR,ATP5PF,MAGI2,Podxl,PDE10A,SYT7,PTGDS,ATP5PO,LDLR,PDE7A,ADH5,INF2,ADRB1,PPIA,DBI,SLC7A11,SLC9A3,GABRG3,SDK1,CHRNA1,CACNA1C,GAD2,CHRNA4,NDUFB1,ADORA1,MMP14	55
Organismal Injury and Abnormalities, Renal and Urological Disease	chronic kidney disease	Chronic kidney disease	0.000527		0.396		0.379	ASIC1,PDE4A,TUBA8,IFNAR2,FDPS,HMGCR,ATP5PF,MAGI2,IFNAR1,SYT7,GABRA4,ATP5PO,LDLR,PDE7A,FLT1,CA4,INF2,GABRB1,NPY,MT-CO1,EGFR,RCAN1,ADRB1,PPIA,DBI,MAS1,NAGLU,GABRB3,CREB3L1,AR,RPL7,SLC7A11,SLC9A3,CLU,GABRG3,SDK1,CACNA1C,GAD2,CD55,KLF5,NDUFB1,MVD,ADORA1,MMP14	44
Organismal Injury and Abnormalities, Renal and Urological Disease	acute kidney injury	Acute kidney injury	0.000834					JUN,MME,PDE4A,ADRB1,HMGCR,CAMK4,NAGLU,ADRA1D,AR,STAT3,SLC7A11,PDE7A,SLC9A3,CLU,CA4,ADORA1	16
Organismal Injury and Abnormalities, Reproductive System Disease	abnormality of endometrium	Abnormality of endometrium	5.16e-32					CCDC171,ERBB4,XRCC1,CDKL2,HNRNPL,ENC1,SLC38A7,AK3,LSS,LRBA,YOD1,SCARB2,MRPL39,FAM171B,NT5C2,CTNNB1,KPNA3,PSD2,MAS1,SMARCC2,MAPK6,GPR83,ABLIM3,BIRC6,CAMK2G,NRP1,DENND2A,PCDHA5,OPCML,ZIK1,NHLRC2,ZMYND8,RUVBL1,NPC2,MGME1,NR1D1,MAGI2,RAB3IL1,R3HDM2,GPR26,FKBP5,DCC,SASH1,CDH23,DSCAML1,C7orf50,RELN,TRPM4,VPS51,LRRC8C,PRUNE2,CFAP20DC,PTPRO,PLAT,DAAM1,DNAH8,MSMO1,LIFR,RNF214,SKIDA1,AP1G2,EFCAB5,DAAM2,MTF…	655
Organismal Injury and Abnormalities, Reproductive System Disease	abnormal growth	Abnormal growth in endometrium	6.2e-30					CCDC171,ERBB4,CDKL2,HNRNPL,ENC1,SLC38A7,AK3,LSS,LRBA,YOD1,SCARB2,MRPL39,FAM171B,NT5C2,CTNNB1,KPNA3,PSD2,MAS1,SMARCC2,MAPK6,GPR83,ABLIM3,BIRC6,CAMK2G,NRP1,DENND2A,PCDHA5,OPCML,ZIK1,NHLRC2,ZMYND8,RUVBL1,NPC2,MGME1,NR1D1,MAGI2,RAB3IL1,R3HDM2,GPR26,FKBP5,DCC,SASH1,CDH23,DSCAML1,C7orf50,RELN,TRPM4,VPS51,PRUNE2,CFAP20DC,PTPRO,PLAT,DAAM1,DNAH8,MSMO1,LIFR,RNF214,SKIDA1,AP1G2,EFCAB5,DAAM2,TUBB2B,TET2,POPD…	634
Organismal Injury and Abnormalities, Reproductive System Disease	benign uterine disease	Benign uterine disease	2.05e-09					ARHGEF10L,XRCC1,RPAP1,CLEC16A,LRCH4,IFNAR1,SLC5A3,ZYX,RPS19,ARL4D,ALDH1A1,SKIC3,SRD5A1,MAST4,EPHB6,CTNNB1,KPNA3,KIF17,OGDHL,MAF,ADAMTS10,LTN1,MALAT1,AR,LOXL1,BIRC6,ATP9B,PCDHA5,AGRN,AP2S1,AIG1,SPTAN1,JUN,EFEMP1,PDE4A,HMGCR,PCDHA12,PHF2,PGR,SIPA1L2,SUV39H1,CDC45,CDH23,PEG3,OLFM1,TRPM4,COL15A1,LRRC8C,LIFR,MTFR1L,TET2,PPFIA3,HSP90AB1,NEDD8,MMP14,PRKACB,RREB1,CABLES1,RAI1,PCDHGA2,MBTPS2,RXRA,PLPP5,MI…	98
Organismal Injury and Abnormalities, Reproductive System Disease	benign pelvic disease	Benign pelvic disease	1.4e-07					ARHGEF10L,XRCC1,RPAP1,CLEC16A,LRCH4,IFNAR1,ITGA7,SLC5A3,ZYX,INHBA,RPS19,ARL4D,ALDH1A1,SKIC3,MAN2A2,SRD5A1,MAST4,MT-CO1,MME,EPHB6,CTNNB1,KPNA3,KIF17,EZR,OGDHL,MAF,ADAMTS10,LTN1,TIMP2,MALAT1,AR,LOXL1,SFRP4,BIRC6,ATP9B,PCDHA5,AGRN,AP2S1,AIG1,SPTAN1,JUN,EFEMP1,PDE4A,HMGCR,PCDHA12,PHF2,PGR,NOTCH2,SIPA1L2,SUV39H1,CDC45,CDH23,FOXO1,PEG3,MT-ND4,OLFM1,TPD52L1,TRPM4,PDGFRB,COL15A1,SLC2A3,LRRC8C,LIFR,CNTN1,…	140
Organismal Injury and Abnormalities, Reproductive System Disease	impotence	Impotence	0.000188					AR,MME,PDE7A,PDE4A,SNAP25,HMGCR,ADRA1D,MAOB,PDE10A	9
Organismal Injury and Abnormalities, Reproductive System Disease	sperm flagellar defects and male infertility	Sperm flagellar defects and male infertility	0.000789					DNAH2,DZIP1,DNAH8,SPEF2	4
Organismal Injury and Abnormalities, Respiratory Disease	lung lesion	Lung lesion	1.48e-13		0.564		0.561	ERBB4,XRCC1,CD72,DZANK1,CCDC25,SLC9A6,RCN3,LRBA,FRS2,YOD1,PSMA2,CORO2B,FAM171B,SPOCK1,ATPSCKMT,PLEKHG5,ALG1,CTNNB1,MAS1,URB1,SMARCC2,ENAH,CDO1,ZCWPW2,PLCD3,GPR83,MTA2,OSBPL6,BIRC6,DENND2A,PCDHA5,ZNF423,OPCML,CALN1,ZIK1,GTF2IRD1,ZMYND8,DNAH2,ATP13A4,NR1D1,MAGI2,RAB3IL1,R3HDM2,GABPA,PEA15,SCML4,FKBP5,DCC,CDH23,SNX12,DSCAML1,RELN,CCDC138,TRPM4,VPS51,NUP98,ADRB1,PRUNE2,CFAP20DC,DBI,PLAT,DNAH8,LIFR,SL…	618
Organismal Injury and Abnormalities, Respiratory Disease	dyspnea	Dyspnea	3.2e-06		-0.368		-0.43	KCNJ2,SH3GL3,NDN,CUL7,ADRA1D,ARRB1,SLC5A3,RAB3B,MTM1,Nrxn3,RCN3,DSCAM,PPARGC1B,ALDH1A1,DCC,ZFHX4,HTR2A,RAB3C,EGFR,ADRB1,PLAT,TMEM38B,JAG2,RAB3D,CYP26B1,ADGRF5,TCF15	27
Organismal Injury and Abnormalities, Respiratory Disease	apnea	Apnea	9.46e-05		-0.651		-0.674	SST,SRD5A1,ASIC1,MT-CO1,KCNA2,PDE4A,ADRB1,PLAT,PGR,GABRB3,SLC5A3,AR,GABRA4,DSCAM,GABRG3,CACNA1C,CA4,GABRB1,ADCYAP1R1,ADORA1,HTR2A	21
Organismal Injury and Abnormalities, Respiratory Disease	composition	Abnormal composition of pulmonary surfactant	0.000789					RCN3,ADGRF5,NPC2,TMEM38B	4
Organismal Injury and Abnormalities, Respiratory Disease	respiratory failure	Respiratory failure	0.000923		0.971		0.93	KCNJ2,DSE,SNAP25,ADRA1D,PGR,SLC5A3,RCN3,KCNG2,GABRA4,COL25A1,GABRB1,MAN2A2,CADPS,MT-CO1,EGFR,CTNNB1,ADRB1,GABRB3,TMEM38B,MAPK6,COPA,GABRG3,CHRNA1,CHRNA4,MMP14	25
Organismal Injury and Abnormalities, Respiratory Disease, Respiratory System Development and Function, Tissue Morphology	abnormal morphology	Abnormal morphology of respiratory epithelium	0.000815					RCN3,ADGRF5,EGFR,NPC2,LRRK2,TMEM38B,ARRB1,MMP14	8
Organismal Injury and Abnormalities, Skeletal and Muscular Disorders	muscular atrophy	Generalized muscular atrophy	9.3e-05					MORC2,PLEKHG5,RETREG1,GNB4,SPTLC2,MME,ATL1,NAGLU,CADM3,SON,PDK3,SETX,MFN2,TRIM2,KIF5A,INF2,NGF,FGD4,SEMA5A	19
Organismal Injury and Abnormalities, Skeletal and Muscular Disorders	neurogenic muscular atrophy	Neurogenic muscular atrophy	0.000375					MORC2,PLEKHG5,RETREG1,GNB4,SPTLC2,MME,ATL1,NAGLU,CADM3,PDK3,AR,SETX,MFN2,TRIM2,KIF5A,INF2,NGF,FGD4,SEMA5A	19
Organismal Injury and Abnormalities, Skeletal and Muscular Disorders	skeletal-related event	Skeletal-related event	0.000863					FDPS,FDFT1,GGPS1	3
Skeletal and Muscular System Development and Function	grip strength	Grip strength	0.000224		-0.985		-0.947	CAMK2B,PARK7,NFATC2,TCF4,APP,SYT7,MTM1,NFATC3,AR,KNDC1,APBB2,MFN2,LDLR,GAMT,GRIA2,CD55,FGD4	17
Skeletal and Muscular System Development and Function	morphology	Morphology of muscle	0.000392					NFATC2,MAP2K1,DYRK1A,ITGA7,INHBA,STAT3,KCND2,SCARB2,CARD6,JARID2,RXRA,Nebl,COL25A1,GALNT4,PTPRS,EGFR,PARK7,MME,MKX,CTNNB1,RCAN1,PRKG1,BIN1,SOD1,JUP,TIAM1,APP,FGF2,TMEM38B,AR,GMPPA,CABIN1,RPS6KA2,CLU,MRTFB,CD55,ZNF260,CDK12,LIMS1,STAT5B,KDM3A,GTF2IRD1,FOXO3,CDK13,SRL,SUN2,SPTAN1,JUN,EFEMP1,SNAP25,ZBTB20,SYT7,MTM1,PPARGC1B,ECE1,IGFBP3,FOXO1,HTR2A,CDK7,COL15A1,TREX1,MYCBP2,RAP1GDS1,ADRB1,PPIA,MFGE8,…	77
