# Supplementary material for: Profiling hippocampal neuronal populations reveals unique gene expression mosaics reflective of connectivity-based degeneration in the Ts65Dn mouse model of Down syndrome and Alzheimer’s disease
Source: Front Mol Neurosci. 2025 Feb 26;18:1546375. doi: 10.3389/fnmol.2025.1546375 (PMC11897496; doi:10.3389/fnmol.2025.1546375)
Supplement: SUPPLEMENTARY TABLE S12 — List of IPA D/Fs significantly dysregulated in DGCs in Ts compared to 2N. [file Table_12.XLSX]

## Sheet: DF (2)
Categories_DG_6MO_M	Functions_DG_6MO_M	Diseases or Functions Annotation_DG_6MO_M	p-Value_DG_6MO_M	Predicted Activation State_DG_6MO_M	Activation z-score_DG_6MO_M	Notes_DG_6MO_M	Bias-corrected z-score_DG_6MO_M	Molecules_DG_6MO_M	# Molecules_DG_6MO_M
Amino Acid Metabolism, Lipid Metabolism, Molecular Transport, Small Molecule Biochemistry	concentration	Concentration of GABA	0.00508					CXCL12,RPTOR,ABCC8,EFNA5	4
Amino Acid Metabolism, Post-Translational Modification, Small Molecule Biochemistry	phosphorylation	Phosphorylation of L-amino acid	0.00122		0.922		0.785	GFRA1,SRPK1,FGF10,CAMK2D,Nrg1,APP,EFNA5,EPHA7,IFNAR1,DYRK1A,TNKS,ULK1,CNTN1,OXSR1,IGHM,ADNP,MAPK3	17		Note: removed Cancer, cardiovascular categories, yellow = "non-neuronal"
Auditory Disease, Organismal Injury and Abnormalities	abnormality	Abnormality of cochlea	0.00356		-1.123		-1.035	SUN1,SOD1,FGF10,TGFB2,NTRK2,COL11A2,IDS,MEF2C,THRB,USP53	10
Behavior	cognition	Cognition	1.55e-13		-0.91		-1.023	SEZ6,RIC8A,FAM107A,ABCC8,MID1,TCF20,TRIM3,DYRK1A,SPRED1,KLF9,RYR3,PRKAR1B,NEUROD2,GRIA4,VEZT,CYLD,MME,KIF17,Nrg1,APP,Nrgn,ANK3,PDXP,SLC8A2,NCDN,GPR158,RPTOR,GRIN2A,RGS14,CALB1,THRB,MAPK14,TBR1,GRIN1,EPB41,NLGN1,LDLR,Pde4d,IL1R1,GRIA2,PCP4,MAPT,NTRK2,ADNP,PCDH8,SYNJ1,KALRN,MAPK3,LARGE1,CAMK2N1,NPY2R,RXRB,PPP3CA,NHLRC1,SYNPO,PEX5L,CACNA1G,TAOK2,COQ8A,IDS,DOP1B,PRKCG	62
Behavior	learning	Learning	8.76e-13		-0.18		-0.297	SEZ6,RIC8A,ABCC8,MID1,TCF20,TRIM3,DYRK1A,SPRED1,KLF9,RYR3,PRKAR1B,NEUROD2,GRIA4,VEZT,CYLD,MME,KIF17,Nrg1,APP,Nrgn,PDXP,SLC8A2,NCDN,RPTOR,GRIN2A,RGS14,CALB1,THRB,TBR1,GRIN1,EPB41,NLGN1,LDLR,Pde4d,IL1R1,GRIA2,PCP4,MAPT,NTRK2,ADNP,PCDH8,SYNJ1,KALRN,MAPK3,LARGE1,CAMK2N1,NPY2R,RXRB,PPP3CA,NHLRC1,SYNPO,PEX5L,CACNA1G,TAOK2,COQ8A,IDS,PRKCG	57
Behavior	conditioning	Conditioning	1.48e-06		-1.074		-1.173	MAPK14,TBR1,GRIN1,RYR3,IL1R1,GRIA2,MAPT,GRM1,NTRK2,NEUROD2,VEZT,KALRN,ADCYAP1R1,SYN3,RPS6KA3,KIF17,APP,CAMKK1,OPRL1,TAMALIN,GMPPA,GRIN2A,TAOK2,CPLX1,PRKCG	25
Behavior	locomotion	Locomotion	6.82e-06		-0.555		-0.564	SEZ6,CXCL12,HSPA1A/HSPA1B,SEZ6L,Fus,GRIN1,KCNJ6,STAT3,IL1R1,GRIA2,MAPT,GRM1,NTRK2,TIAM2,KALRN,MAPK3,GPRC5B,ALS2,LARGE1,GFRA1,SOD1,AHI1,NPY2R,Nrg1,RXRB,APP,PGAP4,OPRL1,ANK3,TAMALIN,CNTN1,GRIN2A,AGAP2,CALB1	34
Behavior	anxiety	Anxiety	3.52e-05		-0.11		-0.101	TRPC4,LMNB1,NPY2R,APP,TCF20,GRIN1,CADM4,KLF9,KCNJ6,PDXP,IL1R1,GRIN2A,NR1D2,MAPT,NTRK2,GRIA4,IDS,KCNC2,SLITRK1,KALRN,ADCYAP1R1,MT-ND6,PRKCG	23
Behavior	spatial learning	Spatial learning	5.73e-05		-0.588		-0.649	SEZ6,RIC8A,KIF17,NPY2R,RXRB,ABCC8,APP,GRIN1,SPRED1,SYNPO,RYR3,NCDN,EPB41,LDLR,GRIN2A,RGS14,MAPT,NTRK2,CALB1,PRKCG	20
Behavior	contextual conditioning	Contextual conditioning	7.29e-05		-1.387		-1.437	RPS6KA3,KIF17,APP,CAMKK1,GMPPA,RYR3,IL1R1,GRIN2A,GRM1,NEUROD2,ADCYAP1R1,PRKCG	12
Behavior	emotional behavior	Emotional behavior	0.000144		0.306		0.296	HSPA1A/HSPA1B,TBR1,TCF20,GRIN1,DYRK1A,SYN2,KLF9,IL1R1,GRIA2,PRKAR1B,MAPT,NTRK2,NEUROD2,SYN3,MAPK3,ALS2,LMNB1,LARGE1,NPY2R,DBI,APP,MEF2C,CADM4,PDXP,GRIN2A,CPLX1,SLITRK1	27
Behavior	social behavior	Social behavior	0.000169		0.777		0.73	CYLD,MAPK14,GFRA1,TCF20,Fus,GRIN1,NLGN1,IL1R1,RPTOR,GRIA2,MAPT,CPLX1,KALRN,MT-ND6	14
Behavior	anxiety-like behavior	Anxiety-like behavior	0.000514		1.534		1.565	IL1R1,LMNB1,NPY2R,APP,MAPT,NTRK2,TCF20,GRIN1,CADM4,KLF9	10
Behavior	hyperactivity	Hyperactivity	0.000518					RYR3,LDLR,TMUB1,GRIA2,APP,Miat,GRIA4,IFNAR1,KALRN,ADCYAP1R1,MAPK3	11
Behavior	habituation	Habituation	0.000607					APP,MAPT,TAOK2,GRIN1,KALRN	5
Behavior	fear	Fear	0.0019					ALS2,LARGE1,NPY2R,DBI,PRKAR1B,NTRK2,NEUROD2,MEF2C,SLITRK1	9
Behavior	social transmission of food preference	Social transmission of food preference	0.0021					TBR1,CPLX1,SYN3	3
Behavior	contextual learning	Contextual learning	0.00219					APP,KLF9	2
Behavior	swimming behavior	Swimming behavior	0.00245		0		-0.086	SEZ6,SOD1,APP,DYRK1A,SPRED1	5
Behavior	motor learning	Motor learning	0.00532		0		-0.075	PEX5L,RPTOR,CACNA1G,PCP4,MID1,PRKCG	6
Behavior, Nervous System Development and Function	memory	Memory	3.05e-06		0.143		0.078	ABCC8,TCF20,GRIN1,TRIM3,DYRK1A,SPRED1,LDLR,Pde4d,IL1R1,GRIA2,MAPT,NTRK2,ADNP,PCDH8,GRIA4,KALRN,CYLD,LARGE1,CAMK2N1,KIF17,NPY2R,APP,PPP3CA,NHLRC1,PDXP,SLC8A2,GRIN2A,RGS14,CALB1,COQ8A,IDS	31
Behavior, Nervous System Development and Function	long-term memory	Long-term memory	3.03e-05					LDLR,RGS14,CAMK2N1,KIF17,NPY2R,APP,MAPT,NTRK2,CALB1,PCDH8,GRIN1	11
Behavior, Nervous System Development and Function	startle response	Startle response	0.000803		1.664		1.633	GET1,PEX5L,GRIN2A,KCNH1,HMGN1,GRIA4,MID1,GRIN1,DYRK1A,KALRN	10
Behavior, Nervous System Development and Function	recognition memory	Recognition memory	0.00203		0.131		0.091	NHLRC1,CYLD,RGS14,KIF17,NPY2R,APP,MAPT,GRIA4,DYRK1A	9
Behavior, Nervous System Development and Function	spatial memory	Spatial memory	0.0029		-0.956		-0.987	APP,PPP3CA,SPRED1,PDXP,LDLR,RGS14,GRIA2,MAPT,GRIA4,COQ8A,IDS,KALRN	12
Carbohydrate Metabolism	metabolism	Metabolism of carbohydrate	3.22e-08		-0.63		-0.741	GRB10,AGL,PLCD4,PML,AKR1B1,ST8SIA1,ITGAV,NR4A3,ABCC8,GUK1,SLC5A3,STAT3,DGKB,SYNJ2,GRM1,MAN1B1,DGAT2,HS3ST4,SLC27A1,CHST2,GFRA1,FGF10,TGFB2,PIK3C2B,APP,PGAP4,UST,OPRL1,AGPAT4,CHPT1,THRB,MAPK14,ZBTB20,DGKE,B4GAT1,B3GNT2,GRIN1,B4GALT1,GALK2,EXTL3,LDLR,NDOR1,DGKZ,PGM3,BSCL2,SLC37A4,SYNJ1,CTBS,ADCYAP1R1,HS6ST3,LARGE1,DBI,ST6GALNAC5,PLA2G3,RHOA,NHLRC1,PITPNM2,AGAP2,LIPE,NDST4,IDS,PFKL	62
Carbohydrate Metabolism	synthesis	Synthesis of carbohydrate	2.96e-06		-0.114		-0.208	GRB10,AKR1B1,ST8SIA1,ITGAV,NR4A3,ABCC8,DGKE,B4GAT1,B3GNT2,GRIN1,B4GALT1,EXTL3,STAT3,DGKB,SYNJ2,GRM1,DGKZ,PGM3,BSCL2,SLC37A4,SYNJ1,DGAT2,ADCYAP1R1,HS3ST4,SLC27A1,CHST2,HS6ST3,GFRA1,FGF10,DBI,TGFB2,PIK3C2B,ST6GALNAC5,PGAP4,UST,OPRL1,RHOA,NHLRC1,PITPNM2,LIPE,NDST4,AGPAT4,CHPT1,THRB	44
Carbohydrate Metabolism	glycolysis	Glycolysis of cells	0.0024		-0.694		-0.754	BCAT1,Nmnat3,CYLD,CXCL12,ARHGAP29,SLC2A6,ITGAV,DNAJB1,ZBTB20,APP,SLC2A12,TNKS,STAT3,RPTOR,LIPE,NTRK2,Meg3,RUNX2,PFKL,NRIP1	20
Carbohydrate Metabolism	quantity	Quantity of carbohydrate	0.00407		-0.834		-0.881	CXCL12,AGL,PML,ITPR2,MAPK14,PICK1,ZBTB20,ABCC8,IFNAR1,GRIN1,SLC5A3,STAT3,LDLR,TPD52,CYB5R4,DGKB,DGKZ,BSCL2,SLC37A4,SYNJ1,DGAT2,NRIP1,CHST2,ALDH1L1,RPS6KA3,MPG,SOD1,CYP2J2,IGFBP5,APP,PPP3CA,PLA2G3,LIFR,RHOA,NHLRC1,SLIT2,RPTOR,MGAT5B,LIPE,IDS	40
Carbohydrate Metabolism, Cellular Function and Maintenance, Molecular Transport, Small Molecule Biochemistry	transport	Transport of D-glucose	0.00455		0.728		0.672	GRB10,MAPK14,C2CD5,NR4A3,SOD1,AHI1,SLC2A12,RHOA,SLC5A3,PID1,DGKZ,PRKCG	12
Carbohydrate Metabolism, Lipid Metabolism, Molecular Transport, Small Molecule Biochemistry	co-localization	Co-localization of phosphatidic acid	0.00429					CXCL12,IGHM	2
Carbohydrate Metabolism, Lipid Metabolism, Small Molecule Biochemistry	metabolism	Metabolism of phosphatidic acid	0.000538					SLC27A1,PLCD4,DBI,PIK3C2B,DGKE,PGAP4,PLA2G3,RHOA,LDLR,DGKB,PITPNM2,AGAP2,SYNJ2,DGKZ,AGPAT4,BSCL2,CHPT1,SYNJ1,THRB	19
Carbohydrate Metabolism, Lipid Metabolism, Small Molecule Biochemistry	synthesis	Synthesis of phosphatidic acid	0.00268					SLC27A1,DBI,PIK3C2B,DGKE,PGAP4,RHOA,DGKB,PITPNM2,SYNJ2,DGKZ,AGPAT4,BSCL2,CHPT1,SYNJ1,THRB	15
Carbohydrate Metabolism, Molecular Transport	transport	Transport of monosaccharide	0.000684		0.205		0.148	GRB10,MAPK14,SLC2A6,C2CD5,NR4A3,SOD1,AHI1,APP,SLC2A12,RHOA,SLC5A3,PID1,DGKZ,SLC37A4,PRKCG	15
Carbohydrate Metabolism, Molecular Transport	transport	Transport of carbohydrate	0.00104		0.205		0.136	GRB10,MAPK14,SLC2A6,C2CD5,NR4A3,SOD1,AHI1,APP,SLC2A12,B4GALT1,RHOA,SLC5A3,PID1,DGKZ,SLC35B4,SLC37A4,PRKCG	17
Carbohydrate Metabolism, Molecular Transport	accumulation	Accumulation of glycogen	0.00314					NHLRC1,AGL,SNED1,SOD1,SLC37A4	5
Carbohydrate Metabolism, Molecular Transport, Small Molecule Biochemistry	transport	Transport of hexose	0.00213		0.728		0.671	GRB10,MAPK14,SLC2A6,C2CD5,NR4A3,SOD1,AHI1,SLC2A12,RHOA,SLC5A3,PID1,DGKZ,PRKCG	13
Cell Cycle	S phase	Entry into S phase of cerebral cortex cells	2.02e-05					ST8SIA1,APP,ADCYAP1R1	3
Cell Cycle	interphase	Interphase of central nervous system cells	0.000155		0		-0.066	STAT3,ST8SIA1,APP,ADCYAP1R1	4
Cell Cycle	G1/S phase transition	G1/S phase transition	0.00136		-1.348		-1.39	BCAT1,CYLD,MAPK14,YWHAQ,ITGAV,CAMK2D,GLI3,ZEB2,IL16,PPP3CA,RHOA,RASSF3,STAT3,RPTOR,NET1,POLE,CUL5,RHOU,THRB	19
Cell Cycle	interphase	Interphase	0.00137		1.056		1.005	GRB10,PML,ST8SIA1,ITGAV,ZEB2,HMGN1,IL16,HERC3,DYRK1A,RASSF3,RALB,STAT3,IGHM,DIRAS2,BCAT1,CYLD,LRPPRC,IGFBP5,APP,CAMKK1,LIN9,RPTOR,NET1,POLE,SOX9,PPIF,RHOU,RUNX2,THRB,CCNG2,CXCL12,MAPK14,YWHAQ,KLF12,CAMK2D,TERF1,DGKZ,ADCYAP1R1,NRIP1,MAPK3,SUN1,LMNB1,RPS6KA3,MPG,PTPN2,GLI3,PPP3CA,RHOA,ABRAXAS1,CUL5,TAOK2,DONSON,CENPJ	53
Cell Cycle	aneuploidy	Aneuploidy of chromosomes	0.00429					APP,MAPT	2
Cell Cycle, Cell Morphology, Cellular Assembly and Organization, Cellular Movement	elongation	Elongation of filaments	7e-05		0.152		0.097	SYNPO,SEPTIN9,APP,INF2,CENPJ	5
Cell Cycle, Nervous System Development and Function	S phase	Entry into S phase of cortical neurons	0.000742					ST8SIA1,APP	2
Cell Death and Survival	cell death	Cell death of brain	1.53e-06		-0.589		-0.575	MAP2K5,CXCL12,MAPK14,ST8SIA1,PICK1,GRIN1,KCNJ6,FAIM,ETS2,IL1R1,GRIA2,PTPN5,MAPT,GRM1,NTRK2,ADNP,HDAC9,ITSN1,NPTX1,SOD1,APP,PPP3CA,MEF2C,RHOA,GRIN2A,AGAP2,MAP3K1,AIFM1,GCLM,PRKCG	30
Cell Death and Survival	degradation	Cellular degradation	1.74e-06		0.57		0.697	TTLL5,Nmnat3,HSPA1A/HSPA1B,PICK1,NR4A3,TUB,IFNAR1,GRIN1,KCNJ6,ETS2,RYR3,STAT3,LDLR,GRIA2,MAPT,NTRK2,PINK1,SUN1,MME,SOD1,AHI1,PTPN2,TGFB2,APP,MEF2C,ANK3,GMPPA,HPCA,AIFM1,COQ8A,WDR81,THRB,USP53	33
Cell Death and Survival	apoptosis	Apoptosis of brain	1.95e-06		-0.992		-0.987	MAP2K5,CXCL12,MAPK14,ST8SIA1,ITSN1,PICK1,NPTX1,SOD1,APP,MEF2C,KCNJ6,FAIM,RHOA,MAP3K1,MAPT,GRM1,AIFM1,NTRK2,GCLM	19
Cell Death and Survival	apoptosis	Apoptosis	5.72e-05		0.008		0.138	NCOR2,MAP2K5,HSPA1A/HSPA1B,PML,AKR1B1,PICK1,NEDD9,NR4A3,IFNAR1,KLF9,RASSF3,IGHM,GRM1,HUNK,OGN,MME,FGF10,AHI1,TIAM1,Nrg1,DHX33,ONECUT2,MOAP1,MAP3K1,SCG2,AIFM1,CPLX1,KLF13,CXCL12,DNAJA1,TBR1,KLF12,PCDHGA3,DGKE,PDE4B,B4GALT1,FAIM,FGFRL1,ULK1,POU3F2,HOMER3,IMMT,ATP5PO,TPD52,PTPN5,NTRK2,SHOC2,PINK1,STK3,SUN1,ITSN1,PACSIN2,APBB3,GABARAP,PPP3CA,NME1,SLC41A2,SND1,SEPTIN9,LIPE,CUL5,HPCA,HS1BP3,NDST4,KDM4A…	176
Cell Death and Survival	survival	Cell survival	0.000281		1.209		0.981	MAP2K5,PML,HSPA1A/HSPA1B,SIPA1,PICK1,NEDD9,NR4A3,EFNA5,HMGN1,GUK1,DYRK1A,KLF9,PSMA7,DGKB,ARID1B,IGHM,GRM1,KIFC2,RPP21,FGF10,Nrg1,MAP3K1,AIFM1,ZNF91,CCNG2,CXCL12,DNAJA1,ZBTB20,PCDHGA3,PPP2R3A,IMMT,PTPN5,NTRK2,NRIP1,PINK1,STK3,CDKL4,PPM1L,RXRB,PPP3CA,PPP1R12C,NME1,SND1,SEPTIN9,FTH1,PRKCG,GRB10,ITPR2,ZEB2,STC1,PCDHGA1,PCDHGB2,KCNJ6,LIG4,RALB,PCDHGA2,STAT3,XPA,CYLD,ALS2,GFRA1,SOD1,TGFB2,IGFBP5,APP,SP…	111
Cell Death and Survival	survival	Survival of neural cells	0.000354		-1.321		-1.438	CXCL12,PINK1,PIK3IP1,GFRA1,SOD1,TGFB2,PCDHGA3,GLI3,IGFBP5,APP,EFNA5,PCDHGA9,PCDHGA1,PCDHGB2,PCDHGA2,STAT3,PCDHGB6,PLAGL1,MAPT,NTRK2,ADNP,ADCYAP1R1,PRKCG	23
Cell Death and Survival	cell viability	Cell viability of cerebral cortex cells	0.000663		-1.425		-1.465	PINK1,STAT3,GFRA1,SOD1,APP,MAPT,NTRK2,ADNP,PRKCG	9
Cell Death and Survival	cell viability	Cell viability	0.00105		1.324		1.098	MAP2K5,PML,HSPA1A/HSPA1B,SIPA1,PICK1,NR4A3,EFNA5,HMGN1,GUK1,DYRK1A,KLF9,DGKB,ARID1B,IGHM,GRM1,KIFC2,RPP21,FGF10,Nrg1,MAP3K1,AIFM1,ZNF91,CXCL12,DNAJA1,ZBTB20,PCDHGA3,PPP2R3A,IMMT,PTPN5,NTRK2,NRIP1,PINK1,STK3,CDKL4,PPM1L,RXRB,PPP3CA,PPP1R12C,NME1,SND1,SEPTIN9,FTH1,PRKCG,ITPR2,ZEB2,STC1,PCDHGA1,PCDHGB2,KCNJ6,LIG4,RALB,PCDHGA2,STAT3,XPA,CYLD,ALS2,GFRA1,SOD1,TGFB2,IGFBP5,APP,SPTBN2,RPS16,RPTOR,RPS6KA2…	104
Cell Death and Survival	cell viability	Cell viability of brain cells	0.00201		-1.493		-1.551	PINK1,STAT3,GFRA1,SOD1,PLAGL1,APP,MAPT,NTRK2,ADNP,PRKCG	10
Cell Death and Survival	pyknosis	Pyknosis of neurons	0.00219					APP,GRIN1	2
Cell Death and Survival	cell viability	Cell viability of central nervous system cells	0.00293		-1.763		-1.835	CXCL12,PINK1,STAT3,GFRA1,SOD1,PLAGL1,APP,MAPT,NTRK2,ADNP,PRKCG	11
Cell Death and Survival, Cell Morphology, Nervous System Development and Function, Neurological Disease, Organismal Injury and Abnormalities, Tissue Morphology	loss	Loss of neurons	1.46e-05					CXCL12,PINK1,ALS2,MME,GFRA1,SOD1,CYP2J2,APP,STC1,LIFR,OPRL1,POU3F2,STAT3,MAP3K1,MAPT,NTRK2,NEUROD2,WDR81,SOX4,THRB,MAPK3	21
Cell Death and Survival, Cell Morphology, Nervous System Development and Function, Neurological Disease, Organismal Injury and Abnormalities, Tissue Morphology	loss	Loss of sensory neurons	0.000169					CXCL12,CYP2J2,STC1,NTRK2,WDR81,SOX4,THRB,MAPK3	8
Cell Death and Survival, Cellular Compromise, Nervous System Development and Function	cytotoxicity	Cytotoxicity of neurons	0.00369					SOD1,APP,GRIN1	3
Cell Death and Survival, Cellular Compromise, Neurological Disease, Organismal Injury and Abnormalities, Tissue Morphology	degeneration	Degeneration of neurons	3.33e-06		0.584		0.722	TTLL5,Nmnat3,PICK1,NR4A3,TUB,IFNAR1,GRIN1,KCNJ6,ETS2,RYR3,STAT3,LDLR,GRIA2,MAPT,NTRK2,PINK1,SUN1,MME,SOD1,AHI1,TGFB2,APP,MEF2C,ANK3,GMPPA,HPCA,AIFM1,COQ8A,WDR81,THRB,USP53	31
Cell Death and Survival, Cellular Compromise, Neurological Disease, Organismal Injury and Abnormalities, Tissue Morphology	neurodegeneration	Neurodegeneration of pyramidal neurons	1.59e-05		1.154		1.19	GMPPA,GRIA2,APP,MAPT,NTRK2	5
Cell Death and Survival, Cellular Compromise, Neurological Disease, Organismal Injury and Abnormalities, Tissue Morphology	neurodegeneration	Neurodegeneration of cortical neurons	0.000101					PICK1,SOD1,APP,ETS2	4
Cell Death and Survival, Cellular Compromise, Neurological Disease, Organismal Injury and Abnormalities, Tissue Morphology	neurodegeneration	Neurodegeneration of hippocampal neurons	0.000266		1.204		1.231	GRIA2,APP,HPCA,MAPT,GRIN1	5
Cell Death and Survival, Cellular Compromise, Neurological Disease, Organismal Injury and Abnormalities, Tissue Morphology	degeneration	Degeneration of pyramidal neurons in hippocampus	0.00219					GMPPA,APP	2
Cell Death and Survival, Cellular Compromise, Neurological Disease, Organismal Injury and Abnormalities, Tissue Morphology	degeneration	Degeneration of dendrites	0.00429					APP,MAPT	2
Cell Death and Survival, Nervous System Development and Function, Organismal Injury and Abnormalities	survival	Survival of neurons in central nervous system	6.36e-06		-1.228		-1.326	PINK1,PCDHGA2,PCDHGB6,PCDHGA3,APP,MAPT,PCDHGA9,PCDHGA1,PCDHGB2,PRKCG	10
Cell Death and Survival, Nervous System Development and Function, Organismal Injury and Abnormalities	cell viability	Cell viability of neurons	0.000251		-1.492		-1.606	CXCL12,PINK1,GFRA1,SOD1,TGFB2,PCDHGA3,GLI3,IGFBP5,APP,EFNA5,PCDHGA9,PCDHGA1,PCDHGB2,PCDHGA2,STAT3,PCDHGB6,PLAGL1,MAPT,NTRK2,ADNP,ADCYAP1R1,PRKCG	22
Cell Death and Survival, Nervous System Development and Function, Organismal Injury and Abnormalities	survival	Survival of cephalic neurons	0.000663		-1.412		-1.451	PINK1,STAT3,GFRA1,SOD1,APP,MAPT,NTRK2,ADNP,PRKCG	9
Cell Death and Survival, Nervous System Development and Function, Organismal Injury and Abnormalities	cell viability	Cell viability of cortical neurons	0.00079		-1.081		-1.113	PINK1,GFRA1,SOD1,APP,MAPT,ADNP,PRKCG	7
Cell Death and Survival, Neurological Disease, Organismal Injury and Abnormalities	cell death	Cell death of brain cells	3.03e-06		-0.257		-0.248	MAP2K5,CXCL12,MAPK14,ST8SIA1,PICK1,GRIN1,KCNJ6,FAIM,ETS2,IL1R1,GRIA2,PTPN5,MAPT,NTRK2,ADNP,HDAC9,ITSN1,NPTX1,SOD1,APP,MEF2C,RHOA,GRIN2A,AGAP2,MAP3K1,AIFM1,GCLM,PRKCG	28
Cell Death and Survival, Neurological Disease, Organismal Injury and Abnormalities	apoptosis	Apoptosis of brain cells	3.42e-06		-0.791		-0.79	MAP2K5,CXCL12,MAPK14,ST8SIA1,ITSN1,PICK1,NPTX1,SOD1,APP,MEF2C,KCNJ6,FAIM,RHOA,MAP3K1,MAPT,AIFM1,NTRK2,GCLM	18
Cell Death and Survival, Neurological Disease, Organismal Injury and Abnormalities	cell death	Cell death of cortical neurons	8.77e-06		-0.333		-0.35	MAPK14,ST8SIA1,ITSN1,NPTX1,SOD1,APP,GRIN1,MEF2C,FAIM,ETS2,RHOA,IL1R1,GRIN2A,AGAP2,MAP3K1,GRIA2,PTPN5,MAPT,NTRK2,GCLM	20
Cell Death and Survival, Neurological Disease, Organismal Injury and Abnormalities	cell death	Cell death of cerebral cortex cells	7.58e-05		-0.311		-0.313	MAPK14,ST8SIA1,ITSN1,PICK1,NPTX1,SOD1,APP,GRIN1,MEF2C,FAIM,ETS2,RHOA,IL1R1,GRIN2A,AGAP2,MAP3K1,GRIA2,PTPN5,MAPT,NTRK2,ADNP,GCLM	22
Cell Death and Survival, Neurological Disease, Organismal Injury and Abnormalities	apoptosis	Apoptosis of cerebral cortex cells	0.000115		-0.806		-0.813	MAPK14,ST8SIA1,ITSN1,PICK1,NPTX1,SOD1,APP,MEF2C,FAIM,RHOA,MAP3K1,NTRK2,GCLM	13
Cell Death and Survival, Neurological Disease, Organismal Injury and Abnormalities	cell death	Cell death of granule cells	0.000205		0.692		0.68	MAP2K5,CXCL12,MAP3K1,APP,MAPT,AIFM1,NTRK2,ADNP,HDAC9,KCNJ6	10
Cell Death and Survival, Neurological Disease, Organismal Injury and Abnormalities	apoptosis	Apoptosis of cortical neurons	0.000247		-0.589		-0.6	MAPK14,ST8SIA1,ITSN1,MAP3K1,NPTX1,APP,NTRK2,GCLM,MEF2C,FAIM,RHOA	11
Cell Death and Survival, Neurological Disease, Organismal Injury and Abnormalities	cell death	Cell death of cerebellar granule cell	0.0007		1.448		1.458	MAP2K5,APP,MAPT,AIFM1,NTRK2,ADNP	6
Cell Death and Survival, Neurological Disease, Organismal Injury and Abnormalities	cell death	Cell death of cerebellar cortex cells	0.00146		1.448		1.461	MAP2K5,APP,MAPT,AIFM1,NTRK2,ADNP,PRKCG	7
Cell Death and Survival, Neurological Disease, Organismal Injury and Abnormalities	cell death	Cell death of pyramidal neurons	0.00153					GRIA2,SOD1,APP,NTRK2	4
Cell Death and Survival, Neurological Disease, Organismal Injury and Abnormalities	apoptosis	Apoptosis of granule cells	0.00342		-0.577		-0.573	MAP2K5,CXCL12,MAP3K1,AIFM1,NTRK2,KCNJ6	6
Cell Death and Survival, Organismal Injury and Abnormalities	apoptosis	Apoptosis of neurons	1.37e-09		0.835		0.938	MAP2K5,ST8SIA1,PICK1,NR4A3,PCDHGA1,Fus,PCDHGB2,KCNJ6,LIG4,PCDHGA2,GRM1,GFRA1,SOD1,TGFB2,APP,RPTOR,MAP3K1,HSPH1,AIFM1,SOX4,THRB,CXCL12,MAPK14,TUB,PCDHGA3,GRIN1,FAIM,GRIA2,PCP4,PTPN5,MAPT,NTRK2,ADNP,ADCYAP1R1,PINK1,ITSN1,NPTX1,GLI3,PCDHGA9,EPHA7,PLA2G3,MEF2C,RHOA,PCDHGB6,AGAP2,HPCA,GCLM,USP53,TFB1M,PRKCG	50
Cell Death and Survival, Organismal Injury and Abnormalities	cell death	Neuronal cell death	1.42e-08		-0.826		-0.826	MAP2K5,ITPR2,ST8SIA1,PICK1,NR4A3,EFNA5,PCDHGA1,Fus,GUK1,PCDHGB2,KCNJ6,LIG4,PCDHGA2,STAT3,GRM1,ALS2,CDHR1,GFRA1,SOD1,TGFB2,IGFBP5,APP,RPTOR,GRIN2A,MAP3K1,HSPH1,AIFM1,CALB1,PPIF,SOX4,THRB,CXCL12,MAPK14,TUB,PCDHGA3,GRIN1,FAIM,ETS2,IL1R1,GRIA2,PCP4,PLAGL1,PTPN5,MAPT,NTRK2,ADNP,HDAC9,ADCYAP1R1,NRIP1,PINK1,ITSN1,NPTX1,GLI3,PCDHGA9,PPP3CA,EPHA7,PPP1R12C,PLA2G3,MEF2C,RHOA,PCDHGB6,AGAP2,POLR1A,HPCA,GCLM,U…	68
Cell Death and Survival, Organismal Injury and Abnormalities	cell death	Cell death of motor neurons	5.73e-07		-0.056		-0.007	ALS2,GFRA1,SOD1,APP,Fus,GRIN1,FAIM,RHOA,STAT3,GRIA2,MAPT,CALB1,PPIF	13
Cell Death and Survival, Organismal Injury and Abnormalities	necrosis	Necrosis	2.98e-05		-0.798		-0.715	NCOR2,MAP2K5,PML,AKR1B1,HSPA1A/HSPA1B,PICK1,NEDD9,NR4A3,EFNA5,GUK1,IFNAR1,KLF9,RASSF3,PSMA7,IGHM,GRM1,SGCD,OGN,MME,TIAM1,Nrg1,DHX33,ONECUT2,MOAP1,MAP3K1,SCG2,AIFM1,CPLX1,KLF13,CXCL12,KLF12,PCDHGA3,DGKE,PDE4B,B4GALT1,FAIM,ULK1,POU3F2,HOMER3,IMMT,ATP5PO,TPD52,MACO1,PTPN5,NTRK2,NRIP1,SHOC2,PINK1,EIF1AX,STK3,SUN1,ITSN1,PACSIN2,PPP3CA,PPP1R12C,NME1,SLC41A2,SND1,NHLRC1,SEPTIN9,LIPE,CACNA1G,HPCA,NDST4,M…	183
Cell Death and Survival, Organismal Injury and Abnormalities	cell death	Cell death of alpha-motor neurons	0.00219					SOD1,PPIF	2
Cell Death and Survival, Organismal Injury and Abnormalities	cell death	Cell death of medium spiny neurons	0.00369					GRM1,NTRK2,GRIN1	3
Cell Death and Survival, Organismal Injury and Abnormalities	apoptosis	Apoptosis of motor neurons	0.00397					GFRA1,SOD1,Fus,GRIN1,RHOA	5
Cell Death and Survival, Organismal Injury and Abnormalities	excitotoxicity	Susceptibility to excitotoxicity of neurons	0.00494		0.651		0.666	NR4A3,GRIA2,HPCA,GCLM,GRIN1	5
Cell Morphology	sprouting	Sprouting	1.1e-08		0.33		0.202	FAM107A,EFNA5,MID1,TRIM3,DYRK1A,KLF9,RALB,STAT3,ARID1B,VEZT,CYLD,TRPC4,SOD1,ARHGEF25,TIAM1,Nrg1,APP,SPTBN2,TAMALIN,SLIT2,PTPN12,RGS14,SMAD1,RUNX2,CXCL12,ARHGAP44,GRIN1,ULK1,NLGN1,IL1R1,MAPT,NTRK2,HDAC9,SFMBT1,KALRN,MAPK3,PINK1,STK3,ITSN1,LMNB1,JAG1,RPS6KA3,NPY2R,FSTL4,LIFR,MEF2C,RHOA,SYNPO,AGAP2,PHACTR1,ADAP1	51
Cell Morphology	shape change	Shape change of neurites	1.45e-07		-0.034		-0.157	CXCL12,TBR1,FAM107A,ARHGAP44,EFNA5,MID1,GRIN1,TRIM3,DYRK1A,KLF9,ULK1,RALB,STAT3,NLGN1,ARID1B,MAPT,NTRK2,SFMBT1,VEZT,KALRN,MAPK3,PINK1,TRPC4,ITSN1,LMNB1,RPS6KA3,SOD1,ARHGEF25,FSTL4,TIAM1,Nrg1,APP,SPTBN2,MEF2C,RHOA,TAMALIN,SYNPO,SLIT2,AGAP2,PHACTR1,ADAP1	41
Cell Morphology	morphology	Morphology of cellular protrusions	1.07e-06					SEZ6,INTU,NEDD9,KCNH1,GRIN1,RALB,XPA,RGMB,ARID1B,MAPT,NTRK2,ADNP,TIAM2,VEZT,KALRN,MT-ND6,PINK1,SUN1,MME,ITSN1,LMNB1,RPS6KA3,SOD1,TIAM1,APP,CAMKK1,PPP3CA,EPHA7,CADM4,RHOA,SYNPO,CNTN1,CTNNBIP1,TENM4,CENPJ,PRKCG,GLDN	37
Cell Morphology	shape change	Shape change of axons	5.65e-06		0.46		0.394	CXCL12,TBR1,SOD1,APP,EFNA5,MID1,RHOA,TAMALIN,ULK1,STAT3,SLIT2,MAPT,NTRK2,KALRN	14
Cell Morphology	enlargement	Enlargement of cells	5.85e-06					MAP2K5,MAPK14,NR4A3,CAMK2D,EFNA5,STC1,DYRK1A,STAT3,IL1R1,MAPT,DGKZ,HDAC9,MT-ND6,STK3,SUN1,LMNB1,SOD1,DBI,TIAM1,APP,PPP3CA,MEF2C,SMAD9,RHOA,CACNA1H,RPTOR,GRIN2A,RPS6KA2,SMAD1,SOX9,TAB1,AIFM1,TAOK2,RUNX2,THRB,CDK13	36
Cell Morphology	shape change	Shape change of mushroom spine	0.000742					APP,GRIN1	2
Cell Morphology, Cell-To-Cell Signaling and Interaction, Nervous System Development and Function	plasticity	Plasticity of synapse	1.65e-09		-1.493		-1.598	CNTN4,MME,PICK1,LARGE1,KIF17,APP,CHRDL1,GRIN1,MEF2C,KLF9,NCDN,TSPOAP1,NLGN1,GRIN2A,GRIA2,PCP4,MAPT,GRM1,NTRK2,CALB1,PCDH8,CPLX1,THRB	23
Cell Morphology, Cellular Assembly and Organization	morphology	Morphology of cytoskeleton	0.00112					PSD3,PAM,SUN1,CENPV,APP,TYSND1,PLA2G3,CNTN2,RHOA,RALB,EPB41,MAPT,DGKZ,KALRN	14
Cell Morphology, Cellular Assembly and Organization	morphology	Morphology of mitochondria	0.00137					PINK1,SOD1,APP,STC1,ULK1,RYR3,Stmp1,CYB5R4,MAP3K1,MAPT,AIFM1,INF2,PPIF,GCLM,RNF112	15
Cell Morphology, Cellular Assembly and Organization	integrity	Integrity of cellular membrane	0.0015					APP,MAPT,SGCD	3
Cell Morphology, Cellular Assembly and Organization	morphology	Morphology of filaments	0.00445					PSD3,RALB,TNXB,APP,MAPT,LUM,RHOA,OGN	8
Cell Morphology, Cellular Assembly and Organization, Cellular Compromise	formation	Formation of cellular inclusion bodies	0.000862					NHLRC1,DNAJA1,HSPA1A/HSPA1B,DNAJB1,PACSIN2,MAP3K1,SOD1,APP,MAPT,BSCL2	10
Cell Morphology, Cellular Assembly and Organization, Cellular Compromise	formation	Formation of fibrillar inclusions	0.00219					SOD1,MAPT	2
Cell Morphology, Cellular Assembly and Organization, Cellular Development, Cellular Function and Maintenance, Cellular Growth and Proliferation, Embryonic Development, Nervous System Development and Function, Organismal Development, Tissue Development	branching	Branching of neurites	2.67e-07		-0.353		-0.477	CXCL12,FAM107A,ARHGAP44,EFNA5,MID1,GRIN1,TRIM3,DYRK1A,KLF9,ULK1,RALB,STAT3,NLGN1,ARID1B,MAPT,NTRK2,SFMBT1,VEZT,KALRN,MAPK3,PINK1,TRPC4,ITSN1,LMNB1,RPS6KA3,SOD1,ARHGEF25,FSTL4,TIAM1,Nrg1,APP,SPTBN2,MEF2C,RHOA,TAMALIN,SYNPO,SLIT2,AGAP2,PHACTR1,ADAP1	40
Cell Morphology, Cellular Assembly and Organization, Cellular Development, Cellular Function and Maintenance, Cellular Growth and Proliferation, Embryonic Development, Nervous System Development and Function, Organismal Development, Tissue Development	branching	Dendritic growth/branching	4.31e-06		-0.384		-0.501	FAM107A,ARHGAP44,GRIN1,TRIM3,DYRK1A,KLF9,NLGN1,ARID1B,MAPT,NTRK2,SFMBT1,VEZT,KALRN,MAPK3,PINK1,TRPC4,ITSN1,LMNB1,RPS6KA3,ARHGEF25,FSTL4,TIAM1,Nrg1,APP,SPTBN2,MEF2C,RHOA,TAMALIN,SYNPO,SLIT2,AGAP2,PHACTR1,ADAP1	33
Cell Morphology, Cellular Assembly and Organization, Cellular Development, Cellular Function and Maintenance, Cellular Growth and Proliferation, Embryonic Development, Nervous System Development and Function, Organismal Development, Tissue Development	branching	Branching of axons	7.84e-06		0.377		0.316	CXCL12,SOD1,APP,EFNA5,MID1,RHOA,TAMALIN,ULK1,STAT3,SLIT2,MAPT,NTRK2,KALRN	13
Cell Morphology, Cellular Assembly and Organization, Cellular Development, Cellular Function and Maintenance, Cellular Growth and Proliferation, Embryonic Development, Nervous System Development and Function, Organismal Development, Tissue Development	growth	Growth of dendrites	0.00298		-0.68		-0.738	SYNPO,LMNB1,ARID1B,ARHGEF25,Nrg1,APP,KALRN,RHOA	8
Cell Morphology, Cellular Assembly and Organization, Cellular Development, Cellular Function and Maintenance, Cellular Growth and Proliferation, Embryonic Development, Nervous System Development and Function, Organismal Development, Tissue Development, Tissue Morphology	density	Density of dendritic spines	5.26e-06		-1.23		-1.289	PINK1,TRPC4,FAM107A,TIAM1,Nrg1,APP,SPTBN2,TRIM3,DYRK1A,RHOA,ADAP1,MAPT,SFMBT1,KALRN,MAPK3	15
Cell Morphology, Cellular Assembly and Organization, Cellular Development, Cellular Function and Maintenance, Cellular Growth and Proliferation, Embryonic Development, Nervous System Development and Function, Organismal Development, Tissue Development, Tissue Morphology	length	Length of dendritic spines	0.000501					ITSN1,ARID1B,TIAM1,MAPT,RHOA	5
Cell Morphology, Cellular Assembly and Organization, Cellular Development, Cellular Function and Maintenance, Cellular Growth and Proliferation, Embryonic Development, Nervous System Development and Function, Organismal Development, Tissue Development, Tissue Morphology	morphology	Morphology of dendritic spines	0.00138					SYNPO,ITSN1,RPS6KA3,ARID1B,TIAM1,APP,MAPT,GRIN1,VEZT,RHOA	10
Cell Morphology, Cellular Assembly and Organization, Cellular Development, Cellular Function and Maintenance, Cellular Growth and Proliferation, Nervous System Development and Function, Organ Morphology, Organismal Development, Tissue Development	arborization	Arborization of pyramidal neurons	0.00219					RGS14,NTRK2	2
Cell Morphology, Cellular Assembly and Organization, Cellular Development, Cellular Function and Maintenance, Cellular Growth and Proliferation, Nervous System Development and Function, Organismal Development, Tissue Development	neuritogenesis	Neuritogenesis	1.56e-13		0.211		0.061	SEZ6,CNTN4,ST8SIA1,FAM107A,ZEB2,EFNA5,MID1,USP21,TRIM3,DYRK1A,KLF9,RALB,STAT3,ARID1B,GRM1,NEUROD2,VEZT,GPRC5B,LRRC4C,TRPC4,ALS2,GFRA1,SOD1,ARHGEF25,AHI1,TIAM1,Nrg1,APP,SPTBN2,UST,CNTN2,ANK3,CACNA1H,TAMALIN,NCDN,SLIT2,RPTOR,STMN2,RGS14,SMAD1,SLITRK1,CXCL12,RAB33A,TBR1,ARHGAP44,NPTXR,HDGFL3,GRIN1,ULK1,POU3F2,NLGN1,IL1R1,PCP4,PTPN5,MAPT,NTRK2,ADNP,TIAM2,SFMBT1,KALRN,MAPK3,SHOC2,PINK1,ITSN1,LMNB1,RPS…	83
Cell Morphology, Cellular Assembly and Organization, Cellular Development, Cellular Function and Maintenance, Cellular Growth and Proliferation, Nervous System Development and Function, Organismal Development, Tissue Development	axonogenesis	Axonogenesis	3.41e-09		1.808		1.717	CXCL12,CNTN4,RAB33A,ZEB2,EFNA5,MID1,GRIN1,ULK1,POU3F2,RALB,STAT3,MAPT,NTRK2,KALRN,LRRC4C,ALS2,SOD1,TIAM1,Nrg1,APP,UST,CNTN2,RHOA,ANK3,TAMALIN,SLIT2,RPTOR,SMAD1,TAOK2,TENM4,SLITRK1,PRICKLE1	32
Cell Morphology, Cellular Assembly and Organization, Cellular Development, Cellular Function and Maintenance, Cellular Growth and Proliferation, Nervous System Development and Function, Organismal Development, Tissue Development	branching	Branching of neurons	2.23e-08		-0.19		-0.311	CXCL12,FAM107A,ARHGAP44,EFNA5,MID1,GRIN1,TRIM3,DYRK1A,KLF9,ULK1,RALB,STAT3,NLGN1,IL1R1,ARID1B,MAPT,NTRK2,SFMBT1,VEZT,KALRN,MAPK3,PINK1,TRPC4,ITSN1,LMNB1,RPS6KA3,SOD1,ARHGEF25,FSTL4,TIAM1,Nrg1,APP,SPTBN2,LIFR,MEF2C,RHOA,TAMALIN,SYNPO,SLIT2,RGS14,AGAP2,PHACTR1,ADAP1	43
Cell Morphology, Cellular Assembly and Organization, Cellular Development, Cellular Function and Maintenance, Cellular Growth and Proliferation, Nervous System Development and Function, Organismal Development, Tissue Development	formation	Formation of dendrites	0.0055		1.84		1.772	SEZ6,ITSN1,LMNB1,ARHGAP44,FSTL4,TIAM1,Nrg1,APP,PPP3CA,GRIN1,MEF2C,KLF9,RHOA,NLGN1,SMAD1,ARID1B,NTRK2,KALRN,PRICKLE1,PRKCG	20
Cell Morphology, Cellular Assembly and Organization, Cellular Function and Maintenance	formation	Formation of cellular protrusions	2.19e-14		0.655		0.451	SEZ6,CNTN4,NEDD9,FAM107A,EFNA5,MID1,TRIM3,DYRK1A,KLF9,ARID1B,GRM1,NEUROD2,VEZT,GPRC5B,LRRC4C,CCNO,ARHGEF25,AHI1,TIAM1,Nrg1,SRGAP1,ONECUT2,DNAH5,RGS14,MAP3K1,RHOU,CXCL12,DNAJA1,RAB33A,TBR1,ARHGAP44,NPTXR,HDGFL3,ULK1,POU3F2,PTPN5,NTRK2,TOGARAM1,SHOC2,PINK1,ITSN1,PACSIN2,PRUNE2,FSTL4,CEP126,PPP3CA,NME1,LIFR,CNTN1,SEPTIN9,TAOK2,CENPJ,PRICKLE1,PRKCG,ST8SIA1,KCNH1,ZEB2,USP21,RALB,STAT3,ARHGAP24,Diaph2,…	111
Cell Morphology, Cellular Assembly and Organization, Cellular Function and Maintenance	transmembrane potential	Transmembrane potential of cellular membrane	0.000555					ZMAT3,IMMT,PEX5L,GRIN2A,SOD1,IGHM,CACNA1G,HR,GRIK3,GRIN1,CACNA1H	11
Cell Morphology, Cellular Assembly and Organization, Cellular Function and Maintenance	reorganization	Reorganization of cytoskeleton	0.00333		0.154		0.068	CXCL12,MAPK14,ITGAV,PACSIN2,NEDD9,TIAM1,APP,EFNA5,RHOA,NET1,PHACTR1,ADNP,KALRN	13
Cell Morphology, Cellular Assembly and Organization, Cellular Function and Maintenance	transmembrane potential	Transmembrane potential of mitochondrial membrane	0.00354					ZMAT3,IMMT,SOD1,IGHM,HR	5
Cell Morphology, Cellular Assembly and Organization, Cellular Function and Maintenance	formation	Formation of axon-like process	0.00429					TIAM1,TIAM2	2
Cell Morphology, Cellular Assembly and Organization, Cellular Function and Maintenance	permeability	Permeability of mitochondrial membrane	0.00439					STAT3,IMMT,AIFM1,PPIF	4
Cell Morphology, Cellular Assembly and Organization, Nervous System Development and Function	elongation	Elongation of axons	9.25e-05		0.728		0.674	ULK1,CXCL12,SLIT2,STMN2,MAPT,KALRN,RHOA	7
Cell Morphology, Cellular Assembly and Organization, Nervous System Development and Function	elongation	Elongation of neurites	0.00177		0.222		0.168	ULK1,CXCL12,SLIT2,STMN2,MAPT,NTRK2,KALRN,RHOA	8
Cell Morphology, Cellular Compromise	swelling	Swelling of Golgi apparatus	0.00219					MAPT,SPTBN2	2
Cell Morphology, Cellular Development	branching	Branching of cells	1.34e-08		0.596		0.458	PAM,FAM107A,EFNA5,MID1,TRIM3,DYRK1A,KLF9,RALB,STAT3,ARID1B,VEZT,CYLD,TRPC4,SOD1,ARHGEF25,FGF10,TIAM1,Nrg1,APP,SPTBN2,TAMALIN,SLIT2,RGS14,SMAD1,RUNX2,CXCL12,ARHGAP44,GRIN1,ULK1,NLGN1,IL1R1,MAPT,NTRK2,HDAC9,SFMBT1,KALRN,MAPK3,PINK1,ITSN1,LMNB1,RPS6KA3,FSTL4,LIFR,MEF2C,RHOA,SYNPO,AGAP2,PHACTR1,ADAP1	49
Cell Morphology, Cellular Development, Cellular Growth and Proliferation, Nervous System Development and Function, Organismal Development, Tissue Development	morphogenesis	Morphogenesis of neurons	1.13e-13		0.211		0.061	SEZ6,CNTN4,ST8SIA1,FAM107A,ZEB2,EFNA5,MID1,USP21,TRIM3,DYRK1A,KLF9,RALB,STAT3,ARID1B,GRM1,NEUROD2,VEZT,GPRC5B,LRRC4C,TRPC4,ALS2,CDHR1,GFRA1,SOD1,ARHGEF25,AHI1,TIAM1,Nrg1,APP,SPTBN2,UST,CNTN2,ANK3,CACNA1H,TAMALIN,NCDN,SLIT2,RPTOR,STMN2,RGS14,SMAD1,SLITRK1,CXCL12,RAB33A,TBR1,ARHGAP44,NPTXR,HDGFL3,GRIN1,ULK1,POU3F2,NLGN1,IL1R1,PCP4,PTPN5,MAPT,NTRK2,ADNP,TIAM2,SFMBT1,KALRN,MAPK3,SHOC2,PINK1,ITSN1,LMN…	84
Cell Morphology, Cellular Function and Maintenance	length	Length of cells	6.43e-05					ITSN1,LMNB1,ZBTB20,TIAM1,APP,EPHA7,RHOA,RGMB,ARID1B,MAPT,NTRK2,ADNP,TIAM2,TENM4,KALRN	15
Cell Morphology, Cellular Function and Maintenance	transmembrane potential	Transmembrane potential	0.000446		-1.554		-1.554	MAPK14,NR4A3,HR,GRIN1,IMMT,ATP5PO,TPD52,IGHM,PID1,MAPT,GRIK3,PINK1,ZMAT3,ITSN1,DNAJB1,SOD1,APP,CACNA1H,MOAP1,PEX5L,Stmp1,GRIN2A,AGAP2,CACNA1G,AIFM1	25
Cell Morphology, Cellular Function and Maintenance	autophagy	Autophagy of neurons	0.00162					ULK1,PINK1,AGAP2,SOD1,APP	5
Cell Morphology, Cellular Function and Maintenance	transmembrane potential	Transmembrane potential of mitochondria	0.00296		-1.338		-1.336	PINK1,ZMAT3,MAPK14,ITSN1,DNAJB1,NR4A3,SOD1,APP,HR,IMMT,MOAP1,ATP5PO,Stmp1,TPD52,AGAP2,IGHM,PID1,MAPT,AIFM1	19
Cell Morphology, Cellular Function and Maintenance, Nervous System Development and Function, Tissue Morphology	length	Length of neurons	7.49e-05					ITSN1,LMNB1,TIAM1,APP,EPHA7,RHOA,RGMB,ARID1B,MAPT,NTRK2,ADNP,TIAM2,TENM4,KALRN	14
Cell Morphology, Cellular Function and Maintenance, Nervous System Development and Function, Tissue Morphology	length	Length of neurites	0.000941					LMNB1,RGMB,ARID1B,APP,NTRK2,ADNP,EPHA7,TIAM2,TENM4,KALRN,RHOA	11
Cell Morphology, Cellular Function and Maintenance, Nervous System Development and Function, Tissue Morphology	length	Length of dendrites	0.00282					LMNB1,APP,NTRK2,EPHA7,KALRN,RHOA	6
Cell Morphology, Cellular Movement	cell spreading	Cell spreading	0.00282		-0.105		-0.199	CYLD,CXCL12,IRAK1,MAPK14,ITGAV,PACSIN2,NEDD9,TIAM1,PIK3C2B,IGFBP5,IPO9,TRIM3,RHOA,STAT3,ARHGAP24,NCDN,PTPN12,NET1,ITGA4,MAPT,MAPK3	21
Cell Morphology, Cellular Movement, Nervous System Development and Function	innervation	Innervation of neurons	6.15e-05					SEZ6,ALS2,SLIT2,SEZ6L,GRIA2,SOD1,FGF10,Nrg1,EFNA5,NTRK2,TENM2	11
Cell Morphology, Endocrine System Disorders, Organ Morphology, Organismal Development, Organismal Injury and Abnormalities, Reproductive System Development and Function, Reproductive System Disease	abnormal morphology	Abnormal morphology of mitochondrial sheath	0.0014					PICK1,RXRB,TYSND1,DDHD1,PLA2G3	5
Cell Morphology, Nervous System Development and Function	innervation	Innervation	1.05e-07		0.213		0.122	SEZ6,PINK1,ALS2,TBR1,SEZ6L,GFRA1,NPTX1,SOD1,FGF10,Nrg1,NPTXR,EFNA5,TENM2,SMAD9,RALB,SLIT2,IL1R1,GRIA2,ITGA4,NTRK2,PRKCG	21
Cell Morphology, Nervous System Development and Function	innervation	Innervation of tissue	5.26e-06					SEZ6,PINK1,ALS2,TBR1,SEZ6L,NPTX1,SOD1,FGF10,Nrg1,NPTXR,EFNA5,TENM2,SLIT2,GRIA2,NTRK2	15
Cell Morphology, Nervous System Development and Function, Neurological Disease, Organismal Injury and Abnormalities, Tissue Morphology	abnormal morphology	Abnormal morphology of neurons	1.67e-06					SEZ6,STC1,DYRK1A,STAT3,XPA,NEUROD2,ALS2,Dlx1as,MME,GFRA1,SOD1,CYP2J2,AHI1,Nrg1,LGI2,APP,CAMKK1,OPRL1,MAP3K1,CALB1,WDR81,SOX4,THRB,CXCL12,INTU,GRIN1,SYN2,POU3F2,LDLR,NTRK2,FRMPD4,MAPT,KALRN,MAPK3,PINK1,SUN1,LMNB1,RPS6KA3,NPTX1,NPY2R,PPP3CA,EPHA7,LIFR,NHLRC1,SYNPO,CNTN1,COQ8A,IDS,GLDN	49
Cell Morphology, Nervous System Development and Function, Neurological Disease, Organismal Injury and Abnormalities, Tissue Morphology	abnormal morphology	Abnormal morphology of dendrites	0.000636					SYNPO,SEZ6,SUN1,CNTN1,XPA,RPS6KA3,APP,MAPT,CAMKK1,NTRK2,GRIN1	11
Cell Morphology, Nervous System Development and Function, Neurological Disease, Organismal Injury and Abnormalities, Tissue Morphology	abnormal morphology	Abnormal morphology of neurites	0.00167					SEZ6,SUN1,MME,RPS6KA3,SOD1,APP,CAMKK1,PPP3CA,EPHA7,GRIN1,SYNPO,CNTN1,XPA,MAPT,NTRK2,GLDN	16
Cell Morphology, Nervous System Development and Function, Organ Morphology, Organismal Development, Tissue Morphology	morphology	Morphology of brain cells	0.00362					ALS2,SUN1,TBR1,APP,DYRK1A,POU3F2,CNTN1,SMAD1,MAPT,NTRK2,CALB1,COQ8A,KALRN	13
Cell Morphology, Nervous System Development and Function, Organismal Development, Tissue Morphology	morphology	Morphology of central nervous system cells	0.000569					ALS2,SUN1,TBR1,APP,LIFR,CNTN2,DYRK1A,RHOA,POU3F2,CNTN1,LDLR,SMAD1,MAPT,NTRK2,CALB1,COQ8A,KALRN	17
Cell Morphology, Nervous System Development and Function, Tissue Morphology	morphology	Morphology of neurons	1.28e-10					SEZ6,RGS11,STC1,DYRK1A,SLC5A3,STAT3,XPA,LRBA,ARID1B,NEUROD2,VEZT,MT-ND6,ALS2,Dlx1as,MME,GFRA1,SOD1,CYP2J2,AHI1,TIAM1,Nrg1,LGI2,APP,CAMKK1,OPRL1,CADM4,RPTOR,MAP3K1,SMAD1,CALB1,WDR81,SOX4,THRB,CXCL12,INTU,GRIN1,SYN2,POU3F2,LDLR,RGMB,PLAGL1,FRMPD4,MAPT,NTRK2,ADNP,TIAM2,KALRN,ADCYAP1R1,MAPK3,PINK1,SUN1,LMNB1,ITSN1,RPS6KA3,NPTX1,NPY2R,PPP3CA,EPHA7,LIFR,RHOA,NHLRC1,SYNPO,CNTN1,AGAP2,COQ8A,IDS,TENM4,PRK…	69
Cell Morphology, Nervous System Development and Function, Tissue Morphology	morphology	Morphology of dendrites	7.99e-07					SEZ6,PINK1,SUN1,ITSN1,LMNB1,RPS6KA3,TIAM1,APP,CAMKK1,EPHA7,GRIN1,CADM4,RHOA,SYNPO,CNTN1,XPA,ARID1B,MAPT,NTRK2,VEZT,KALRN,PRKCG	22
Cell Morphology, Nervous System Development and Function, Tissue Morphology	morphology	Morphology of neurites	2.66e-06					SEZ6,GRIN1,XPA,RGMB,ARID1B,MAPT,NTRK2,ADNP,TIAM2,VEZT,KALRN,MT-ND6,PINK1,SUN1,MME,ITSN1,LMNB1,RPS6KA3,SOD1,TIAM1,APP,CAMKK1,PPP3CA,EPHA7,CADM4,RHOA,SYNPO,CNTN1,TENM4,PRKCG,GLDN	31
Cell Morphology, Nervous System Development and Function, Tissue Morphology	morphology	Morphology of ganglion cells	0.00187					STAT3,GFRA1,MAPT,NTRK2	4
Cell Morphology, Nervous System Development and Function, Tissue Morphology	size	Size of neurons	0.00302					RPTOR,XPA,AGAP2,GFRA1,SOD1,TIAM1,APP,MAPT,MAPK3,SLC5A3	10
Cell Morphology, Organismal Injury and Abnormalities	swelling	Swelling of cells	2.48e-05					MAPK14,SUN1,LMNB1,APP,EFNA5,RHOA,IL1R1,GRIN2A,MAPT,AIFM1,DGKZ,TAOK2,MT-ND6	13
Cell Morphology, Organismal Injury and Abnormalities	hypertrophy	Hypertrophy of cells	0.00026					MAP2K5,MAPK14,NR4A3,CAMK2D,STC1,DYRK1A,STAT3,DGKZ,HDAC9,STK3,SOD1,DBI,TIAM1,APP,PPP3CA,MEF2C,SMAD9,RHOA,CACNA1H,RPTOR,RPS6KA2,SMAD1,SOX9,TAB1,RUNX2,THRB,CDK13	27
Cell Morphology, Organismal Injury and Abnormalities	blebbing	Blebbing	0.000358					MAPK14,SUN1,LMNB1,APP,EFNA5,AIFM1,DGKZ,TAOK2,RHOA	9
Cell Morphology, Organismal Injury and Abnormalities	hypertrophy	Hypertrophy of astrocytes	0.00102					STAT3,SOD1,APP	3
Cell Signaling	small GTPase mediated signal transduction	Small GTPase mediated signal transduction	1.01e-07		1.554		1.546	YWHAQ,ITGAV,CHP1,ARHGAP44,CAMK2D,ULK1,ARHGAP24,ARHGAP23,DGKZ,CHN2,TIAM2,KALRN,ADCYAP1R1,SHOC2,ARHGAP29,ALS2,ITSN1,ARHGEF25,FGF10,TGFB2,TIAM1,GABARAP,Nrg1,SRGAP1,CADM4,RHOA,SLIT2,NET1,RHOU,ARHGAP21	30
Cell Signaling	Rac protein signal transduction	Rac protein signal transduction	2.18e-05					ARHGAP24,ALS2,ARHGAP44,TIAM1,GABARAP,CAMK2D,RHOU,CADM4	8
Cell Signaling	MAPKKK cascade	MAPKKK cascade	0.000901		-0.44		-0.547	MAP2K5,MAPK14,SPRED3,SOD1,FGF10,PPM1L,Nrg1,MEF2C,DHX33,SPRED1,MAP3K1,SMAD1,SCG2,IGHM,TAB1,GRM1,NTRK2,TAOK2,MAPK3	19
Cell Signaling, Cellular Function and Maintenance, Small Molecule Biochemistry, Vitamin and Mineral Metabolism	homeostasis	Homeostasis of Ca2+	0.00083					CXCL12,ATP2B3,PML,SOD1,CAMK2D,APP,STC1,STC2,GRIN1,RYR3,SLC8A2,MAPT,CALB1,SGCD,SLC37A4	15
Cell Signaling, Molecular Transport, Vitamin and Mineral Metabolism	transport	Transport of Ca2+	0.000188		-1.091		-1.146	CXCL12,TRPC4,ITPR2,ITGAV,CAMK2D,WDR37,PPP3CA,GRIN1,CACNA1H,RYR3,SLC8A2,TSPOAP1,GRIN2A,CACNA1G,CALB1	15
Cell Signaling, Vitamin and Mineral Metabolism	buffering	Buffering of Ca2+	0.00429					SOD1,PPIF	2
Cell-To-Cell Signaling and Interaction	synaptic depression	Synaptic depression	5.11e-08		-0.909		-1.003	PINK1,ITSN1,PICK1,PACSIN2,KIF17,APP,Nrgn,CACNG3,GRIN1,DYRK1A,SYN2,RYR3,GRIA2,PRKAR1B,MAPT,GRM1,DGKZ,NTRK2,SYNJ1,SYN3,PRKCG	21
Cell-To-Cell Signaling and Interaction	synaptic strength	Synaptic strength of gap junctions	0.0021					NLGN1,APP,CPLX1	3
Cell-To-Cell Signaling and Interaction	degradation	Degradation of synapse	0.00219					STAT3,APP	2
Cell-To-Cell Signaling and Interaction	activation	Activation of central nervous system cells	0.00302		-0.388		-0.457	LDLR,IL1R1,MGAT5B,GRIA2,SOD1,ZEB2,APP,MAPT,SYN2,ANK3	10
Cell-To-Cell Signaling and Interaction	maturation	Maturation of intercellular junctions	0.00375					SEZ6,SEZ6L,CHRDL1,NEUROD2,GRIN1,THRB	6
Cell-To-Cell Signaling and Interaction	activation	Activation of disease-associated microglia	0.00429					APP,MAPT	2
Cell-To-Cell Signaling and Interaction, Cellular Assembly and Organization	cell-cell contact	Cell-cell contact	3.02e-08		-0.28		-0.42	TTLL5,SEZ6,CNTN4,SEZ6L,KCNH1,ZEB2,ABCC8,EFNA5,PCDHGA1,PCDHGB2,PCDHGA2,NEUROD2,VEZT,ALS2,SOD1,TIAM1,Nrg1,LGI2,APP,TYSND1,PCDHB2,SPTBN2,CADM3,ANK3,CACNA1H,SLIT2,RPTOR,NET1,TNXB,PCDHB3,SOX9,ITGA4,CPLX1,SOX4,THRB,SLITRK1,CXCL12,MAPK14,PCDHGA3,CAMK2D,CHRDL1,GRIN1,GABPA,B4GALT1,SYN2,LINGO2,ADGRB2,FGFRL1,NLGN1,LDLR,MAPT,NTRK2,ADNP,PCDH8,KALRN,SUN1,JAG1,LARGE1,RPS6KA3,NPTX1,GABARAP,PCDHGA9,EPHA7,PLA2G3,N…	74
Cell-To-Cell Signaling and Interaction, Cellular Assembly and Organization	quantity	Quantity of cell-cell contacts	9.81e-07		-0.161		-0.231	NPTX1,SOD1,PCDHGA3,CAMK2D,APP,PCDHGA9,PCDHGA1,PCDHGB2,GRIN1,RHOA,PCDHGA2,PCDHGB6,NLGN1,MAPT,NTRK2	15
Cell-To-Cell Signaling and Interaction, Cellular Assembly and Organization	quantity	Quantity of intercellular junctions	3.79e-06		-0.484		-0.55	NPTX1,SOD1,PCDHGA3,CAMK2D,APP,PCDHGA9,PCDHGA1,PCDHGB2,GRIN1,PCDHGA2,PCDHGB6,NLGN1,MAPT,NTRK2	14
Cell-To-Cell Signaling and Interaction, Cellular Assembly and Organization, Cellular Development, Cellular Function and Maintenance, Cellular Growth and Proliferation, Nervous System Development and Function, Organismal Development, Tissue Development	developmental process	Developmental process of synapse	4.81e-09		0.588		0.471	SEZ6,SEZ6L,CHRDL1,EFNA5,GRIN1,GABPA,SYN2,LINGO2,ADGRB2,NLGN1,NTRK2,ADNP,PCDH8,NEUROD2,KALRN,ALS2,SUN1,LARGE1,Nrg1,LGI2,APP,PCDHB2,EPHA7,SPTBN2,MEF2C,RHOA,SLIT2,CNTN1,PCDHB3,PDZRN3,THRB,SLITRK1	32
Cell-To-Cell Signaling and Interaction, Cellular Assembly and Organization, Cellular Function and Maintenance, Tissue Development	organization	Organization of synapse	0.00217					SLC8A2,GPR158,GET1,NLGN1,LARGE1,APP,MAPT,SLITRK1,ANK3	9
Cell-To-Cell Signaling and Interaction, Cellular Assembly and Organization, Nervous System Development and Function, Tissue Morphology	quantity	Quantity of synapse	9.8e-07		-0.484		-0.55	NPTX1,PCDHGA3,CAMK2D,APP,PCDHGA9,PCDHGA1,PCDHGB2,GRIN1,PCDHGA2,PCDHGB6,NLGN1,MAPT,NTRK2	13
Cell-To-Cell Signaling and Interaction, Cellular Assembly and Organization, Nervous System Development and Function, Tissue Morphology	quantity	Quantity of excitatory synapses	0.000982					NLGN1,NPTX1,CAMK2D,GRIN1	4
Cell-To-Cell Signaling and Interaction, Cellular Assembly and Organization, Tissue Development	adhesion	Adhesion of cell-associated matrix	0.00248					TIMM10B,ITGAV,JAG1,TNXB,TIAM1,ITGA4,CNTN2,ECM2,RHOA	9
Cell-To-Cell Signaling and Interaction, Cellular Compromise, Nervous System Development and Function	oxidative stress response	Oxidative stress response of neurons	0.00219					SOD1,APP	2
Cell-To-Cell Signaling and Interaction, Cellular Growth and Proliferation	excitation	Excitation of cells	3.54e-07		0.422		0.39	NPTX1,SOD1,KCNH1,APP,Nrgn,ANK3,GPR158,SCN9A,IL1R1,CACNA1G,KCNIP2,GRM1,NTRK2,MAPK3,PRKCG	15
Cell-To-Cell Signaling and Interaction, Cellular Growth and Proliferation	hyperexcitation	Hyperexcitation of cells	7.77e-07		0.293		0.255	SCN9A,KCNH1,APP,GRM1,PRKCG	5
Cell-To-Cell Signaling and Interaction, Cellular Growth and Proliferation	excitation	Excitation of cerebral cortex cells	2.02e-05		0.218		0.242	GPR158,NPTX1,SOD1,APP,KCNIP2,GRM1,NTRK2	7
Cell-To-Cell Signaling and Interaction, Cellular Growth and Proliferation, Nervous System Development and Function	hyperexcitation	Hyperexcitation of neurons	1.8e-05					SCN9A,APP,GRM1,PRKCG	4
Cell-To-Cell Signaling and Interaction, Cellular Growth and Proliferation, Nervous System Development and Function	excitation	Excitation of neurons	3.25e-05		0.739		0.711	NPTX1,SOD1,APP,GPR158,SCN9A,IL1R1,CACNA1G,KCNIP2,GRM1,NTRK2,MAPK3,PRKCG	12
Cell-To-Cell Signaling and Interaction, Cellular Growth and Proliferation, Nervous System Development and Function	excitation	Excitation of hippocampal neurons	0.000651					APP,KCNIP2,NTRK2	3
Cell-To-Cell Signaling and Interaction, Cellular Growth and Proliferation, Nervous System Development and Function	excitation	Excitation of pyramidal neurons	0.00187		0		0.024	GPR158,APP,KCNIP2,GRM1	4
Cell-To-Cell Signaling and Interaction, Cellular Growth and Proliferation, Nervous System Development and Function	hyperexcitation	Hyperexcitation of pyramidal neurons	0.00219					APP,GRM1	2
Cell-To-Cell Signaling and Interaction, Cellular Movement	chemoattraction	Initiation of chemoattraction of cells	0.000441					CXCL12,SCG2,FGF10,IL16	4
Cell-To-Cell Signaling and Interaction, Drug Metabolism, Molecular Transport, Small Molecule Biochemistry	release	Release of dopamine	0.00118		0.229		0.193	PINK1,GRIN2A,APP,NTRK2,GRIN1,SYN2,SYN3,PRKCG	8
Cell-To-Cell Signaling and Interaction, Drug Metabolism, Molecular Transport, Small Molecule Biochemistry	secretion	Secretion of dopamine	0.00494		0		-0.015	CXCL12,PINK1,NPY2R,PCP4,SYT7	5
Cell-To-Cell Signaling and Interaction, Molecular Transport, Small Molecule Biochemistry	secretion	Secretion of neurotransmitter	0.000715		0.97		0.946	CXCL12,PINK1,GFRA1,NPY2R,MEF2C,SYN2,SYT7,GPR158,PCP4,NTRK2,DOC2B,CPLX1,Rab15,SYN3	14
Cell-To-Cell Signaling and Interaction, Nervous System Development and Function	long-term potentiation	Long-term potentiation	7.29e-15		-0.878		-0.965	DGKE,GRIN1,TRIM3,DYRK1A,SPRED1,RYR3,NLGN1,GRIA2,PCP4,PTPN5,PRKAR1B,MAPT,GRM1,NTRK2,PCDH8,GRIA4,BSCL2,GRIK3,SYNJ1,ADCYAP1R1,MAPK3,PINK1,ITSN1,LARGE1,KIF17,NPTX1,SOD1,DBI,Nrg1,RXRB,APP,Nrgn,PPP3CA,SPTBN2,TAMALIN,SYNPO,SLC8A2,GRIN2A,RGS14,CALB1,SNAP47,PRKCG	42
Cell-To-Cell Signaling and Interaction, Nervous System Development and Function	neurotransmission	Neurotransmission	1.08e-13		-1.133		-1.2	SEZ6,SPRED1,KCNJ6,STAT3,TSPOAP1,SCN9A,DGKB,ARID1B,PRKAR1B,KCNIP2,GRM1,GRIA4,LRRC4C,ALS2,KIF17,SOD1,Nrg1,APP,Nrgn,PCDHB2,ANK3,TAMALIN,GRIN2A,RGS14,RPS6KA2,PCDHB3,CPLX1,KCNC2,ARHGAP44,CAMK2D,DGKE,GRIN1,GABPA,SYN2,EPB41,NLGN1,GRIA2,MAPT,NTRK2,ADNP,PCDH8,KALRN,SYNPR,MAPK3,PACSIN2,LARGE1,RPS6KA3,NPTX1,NPY2R,GABARAP,RXRB,PPP3CA,EPHA7,CACNA1G,USP53,PRKCG	56
Cell-To-Cell Signaling and Interaction, Nervous System Development and Function	long-term potentiation	Long-term potentiation of brain	3.46e-10		-1.528		-1.579	PINK1,ITSN1,LARGE1,Nrg1,APP,Nrgn,PPP3CA,DGKE,SPTBN2,GRIN1,TRIM3,SYNPO,RYR3,GRIN2A,GRIA2,PTPN5,MAPT,GRM1,NTRK2,PCDH8,BSCL2,SYNJ1,ADCYAP1R1	23
Cell-To-Cell Signaling and Interaction, Nervous System Development and Function	synaptic transmission	Synaptic transmission	9.16e-10		-1.099		-1.166	ARHGAP44,DGKE,GRIN1,SYN2,KCNJ6,STAT3,TSPOAP1,NLGN1,DGKB,GRIA2,ARID1B,PRKAR1B,MAPT,GRM1,ADNP,PCDH8,GRIA4,KALRN,SYNPR,MAPK3,LRRC4C,ALS2,PACSIN2,LARGE1,RPS6KA3,KIF17,NPTX1,NPY2R,GABARAP,Nrg1,APP,Nrgn,PCDHB2,PPP3CA,EPHA7,GRIN2A,RGS14,RPS6KA2,PCDHB3,CACNA1G,CPLX1,PRKCG	42
Cell-To-Cell Signaling and Interaction, Nervous System Development and Function	action potential	Action potential of cells	6.97e-09		-0.806		-0.809	SEZ6,CAMK2D,SPRED1,SYN2,EPB41,SCN9A,GRIA2,KCNIP2,GRM1,NTRK2,GRIA4,ALS2,PACSIN2,RPS6KA3,SOD1,RXRB,APP,ANK3,TAMALIN,GRIN2A,CACNA1G,CPLX1,KCNC2,USP53	24
Cell-To-Cell Signaling and Interaction, Nervous System Development and Function	long-term potentiation	Long-term potentiation of cerebral cortex	8.3e-08		-1.507		-1.551	ITSN1,LARGE1,Nrg1,APP,Nrgn,PPP3CA,GRIN1,TRIM3,SYNPO,RYR3,GRIN2A,GRIA2,PTPN5,MAPT,GRM1,NTRK2,BSCL2,SYNJ1,ADCYAP1R1	19
Cell-To-Cell Signaling and Interaction, Nervous System Development and Function	long-term potentiation	Long-term potentiation of hippocampus	7.02e-07		-1.091		-1.125	ITSN1,LARGE1,Nrg1,APP,PPP3CA,GRIN1,TRIM3,SYNPO,RYR3,GRIN2A,GRIA2,PTPN5,MAPT,NTRK2,BSCL2,SYNJ1,ADCYAP1R1	17
Cell-To-Cell Signaling and Interaction, Nervous System Development and Function	action potential	Action potential of neurons	1.22e-06		-0.497		-0.508	SEZ6,ALS2,PACSIN2,RPS6KA3,SOD1,RXRB,APP,SPRED1,SYN2,ANK3,TAMALIN,SCN9A,GRIA2,CACNA1G,GRM1,NTRK2,GRIA4,CPLX1,KCNC2	19
Cell-To-Cell Signaling and Interaction, Nervous System Development and Function	long term synaptic depression	Long term synaptic depression of neurons	1.62e-06		-1.547		-1.664	PINK1,PICK1,PACSIN2,KIF17,APP,GRIN1,DYRK1A,RYR3,GRIA2,PRKAR1B,GRM1,DGKZ,NTRK2,PRKCG	14
Cell-To-Cell Signaling and Interaction, Nervous System Development and Function	long-term potentiation	Long-term potentiation of hippocampal CA1 region	5.46e-06		-0.496		-0.522	SYNPO,RYR3,GRIN2A,GRIA2,PTPN5,APP,MAPT,BSCL2,GRIN1,TRIM3	10
Cell-To-Cell Signaling and Interaction, Nervous System Development and Function	long term synaptic depression	Long term synaptic depression of brain cells	5.62e-06		-0.949		-1.046	RYR3,PICK1,PACSIN2,GRIA2,PRKAR1B,GRM1,DGKZ,PRKCG	8
Cell-To-Cell Signaling and Interaction, Nervous System Development and Function	excitatory postsynaptic potential	Excitatory postsynaptic potential	6.68e-06		-1.067		-1.119	SEZ6,RPS6KA3,NPY2R,RXRB,PPP3CA,GRIN1,MEF2C,SPRED1,SYN2,TAMALIN,NLGN1,GRIN2A,GRIA2,PRKAR1B,NTRK2,GRIA4,CPLX1,KALRN	18
Cell-To-Cell Signaling and Interaction, Nervous System Development and Function	long term synaptic depression	Long term synaptic depression of Purkinje cells	1e-05		-0.944		-1.035	PICK1,PACSIN2,GRIA2,DGKZ,PRKCG	5
Cell-To-Cell Signaling and Interaction, Nervous System Development and Function	long term synaptic depression	Long term synaptic depression of hippocampal CA1 region	1.61e-05		0.092		0.02	RYR3,PICK1,GRIA2,PRKAR1B,APP,GRM1,GRIN1	7
Cell-To-Cell Signaling and Interaction, Nervous System Development and Function	long term synaptic depression	Long term synaptic depression	1.72e-05		-1.111		-1.213	PINK1,PICK1,PACSIN2,KIF17,APP,Nrgn,GRIN1,DYRK1A,RYR3,GRIA2,PRKAR1B,GRM1,DGKZ,NTRK2,PRKCG	15
Cell-To-Cell Signaling and Interaction, Nervous System Development and Function	excitatory postsynaptic potential	Excitatory postsynaptic potential of neurons	4.49e-05					TAMALIN,SEZ6,RPS6KA3,GRIA2,RXRB,NTRK2,GRIA4,CPLX1,SPRED1,SYN2	10
Cell-To-Cell Signaling and Interaction, Nervous System Development and Function	long-term potentiation	Long-term potentiation of spiny neurons	7.91e-05					PINK1,GRM1,GRIN1	3
Cell-To-Cell Signaling and Interaction, Nervous System Development and Function	long term synaptic depression	Long term synaptic depression of CA1 neuron	9.47e-05		-0.152		-0.221	RYR3,PICK1,GRIA2,PRKAR1B,GRM1	5
Cell-To-Cell Signaling and Interaction, Nervous System Development and Function	excitatory postsynaptic current	Excitatory postsynaptic current	0.000393					SEZ6,GRIN2A,SEZ6L,Nrg1,APP,GRM1,CPLX1,SYN3,PRKCG	9
Cell-To-Cell Signaling and Interaction, Nervous System Development and Function	long-term potentiation	Long-term potentiation of brain cells	0.0005		-0.034		-0.079	RYR3,GRIA2,PTPN5,APP,GRM1,DGKE,PCDH8	7
Cell-To-Cell Signaling and Interaction, Nervous System Development and Function	long-term potentiation	Long-term potentiation of medium spiny neurons	0.000742					PINK1,GRIN1	2
Cell-To-Cell Signaling and Interaction, Nervous System Development and Function	binding	Binding of neurons	0.00099					CXCL12,ALS2,CNTN4,NLGN1,ITGAV,LARGE1,PDZRN3,GRIN1,KALRN	9
Cell-To-Cell Signaling and Interaction, Nervous System Development and Function	long term synaptic depression	Long term synaptic depression of synapse	0.00118		-1.698		-1.774	PINK1,KIF17,GRIA2,PRKAR1B,APP,GRM1,GRIN1,DYRK1A	8
Cell-To-Cell Signaling and Interaction, Nervous System Development and Function	adhesion	Adhesion of neuronal cells	0.00151					CXCL12,ALS2,CNTN4,NLGN1,ITGAV,LARGE1,PDZRN3,KALRN	8
Cell-To-Cell Signaling and Interaction, Nervous System Development and Function	long-term potentiation	Long-term potentiation of amygdala	0.00219					NTRK2,GRIN1	2
Cell-To-Cell Signaling and Interaction, Nervous System Development and Function	evoked potential	Evoked potential	0.00232		0.931		0.814	SUN1,SOD1,GRM1,COL11A2,IDS,TENM2,CPLX1,THRB,USP53	9
Cell-To-Cell Signaling and Interaction, Nervous System Development and Function	paired-pulse inhibition	Paired-pulse inhibition	0.00369					TSPOAP1,CACNA1G,CPLX1	3
Cell-To-Cell Signaling and Interaction, Nervous System Development and Function	long-term potentiation	Long-term potentiation of excitatory synapses	0.00429					PCP4,NTRK2	2
Cell-To-Cell Signaling and Interaction, Tissue Development	binding	Binding of extracellular matrix	0.00107		1		1.028	CXCL12,TIMM10B,ITGAV,JAG1,TNXB,TIAM1,APP,ITGA4,CNTN2,ECM2,RHOA	11
Cell-To-Cell Signaling and Interaction, Tissue Development	adhesion	Adhesion of extracellular matrix	0.0019					CXCL12,TIMM10B,ITGAV,JAG1,TNXB,TIAM1,ITGA4,CNTN2,ECM2,RHOA	10
Cellular Assembly and Organization	formation	Formation of cellular membrane	9.38e-07		0.682		0.572	SEZ6,SEZ6L,CHRDL1,EFNA5,GRIN1,GABPA,SYN2,LINGO2,ADGRB2,RALB,NLGN1,NTRK2,ADNP,PCDH8,NEUROD2,KALRN,ALS2,SUN1,LARGE1,Nrg1,LGI2,APP,PCDHB2,EPHA7,SPTBN2,MEF2C,RHOA,ANK3,SLIT2,CNTN1,PCDHB3,PDZRN3,THRB,SLITRK1	34
Cellular Assembly and Organization	adhesion	Adhesion of synaptic membrane	2.84e-06					LRRC4C,MAPK14,NLGN1,LRFN4,Nrg1,EFNA5,PCDH8,SLITRK1	8
Cellular Assembly and Organization	assembly	Assembly of organelle	0.000121		-1.53		-1.644	FAM107A,ZEB2,IPO9,DYRK1A,RALB,STAT3,DGKB,VPS36,Diaph2,OGN,CYLD,TRPC4,MME,CCNO,KIF17,AHI1,TIAM1,PIK3C2B,APP,ONECUT2,PDXP,MOAP1,SLIT2,DNAH5,STMN2,MAP3K1,NET1,AIFM1,SNAP47,CXCL12,INTU,DNAJA1,YWHAQ,TUB,HDGFL3,ULK1,CFAP298,CEP76,TERF1,B9D2,DRG1,EIF2B1,MAPT,INF2,CCDC28B,SYNJ1,TOGARAM1,PINK1,EIF1AX,JAG1,RXRB,CEP126,PLA2G3,RHOA,CBY1,SYNPO,PHACTR1,SEPTIN9,TAOK2,RFX4,LUM,CENPJ,PRICKLE1	63
Cellular Assembly and Organization	quantity	Quantity of micronuclei	0.000332		-0.152		-0.095	PML,DIDO1,LMNB1,NET1,MPG	5
Cellular Assembly and Organization	quantity	Quantity of nucleus	0.000566		0.728		0.751	PML,DIDO1,LDLR,LMNB1,NET1,MPG,HR,MEF2C	8
Cellular Assembly and Organization	maintenance	Maintenance of dendritic spines	0.000728					ABHD17B,PICK1,NEDD9,NTRK2,GRIN1	5
Cellular Assembly and Organization	generation	Generation of tau filament	0.000742					APP,MAPT	2
Cellular Assembly and Organization	quantity	Quantity of clathrin-coated vesicles	0.000742					SYNJ2,SYNJ1	2
Cellular Assembly and Organization	aggregation	Aggregation of mitochondria	0.000867		1.342		1.342	PINK1,APP,SYNJ2,MAPT,DDHD1	5
Cellular Assembly and Organization	development	Development of cytoplasm	0.00148		-1.608		-1.709	CXCL12,PAM,FAM107A,TUB,ZEB2,HDGFL3,IPO9,DYRK1A,ULK1,STAT3,TERF1,DRG1,EIF2B1,PID1,MAPT,NTRK2,INF2,Pakap,Diaph2,TOGARAM1,NRIP1,TRPC4,EIF1AX,JAG1,PACSIN2,KIF17,TIAM1,PIK3C2B,APP,RHOA,PDXP,SLIT2,STMN2,MAP3K1,NET1,PHACTR1,CENPJ,TFB1M	38
Cellular Assembly and Organization	disassembly	Disassembly of organelle	0.00159		1.152		1.14	MTIF3,NEDD9,KCNH1,APP,MID1,HDGFL3,RHOA,PDXP,STMN2,MAPT,INF2,CENPJ	12
Cellular Assembly and Organization	transport	Transport of mitochondria	0.00187		-1.508		-1.508	PINK1,SOD1,APP,MAPT,GRIN1	5
Cellular Assembly and Organization	formation	Formation of cytoskeleton	0.00364	Decreased	-2.135		-2.226	CXCL12,PAM,FAM107A,TUB,ZEB2,HDGFL3,DYRK1A,STAT3,TERF1,DRG1,MAPT,INF2,Pakap,Diaph2,TOGARAM1,TRPC4,JAG1,KIF17,TIAM1,PIK3C2B,APP,RHOA,PDXP,SLIT2,STMN2,MAP3K1,NET1,PHACTR1,CENPJ	29
Cellular Assembly and Organization	quantity	Quantity of amyloid fibrils	0.00397		1.77		1.77	SYNPO,MME,APP,MAPT,SYNJ1	5
Cellular Assembly and Organization	density	Density of fibrils	0.00429					TNXB,APP	2
Cellular Assembly and Organization	quantity	Quantity of heterochromatin	0.00429					SUN1,HR	2
Cellular Assembly and Organization, Cellular Compromise	disruption	Disruption of filaments	0.00444		0.914		0.875	ARHGAP24,STMN2,SEPTIN9,APP,MAPT	5
Cellular Assembly and Organization, Cellular Compromise	depolymerization	Depolymerization of filaments	0.00474		-0.557		-0.54	PDXP,STMN2,MAPT,INF2,MID1,HDGFL3,CENPJ,RHOA	8
Cellular Assembly and Organization, Cellular Compromise, Cellular Function and Maintenance	disruption	Disruption of microtubules	0.000982					STMN2,SEPTIN9,APP,MAPT	4
Cellular Assembly and Organization, Cellular Compromise, Cellular Function and Maintenance	disassembly	Disassembly of microtubules	0.00373		1.317		1.345	STMN2,APP,MAPT,MID1,HDGFL3,CENPJ,RHOA	7
Cellular Assembly and Organization, Cellular Compromise, Nervous System Development and Function	retraction	Retraction of dendrites	0.000228					PINK1,APP,NTRK2,KALRN	4
Cellular Assembly and Organization, Cellular Function and Maintenance	organization	Organization of cytoskeleton	7.52e-15		-0.428		-0.622	MAP2K5,SEZ6,HSPA1A/HSPA1B,CNTN4,NEDD9,FAM107A,EFNA5,MID1,TRIM3,DYRK1A,KLF9,ARID1B,GRM1,NEUROD2,VEZT,GPRC5B,LRRC4C,CCNO,KIF17,ARHGEF25,FGF10,AHI1,TIAM1,Nrg1,SRGAP1,ADD3,ISLR2,ONECUT2,DNAH5,RGS14,MAP3K1,BRWD1,RHOU,CXCL12,DNAJA1,RAB33A,TBR1,ARHGAP44,NPTXR,HDGFL3,ULK1,POU3F2,PTPN5,NTRK2,KLHL17,TOGARAM1,SHOC2,PINK1,ITSN1,PACSIN2,PRUNE2,FSTL4,GABARAP,CEP126,PPP3CA,NME1,LIFR,CNTN1,SEPTIN9,TAOK2,CENPJ,PR…	141
Cellular Assembly and Organization, Cellular Function and Maintenance	organization	Microtubule dynamics	4.07e-14		-0.289		-0.479	SEZ6,HSPA1A/HSPA1B,CNTN4,NEDD9,FAM107A,EFNA5,MID1,TRIM3,DYRK1A,KLF9,ARID1B,GRM1,NEUROD2,VEZT,GPRC5B,LRRC4C,CCNO,KIF17,ARHGEF25,AHI1,TIAM1,Nrg1,SRGAP1,ISLR2,ONECUT2,DNAH5,RGS14,MAP3K1,RHOU,CXCL12,DNAJA1,RAB33A,TBR1,ARHGAP44,NPTXR,HDGFL3,ULK1,POU3F2,PTPN5,NTRK2,TOGARAM1,SHOC2,PINK1,ITSN1,PACSIN2,PRUNE2,FSTL4,GABARAP,CEP126,PPP3CA,NME1,LIFR,CNTN1,SEPTIN9,TAOK2,CENPJ,PRICKLE1,PRKCG,ST8SIA1,CHP1,KCNH1…	127
Cellular Assembly and Organization, Cellular Function and Maintenance	organization	Organization of cytoplasm	1.93e-13		-0.34		-0.535	MAP2K5,SEZ6,HSPA1A/HSPA1B,CNTN4,NEDD9,FAM107A,EFNA5,MID1,TRIM3,DYRK1A,KLF9,ARID1B,GRM1,NEUROD2,VEZT,GPRC5B,LRRC4C,CCNO,KIF17,ARHGEF25,FGF10,AHI1,TIAM1,Nrg1,SRGAP1,ADD3,ISLR2,ONECUT2,DNAH5,RGS14,MAP3K1,BRWD1,RHOU,CXCL12,DNAJA1,RAB33A,TBR1,ARHGAP44,NPTXR,HDGFL3,ULK1,POU3F2,PTPN5,NTRK2,KLHL17,SYNJ1,TOGARAM1,SHOC2,PINK1,ITSN1,PACSIN2,PRUNE2,FSTL4,GABARAP,CEP126,PPP3CA,NME1,LIFR,CNTN1,SEPTIN9,TAOK2,CE…	146
Cellular Assembly and Organization, Cellular Function and Maintenance	reassembly	Delay in reassembly of Golgi apparatus	0.00219					DNAJA1,DGKB	2
Cellular Assembly and Organization, Cellular Function and Maintenance	depolarization	Depolarization of plasma membrane	0.00321		1.123		1.069	GRIA2,ABCC8,APP,GRIA4	4
Cellular Assembly and Organization, Cellular Function and Maintenance	stabilization	Stabilization of microtubules	0.00338		0.365		0.369	STAT3,STMN2,RPS6KA3,APP,MAPT,MID1,HDGFL3,GALK2,RHOA	9
Cellular Assembly and Organization, Cellular Function and Maintenance	permeability	Permeability of cellular membrane	0.00397					STAT3,IMMT,APP,AIFM1,PPIF	5
Cellular Assembly and Organization, Cellular Function and Maintenance	quantity	Quantity of cellular protrusions	0.00437		1.188		1.124	CXCL12,SOD1,ARHGAP44,APP,GRIN1,RALB,STAT3,RPTOR,RGS14,RGMB,ARID1B,MAPT,NTRK2,KALRN,MT-ND6	15
Cellular Assembly and Organization, Cellular Function and Maintenance, Cellular Movement, Nervous System Development and Function	axonal transport	Axonal transport	0.000358		0.083		0.07	BLOC1S5,PINK1,RAB33A,KIF17,SOD1,APP,MAPT,GRIN1,ANK3	9
Cellular Assembly and Organization, Cellular Function and Maintenance, Cellular Movement, Nervous System Development and Function	axonal transport	Axonal transport of mitochondria	0.00377					PINK1,APP,MAPT,GRIN1	4
Cellular Assembly and Organization, Cellular Function and Maintenance, Cellular Movement, Nervous System Development and Function	axonal transport	Arrest in axonal transport of mitochondria	0.00429					PINK1,MAPT	2
Cellular Assembly and Organization, Cellular Function and Maintenance, Nervous System Development and Function	formation	Formation of nodes of Ranvier	0.00429					ANK3,GLDN	2
Cellular Assembly and Organization, Cellular Function and Maintenance, Nervous System Development and Function, Tissue Morphology	quantity	Quantity of neurites	0.00302		1.269		1.241	CXCL12,RPTOR,RGS14,RGMB,SOD1,ARID1B,APP,MAPT,KALRN,MT-ND6	10
Cellular Assembly and Organization, Cellular Function and Maintenance, Organismal Development, Tissue Development	polymerization	Polymerization of microtubules	0.000513		-0.37		-0.392	TERF1,STMN2,KIF17,DRG1,MAPT,HDGFL3,DYRK1A,CENPJ,TOGARAM1	9
Cellular Assembly and Organization, Cellular Function and Maintenance, Organismal Development, Tissue Development	formation	Formation of microtubules	0.000681		-1.372		-1.421	TERF1,STMN2,KIF17,TUB,DRG1,APP,MAPT,HDGFL3,DYRK1A,CENPJ,TOGARAM1	11
Cellular Assembly and Organization, Nervous System Development and Function	accumulation	Accumulation of neurofilaments	0.000651					SOD1,APP,MAPT	3
Cellular Assembly and Organization, Nervous System Development and Function	complexity	Complexity of dendrites	0.0014		-0.849		-0.881	LMNB1,AGAP2,APP,EPHA7,KALRN	5
Cellular Assembly and Organization, Nervous System Development and Function	formation	Formation of neurite branches	0.0015					TIAM1,TIAM2,RHOA	3
Cellular Assembly and Organization, Nervous System Development and Function	fasciculation	Fasciculation of axons	0.00278					CRTAC1,SLIT2,CNTN4,CNTN1,NEUROD2	5
Cellular Assembly and Organization, Nervous System Development and Function, Tissue Morphology	quantity	Quantity of dendritic spines	0.000376		-0.896		-0.932	CYLD,ARID1B,APP,MAPT,NTRK2,EPHA7,GRIN1,KALRN	8
Cellular Assembly and Organization, Nervous System Development and Function, Tissue Morphology	density	Density of nerve ending	0.00283					ARID1B,APP,NTRK2	3
Cellular Assembly and Organization, Neurological Disease, Organismal Development, Organismal Injury and Abnormalities, Tissue Development	formation	Formation of amyloid-beta plaques	0.0021					SOD1,APP,MAPT	3
Cellular Assembly and Organization, Neurological Disease, Organismal Injury and Abnormalities	accumulation	Accumulation of amyloid fibrils	0.00369					APP,MAPT,IFNAR1	3
Cellular Assembly and Organization, Organismal Development, Tissue Development	polymerization	Polymerization of filaments	0.00018		-0.374		-0.423	CXCL12,FAM107A,KIF17,HDGFL3,DYRK1A,RHOA,SLIT2,TERF1,STMN2,MAP3K1,DRG1,MAPT,INF2,CENPJ,Diaph2,TOGARAM1	16
Cellular Assembly and Organization, Organismal Development, Tissue Development	fibrogenesis	Fibrogenesis	0.00287		-1.776		-1.876	MAP2K5,CXCL12,MAPK14,YWHAQ,FAM107A,TUB,CAMK2D,ZEB2,HDGFL3,DYRK1A,STAT3,TERF1,DRG1,MAPT,INF2,Diaph2,TOGARAM1,OGN,TRPC4,MME,JAG1,KIF17,TIAM1,PIK3C2B,APP,MEF2C,RHOA,PDXP,SLIT2,STMN2,MAP3K1,NET1,PHACTR1,LUM,CENPJ	35
Cellular Assembly and Organization, Organismal Development, Tissue Development	formation	Formation of filaments	0.00377		-1.642		-1.731	CXCL12,YWHAQ,FAM107A,TUB,ZEB2,HDGFL3,DYRK1A,STAT3,TERF1,DRG1,MAPT,INF2,Diaph2,TOGARAM1,OGN,TRPC4,MME,JAG1,KIF17,TIAM1,PIK3C2B,APP,RHOA,PDXP,SLIT2,STMN2,MAP3K1,NET1,PHACTR1,LUM,CENPJ	31
Cellular Compromise	fragmentation	Fragmentation of Golgi apparatus	0.00079		1.109		1.129	DNAJA1,GNG3,SOD1,APP,SPTBN2,INF2,MAPK3	7
Cellular Compromise, Neurological Disease, Organismal Injury and Abnormalities, Tissue Morphology	neurodegeneration	Neurodegeneration of brain cells	2.36e-08	Increased	2.062		2.151	PICK1,SOD1,APP,GRIN1,KCNJ6,ETS2,ANK3,GMPPA,GRIA2,HPCA,MAPT,AIFM1,NTRK2,COQ8A,WDR81	15
Cellular Compromise, Neurological Disease, Organismal Injury and Abnormalities, Tissue Morphology	neurodegeneration	Neurodegeneration of cerebral cortex cells	6.61e-08		1.647		1.697	GMPPA,PICK1,GRIA2,SOD1,APP,HPCA,MAPT,NTRK2,GRIN1,ETS2	10
Cellular Development, Cellular Growth and Proliferation, Embryonic Development, Nervous System Development and Function, Organ Development, Organismal Development, Tissue Development	formation	Formation of brain cells	0.00151					POU3F2,CXCL12,FGF10,LHX2,APP,GRM1,NEUROD2,RHOA	8
Cellular Development, Cellular Growth and Proliferation, Embryonic Development, Nervous System Development and Function, Organismal Development, Tissue Development	development	Development of central nervous system cells	0.00356		1.016		0.954	POU3F2,CXCL12,NLGN1,FGF10,LHX2,APP,GRM1,NTRK2,NEUROD2,RHOA	10
Cellular Development, Cellular Growth and Proliferation, Hematological System Development and Function, Lymphoid Tissue Structure and Development	proliferation	Proliferation of antigen presenting cells	0.00455		-0.761		-0.801	STAT3,MAPK14,LDLR,IL1R1,RPTOR,RPS6KA3,TGFB2,FTH1,IFNAR1,MAPK3,RHOA	11
Cellular Development, Cellular Growth and Proliferation, Nervous System Development and Function, Organismal Development, Tissue Development	development	Development of neural cells	1.61e-17		0.133		-0.058	MAP2K5,SEZ6,CNTN4,PICK1,FAM107A,EFNA5,MID1,TRIM3,DYRK1A,KLF9,ARID1B,GRM1,NEUROD2,VEZT,GPRC5B,LRRC4C,Mturn,ARHGEF25,FGF10,AHI1,TIAM1,Nrg1,LGI2,RGS14,PCDHB3,CXCL12,RAB33A,TBR1,ARHGAP44,NPTXR,HDGFL3,GABPA,ADGRB2,ULK1,POU3F2,PTPN5,NTRK2,PCDH8,SHOC2,PINK1,SUN1,ITSN1,FSTL4,PPP3CA,NME1,LIFR,CNTN1,PDZRN3,TAOK2,PRICKLE1,PRKCG,ST8SIA1,SEZ6L,ZEB2,LHX2,USP21,KCNJ6,RALB,STAT3,Miat,TRPC4,ALS2,CDHR1,GFRA1,SOD1,…	110
Cellular Development, Cellular Growth and Proliferation, Nervous System Development and Function, Organismal Development, Tissue Development	development	Development of neurons	4.75e-17		0.274		0.09	SEZ6,CNTN4,FAM107A,EFNA5,MID1,TRIM3,DYRK1A,KLF9,ARID1B,GRM1,NEUROD2,VEZT,GPRC5B,LRRC4C,Mturn,ARHGEF25,FGF10,AHI1,TIAM1,Nrg1,LGI2,RGS14,PCDHB3,CXCL12,RAB33A,TBR1,ARHGAP44,NPTXR,HDGFL3,GABPA,ADGRB2,ULK1,POU3F2,PTPN5,NTRK2,PCDH8,SHOC2,PINK1,SUN1,ITSN1,FSTL4,PPP3CA,NME1,LIFR,CNTN1,PDZRN3,TAOK2,PRICKLE1,PRKCG,ST8SIA1,SEZ6L,ZEB2,USP21,KCNJ6,RALB,STAT3,Miat,TRPC4,ALS2,CDHR1,GFRA1,SOD1,TGFB2,APP,PCDHB2,S…	106
Cellular Development, Cellular Growth and Proliferation, Nervous System Development and Function, Tissue Development	proliferation	Proliferation of neuronal cells	1.87e-07		0.605		0.468	ST8SIA1,FAM107A,MID1,TRIM3,DYRK1A,STAT3,ARID1B,LRRC4C,CHST2,ALS2,GFRA1,SOD1,ARHGEF25,TIAM1,Nrg1,APP,SRGAP1,CNTN2,ISLR2,TAMALIN,NCDN,SLIT2,STMN2,ITGA4,CALB1,CXCL12,RAB33A,HDGFL3,AKTIP,FAIM,EXTL3,ULK1,NLGN1,PLAGL1,MAPT,NTRK2,ADNP,KALRN,ADCYAP1R1,SYN3,MAPK3,LMNB1,JAG1,NPTX1,PTPN2,GLI3,LIFR,RHOA,SYNPO,SEPTIN9	50
Cellular Development, Cellular Growth and Proliferation, Nervous System Development and Function, Tissue Development	growth	Growth of neurites	2.1e-07		1.026		0.891	CXCL12,ST8SIA1,RAB33A,FAM107A,MID1,HDGFL3,TRIM3,DYRK1A,FAIM,EXTL3,ULK1,STAT3,NLGN1,ARID1B,MAPT,NTRK2,ADNP,KALRN,SYN3,MAPK3,LRRC4C,CHST2,ALS2,LMNB1,GFRA1,NPTX1,SOD1,ARHGEF25,PTPN2,TIAM1,Nrg1,APP,SRGAP1,LIFR,CNTN2,ISLR2,RHOA,SYNPO,NCDN,SLIT2,STMN2,SEPTIN9,ITGA4,CALB1	44
Cellular Development, Cellular Growth and Proliferation, Nervous System Development and Function, Tissue Development	outgrowth	Outgrowth of neurites	3.51e-06		1.412		1.271	CXCL12,RAB33A,FAM107A,HDGFL3,TRIM3,DYRK1A,FAIM,EXTL3,ULK1,STAT3,NLGN1,ARID1B,MAPT,NTRK2,ADNP,SYN3,MAPK3,LRRC4C,ALS2,LMNB1,GFRA1,NPTX1,SOD1,ARHGEF25,TIAM1,APP,SRGAP1,LIFR,ISLR2,RHOA,NCDN,SLIT2,STMN2,ITGA4,CALB1	35
Cellular Development, Cellular Growth and Proliferation, Nervous System Development and Function, Tissue Development	growth	Growth of axons	0.000544		0.084		0.024	LRRC4C,CHST2,CXCL12,ST8SIA1,RAB33A,LMNB1,GFRA1,Nrg1,APP,MID1,ISLR2,RHOA,STAT3,SLIT2,MAPT,NTRK2,SYN3	17
Cellular Development, Cellular Growth and Proliferation, Nervous System Development and Function, Tissue Development	outgrowth	Outgrowth of axons	0.00286		0.563		0.498	LRRC4C,CXCL12,STAT3,SLIT2,RAB33A,LMNB1,APP,MAPT,ISLR2,SYN3	10
Cellular Development, Cellular Growth and Proliferation, Nervous System Development and Function, Tissue Development	growth	Growth of thalamocortical axons	0.00429					CXCL12,NTRK2	2
Cellular Development, Nervous System Development and Function, Tissue Development	differentiation	Differentiation of neurons	1.5e-08		0.065		-0.042	NCOR2,CXCL12,HSPA1A/HSPA1B,MAPK14,CNTN4,TBR1,LHX2,CHRDL1,EFNA5,KLF9,ULK1,POU3F2,STAT3,NLGN1,PCP4,PLAGL1,Miat,MAPT,NTRK2,ADNP,NEUROD2,PRTG,SFMBT1,SHOC2,GPRC5B,LMNB1,JAG1,GFRA1,PPM1L,TGFB2,TIAM1,GLI3,APP,LIFR,MEF2C,RHOA,TAMALIN,TTC3,ARPP21,SOX9,KDM4A,SOX4,PRKCG,RNF112	44
Cellular Development, Nervous System Development and Function, Tissue Development	differentiation	Differentiation of neuroglia	0.000828		-0.277		-0.331	TRPC4,LARGE1,FGF10,GLI3,Nrg1,LIFR,KLF9,STAT3,CNTN1,RPTOR,MGAT5B,SOX9,Miat,NTRK2,KDM4A,TENM4,SFMBT1,RNF112	18
Cellular Development, Nervous System Development and Function, Tissue Development	maturation	Maturation of neurons	0.00227					SEZ6,SEZ6L,CHRDL1,MAPT,PPP3CA,EPHA7,NEUROD2,THRB,KALRN,KLF9	10
Cellular Development, Tissue Development	differentiation	Differentiation of neural cells	6.92e-09		0.366		0.247	NCOR2,HSPA1A/HSPA1B,CNTN4,LHX2,EFNA5,KLF9,STAT3,Miat,NEUROD2,GPRC5B,TRPC4,GFRA1,FGF10,TGFB2,TIAM1,Nrg1,APP,ANK3,TAMALIN,TTC3,RPTOR,MGAT5B,ARPP21,SOX9,SOX4,CXCL12,MAPK14,TBR1,CHRDL1,ULK1,POU3F2,NLGN1,PCP4,PLAGL1,MAPT,NTRK2,ADNP,PRTG,SFMBT1,SHOC2,LMNB1,JAG1,LARGE1,PPM1L,GLI3,LIFR,MEF2C,RHOA,CNTN1,KDM4A,TENM4,PRKCG,RNF112	53
Cellular Function and Maintenance	homeostasis	Cellular homeostasis	0.000102		-1.154		-1.288	PATZ1,NCOR2,PML,AKR1B1,PICK1,NEDD9,NR4A3,IFNAR1,RYR3,LRBA,VPS36,IGHM,PID1,MRPL34,MMAA,SGCD,SLC27A1,GPRC5B,TBC1D10A,PIK3C2B,SLC8A2,MOAP1,ZSCAN18,AIFM1,SNAP47,LFNG,CXCL12,NMT1,STC2,PDE4B,GABPA,FAIM,ULK1,IMMT,ATP5PO,TPD52,DGKZ,GRIK3,SYNJ1,RNF146,SHOC2,PINK1,ITSN1,PACSIN2,NPY2R,GABARAP,WDR37,PPP3CA,NHLRC1,PEX5L,SEPTIN9,CUL5,CACNA1G,HS1BP3,KDM4A,FTH1,PRKCG,ATP2B3,ITGAV,HDAC10,IFNGR2,ABCC8,HR,STC1,LIG4…	118
Cellular Function and Maintenance	organization	Organization of cells	0.00125		1.091		1.042	CDHR1,GET1,LARGE1,SOD1,ZEB2,LHX2,APP,SPTBN2,CNTN2,ANK3,STAT3,SLC8A2,GPR158,NLGN1,MAPT,SLITRK1	16
Cellular Function and Maintenance	turnover	Turnover of dendritic cells	0.00219					RPTOR,RHOA	2
Cellular Function and Maintenance, Molecular Transport	calcium triggered exocytosis	Calcium triggered exocytosis	0.00162					DOC2B,TSPAN18,CPLX1,SYN2,SYT7	5
Cellular Function and Maintenance, Molecular Transport	secretory pathway	Secretory pathway	0.00281		0.516		0.458	IRAK1,ITSN1,TBC1D10A,KCNH1,PPP3CA,SPTBN2,TSPAN18,B4GALT1,SYN2,SYT7,RHOA,PEX5L,NLGN1,GRM1,DOC2B,CPLX1,SYNJ1,PRKCG	18
Cellular Function and Maintenance, Molecular Transport	exocytosis	Exocytosis	0.00408		0.516		0.458	IRAK1,ITSN1,TBC1D10A,KCNH1,PPP3CA,SPTBN2,TSPAN18,B4GALT1,SYN2,SYT7,RHOA,NLGN1,GRM1,DOC2B,CPLX1,SYNJ1,PRKCG	17
Cellular Function and Maintenance, Nervous System Development and Function, Tissue Development	function	Function of neurons	0.00341		-1.067		-1.12	PINK1,PEX5L,NLGN1,TBR1,TUB,APP,MAPT,GRIA4,FTH1,CPLX1,THRB	11
Cellular Function and Maintenance, Small Molecule Biochemistry	homeostasis	Homeostasis of divalent cations	0.00196					CXCL12,ATP2B3,PML,SOD1,CAMK2D,APP,STC1,STC2,GRIN1,RYR3,SLC8A2,ANKRD9,MAPT,CALB1,SGCD,SLC37A4	16
Cellular Function and Maintenance, Tissue Development	organization	Organization of neurons	8.52e-05					CDHR1,GET1,LARGE1,SOD1,APP,SPTBN2,CNTN2,ANK3,SLC8A2,GPR158,NLGN1,MAPT,SLITRK1	13
Cellular Growth and Proliferation	outgrowth	Outgrowth of cells	3.39e-05		1.338		1.202	CXCL12,RAB33A,FAM107A,HDGFL3,TRIM3,DYRK1A,FAIM,EXTL3,ULK1,STAT3,NLGN1,ARID1B,MAPT,NTRK2,ADNP,SYN3,MAPK3,LRRC4C,ALS2,LMNB1,GFRA1,NPTX1,SOD1,ARHGEF25,TIAM1,Nrg1,APP,SRGAP1,LIFR,ISLR2,RHOA,NCDN,SLIT2,STMN2,ITGA4,CALB1	36
Cellular Growth and Proliferation, Tissue Development	proliferation	Proliferation of neural cells	4.71e-08		0.293		0.156	NCOR2,ST8SIA1,FAM107A,LHX2,ABCC8,MID1,TRIM3,DYRK1A,STAT3,ARID1B,LRRC4C,CHST2,ALS2,GFRA1,SOD1,ARHGEF25,TIAM1,Nrg1,IGFBP5,APP,SRGAP1,CNTN2,ISLR2,ANK3,TAMALIN,NCDN,SLIT2,STMN2,ITGA4,CALB1,SOX4,THRB,CXCL12,RAB33A,HDGFL3,AKTIP,FAIM,EXTL3,ULK1,NLGN1,IL1R1,PLAGL1,MAPT,NTRK2,ADNP,SFMBT1,KALRN,ADCYAP1R1,SYN3,MAPK3,SHOC2,LMNB1,JAG1,NPTX1,PTPN2,DBI,GLI3,LIFR,RHOA,SYNPO,CNTN1,CTNNBIP1,SEPTIN9	63
Cellular Movement	cell movement	Cell movement of cerebral cortex cells	1.13e-05		-0.404		-0.478	POU3F2,CXCL12,STK3,ITSN1,TBR1,TIAM1,APP,NTRK2,TIAM2,RHOA	10
Cellular Movement	cell movement	Cell movement of brain cells	5.77e-05		0.396		0.32	CXCL12,RIC8A,STK3,ITSN1,TBR1,TIAM1,APP,RHOA,POU3F2,SLIT2,CUL5,NTRK2,TIAM2	13
Cellular Movement	cell movement	Cell movement of central nervous system cells	9.92e-05		-0.034		-0.113	CXCL12,RIC8A,STK3,ITSN1,TBR1,TIAM1,APP,RHOA,POU3F2,STAT3,SLIT2,CUL5,NTRK2,TIAM2	14
Cellular Movement	cell movement	Cell movement of cortical neurons	0.000173		0.186		0.126	POU3F2,STK3,TBR1,TIAM1,NTRK2,TIAM2,RHOA	7
Cellular Movement	migration	Migration of cerebral cortex cells	0.000191		0.053		-0.017	POU3F2,CXCL12,STK3,TBR1,TIAM1,APP,TIAM2,RHOA	8
Cellular Movement	migration	Migration of central nervous system cells	0.000291		0.019		-0.067	CXCL12,RIC8A,STK3,TBR1,TIAM1,APP,RHOA,POU3F2,STAT3,CUL5,NTRK2,TIAM2	12
Cellular Movement	migration	Migration of neural cells	0.000296		0.241		0.122	CXCL12,RIC8A,ITGAV,TBR1,EFNA5,ULK1,POU3F2,STAT3,PLAGL1,MAPT,NTRK2,TIAM2,ADCYAP1R1,STK3,ITSN1,LMNB1,LARGE1,TGFB2,TIAM1,GLI3,APP,MEF2C,RHOA,SLIT2,CUL5	25
Cellular Movement	cell movement	Cell movement of neurons	0.000385		-0.091		-0.191	CXCL12,RIC8A,STK3,ITSN1,LMNB1,TBR1,LARGE1,GFRA1,TIAM1,GLI3,MEF2C,RHOA,ULK1,POU3F2,SLIT2,CUL5,PLAGL1,MAPT,NTRK2,TIAM2,ADCYAP1R1	21
Cellular Movement	migration	Migration of brain cells	0.000991		0.534		0.45	POU3F2,CXCL12,RIC8A,STK3,TBR1,TIAM1,CUL5,APP,TIAM2,RHOA	10
Cellular Movement, Nervous System Development and Function	guidance	Guidance of axons	0.000143					CXCL12,CNTN4,TBR1,NR4A3,TGFB2,GLI3,LHX2,EFNA5,EPHA7,B4GAT1,B3GNT2,RHOA,ANK3,SLIT2,CNTN1,MAPK3	16
Cellular Movement, Nervous System Development and Function	migration	Migration of neurons	0.000524		-0.317		-0.422	CXCL12,RIC8A,STK3,ITSN1,LMNB1,TBR1,LARGE1,TIAM1,GLI3,MEF2C,RHOA,ULK1,POU3F2,SLIT2,CUL5,PLAGL1,MAPT,NTRK2,TIAM2,ADCYAP1R1	20
Cellular Movement, Nervous System Development and Function	migration	Migration of cortical neurons	0.00104		0.186		0.126	POU3F2,STK3,TBR1,TIAM1,TIAM2,RHOA	6
Cellular Response to Therapeutics	sensitivity	Sensitivity of cells	0.000703		0.072		0.221	NCOR2,CXCL12,RIC8A,RNF168,YARS2,ZEB2,HMGN1,SLC2A12,SPRED1,PDCD11,ETS2,LIG4,ULK1,STAT3,IMMT,XPA,BSCL2,RNF146,GPRC5B,SUN1,MTIF3,PACSIN2,RPS6KA3,MPG,SRPK1,RNF113A,PIK3C2B,LTN1,MEF2C,RHOA,RPTOR,PTPN12,ABRAXAS1,POLE,DDN,SOX9,CUL5,ADAP1,ILF2,PPIF,GCLM,DOP1B,GTF2H5,CHPT1,SOX4	45
Developmental Disorder, Hereditary Disorder, Neurological Disease, Organismal Injury and Abnormalities	familial neurodevelopmental disorder	Familial neurodevelopmental disorder	1.79e-07					CNTN4,TBR1,KCNH1,CAMK2D,ZEB2,B4GAT1,TCF20,GRIN1,DYRK1A,SPRED1,EXTL3,SMG8,RYR3,SCN9A,LRBA,GRIA2,ADNP,NEUROD2,ALPK3,GRIA4,BSCL2,KIFC2,SYNJ1,SHOC2,RASA2,FRRS1L,LARGE1,GFRA1,TGFB2,GLI3,SCAF4,BRPF1,MEF2C,RHOA,GMPPA,GRIN2A,PHACTR1,CACNA1G,FTH1,CPLX1,WDR81,KCNC2	42
Developmental Disorder, Hereditary Disorder, Neurological Disease, Organismal Injury and Abnormalities	familial mental retardation	Familial mental retardation	4.91e-06					SCAPER,TBR1,ZBTB20,KCNH1,ZEB2,B4GAT1,FRY,GRIN1,DYRK1A,KCNJ6,SMG8,LDLR,SCN9A,ARID1B,FRMPD4,MAN1B1,ADNP,SYNJ1,LARGE1,RPS6KA3,RNF113A,AHI1,GLI3,APP,MED25,PPP3CA,BRPF1,MEF2C,SON,ANK3,GMPPA,CAMTA1,GRIN2A,CACNA1G,GTF2H5,WDR81,SOX4,VRK1,CDK13,PRKCG	40
Developmental Disorder, Hereditary Disorder, Neurological Disease, Organismal Injury and Abnormalities	dominant mental retardation	Dominant mental retardation	1.43e-05					TBR1,ZBTB20,RPS6KA3,KCNH1,GLI3,ZEB2,PPP3CA,BRPF1,GRIN1,MEF2C,SON,DYRK1A,KCNJ6,CAMTA1,LDLR,GRIN2A,ARID1B,ADNP,SOX4,CDK13	20
Developmental Disorder, Hereditary Disorder, Neurological Disease, Organismal Injury and Abnormalities	autosomal dominant mental retardation	Autosomal dominant mental retardation	5.87e-05					TBR1,ZBTB20,KCNH1,GLI3,ZEB2,PPP3CA,BRPF1,GRIN1,MEF2C,SON,DYRK1A,KCNJ6,CAMTA1,GRIN2A,ARID1B,ADNP,SOX4,CDK13	18
Developmental Disorder, Hereditary Disorder, Neurological Disease, Organismal Injury and Abnormalities	Ohtahara syndrome	Ohtahara syndrome	0.00302					FRRS1L,SCN9A,GRIN2A,PHACTR1,NEUROD2,BSCL2,GRIN1,CPLX1,SYNJ1,KCNC2	10
Developmental Disorder, Hereditary Disorder, Neurological Disease, Organismal Injury and Abnormalities	familial syndromic intellectual disability	Familial syndromic intellectual disability	0.0031					LARGE1,RPS6KA3,RNF113A,KCNH1,APP,MED25,B4GAT1,GRIN1,SON,CAMTA1,LDLR,SCN9A,ARID1B,GTF2H5,WDR81,SYNJ1,SOX4,CDK13	18
Developmental Disorder, Hereditary Disorder, Neurological Disease, Organismal Injury and Abnormalities	autosomal recessive mental retardation	Autosomal recessive mental retardation	0.00504					SCAPER,LARGE1,AHI1,MED25,B4GAT1,FRY,ANK3,SMG8,GMPPA,CACNA1G,MAN1B1,GTF2H5,WDR81,VRK1,PRKCG	15
Developmental Disorder, Hereditary Disorder, Organismal Injury and Abnormalities	familial congenital malformation	Familial congenital malformation	8.01e-10		-0.48		-0.377	PATZ1,PML,FRAS1,SNTB2,NEDD9,ZNF462,MID1,DYRK1A,RYR3,SCN9A,LRBA,ARID1B,PRKAR1B,PCSK7,KIFC2,FGF10,AHI1,TIAM1,URB1,SRGAP1,ONECUT2,DNAH5,MAP3K1,TNXB,BRWD1,AIFM1,RHOU,LFNG,KLF13,CXCL12,TBR1,ZBTB20,GABPA,EXTL3,FGFRL1,TSR2,SASH1,NTRK2,SYNJ1,TOGARAM1,NRIP1,SHOC2,RASA2,ITSN1,WDR37,MED25,PPP3CA,ISLR,LIFR,CAMTA1,RMND5B,CNTN1,MRPS16,GREB1L,CENPJ,PFKL,PSD3,ATP2B3,PLCD4,ST8SIA1,IFNGR2,SERAC1,KCNH1,ZEB2,HR,FRMD…	132
Developmental Disorder, Neurological Disease, Organismal Injury and Abnormalities	neurodevelopmental disorder	Neurodevelopmental disorder	8.89e-07					CNTN4,KCNH1,ZEB2,TCF20,DYRK1A,SPRED1,SMG8,RYR3,TSPOAP1,SCN9A,LRBA,ARID1B,NEUROD2,ALPK3,GRIA4,KIFC2,GFRA1,TGFB2,LTN1,GMPPA,GRIN2A,CPLX1,WDR81,SOX4,KCNC2,TBR1,ZBTB20,CAMK2D,B4GAT1,GRIN1,EXTL3,GRIA2,DRG1,NTRK2,ADNP,BSCL2,SYNJ1,SHOC2,RASA2,FRRS1L,ITSN1,LARGE1,GLI3,MED25,SCAF4,BRPF1,MEF2C,RHOA,CAMTA1,PHACTR1,CACNA1G,FTH1	52
Developmental Disorder, Neurological Disease, Organismal Injury and Abnormalities	congenital neurological disorder	Congenital neurological disorder	1.95e-06		0.467		0.623	PATZ1,ATP2B3,SERAC1,YARS2,KCNH1,ZEB2,LHX2,EFNA5,MID1,SPRED1,KCNJ6,RALB,RYR3,LARS2,TSPOAP1,SCN9A,XPA,LRBA,ARID1B,MAN1B1,SGCD,KIFC2,MT-ND6,MT-CO1,LRPPRC,GFRA1,AHI1,TGFB2,APP,GMPPA,AIFM1,WDR81,SOX4,VRK1,CDK13,INTU,SCAPER,RNF168,TBR1,ZBTB20,B4GAT1,GRIN1,EXTL3,TSR2,LDLR,B9D2,MAPT,CCDC28B,TOGARAM1,SHOC2,RASA2,LARGE1,RPS6KA3,GLI3,WDR37,RXRB,MED17,MED25,PPP3CA,EPHA7,BRPF1,MEF2C,SON,RHOA,CBY1,CAMTA1,CTNNB…	72
Developmental Disorder, Neurological Disease, Organismal Injury and Abnormalities	mental retardation	Mental retardation	2.18e-06					ITPR2,KCNH1,ZEB2,ZNF462,TCF20,DYRK1A,KCNJ6,SMG8,SCN9A,ARID1B,IGHM,MAN1B1,ACOT4,GRIA4,AHI1,APP,SLC25A16,SPTBN2,ANK3,GMPPA,GRIN2A,SMAD1,WDR81,SOX4,VRK1,CDK13,SCAPER,TBR1,ZBTB20,ARHGEF26,B4GAT1,FRY,GRIN1,ELP4,LDLR,FRMPD4,ADNP,INF2,SYNJ1,LARGE1,RPS6KA3,RNF113A,GLI3,WDR37,MED17,MED25,PPP3CA,SCAF4,BRPF1,MEF2C,SON,CAMTA1,CACNA1G,CCDC82,COL11A2,GTF2H5,PRICKLE1,PRKCG	58
Developmental Disorder, Neurological Disease, Organismal Injury and Abnormalities	congenital anomaly of central nervous system	Congenital anomaly of central nervous system	7.38e-05		0.599		0.747	PATZ1,INTU,ATP2B3,TBR1,LHX2,EFNA5,B4GAT1,MID1,GRIN1,RALB,RYR3,LDLR,XPA,ARID1B,MAPT,SGCD,KIFC2,LARGE1,RPS6KA3,AHI1,RXRB,APP,EPHA7,MEF2C,RHOA,CAMTA1,CTNNBIP1,CACNA1G,MRPS16,RFX4,WDR81,SOX4,VRK1	33
Developmental Disorder, Neurological Disease, Organismal Injury and Abnormalities	syndromic mental retardation	Syndromic mental retardation	0.000112					ZBTB20,KCNH1,B4GAT1,GRIN1,KCNJ6,SMG8,ELP4,LDLR,SCN9A,ARID1B,MAN1B1,SYNJ1,LARGE1,RPS6KA3,RNF113A,APP,MED25,PPP3CA,BRPF1,SON,GMPPA,CAMTA1,CCDC82,GTF2H5,WDR81,SOX4,CDK13	27
Developmental Disorder, Neurological Disease, Organismal Injury and Abnormalities	congenital malformation	Congenital malformation of brain	0.000125		0.347		0.489	PATZ1,INTU,ATP2B3,TBR1,LHX2,EFNA5,B4GAT1,MID1,GRIN1,RALB,RYR3,LDLR,XPA,ARID1B,MAPT,SGCD,KIFC2,LARGE1,RPS6KA3,AHI1,APP,EPHA7,MEF2C,RHOA,CAMTA1,CTNNBIP1,CACNA1G,MRPS16,RFX4,WDR81,SOX4,VRK1	32
Developmental Disorder, Neurological Disease, Organismal Injury and Abnormalities	syndromic neurodevelopmental disorder	Syndromic neurodevelopmental disorder	0.000156					ZEB2,B4GAT1,TCF20,GRIN1,SPRED1,EXTL3,SMG8,SCN9A,LRBA,GRIA2,NEUROD2,GRIA4,BSCL2,KIFC2,SYNJ1,SHOC2,RASA2,FRRS1L,LARGE1,GFRA1,TGFB2,GLI3,GMPPA,GRIN2A,PHACTR1,FTH1,CPLX1,KCNC2	28
Developmental Disorder, Neurological Disease, Organismal Injury and Abnormalities	congenital mental retardation	Congenital mental retardation	0.000429					ZBTB20,LARGE1,RPS6KA3,KCNH1,APP,MED25,PPP3CA,B4GAT1,BRPF1,MEF2C,SON,KCNJ6,CAMTA1,LDLR,SCN9A,ARID1B,MAN1B1,GTF2H5,SOX4,CDK13	20
Developmental Disorder, Neurological Disease, Organismal Injury and Abnormalities	intellectual disability and congenital malformations	Intellectual disability and congenital malformations	0.000871					ZBTB20,LARGE1,KCNH1,APP,MED25,PPP3CA,B4GAT1,BRPF1,SON,KCNJ6,LDLR,SCN9A,ARID1B,MAN1B1,SOX4	15
Developmental Disorder, Neurological Disease, Organismal Injury and Abnormalities	multiple brain malformations	Multiple brain malformations	0.00149					LDLR,LARGE1,B4GAT1,MID1,MEF2C,WDR81	6
Developmental Disorder, Neurological Disease, Organismal Injury and Abnormalities	neurodevelopmental disorder with seizures	Neurodevelopmental disorder with seizures	0.00162					FRRS1L,SCN9A,GRIN2A,PHACTR1,NEUROD2,GRIA4,BSCL2,GRIN1,CPLX1,SYNJ1,KCNC2	11
Developmental Disorder, Neurological Disease, Organismal Injury and Abnormalities	developmental epilepsy	Developmental epilepsy	0.00233					FRRS1L,ZEB2,GRIN1,RYR3,SCN9A,GRIN2A,PHACTR1,NTRK2,NEUROD2,BSCL2,CPLX1,SYNJ1,KCNC2	13
Developmental Disorder, Neurological Disease, Organismal Injury and Abnormalities	syndromic developmental disorder with epilepsy	Syndromic developmental disorder with epilepsy	0.00304					FRRS1L,WDR37,GRIN1,ELP4,SCN9A,GRIN2A,PHACTR1,NEUROD2,BSCL2,CPLX1,SYNJ1,KCNC2	12
Developmental Disorder, Neurological Disease, Organismal Injury and Abnormalities	brain developmental abnormality	Brain developmental abnormality	0.00311					FRRS1L,LARGE1,B4GAT1,GRIN1,MEF2C,RHOA,RYR3,SCN9A,GRIN2A,PHACTR1,NTRK2,NEUROD2,BSCL2,CPLX1,WDR81,SYNJ1,KCNC2	17
Developmental Disorder, Neurological Disease, Organismal Injury and Abnormalities	hypoplasia	Hypoplasia of brain	0.00463		-0.447		-0.352	INTU,LDLR,XPA,TBR1,RPS6KA3,AHI1,LHX2,MRPS16,APP,VRK1	10
Developmental Disorder, Neurological Disease, Organismal Injury and Abnormalities	hypoplasia	Hypoplasia of forebrain	0.00532					INTU,TBR1,RPS6KA3,LHX2,MRPS16,APP	6
Developmental Disorder, Neurological Disease, Organismal Injury and Abnormalities	mental retardation and epilepsy	Mental retardation and epilepsy	0.00549					ELP4,GRIN2A,GRIN1,MEF2C,SYNJ1	5
Developmental Disorder, Neurological Disease, Organismal Injury and Abnormalities, Psychological Disorders	behavioral deficit	Behavioral deficit	0.000175		0.101		0.229	ITPR2,PICK1,TMUB1,KCNH1,Nrg1,APP,MID1,LTN1,OPRL1,GRIN1,CACNA1H,RYR3,TTC3,SCN9A,GRIN2A,GRIA2,ARID1B,CACNA1G,Miat,MAPT,KALRN	21
Developmental Disorder, Neurological Disease, Organismal Injury and Abnormalities, Psychological Disorders	pervasive developmental disorder	Pervasive developmental disorder	0.000714					MAP2K5,CNTN4,TBR1,ZBTB20,TUB,TCF20,GRIN1,DYRK1A,ELP4,NLGN1,SLC39A1,GRIA2,CSMD2,ARID1B,NTRK2,ADNP,APP,CADM3,MEF2C,ANK3,CACNA1H,GRIN2A,RPS6KA2,BRWD1,TAOK2,PRICKLE1,CDK13	27
Developmental Disorder, Organismal Injury and Abnormalities	autism spectrum disorder or intellectual disability	Autism spectrum disorder or intellectual disability	3.96e-07					MAP2K5,ITPR2,CNTN4,KCNH1,ZEB2,ZNF462,TCF20,DYRK1A,KCNJ6,SMG8,SCN9A,SLC39A1,CSMD2,ARID1B,IGHM,MAN1B1,ACOT4,GRIA4,AHI1,APP,SLC25A16,SPTBN2,CADM3,ANK3,CACNA1H,GMPPA,GRIN2A,RPS6KA2,SMAD1,BRWD1,WDR81,SOX4,VRK1,CDK13,SCAPER,TBR1,ZBTB20,TUB,ARHGEF26,B4GAT1,FRY,GRIN1,ELP4,NLGN1,LDLR,GRIA2,FRMPD4,NTRK2,ADNP,INF2,SYNJ1,LARGE1,RPS6KA3,RNF113A,GLI3,WDR37,MED17,MED25,PPP3CA,SCAF4,BRPF1,MEF2C,SON,CAMTA1,CACNA1…	71
Developmental Disorder, Organismal Injury and Abnormalities	autism or intellectual disability	Autism or intellectual disability	4.64e-07					ITPR2,CNTN4,KCNH1,ZEB2,ZNF462,TCF20,DYRK1A,KCNJ6,SMG8,SCN9A,CSMD2,ARID1B,IGHM,MAN1B1,ACOT4,GRIA4,AHI1,APP,SLC25A16,SPTBN2,ANK3,GMPPA,GRIN2A,SMAD1,BRWD1,WDR81,SOX4,VRK1,CDK13,SCAPER,TBR1,ZBTB20,ARHGEF26,B4GAT1,FRY,GRIN1,ELP4,NLGN1,LDLR,FRMPD4,ADNP,INF2,SYNJ1,LARGE1,RPS6KA3,RNF113A,GLI3,WDR37,MED17,MED25,PPP3CA,SCAF4,BRPF1,MEF2C,SON,CAMTA1,CACNA1G,CCDC82,TAOK2,COL11A2,GTF2H5,PRICKLE1,PRKCG	63
Developmental Disorder, Organismal Injury and Abnormalities	syndromic developmental disorder with congenital malformation	Syndromic developmental disorder with congenital malformation	0.00046					ZBTB20,LARGE1,KCNH1,APP,MED17,MED25,PPP3CA,B4GAT1,BRPF1,SON,KCNJ6,LDLR,SCN9A,ARID1B,MAN1B1,SOX4	16
Developmental Disorder, Organismal Injury and Abnormalities	ciliopathy	Ciliopathy	0.000595					CDHR1,SCAPER,CCNO,RSPH3,AHI1,DNAH8,SRGAP1,TUBB4B,CBY1,CFAP298,TSPOAP1,DNAH5,B9D2,PRKAR1B,BRWD1,CCDC28B,TOGARAM1	17
Developmental Disorder, Organismal Injury and Abnormalities	hypoplasia	Hypoplasia	0.000932		-0.188		0.016	INTU,RIC8A,FRAS1,ITGAV,TBR1,NEDD9,LHX2,CCDC134,B4GALT1,NBAS,FGFRL1,STAT3,LDLR,XPA,ARID1B,IGHM,GFRA1,RPS6KA3,FGF10,AHI1,TGFB2,GLI3,Nrg1,APP,PPP3CA,LIN9,SRGAP1,MEF2C,CBY1,CTNNBIP1,POLE,SOX9,MRPS16,TAB1,GREB1L,DONSON,SOX4,RUNX2,VRK1,CDK13	40
Developmental Disorder, Organismal Injury and Abnormalities	dysgenesis	Dysgenesis	0.00171		-0.199		0.005	INTU,RIC8A,FRAS1,ITGAV,TBR1,NEDD9,ZEB2,LHX2,CCDC134,B4GALT1,NBAS,FGFRL1,STAT3,LARS2,LDLR,XPA,ARID1B,IGHM,GFRA1,RPS6KA3,FGF10,AHI1,TGFB2,GLI3,Nrg1,APP,PPP3CA,LIN9,SRGAP1,MEF2C,CBY1,MAP3K1,CTNNBIP1,POLE,SOX9,MRPS16,TAB1,GREB1L,DONSON,SOX4,RUNX2,VRK1,CDK13	43
DNA Replication, Recombination, and Repair	chromosomal aberration	Chromosomal aberration	2.28e-07					KLF13,CXCL12,SNTB2,IFNGR2,DYRK1A,GABPA,KCNJ6,ETS2,LIG4,MAPT,NTRK2,MRPS6,SYNJ1,NRIP1,PAXBP1,ITSN1,TIAM1,APP,URB1,SON,RMND5B,TTC3,SLF2,GRIN2A,STMN2,BRWD1,COL11A2,DOP1B,THRB,PFKL	30
DNA Replication, Recombination, and Repair, Developmental Disorder, Hereditary Disorder, Organismal Injury and Abnormalities	Down syndrome	Down syndrome	8.41e-14					KLF13,CXCL12,SNTB2,IFNGR2,DYRK1A,GABPA,KCNJ6,ETS2,MAPT,NTRK2,MRPS6,SYNJ1,NRIP1,PAXBP1,ITSN1,TIAM1,APP,URB1,SON,TTC3,GRIN2A,STMN2,BRWD1,COL11A2,DOP1B,THRB,PFKL	27
Embryonic Development, Nervous System Development and Function, Organ Development, Organismal Development, Tissue Development	formation	Formation of brain	1.32e-08		-0.827		-0.939	NCOR2,ST8SIA1,NR4A3,ZEB2,LHX2,EFNA5,MID1,TCF20,CRTAC1,XPA,GRM1,NEUROD2,FGF10,AHI1,WDR89,APP,ANK3,TAMALIN,GPR158,SLIT2,DNAH5,SMAD1,AIFM1,SOX4,THRB,CXCL12,YWHAQ,TBR1,ZBTB20,CCDC134,ATP5PF,GRIN1,AKTIP,FGFRL1,POU3F2,Pde4d,MAPT,NTRK2,ADCYAP1R1,MAPK3,SUN1,LARGE1,DBI,GLI3,WDR37,PPP3CA,EPHA7,SMAD9,RHOA,CNTN1,PHACTR1,CTNNBIP1,RFX4,PRICKLE1,RNF112	55
Embryonic Development, Nervous System Development and Function, Organ Development, Organismal Development, Tissue Development	formation	Formation of telencephalon	2e-06					NCOR2,TBR1,ZBTB20,DBI,GLI3,ZEB2,LHX2,WDR37,WDR89,EFNA5,PPP3CA,POU3F2,CRTAC1,SLIT2,DNAH5,CTNNBIP1,NEUROD2,RFX4,ADCYAP1R1,MAPK3	20
Embryonic Development, Nervous System Development and Function, Organ Development, Organismal Development, Tissue Development	formation	Formation of forebrain	2.61e-05					NCOR2,TBR1,ZBTB20,ZEB2,LHX2,EFNA5,GRIN1,AKTIP,FGFRL1,POU3F2,CRTAC1,NEUROD2,ADCYAP1R1,MAPK3,DBI,GLI3,WDR37,WDR89,APP,PPP3CA,SLIT2,DNAH5,CTNNBIP1,RFX4	24
Embryonic Development, Nervous System Development and Function, Organ Development, Organismal Development, Tissue Development	development	Development of cerebral cortex	0.000115		-1		-1.05	TBR1,ZBTB20,LARGE1,NR4A3,GLI3,ZEB2,LHX2,APP,GRIN1,RHOA,TAMALIN,POU3F2,Pde4d,PHACTR1,MAPT,GRM1,NTRK2,NEUROD2,ADCYAP1R1	19
Embryonic Development, Nervous System Development and Function, Organ Development, Organismal Development, Tissue Development	formation	Formation of rhombencephalon	0.000143		1.109		1.011	CXCL12,SUN1,TBR1,FGF10,AHI1,GLI3,MID1,SMAD9,POU3F2,CNTN1,XPA,SMAD1,NTRK2,NEUROD2,SOX4,THRB	16
Embryonic Development, Nervous System Development and Function, Organ Development, Organismal Development, Tissue Development	development	Development of cerebral hemisphere	0.000245					DNAH5,TBR1,ZBTB20,DBI,ZEB2,WDR37,WDR89,NEUROD2,ADCYAP1R1,MAPK3	10
Embryonic Development, Nervous System Development and Function, Organ Development, Organismal Development, Tissue Development	formation	Formation of cerebellum	0.000361		1.109		1.013	CXCL12,SUN1,FGF10,AHI1,GLI3,MID1,POU3F2,CNTN1,XPA,NTRK2,NEUROD2,SOX4,THRB	13
Embryonic Development, Nervous System Development and Function, Organ Development, Organismal Development, Tissue Development	formation	Formation of external granular layer	0.0015					CXCL12,XPA,GLI3	3
Embryonic Development, Nervous System Development and Function, Organ Development, Organismal Development, Tissue Development	neurogenesis	Neurogenesis of brain	0.00192		-0.509		-0.562	TAMALIN,POU3F2,Pde4d,GLI3,APP,MAPT,TCF20,ANK3	8
Embryonic Development, Nervous System Development and Function, Organ Development, Organismal Development, Tissue Development	formation	Formation of hippocampus	0.00547		-0.577		-0.616	TAMALIN,Pde4d,ZBTB20,LARGE1,NR4A3,GLI3,ZEB2,APP,MAPT,GRM1,RHOA	11
Embryonic Development, Nervous System Development and Function, Organismal Development	development	Development of central nervous system	7.58e-10		0.481		0.35	NCOR2,ST8SIA1,NR4A3,ZEB2,LHX2,EFNA5,MID1,TCF20,KLF9,LIG4,CRTAC1,XPA,GRM1,NEUROD2,TRPC4,FGF10,AHI1,Nrg1,WDR89,APP,ANK3,TAMALIN,GPR158,SLIT2,DNAH5,MGAT5B,SMAD1,SOX9,AIFM1,SOX4,THRB,CXCL12,YWHAQ,TBR1,ZBTB20,CCDC134,ATP5PF,HPCAL4,GRIN1,AKTIP,FGFRL1,POU3F2,NLGN1,Pde4d,EIF2B1,MAPT,NTRK2,ADCYAP1R1,MAPK3,STK3,SUN1,LMNB1,LARGE1,RPS6KA3,NPTX1,DBI,GLI3,WDR37,PPP3CA,EPHA7,SMAD9,RHOA,CNTN1,PHACTR1,CTNNBIP1,TE…	69
Energy Production, Lipid Metabolism, Small Molecule Biochemistry	oxidation	Oxidation of fatty acid	0.00455		0.5		0.457	SLC27A1,MAPK14,LRPPRC,C2CD5,NR4A3,CYP2J2,TYSND1,IMMT,CYB5R4,ACAD11,LIPE,SOX9,ILVBL,DGAT2,THRB,NRIP1	16
Gene Expression	transcription	Transcription of RNA	2.05e-05		1.251		1.151	PATZ1,NCOR2,MAP2K5,PML,HSPA1A/HSPA1B,NR4A3,ZNF462,HMGN1,IL16,TCF20,CEBPZ,IFNAR1,DYRK1A,KLF9,GPATCH3,ELL2,ARID1B,PID1,NEUROD2,MATR3,MME,MTERF1,FGF10,AHI1,Nrg1,ONECUT2,MAP3K1,NR1D2,BRWD1,KLF13,TBR1,ZBTB20,KLF12,GABPA,POU3F2,Pde4d,NRIP1,APBB3,RXRB,MED25,PPP3CA,NME1,CAMTA1,LIPE,KDM4A,CENPJ,PRICKLE1,TFB1M,PAM,HDAC10,ZEB2,LHX2,HR,MOSPD1,SCAND1,Fus,STAT3,DNAJB1,LRPPRC,APP,SMAD1,SELPLG,DDN,SOX9,ZBTB21,SO…	112
Gene Expression	transcription	Transcription	6.49e-05		1.922		1.817	PATZ1,NCOR2,MAP2K5,PML,HSPA1A/HSPA1B,PICK1,NR4A3,ZNF462,HMGN1,IL16,TCF20,CEBPZ,IFNAR1,DYRK1A,KLF9,GPATCH3,ELL2,ARID1B,PID1,NEUROD2,MATR3,MME,MTERF1,FGF10,AHI1,Nrg1,ONECUT2,SLC8A2,MAP3K1,NR1D2,BRWD1,KLF13,TBR1,ZBTB20,KLF12,STC2,GABPA,ULK1,POU3F2,Pde4d,NTRK2,NRIP1,PINK1,APBB3,RXRB,MED25,PPP3CA,NME1,NHLRC1,CAMTA1,CNTN1,LIPE,KDM4A,CENPJ,PRICKLE1,TFB1M,PAM,HDAC10,ZEB2,LHX2,HR,MOSPD1,SCAND1,Fus,STAT3,D…	128
Gene Expression	expression	Expression of RNA	6.59e-05		1.783		1.692	PATZ1,NCOR2,MAP2K5,PML,HSPA1A/HSPA1B,PICK1,NR4A3,ZNF462,HMGN1,IL16,TCF20,CEBPZ,IFNAR1,DYRK1A,KLF9,GPATCH3,ELL2,ARID1B,PID1,NEUROD2,MATR3,MME,MTERF1,FGF10,AHI1,Nrg1,DHX33,ONECUT2,SLC8A2,MAP3K1,NR1D2,BRWD1,KLF13,TBR1,ZBTB20,KLF12,STC2,GABPA,ULK1,POU3F2,Pde4d,NTRK2,NRIP1,PINK1,EIF1AX,APBB3,PPM1L,RXRB,MED25,PPP3CA,NME1,NHLRC1,CAMTA1,CNTN1,LIPE,KDM4A,CENPJ,PRICKLE1,TFB1M,PAM,HDAC10,ZEB2,LHX2,HR,MOSPD1…	135
Gene Expression	transcription	Transcription of DNA	0.000403		1.566		1.486	PATZ1,NCOR2,MAP2K5,PAM,PML,HSPA1A/HSPA1B,HDAC10,NR4A3,ZEB2,LHX2,ZNF462,HR,HMGN1,MOSPD1,SCAND1,TCF20,CEBPZ,IFNAR1,KLF9,STAT3,GPATCH3,PID1,NEUROD2,DNAJB1,FGF10,AHI1,Nrg1,APP,ONECUT2,MAP3K1,SMAD1,NR1D2,DDN,SOX9,BRWD1,ZBTB21,SOX4,RUNX2,THRB,CDK13,KLF13,MAPK14,YWHAQ,TBR1,ZBTB20,KLF12,TAF1A,CAMK2D,ATAD2,GRIN1,TNKS,GABPA,ETS2,POU3F2,ELP4,RGMB,PLAGL1,ADNP,SCAF8,HDAC9,SFMBT1,NRIP1,MAPK3,PAXBP1,IRAK1,USP16…	91
Gene Expression	transcription termination	Transcription termination of RNA	0.000742					MTERF1,Fus	2
Gene Expression	activation	Activation of DNA endogenous promoter	0.00138		1.194		1.108	PATZ1,NCOR2,MAP2K5,PAM,HSPA1A/HSPA1B,HDAC10,NR4A3,ZEB2,LHX2,ZNF462,HMGN1,MOSPD1,TCF20,CEBPZ,KLF9,STAT3,PID1,NEUROD2,DNAJB1,FGF10,AHI1,APP,ONECUT2,MAP3K1,SMAD1,NR1D2,DDN,SOX9,BRWD1,ZBTB21,SOX4,RUNX2,THRB,CDK13,KLF13,MAPK14,TBR1,ZBTB20,KLF12,TAF1A,CAMK2D,GRIN1,TNKS,GABPA,ETS2,POU3F2,ELP4,PLAGL1,ADNP,SCAF8,HDAC9,NRIP1,MAPK3,PAXBP1,USP16,JAG1,RPS6KA3,APBB3,SERTAD1,PTPN2,GLI3,RXRB,MED17,MED25,PPP3CA,M…	73
Gene Expression	transactivation	Transactivation of RNA	0.0048		1.926		1.807	NCOR2,KLF13,PML,MAPK14,NR4A3,HR,TCF20,GABPA,ETS2,STAT3,PLAGL1,MAPT,NRIP1,MAPK3,NR2C2AP,IRAK1,ITSN1,RXRB,IGFBP5,APP,MED17,PPP3CA,NME1,MEF2C,RHOA,OSBPL1A,CBY1,SND1,SELPLG,CTNNBIP1,TAB1,RUNX2,THRB	33
Hereditary Disorder, Neurological Disease, Organismal Injury and Abnormalities	familial neurological disorder	Familial neurological disorder	2.41e-15					SEZ6,HSPA1A/HSPA1B,CNTN4,YARS2,FAM107A,HMGN1,MID1,TCF20,DYRK1A,RYR3,SCN9A,LRBA,DGKB,ARID1B,UBAC1,KCNIP2,GRM1,NEUROD2,GRIA4,SGCD,KIFC2,MATR3,SLC27A1,LRRC4C,MT-CO1,MME,AHI1,TIAM1,Nrgn,ADD3,GPR83,ONECUT2,ARPP21,RGS14,SCG2,AIFM1,AGPAT4,CPLX1,KCNC2,AIG1,DNAJA1,TBR1,ZBTB20,STARD4,EXTL3,PET100,TSR2,ATP5PO,TPD52,PTPN5,FRMPD4,NTRK2,INF2,SYNJ1,TOGARAM1,SHOC2,PINK1,TMEM63C,RASA2,FRRS1L,WDR37,MED25,PPP3CA,SC…	176
Hereditary Disorder, Neurological Disease, Organismal Injury and Abnormalities	familial central nervous system disease	Familial central nervous system disease	3.73e-11					SEZ6,HSPA1A/HSPA1B,FAM107A,HMGN1,MID1,DYRK1A,RYR3,SCN9A,DGKB,ARID1B,UBAC1,KCNIP2,GRM1,NEUROD2,GRIA4,SGCD,MATR3,SLC27A1,LRRC4C,MT-CO1,MME,AHI1,TIAM1,Nrgn,ADD3,GPR83,ONECUT2,ARPP21,RGS14,SCG2,AIFM1,AGPAT4,CPLX1,KCNC2,AIG1,DNAJA1,TBR1,ZBTB20,STARD4,PET100,ATP5PO,TPD52,PTPN5,FRMPD4,NTRK2,SYNJ1,TOGARAM1,PINK1,TMEM63C,FRRS1L,WDR37,MED25,PPP3CA,NME1,LIFR,NHLRC1,CAMTA1,CACNA1G,MRPS16,CCDC82,HPCA,COQ8A,PR…	140
Hereditary Disorder, Neurological Disease, Organismal Injury and Abnormalities	autosomal recessive neurological disorder	Autosomal recessive neurological disorder	1.91e-05					IFNGR2,SERAC1,YARS2,CHP1,SMG8,LARS2,TSPOAP1,SCN9A,GRM1,MAN1B1,MT-ND6,ALS2,MME,LRPPRC,SOD1,AHI1,APP,SPTBN2,DDHD1,CNTN2,ADD3,ANK3,GMPPA,GRIN2A,CPLX1,WDR81,VRK1,COQ6,SCAPER,RNF168,B4GAT1,FRY,GRIN1,NBAS,EXTL3,PET100,LDLR,IL1R1,B9D2,EIF2B1,BSCL2,CCDC28B,SYNJ1,TOGARAM1,PINK1,TMEM63C,FRRS1L,LARGE1,WDR37,MED17,MED25,NHLRC1,SEPTIN9,CACNA1G,MRPS16,HPCA,COL11A2,COQ8A,FTH1,GTF2H5,PRICKLE1,PRKCG,GLDN	63
Hereditary Disorder, Neurological Disease, Organismal Injury and Abnormalities	autosomal dominant epilepsy	Autosomal dominant epilepsy	0.000645					RYR3,SCN9A,GRIN2A,PHACTR1,APP,PPP3CA,NEUROD2,MEF2C,PRICKLE1,CACNA1H	10
Hereditary Disorder, Neurological Disease, Organismal Injury and Abnormalities	familial epilepsy	Familial epilepsy	0.000742					FRRS1L,WDR37,APP,PPP3CA,CNTN2,GRIN1,MEF2C,CACNA1H,NHLRC1,RYR3,SCN9A,GRIN2A,PHACTR1,NEUROD2,BSCL2,CPLX1,SYNJ1,KCNC2,PRICKLE1	19
Hereditary Disorder, Neurological Disease, Organismal Injury and Abnormalities	familial seizure disorder	Familial seizure disorder	0.000907					FRRS1L,WDR37,APP,MED17,PPP3CA,GRIN1,MEF2C,CNTN2,CACNA1H,NHLRC1,RYR3,SCN9A,GRIN2A,PHACTR1,NEUROD2,GRIA4,BSCL2,CPLX1,SYNJ1,KCNC2,PRICKLE1	21
Hereditary Disorder, Neurological Disease, Organismal Injury and Abnormalities	familial generalized epilepsy	Familial generalized epilepsy	0.00181					FRRS1L,SCN9A,GRIN2A,PHACTR1,NEUROD2,BSCL2,GRIN1,CPLX1,SYNJ1,KCNC2,CACNA1H	11
Hereditary Disorder, Neurological Disease, Organismal Injury and Abnormalities	cognitive impairment	Autosomal recessive cognitive impairment	0.0022					SCAPER,RNF168,LARGE1,AHI1,MED25,B4GAT1,FRY,ANK3,SMG8,GMPPA,CACNA1G,MAN1B1,GTF2H5,WDR81,VRK1,PRKCG	16
Hereditary Disorder, Neurological Disease, Organismal Injury and Abnormalities	hereditary neuropathy	Hereditary neuropathy	0.00221					ATP2B3,CHP1,NBAS,SCN9A,MAPT,INF2,BSCL2,SYNJ1,MATR3,MT-ND6,CYLD,PINK1,TMEM63C,ALS2,MT-CO1,MME,JAG1,SOD1,MED25,DDHD1,CADM3,SON,ARPP21,SEPTIN9,CACNA1G,AIFM1,VRK1	27
Hereditary Disorder, Neurological Disease, Organismal Injury and Abnormalities	purkinje cell degeneration	Purkinje cell degeneration	0.00321					TTLL5,CACNA1G,CALB1,PRKCG	4
Hereditary Disorder, Neurological Disease, Organismal Injury and Abnormalities	hereditary motor and sensory neuropathy	Hereditary motor and sensory neuropathy	0.00356					TMEM63C,ATP2B3,ALS2,MME,JAG1,CHP1,MED25,DDHD1,CADM3,SON,SCN9A,SEPTIN9,CACNA1G,AIFM1,INF2,BSCL2	16
Hereditary Disorder, Neurological Disease, Organismal Injury and Abnormalities	familial motor neuron disease	Familial motor neuron disease	0.00428					CYLD,PINK1,ALS2,SOD1,MID1,SON,GRIN2A,ARPP21,MAPT,BSCL2,SYNJ1,MATR3,MT-ND6,VRK1	14
Hereditary Disorder, Neurological Disease, Organismal Injury and Abnormalities	familial cerebellar ataxia	Familial cerebellar ataxia	0.00504					ATP2B3,MME,IFNGR2,NPTX1,CHP1,IGFBP5,SPTBN2,CAMTA1,SCN9A,CACNA1G,GRM1,AIFM1,COQ8A,WDR81,PRKCG	15
Hereditary Disorder, Neurological Disease, Organismal Injury and Abnormalities, Psychological Disorders	familial degenerative brain disorder	Familial degenerative brain disorder	0.000579					CYLD,ALS2,IFNGR2,SOD1,IGFBP5,MED17,SPTBN2,MEF2C,LDLR,ARPP21,CACNA1G,MAPT,MATR3,VRK1	14
Hereditary Disorder, Neurological Disease, Organismal Injury and Abnormalities, Psychological Disorders, Skeletal and Muscular Disorders	Huntington disease	Huntington Disease	6.76e-08					SEZ6,HSPA1A/HSPA1B,ST8SIA1,FAM107A,HMGN1,LRP1B,RYR3,SCN9A,XPA,DGKB,DIRAS2,UBAC1,KCNIP2,SGCD,MT-ND6,SLC27A1,LRRC4C,MT-CO1,DNAJB1,LHFPL3,Nrgn,SPTBN2,GPR83,ONECUT2,SLIT2,GRIN2A,ARPP21,RGS14,SCG2,SOX9,AIFM1,CALB1,LRRC10B,AIG1,DNAJA1,TBR1,ATP5PF,B4GAT1,B3GNT2,GRIN1,FAM117A,STARD4,EPB41,ATP5PO,LDLR,TPD52,GNG3,PCP4,PTPN5,NTRK2,A330023F24Rik,SYNJ1,SYNPR,PPP3CA,NME1,LIFR,PHACTR1,HPCA,DONSON,RFX4,PRKCG	61
Hereditary Disorder, Neurological Disease, Organismal Injury and Abnormalities, Psychological Disorders, Skeletal and Muscular Disorders	amyotrophic lateral sclerosis type 21	Amyotrophic lateral sclerosis type 21	0.000742					SOD1,MATR3	2
Hereditary Disorder, Neurological Disease, Organismal Injury and Abnormalities, Psychological Disorders, Skeletal and Muscular Disorders	early onset Parkinson disease 6	Early onset Parkinson disease 6	0.00429					PINK1,MT-ND6	2
Hereditary Disorder, Organismal Injury and Abnormalities, Psychological Disorders	familial psychiatric disease	Familial psychiatric disease	4.92e-09					SEZ6,HSPA1A/HSPA1B,ST8SIA1,IFNGR2,FAM107A,HMGN1,LRP1B,RYR3,SCN9A,XPA,DGKB,DIRAS2,UBAC1,KCNIP2,SGCD,MATR3,MT-ND6,SLC27A1,LRRC4C,CYLD,ALS2,MT-CO1,DNAJB1,SOD1,LHFPL3,IGFBP5,APP,Nrgn,SPTBN2,DDHD1,ADD3,RBM12,GPR83,ONECUT2,SLIT2,GRIN2A,ARPP21,RGS14,SCG2,SOX9,AIFM1,CALB1,SLITRK1,LRRC10B,AIG1,VRK1,DNAJA1,TBR1,ATP5PF,B4GAT1,B3GNT2,GRIN1,FAM117A,STARD4,SYN2,TSR2,EPB41,ATP5PO,NLGN1,LDLR,TPD52,GNG3,GRIA2,EIF…	87
Lipid Metabolism, Molecular Transport, Small Molecule Biochemistry	concentration	Concentration of cholesterol ester	0.00342		1.154		1.138	LDLR,CHP1,LIPE,APP,BSCL2,STARD4	6
Lipid Metabolism, Small Molecule Biochemistry	phosphorylation	Phosphorylation of lipid	0.000914					DGKB,PIK3C2B,SYNJ2,DGKZ,DGKE,SYNJ1	6
Lipid Metabolism, Small Molecule Biochemistry	synthesis	Synthesis of glycosphingolipid	0.00175		-0.391		-0.471	SLC27A1,ABCB10,ST8SIA1,LARGE1,APP,ST6GALNAC5,B4GALT1	7
Lipid Metabolism, Small Molecule Biochemistry	metabolism	Metabolism of phospholipid	0.00377		0.537		0.465	SLC27A1,PLCD4,CHP1,DBI,PIK3C2B,DGKE,PGAP4,PLA2G3,RHOA,LDLR,DGKB,PITPNM2,AGAP2,LIPE,SYNJ2,DGKZ,AGPAT4,BSCL2,CHPT1,SYNJ1,THRB	21
Lipid Metabolism, Small Molecule Biochemistry	synthesis	Synthesis of ganglioside GD3	0.00429					ST8SIA1,APP	2
Lipid Metabolism, Small Molecule Biochemistry	synthesis	Synthesis of lipid	0.00449		-1.656		-1.786	GRB10,ATP2B3,AKR1B1,ST8SIA1,NR4A3,CHP1,STC1,IL16,DGKB,IGHM,SYNJ2,GRM1,DGAT2,SLC27A1,ABCB10,SOD1,Nrg1,PIK3C2B,APP,PGAP4,OPRL1,CACNA1H,RPTOR,MAP3K1,CALB1,AGPAT4,CHPT1,RUNX2,THRB,CXCL12,MAPK14,ZBTB20,ATP5PF,DGKE,ORAI2,STARD4,B4GALT1,LDLR,DGKZ,BSCL2,SYNJ1,MAPK3,LARGE1,PPM1L,DBI,ST6GALNAC5,PLA2G3,RHOA,OSBPL1A,PEX5L,PITPNM2,LIPE	52
Metabolic Disease, Neurological Disease, Organismal Injury and Abnormalities, Psychological Disorders	mild-to-moderate Alzheimer disease	Mild-to-moderate Alzheimer disease	0.00187					GRIN2A,APP,MAPT,MAPK3	4
Molecular Transport	transport	Transport of molecule	2.06e-07		0		-0.152	PML,FRAS1,PICK1,C2CD5,NEDD9,NR4A3,GUK1,SLC5A3,RYR3,ELL2,SCN9A,SLC39A1,IGHM,PID1,KCNIP2,GRM1,SLC27A1,MT-CO1,ABCB10,KIF17,AHI1,SLC8A2,RGS14,SCG2,CPLX1,KCNC2,CXCL12,DNAJA1,ATP6V0E2,OSBPL5,PCDHGA3,STARD4,B4GALT1,TPD52,ARRDC4,PTPN5,DGKZ,NTRK2,SYNJ1,PINK1,TMEM63C,STK3,APBB3,NPY2R,WDR37,RXRB,PPP3CA,OSBPL1A,SLC41A2,STYX,CNTN1,SEPTIN9,LIPE,CACNA1G,SLC35B4,FTH1,PRICKLE1,PRKCG,GRB10,PAM,ATP2B3,ITPR2,ITGAV,C…	116
Molecular Transport	transport	Transport of metal	4.25e-05		-1.336		-1.393	CXCL12,KCNH4,ITPR2,ITGAV,NEDD9,CHP1,KCNH1,CAMK2D,ABCC8,GRIN1,KCNJ6,RYR3,TSPOAP1,SCN9A,SLC39A1,ANKRD9,KCNIP2,MAPT,PINK1,TRPC4,ABCB10,LARGE1,SOD1,WDR37,APP,PPP3CA,ANK3,CACNA1H,SLC41A2,SLC8A2,CNTN1,GRIN2A,CACNA1G,CALB1,FTH1,KCNC2	36
Molecular Transport	transport	Transport of inorganic cation	9.1e-05		-1.276		-1.364	CXCL12,KCNH4,ITPR2,ITGAV,ATP6V0E2,CHP1,KCNH1,CAMK2D,ABCC8,GRIN1,KCNJ6,RYR3,TSPOAP1,SCN9A,SLC39A1,KCNIP2,TRPC4,MT-CO1,LARGE1,WDR37,PPP3CA,ANK3,CACNA1H,SLC41A2,SLC8A2,CNTN1,GRIN2A,CACNA1G,CALB1,FTH1,KCNC2	31
Molecular Transport	transport	Transport of metal ion	0.000104		-1.276		-1.362	CXCL12,KCNH4,ITPR2,ITGAV,CHP1,KCNH1,CAMK2D,ABCC8,GRIN1,KCNJ6,RYR3,TSPOAP1,SCN9A,SLC39A1,KCNIP2,TRPC4,LARGE1,WDR37,PPP3CA,ANK3,CACNA1H,SLC41A2,SLC8A2,CNTN1,GRIN2A,CACNA1G,CALB1,FTH1,KCNC2	29
Molecular Transport	transport	Transport of cation	0.000268		-1.276		-1.366	CXCL12,KCNH4,ITPR2,ITGAV,ATP6V0E2,CHP1,KCNH1,CAMK2D,ABCC8,GRIN1,KCNJ6,RYR3,TSPOAP1,SCN9A,SLC39A1,KCNIP2,TRPC4,TMEM63C,MT-CO1,LARGE1,WDR37,PPP3CA,ANK3,CACNA1H,SLC41A2,SLC8A2,CNTN1,GRIN2A,CACNA1G,CALB1,FTH1,KCNC2	32
Molecular Transport	transport	Transport of divalent cations	0.000294		-1.091		-1.147	CXCL12,TRPC4,ITPR2,ITGAV,CAMK2D,WDR37,PPP3CA,GRIN1,CACNA1H,SLC41A2,RYR3,SLC8A2,TSPOAP1,GRIN2A,SLC39A1,CACNA1G,CALB1	17
Molecular Transport	transport	Transport of ion	0.00226		-1.276		-1.354	CXCL12,KCNH4,ATP2B3,ITPR2,ITGAV,ATP6V0E2,CHP1,KCNH1,CAMK2D,ABCC8,STC1,GRIN1,KCNJ6,RYR3,TSPOAP1,SCN9A,CYB5R4,SLC39A1,KCNIP2,SLC37A4,TRPC4,TMEM63C,MT-CO1,LARGE1,WDR37,PPP3CA,ANK3,CACNA1H,SLC41A2,SLC8A2,CNTN1,GRIN2A,CACNA1G,CALB1,FTH1,KCNC2	36
Molecular Transport	transmembrane transport	Transmembrane transport of cation	0.00453					TRPC4,MT-CO1,ITGAV,ATP6V0E2,LARGE1,CHP1,KCNH1,GRIN1,SLC8A2,TSPOAP1,SCN9A,GRIN2A,SLC39A1,CACNA1G,KCNC2	15
Molecular Transport	export	Export of metal	0.00489		0.896		0.836	CXCL12,SLC8A2,WDR37,APP,MAPT,FTH1	6
Molecular Transport, Protein Synthesis, Protein Trafficking	localization	Localization of protein	9.43e-06		-0.971		-1.024	PML,ITGAV,C2CD5,CACNG3,FRMD6,MID1,SLC5A3,STAT3,XPA,LRBA,PID1,Pakap,SGCD,ALS2,KIF17,AHI1,TGFB2,TIAM1,CADM3,TSPAN18,CNTN2,ANK3,SLF2,GPR158,SOX9,DOC2B,VRK1,RFTN1,DNAJA1,ABHD17B,RNF168,TUB,NMT1,TNKS,AKTIP,ULK1,NLGN1,LDLR,CUTA,MAPT,LAMTOR4,TIAM2,IRAK1,ITSN1,PACSIN2,LARGE1,RABGAP1L,CBY1,NHLRC1,CCT8,AGAP2,POLR1A	52
Molecular Transport, Small Molecule Biochemistry	release	Release of catecholamine	0.00121		-0.169		-0.187	PINK1,GRIN2A,RPS6KA3,KCNH1,APP,NTRK2,GRIN1,SYN2,SYN3,PRKCG	10
Nervous System Development and Function	morphology	Morphology of nervous system	2.34e-13					PATZ1,NCOR2,SEZ6,CNTN4,RGS11,EFNA5,MID1,DYRK1A,SLC5A3,LRBA,ARID1B,NEUROD2,VEZT,MME,FGF10,AHI1,TIAM1,Nrg1,LGI2,CAMKK1,MAP3K1,AIFM1,CXCL12,TBR1,ZBTB20,FGFRL1,POU3F2,FRMPD4,NTRK2,PINK1,SUN1,ITSN1,NPY2R,PPP3CA,LIFR,NHLRC1,CNTN1,MRPS16,COQ8A,TFB1M,PRKCG,LHX2,STC1,LIG4,STAT3,CRTAC1,XPA,Diaph2,MT-ND6,ALS2,Dlx1as,GFRA1,SOD1,CYP2J2,TGFB2,APP,SPTBN2,OPRL1,CNTN2,CADM4,ANK3,GMPPA,RPTOR,SMAD1,CALB1,WDR81,SOX4…	99
Nervous System Development and Function	development	Sensory system development	5.94e-05		0.692		0.614	GET1,TUB,RGS11,LHX2,CHRDL1,STC1,AKTIP,STAT3,LDLR,IL1R1,XPA,Miat,MAPT,NTRK2,NEUROD2,OGN,CDHR1,JAG1,GFRA1,SOD1,CYP2J2,FGF10,AHI1,TGFB2,GLI3,Nrg1,RXRB,APP,PLA2G3,TENM2,RHOA,SLIT2,MAP3K1,SOX9,ITGA4,SOX4,LUM,THRB,LFNG,TFB1M,PRKCG	41
Nervous System Development and Function	electrophysiology	Electrophysiology of nervous system	0.000338					PINK1,IL1R1,CALB1,GRIA4,COQ8A,GCLM,KCNC2,SLC5A3	8
Nervous System Development and Function	brain wave	Brain wave	0.00149					IL1R1,GNG3,CACNA1G,KCNC2,SYN2,SYN3	6
Nervous System Development and Function	neurogenesis	Neurogenesis of nervous system	0.00177		-0.528		-0.592	MAP2K5,TAMALIN,POU3F2,Pde4d,GLI3,APP,MAPT,TCF20,ANK3	9
Nervous System Development and Function	neuroprotection	Neuroprotection of cerebral cortex cells	0.00321		-1.925		-1.975	STAT3,APP,ADNP,LRP1B	4
Nervous System Development and Function	nociception	Nociception	0.00347		-1.528		-1.541	CXCL12,MME,OPRL1,GRIN1,Crip2,CACNA1H,SCN9A,GRIN2A,PRKAR1B,FRMPD4,GRM1,GRIA4,MAPK3	13
Nervous System Development and Function	neuroprotection	Neuroprotection of brain	0.00354		-1.925		-1.979	STAT3,APP,ADNP,LRP1B,ANK3	5
Nervous System Development and Function	protection	Protection of cortical neurons	0.00369					APP,ADNP,LRP1B	3
Nervous System Development and Function	sensation	Sensation	0.00498		-0.563		-0.616	CXCL12,GET1,TMEM150C,MME,LARGE1,TUB,SOD1,OPRL1,GRIN1,MEF2C,Crip2,CACNA1H,SCN9A,GRIN2A,PRKAR1B,FRMPD4,GRM1,COL11A2,GRIA4,THRB,MAPK3,USP53	22
Nervous System Development and Function, Neurological Disease, Organ Morphology, Organismal Development, Organismal Injury and Abnormalities	abnormal morphology	Abnormal morphology of brain	1.06e-07					PATZ1,NCOR2,CXCL12,TBR1,LHX2,CCDC134,EFNA5,MID1,GRIN1,DYRK1A,SYN2,LIG4,FGFRL1,POU3F2,CRTAC1,LDLR,XPA,GRIA2,PCP4,MAPT,NTRK2,Diaph2,KALRN,ALS2,SUN1,LMNB1,JAG1,RPS6KA3,AHI1,NPY2R,GLI3,APP,EPHA7,TENM2,ANK3,GMPPA,CNTN1,SMAD1,MRPS16,CALB1,COQ8A,IDS,GCLM	43
Nervous System Development and Function, Neurological Disease, Organ Morphology, Organismal Development, Organismal Injury and Abnormalities	abnormal morphology	Abnormal morphology of cerebellar cortex	0.000362					CXCL12,ALS2,SUN1,CNTN1,XPA,AHI1,GLI3,CALB1,COQ8A,MID1,ANK3	11
Nervous System Development and Function, Neurological Disease, Organ Morphology, Organismal Development, Organismal Injury and Abnormalities	abnormal morphology	Abnormal morphology of forebrain	0.00109					PATZ1,NCOR2,TBR1,RPS6KA3,LHX2,APP,EFNA5,TENM2,DYRK1A,LIG4,POU3F2,CRTAC1,SMAD1,MRPS16,PCP4,NTRK2,GCLM,Diaph2	18
Nervous System Development and Function, Neurological Disease, Organ Morphology, Organismal Development, Organismal Injury and Abnormalities	abnormal morphology	Abnormal morphology of tectum mesencephali	0.00124					GLI3,MID1,TENM2,DYRK1A	4
Nervous System Development and Function, Neurological Disease, Organ Morphology, Organismal Development, Organismal Injury and Abnormalities	abnormal morphology	Abnormal morphology of rhombencephalon	0.00233					PATZ1,CXCL12,ALS2,SUN1,AHI1,GLI3,MID1,ANK3,CNTN1,LDLR,XPA,SMAD1,CALB1,COQ8A	14
Nervous System Development and Function, Neurological Disease, Organ Morphology, Organismal Development, Organismal Injury and Abnormalities	abnormal morphology	Abnormal morphology of cerebrum	0.00365					LMNB1,TBR1,RPS6KA3,LHX2,APP,TENM2,DYRK1A,LIG4,POU3F2,GMPPA,LDLR,GRIA2,MRPS16,PCP4,NTRK2,GCLM,Diaph2,KALRN	18
Nervous System Development and Function, Neurological Disease, Organ Morphology, Organismal Development, Organismal Injury and Abnormalities	abnormal morphology	Abnormal morphology of telencephalon	0.00428					NCOR2,TBR1,RPS6KA3,LHX2,APP,TENM2,LIG4,POU3F2,CRTAC1,MRPS16,PCP4,NTRK2,GCLM,Diaph2	14
Nervous System Development and Function, Neurological Disease, Organismal Development, Organismal Injury and Abnormalities	abnormal morphology	Abnormal morphology of central nervous system	1.27e-07					PATZ1,NCOR2,CXCL12,TBR1,LHX2,CCDC134,EFNA5,MID1,GRIN1,DYRK1A,SYN2,LIG4,FGFRL1,POU3F2,CRTAC1,LDLR,XPA,GRIA2,PCP4,MAPT,NTRK2,Diaph2,KALRN,ALS2,SUN1,LMNB1,JAG1,GFRA1,RPS6KA3,AHI1,NPY2R,GLI3,Nrg1,APP,EPHA7,TENM2,ANK3,GMPPA,CNTN1,SMAD1,MRPS16,CALB1,COQ8A,IDS,GCLM,TFB1M	46
Nervous System Development and Function, Neurological Disease, Organismal Injury and Abnormalities	abnormal morphology	Abnormal morphology of nervous system	4.28e-09					PATZ1,NCOR2,SEZ6,CNTN4,LHX2,EFNA5,STC1,MID1,DYRK1A,LIG4,SLC5A3,STAT3,CRTAC1,XPA,NEUROD2,Diaph2,ALS2,Dlx1as,MME,GFRA1,SOD1,CYP2J2,FGF10,AHI1,TGFB2,Nrg1,LGI2,APP,CAMKK1,OPRL1,ANK3,GMPPA,MAP3K1,SMAD1,CALB1,WDR81,SOX4,THRB,CXCL12,INTU,TBR1,CCDC134,GRIN1,SYN2,FGFRL1,POU3F2,LDLR,GRIA2,PCP4,FRMPD4,MAPT,NTRK2,KALRN,MAPK3,PINK1,SUN1,LMNB1,JAG1,RPS6KA3,NPTX1,NPY2R,GLI3,PPP3CA,EPHA7,LIFR,TENM2,NHLRC1,SYNPO,…	75
Nervous System Development and Function, Organ Morphology, Organismal Development	morphology	Morphology of brain	3.92e-07					PATZ1,NCOR2,LHX2,EFNA5,MID1,DYRK1A,LIG4,CRTAC1,XPA,Diaph2,ALS2,AHI1,Nrg1,APP,SPTBN2,ANK3,GMPPA,SMAD1,AIFM1,CALB1,CXCL12,TBR1,ZBTB20,CCDC134,GRIN1,SYN2,AKTIP,FGFRL1,POU3F2,LDLR,GRIA2,PCP4,MAPT,NTRK2,KALRN,SUN1,LMNB1,JAG1,RPS6KA3,NPY2R,GLI3,PPP3CA,EPHA7,TENM2,CNTN1,MRPS16,COQ8A,IDS,GCLM	49
Nervous System Development and Function, Organ Morphology, Organismal Development	morphology	Morphology of forebrain	0.000223					PATZ1,NCOR2,LMNB1,TBR1,RPS6KA3,GLI3,Nrg1,LHX2,APP,EFNA5,TENM2,DYRK1A,LIG4,POU3F2,CRTAC1,SMAD1,MRPS16,PCP4,MAPT,NTRK2,GCLM,Diaph2	22
Nervous System Development and Function, Organ Morphology, Organismal Development	morphology	Morphology of cerebral neocortex	0.000501					POU3F2,GMPPA,GLI3,LHX2,APP	5
Nervous System Development and Function, Organ Morphology, Organismal Development	morphology	Morphology of telencephalon	0.00104					NCOR2,TBR1,RPS6KA3,GLI3,Nrg1,LHX2,APP,TENM2,LIG4,POU3F2,CRTAC1,MRPS16,PCP4,MAPT,NTRK2,GCLM,Diaph2	17
Nervous System Development and Function, Organ Morphology, Organismal Development	morphology	Morphology of cerebral cortex	0.00206					LMNB1,TBR1,ZBTB20,GLI3,LHX2,APP,EFNA5,DYRK1A,AKTIP,LIG4,POU3F2,GMPPA,LDLR,SMAD1,GRIA2,MAPT,NTRK2,Diaph2,KALRN	19
Nervous System Development and Function, Organ Morphology, Organismal Development	morphology	Morphology of rhombencephalon	0.00228					PATZ1,CXCL12,ALS2,SUN1,AHI1,GLI3,SPTBN2,MID1,ANK3,CNTN1,LDLR,XPA,SMAD1,CALB1,COQ8A	15
Nervous System Development and Function, Organ Morphology, Organismal Development	size	Size of brain	0.00364					PATZ1,LMNB1,TBR1,ZBTB20,AHI1,GLI3,Nrg1,APP,EFNA5,MID1,DYRK1A,AKTIP,MAPT,AIFM1,NTRK2	15
Nervous System Development and Function, Organ Morphology, Organismal Development	abnormal size	Abnormal size of brain	0.00429					EFNA5,DYRK1A	2
Nervous System Development and Function, Organ Morphology, Organismal Development	morphology	Morphology of cerebellum	0.00565					CXCL12,ALS2,SUN1,AHI1,GLI3,SPTBN2,MID1,ANK3,CNTN1,LDLR,XPA,CALB1,COQ8A	13
Nervous System Development and Function, Organ Morphology, Tissue Morphology	quantity	Quantity of brain cells	0.00128		-0.216		-0.276	POU3F2,ALS2,LMNB1,NPY2R,CAMK2D,CACNA1G,APP,MAPT,AIFM1,SPTBN2,ANK3	11
Nervous System Development and Function, Organ Morphology, Tissue Morphology	quantity	Quantity of hippocampal cells	0.0015					CAMK2D,APP,MAPT	3
Nervous System Development and Function, Organ Morphology, Tissue Morphology	quantity	Quantity of CA1 neuron	0.00219					APP,MAPT	2
Nervous System Development and Function, Organismal Development	morphology	Morphology of central nervous system	1.1e-07					PATZ1,NCOR2,LHX2,EFNA5,MID1,DYRK1A,LIG4,CRTAC1,XPA,Diaph2,ALS2,GFRA1,AHI1,Nrg1,APP,SPTBN2,CNTN2,ANK3,GMPPA,SMAD1,AIFM1,CALB1,CXCL12,TBR1,ZBTB20,CCDC134,GRIN1,SYN2,AKTIP,FGFRL1,POU3F2,LDLR,GRIA2,PCP4,MAPT,NTRK2,KALRN,SUN1,LMNB1,JAG1,RPS6KA3,NPY2R,GLI3,PPP3CA,EPHA7,LIFR,TENM2,RHOA,CNTN1,MRPS16,COQ8A,IDS,GCLM,TFB1M	54
Nervous System Development and Function, Tissue Morphology	morphology	Morphology of nervous tissue	2.53e-10					SEZ6,RGS11,STC1,MID1,DYRK1A,SLC5A3,STAT3,XPA,LRBA,ARID1B,NEUROD2,VEZT,MT-ND6,ALS2,Dlx1as,MME,GFRA1,SOD1,CYP2J2,AHI1,TIAM1,Nrg1,LGI2,APP,CAMKK1,OPRL1,CNTN2,CADM4,RPTOR,MAP3K1,SMAD1,CALB1,WDR81,SOX4,THRB,CXCL12,INTU,TBR1,GRIN1,SYN2,POU3F2,LDLR,RGMB,PLAGL1,FRMPD4,MAPT,NTRK2,ADNP,TIAM2,KALRN,ADCYAP1R1,MAPK3,PINK1,SUN1,ITSN1,LMNB1,RPS6KA3,NPTX1,NPY2R,PPP3CA,EPHA7,LIFR,RHOA,NHLRC1,SYNPO,CNTN1,AGAP2,CTN…	73
Nervous System Development and Function, Tissue Morphology	quantity	Quantity of neurons	4.29e-09		-0.303		-0.424	PCDHGA1,Fus,PCDHGB2,DYRK1A,PCDHGA2,ARID1B,PRKAR1B,Miat,NEUROD2,MT-ND6,CYLD,ALS2,GFRA1,SOD1,TGFB2,Nrg1,APP,SPTBN2,CNTN2,ANK3,RPTOR,RGS14,SOX9,AIFM1,THRB,LFNG,CXCL12,TBR1,TUB,PCDHGA3,CAMK2D,GRIN1,SYN2,NLGN1,IL1R1,RGMB,MAPT,NTRK2,TIAM2,KALRN,LMNB1,JAG1,NPTX1,PCDHGA9,EPHA7,LIFR,RHOA,PCDHGB6,Stmp1,CACNA1G,FTH1	51
Nervous System Development and Function, Tissue Morphology	density	Density of neurons	4.91e-06		-0.725		-0.819	PINK1,TRPC4,FAM107A,TIAM1,Nrg1,APP,SPTBN2,GRIN1,MEF2C,TRIM3,DYRK1A,RHOA,ARID1B,ADAP1,MAPT,NTRK2,SFMBT1,SLITRK1,KALRN,MAPK3	20
Nervous System Development and Function, Tissue Morphology	quantity	Quantity of central nervous system cells	0.000237		1.019		0.954	ALS2,LMNB1,SOD1,NPY2R,CAMK2D,APP,SPTBN2,LIFR,ANK3,POU3F2,SOX9,CACNA1G,PRKAR1B,MAPT,AIFM1	15
Nervous System Development and Function, Tissue Morphology	quantity	Quantity of motor neurons	0.000358		1		0.945	ALS2,GFRA1,SOD1,Nrg1,SOX9,MAPT,NTRK2,LIFR,Fus	9
Neurological Disease, Organismal Injury and Abnormalities	movement disorder	Movement Disorders	1.59e-14		-0.638		-0.466	MAP2K5,SEZ6,HSPA1A/HSPA1B,FAM107A,HMGN1,IFNAR1,RYR3,SCN9A,DGKB,UBAC1,KCNIP2,GRM1,GRIA4,SGCD,SLC27A1,LRRC4C,MT-CO1,MME,Nrg1,LGI2,Nrgn,ADD3,GPR83,ONECUT2,ARPP21,RGS14,SCG2,AIFM1,CPLX1,KCNC2,AIG1,DNAJA1,TBR1,PDE4B,STARD4,FGFRL1,ATP5PO,TPD52,PTPN5,DGKZ,NTRK2,PCDH8,INF2,SYNJ1,PINK1,SUN1,FRRS1L,PPP3CA,NME1,LIFR,NHLRC1,CAMTA1,CNTN1,CACNA1G,HPCA,COQ8A,FTH1,PRICKLE1,PRKCG,AGL,ATP2B3,ST8SIA1,IFNGR2,CHP1,LR…	125
Neurological Disease, Organismal Injury and Abnormalities	seizures	Seizures	8.7e-10		0.275		0.413	SEZ6,HSPA1A/HSPA1B,ST8SIA1,SNTB2,NR4A3,ABCC8,TRIM3,KCNJ6,ELL2,SCN9A,KCNIP2,NUDT11,GRM1,NEUROD2,GRIA4,MT-ND6,DNAJB1,GFRA1,APP,CAMKK1,SPTBN2,CNTN2,ANK3,CACNA1H,TAMALIN,NCDN,GRIN2A,SCG2,CPLX1,THRB,KCNC2,WNT10A,DGKE,GRIN1,SYN2,LDLR,GNG3,GRIA2,MAPT,NTRK2,BSCL2,GRIK3,SLC37A4,SYNJ1,SYN3,FRRS1L,SERTAD1,NPY2R,MED17,PPP3CA,NHLRC1,PHACTR1,CACNA1G,COQ8A,PRICKLE1	55
Neurological Disease, Organismal Injury and Abnormalities	neurological signs	Neurological signs	2.68e-09		0.436		0.45	SEZ6,HSPA1A/HSPA1B,ST8SIA1,FAM107A,HMGN1,LRP1B,SPRED1,RYR3,SCN9A,XPA,DGKB,DIRAS2,UBAC1,KCNIP2,GRIA4,SGCD,MT-ND6,SLC27A1,LRRC4C,ALS2,MT-CO1,MME,DNAJB1,SOD1,LHFPL3,APP,Nrgn,SPTBN2,CADM4,GPR83,ONECUT2,PDXP,SLIT2,GRIN2A,ARPP21,RGS14,SCG2,SOX9,AIFM1,CALB1,SOX4,LRRC10B,AIG1,DNAJA1,TBR1,ATP5PF,B4GAT1,B3GNT2,GRIN1,FAM117A,STARD4,EPB41,ATP5PO,LDLR,TPD52,GNG3,GRIA2,PCP4,PTPN5,MAPT,NTRK2,A330023F24Rik,SYNJ1…	78
Neurological Disease, Organismal Injury and Abnormalities	neurological disorder	Early-onset neurological disorder	4.85e-09		0.599		0.744	PATZ1,SEZ6,ATP2B3,IFNGR2,SERAC1,KCNH1,LHX2,EFNA5,MID1,SPRED1,KCNJ6,RALB,RYR3,STAT3,TSPOAP1,SCN9A,XPA,ARID1B,MAN1B1,NEUROD2,SGCD,KIFC2,MT-ND6,ALS2,LRPPRC,AHI1,APP,TUBB4B,ANK3,CACNA1H,GRIN2A,AIFM1,CPLX1,WDR81,SOX4,KCNC2,VRK1,CDK13,INTU,SCAPER,RNF168,TBR1,ZBTB20,B4GAT1,GRIN1,LDLR,B9D2,MAPT,NTRK2,BSCL2,CCDC28B,SYNJ1,TOGARAM1,PINK1,FRRS1L,LARGE1,RPS6KA3,MED17,MED25,PPP3CA,EPHA7,BRPF1,MEF2C,SON,RHOA,CB…	75
Neurological Disease, Organismal Injury and Abnormalities	seizure disorder	Seizure disorder	7.43e-09		0.125		0.26	SEZ6,HSPA1A/HSPA1B,ST8SIA1,SNTB2,NR4A3,ZEB2,ABCC8,TRIM3,KCNJ6,RYR3,ELL2,SCN9A,KCNIP2,NUDT11,GRM1,NEUROD2,GRIA4,MT-ND6,DNAJB1,GFRA1,APP,CAMKK1,SPTBN2,CNTN2,ANK3,CACNA1H,TAMALIN,NCDN,GRIN2A,SMAD1,SCG2,CPLX1,THRB,KCNC2,WNT10A,DGKE,GRIN1,SYN2,ELP4,LDLR,GNG3,GRIA2,MAPT,NTRK2,BSCL2,GRIK3,SLC37A4,SYNJ1,SYN3,FRRS1L,SERTAD1,NPY2R,WDR37,MED17,PPP3CA,MEF2C,NHLRC1,PHACTR1,CACNA1G,COQ8A,PRICKLE1	61
Neurological Disease, Organismal Injury and Abnormalities	cognitive impairment	Cognitive impairment	2.27e-08		0.67		0.681	SEZ6,ITPR2,KCNH1,ZEB2,ZNF462,MID1,TCF20,DYRK1A,SPRED1,KCNJ6,SMG8,RYR3,SCN9A,ARID1B,IGHM,MAN1B1,ACOT4,GRIA4,MME,KIF17,SOD1,AHI1,APP,SLC25A16,SPTBN2,CADM4,ANK3,GMPPA,PDXP,GRIN2A,SMAD1,WDR81,SOX4,VRK1,CDK13,SCAPER,RNF168,TBR1,ZBTB20,ARHGEF26,B4GAT1,PDE4B,FRY,GRIN1,ELP4,LDLR,PCP4,FRMPD4,MAPT,ADNP,INF2,BSCL2,SYNJ1,KALRN,MAPK3,LARGE1,RPS6KA3,RNF113A,NPY2R,GLI3,WDR37,RXRB,MED17,MED25,PPP3CA,SCAF4,BRPF1,…	81
Neurological Disease, Organismal Injury and Abnormalities	epilepsy or neurodevelopmental disorder	Epilepsy or neurodevelopmental disorder	2.57e-08		-0.928		-0.898	HSPA1A/HSPA1B,CNTN4,SNTB2,NR4A3,KCNH1,ZEB2,TCF20,DYRK1A,SPRED1,SMG8,RYR3,TSPOAP1,ELL2,SCN9A,LRBA,ARID1B,NUDT11,NEUROD2,ALPK3,GRIA4,KIFC2,DNAJB1,GFRA1,TGFB2,APP,CAMKK1,SPTBN2,LTN1,CNTN2,CACNA1H,TAMALIN,GMPPA,NCDN,GRIN2A,SMAD1,SCG2,CPLX1,WDR81,SOX4,KCNC2,TBR1,ZBTB20,CAMK2D,B4GAT1,GRIN1,SYN2,EXTL3,ELP4,LDLR,GRIA2,DRG1,NTRK2,ADNP,BSCL2,SYNJ1,SHOC2,RASA2,FRRS1L,ITSN1,LARGE1,SERTAD1,GLI3,WDR37,MED25,PP…	75
Neurological Disease, Organismal Injury and Abnormalities	dyskinesia	Dyskinesia	1.11e-07					SEZ6,HSPA1A/HSPA1B,ST8SIA1,FAM107A,HMGN1,LRP1B,RYR3,SCN9A,XPA,DGKB,DIRAS2,UBAC1,KCNIP2,SGCD,MT-ND6,SLC27A1,LRRC4C,ALS2,MT-CO1,DNAJB1,LHFPL3,Nrgn,SPTBN2,GPR83,ONECUT2,SLIT2,GRIN2A,ARPP21,RGS14,SCG2,SOX9,AIFM1,CALB1,LRRC10B,AIG1,DNAJA1,TBR1,ATP5PF,B4GAT1,B3GNT2,GRIN1,FAM117A,STARD4,EPB41,ATP5PO,LDLR,TPD52,GNG3,GRIA2,PCP4,PTPN5,NTRK2,A330023F24Rik,SYNJ1,SYNPR,FRRS1L,PPP3CA,NME1,LIFR,PHACTR1,HPCA,DON…	64
Neurological Disease, Organismal Injury and Abnormalities	neurodegeneration	Neurodegeneration of brain	6.38e-07	Increased	2.429		2.516	ST8SIA1,MME,PICK1,SOD1,APP,GRIN1,KCNJ6,ETS2,ANK3,GMPPA,GRIA2,HPCA,MAPT,AIFM1,NTRK2,COQ8A,WDR81	17
Neurological Disease, Organismal Injury and Abnormalities	degeneration	Degeneration of central nervous system	1.04e-06		1.49		1.589	ST8SIA1,MME,LMNB1,PICK1,SOD1,APP,GRIN1,KCNJ6,ETS2,ANK3,GMPPA,GRIA2,PTPN5,HPCA,MAPT,AIFM1,NTRK2,COQ8A,WDR81	19
Neurological Disease, Organismal Injury and Abnormalities	degeneration	Degeneration of brain	1.1e-06		1.814		1.911	ST8SIA1,MME,PICK1,SOD1,APP,GRIN1,KCNJ6,ETS2,ANK3,GMPPA,GRIA2,PTPN5,HPCA,MAPT,AIFM1,NTRK2,COQ8A,WDR81	18
Neurological Disease, Organismal Injury and Abnormalities	neurodegeneration	Neurodegeneration of cerebral cortex	1.83e-06		1.883		1.947	GMPPA,MME,PICK1,GRIA2,SOD1,APP,HPCA,MAPT,NTRK2,GRIN1,ETS2	11
Neurological Disease, Organismal Injury and Abnormalities	degeneration	Degeneration of nervous system	2.06e-06		0.417		0.563	TTLL5,Nmnat3,ST8SIA1,PICK1,NR4A3,TUB,IFNAR1,GRIN1,KCNJ6,ETS2,RYR3,STAT3,LDLR,GRIA2,PTPN5,MAPT,NTRK2,PINK1,SUN1,MME,LMNB1,SOD1,AHI1,TGFB2,Nrg1,APP,MEF2C,ANK3,GMPPA,HPCA,AIFM1,COQ8A,WDR81,THRB,USP53	35
Neurological Disease, Organismal Injury and Abnormalities	neurodegeneration	Neurodegeneration	2.14e-06		0.778		0.931	TTLL5,Nmnat3,ST8SIA1,PICK1,NR4A3,TUB,IFNAR1,GRIN1,KCNJ6,ETS2,RYR3,STAT3,LDLR,GRIA2,PTPN5,Miat,MAPT,NTRK2,PINK1,ALS2,SUN1,MME,LMNB1,SOD1,AHI1,TGFB2,Nrg1,APP,MEF2C,ANK3,GMPPA,HPCA,AIFM1,COQ8A,WDR81,THRB,USP53	37
Neurological Disease, Organismal Injury and Abnormalities	coordination disorder	Coordination disorder	4.88e-06		-0.713		-0.556	ATP2B3,IFNGR2,CHP1,GRIN1,LIG4,SCN9A,IL1R1,XPA,MAPT,GRM1,INF2,SYNJ1,MT-ND6,SUN1,MME,NPTX1,IGFBP5,APP,SPTBN2,ANK3,CAMTA1,CNTN1,GRIN2A,CACNA1G,HSPH1,AIFM1,CALB1,COQ8A,CPLX1,WDR81,SOX4,PRKCG,GLDN	33
Neurological Disease, Organismal Injury and Abnormalities	ataxia	Ataxia	7.49e-06		-0.713		-0.557	ATP2B3,IFNGR2,CHP1,GRIN1,LIG4,SCN9A,IL1R1,XPA,MAPT,GRM1,INF2,SYNJ1,MT-ND6,SUN1,MME,NPTX1,IGFBP5,APP,SPTBN2,ANK3,CAMTA1,CNTN1,CACNA1G,HSPH1,AIFM1,CALB1,COQ8A,CPLX1,WDR81,SOX4,PRKCG,GLDN	32
Neurological Disease, Organismal Injury and Abnormalities	neurological disorder	Progressive neurological disorder	1.45e-05		1.733		1.751	HSPA1A/HSPA1B,ITPR2,ITGAV,ABCC8,IFNAR1,LRP1B,DYRK1A,KCNJ6,LIG4,RYR3,STAT3,TSPOAP1,SCN9A,LRBA,IGHM,DIRAS2,GRIA4,MATR3,MT-ND6,OGN,CYLD,PCDH11X,ALS2,MT-CO1,MME,GFRA1,SOD1,ZNF184,APP,TUBB4B,ANK3,TTC3,SLIT2,GRIN2A,ARPP21,TNXB,POLE,SOX9,ITGA4,AIFM1,CALB1,ZNF91,SOX4,KCNC2,VRK1,CCNG2,CXCL12,PIK3IP1,TUB,ATAD2,B4GAT1,PDE4B,GRIN1,SYN2,NBAS,ETS2,ULK1,LDLR,IL1R1,GRIA2,PTPN5,MAPT,NTRK2,PCDH8,BSCL2,SYNJ1,MAPK3,…	89
Neurological Disease, Organismal Injury and Abnormalities	epilepsy	Epilepsy	3.87e-05		-0.816		-0.797	HSPA1A/HSPA1B,SNTB2,NR4A3,ZEB2,GRIN1,SYN2,RYR3,ELP4,ELL2,LDLR,SCN9A,NUDT11,NTRK2,NEUROD2,BSCL2,SYNJ1,FRRS1L,DNAJB1,GFRA1,SERTAD1,WDR37,APP,CAMKK1,PPP3CA,SPTBN2,CNTN2,MEF2C,CACNA1H,NHLRC1,TAMALIN,NCDN,GRIN2A,SMAD1,PHACTR1,SCG2,CACNA1G,CPLX1,KCNC2,PRICKLE1	39
Neurological Disease, Organismal Injury and Abnormalities	generalized seizures	Generalized seizures	4.94e-05		-0.816		-0.712	FRRS1L,DGKE,GRIN1,SYN2,KCNJ6,CACNA1H,SCN9A,GRIN2A,GNG3,GRIA2,PHACTR1,CACNA1G,NEUROD2,BSCL2,CPLX1,SYNJ1,KCNC2,SYN3	18
Neurological Disease, Organismal Injury and Abnormalities	environmentally induced seizure	Environmentally induced seizure	5.05e-05		-0.447		-0.344	GNG3,COQ8A,SYN2,KCNJ6,SYN3	5
Neurological Disease, Organismal Injury and Abnormalities	tonic-clonic seizure	Tonic-clonic seizure	0.000128		-0.378		-0.268	FRRS1L,DGKE,GRIN1,SYN2,KCNJ6,SCN9A,GRIN2A,GNG3,GRIA2,PHACTR1,NEUROD2,BSCL2,CPLX1,SYNJ1,KCNC2,SYN3	16
Neurological Disease, Organismal Injury and Abnormalities	spatial memory impairment	Spatial memory impairment	0.000267					PDXP,LDLR,APP,MAPT,GRIA4,COQ8A,IDS,SPRED1,CADM4,KALRN	10
Neurological Disease, Organismal Injury and Abnormalities	abnormality	Abnormality of cerebral cortex	0.000318		1.751		1.82	MME,LMNB1,TBR1,PICK1,SOD1,LHX2,APP,GRIN1,DYRK1A,ETS2,LIG4,POU3F2,GMPPA,LDLR,GRIN2A,GRIA2,PTPN5,HPCA,MAPT,NTRK2,Diaph2,KALRN	22
Neurological Disease, Organismal Injury and Abnormalities	progressive motor neuropathy	Progressive motor neuropathy	0.000434					HSPA1A/HSPA1B,ITPR2,ITGAV,IFNAR1,KCNJ6,LIG4,RYR3,SCN9A,LRBA,DIRAS2,MATR3,MT-ND6,CYLD,ALS2,MT-CO1,GFRA1,SOD1,ZNF184,APP,TTC3,GRIN2A,ARPP21,TNXB,POLE,SOX9,ITGA4,AIFM1,ZNF91,SOX4,KCNC2,VRK1,CCNG2,CXCL12,TUB,PDE4B,GRIN1,SYN2,ETS2,ULK1,LDLR,IL1R1,PTPN5,MAPT,NTRK2,PCDH8,SYNJ1,PINK1,JAG1,DBI,GPNMB,RHOA,PEX5L,FTH1,LUM	54
Neurological Disease, Organismal Injury and Abnormalities	degenerative ataxia	Degenerative ataxia	0.000694					SCN9A,IFNGR2,CACNA1G,IGFBP5,APP,MAPT,HSPH1,SPTBN2,INF2,MT-ND6	10
Neurological Disease, Organismal Injury and Abnormalities	peripheral neuropathy	Peripheral neuropathy	0.00075					TTLL5,ATP2B3,CHP1,PDE4B,SCN9A,RGMB,MAPT,INF2,BSCL2,TMEM63C,ALS2,MT-CO1,MME,JAG1,MED25,DDHD1,CADM3,SON,GRIN2A,SEPTIN9,CACNA1G,AIFM1,SNAP47,KCNC2,VRK1	25
Neurological Disease, Organismal Injury and Abnormalities	pediatric-onset neurological disease	Pediatric-onset neurological disease	0.000834					ALS2,FRRS1L,GRIN1,MEF2C,TUBB4B,CACNA1H,STAT3,TSPOAP1,SCN9A,GRIN2A,PHACTR1,CACNA1G,NEUROD2,BSCL2,CPLX1,SYNJ1,KCNC2,VRK1,PRICKLE1	19
Neurological Disease, Organismal Injury and Abnormalities	epileptic seizure	Epileptic seizure	0.000972		-0.447		-0.418	HSPA1A/HSPA1B,DNAJB1,SNTB2,GFRA1,SERTAD1,NR4A3,CAMKK1,SPTBN2,CNTN2,GRIN1,NHLRC1,TAMALIN,NCDN,ELL2,LDLR,SCN9A,SCG2,NUDT11,SYNJ1,KCNC2,PRICKLE1	21
Neurological Disease, Organismal Injury and Abnormalities	motor neuron disease	Early-onset motor neuron disease	0.0014					PINK1,ALS2,SYNJ1,MT-ND6,VRK1	5
Neurological Disease, Organismal Injury and Abnormalities	memory deficits	Memory deficits	0.00168		0.436		0.449	MME,SOD1,APP,SPRED1,CADM4,PDXP,LDLR,MAPT,GRIA4,COQ8A,IDS,KALRN	12
Neurological Disease, Organismal Injury and Abnormalities	neurodegeneration	Neurodegeneration of hippocampus	0.00186		1.518		1.558	MME,GRIA2,APP,HPCA,MAPT,GRIN1	6
Neurological Disease, Organismal Injury and Abnormalities	neurological disorder	Neurological disorder of subiculum	0.00219					APP,MAPT	2
Neurological Disease, Organismal Injury and Abnormalities	touch abnormality	Touch abnormality	0.00282					HOMER3,GRIA2,PRKAR1B,FRMPD4,Crip2,PRKCG	6
Neurological Disease, Organismal Injury and Abnormalities	neurodegeneration	Neurodegeneration of hippocampal CA3 region	0.00283					GRIA2,APP,MAPT	3
Neurological Disease, Organismal Injury and Abnormalities	neuropathy	Early-onset neuropathy	0.00314					PINK1,ALS2,SYNJ1,MT-ND6,VRK1	5
Neurological Disease, Organismal Injury and Abnormalities	childhood epilepsy	Childhood epilepsy	0.00382					FRRS1L,GRIN1,CACNA1H,SCN9A,GRIN2A,PHACTR1,NEUROD2,BSCL2,CPLX1,SYNJ1,KCNC2,PRICKLE1	12
Neurological Disease, Organismal Injury and Abnormalities	generalized epilepsy	Generalized epilepsy	0.00382					FRRS1L,GRIN1,SYN2,CACNA1H,SCN9A,GRIN2A,PHACTR1,NEUROD2,BSCL2,CPLX1,SYNJ1,KCNC2	12
Neurological Disease, Organismal Injury and Abnormalities	epilepsy	Early-onset epilepsy	0.00394					FRRS1L,PPP3CA,GRIN1,CACNA1H,SCN9A,GRIN2A,PHACTR1,NEUROD2,BSCL2,CPLX1,SYNJ1,KCNC2,PRICKLE1	13
Neurological Disease, Organismal Injury and Abnormalities	neurodegeneration	Neurodegeneration of dentate gyrus	0.00429					APP,MAPT	2
Neurological Disease, Organismal Injury and Abnormalities	neurodegeneration	Neurodegeneration of frontal cortex	0.00429					MME,APP	2
Neurological Disease, Organismal Injury and Abnormalities	early-onset ataxia	Early-onset ataxia	0.00494					CAMTA1,ATP2B3,IFNGR2,CACNA1G,ANK3	5
Neurological Disease, Organismal Injury and Abnormalities, Psychological Disorders	disorder of basal ganglia	Disorder of basal ganglia	1.09e-07					SEZ6,HSPA1A/HSPA1B,ST8SIA1,FAM107A,LHX2,HMGN1,LRP1B,KCNJ6,RYR3,SCN9A,XPA,DGKB,DIRAS2,UBAC1,KCNIP2,SGCD,MT-ND6,SLC27A1,LRRC4C,MT-CO1,DNAJB1,GFRA1,SOD1,ZNF184,LHFPL3,APP,Nrgn,SPTBN2,TUBB4B,GPR83,ONECUT2,TTC3,SLIT2,GRIN2A,ARPP21,RGS14,SCG2,SOX9,HSPH1,AIFM1,CALB1,LRRC10B,AIG1,DNAJA1,TBR1,TUB,ATP5PF,B4GAT1,PDE4B,B3GNT2,GRIN1,FAM117A,STARD4,SYN2,EPB41,ATP5PO,LDLR,TPD52,GNG3,PCP4,PTPN5,MAPT,NTRK2,PCDH8,…	79
Neurological Disease, Organismal Injury and Abnormalities, Psychological Disorders	schizophrenia	Schizophrenia	1.06e-06					SEZ6,CXCL12,SCAPER,KLF12,GRIN1,SYN2,KCNJ6,NBAS,SYT7,POU3F2,TSPOAP1,SLC35F3,SCN9A,LRBA,EXOC6B,ARID1B,PCP4,GRM1,NTRK2,CHN2,PCDH8,GRIK3,SYN3,RPP21,BCAT1,LARGE1,NPTX1,Nrg1,RXRB,OXCT1,APP,CADM3,CACNA1H,RBM12,ANK3,SND1,GRIN2A,STMN2,PHACTR1,SCG2,TNXB,CACNA1G,PDZRN3,HSPH1,CALB1,TENM4,CPLX1	47
Neurological Disease, Organismal Injury and Abnormalities, Psychological Disorders	degenerative brain disorder	Degenerative brain disorder	2.55e-05					CCNG2,ITPR2,IFNGR2,PDE4B,GRIN1,ETS2,LIG4,RYR3,LDLR,SCN9A,GRIA2,PTPN5,MAPT,NTRK2,GRIA4,MATR3,MT-ND6,CYLD,ALS2,LMNB1,JAG1,SOD1,DBI,GPNMB,IGFBP5,APP,MED17,SPTBN2,MEF2C,TUBB4B,RHOA,TTC3,GRIN2A,ARPP21,SOX9,CACNA1G,AIFM1,ZNF91,SOX4,LUM,VRK1	41
Neurological Disease, Organismal Injury and Abnormalities, Psychological Disorders	progressive cerebral atrophy	Progressive cerebral atrophy	5.02e-05					CYLD,GRIN2A,GRIA2,PTPN5,APP,MED17,MAPT,GRIA4,MEF2C	9
Neurological Disease, Organismal Injury and Abnormalities, Psychological Disorders	cerebral atrophy	Cerebral atrophy	6.98e-05					CYLD,LMNB1,GRIN2A,GRIA2,PTPN5,APP,MED17,MAPT,GRIA4,MEF2C	10
Neurological Disease, Organismal Injury and Abnormalities, Psychological Disorders	bipolar disorder	Bipolar disorder	9.42e-05					TBR1,ATP5PF,GRIN1,SYN2,POU3F2,SCN9A,ACAD11,GRIA2,NTRK2,MMAA,SCAF8,SYN3,TIAM1,SLC25A16,PPP3CA,RABGAP1L,ADD3,ANK3,CACNA1H,GRIN2A,RPS6KA2,CACNA1G,TENM4,THRB	24
Neurological Disease, Organismal Injury and Abnormalities, Psychological Disorders	frontotemporal dementia	Frontotemporal dementia	0.000215					CYLD,GRIN2A,GRIA2,PTPN5,APP,MAPT,GRIA4,MEF2C	8
Neurological Disease, Organismal Injury and Abnormalities, Psychological Disorders	brain atrophy	Brain atrophy	0.000219					CYLD,LMNB1,SOD1,APP,MED17,MEF2C,GRIN2A,GRIA2,PTPN5,MAPT,NTRK2,GRIA4	12
Neurological Disease, Organismal Injury and Abnormalities, Psychological Disorders	frontotemporal degeneration spectrum disorder	Frontotemporal degeneration spectrum disorder	0.000266					CCNG2,ITPR2,PDE4B,GRIN1,ETS2,LIG4,RYR3,LDLR,SCN9A,GRIA2,PTPN5,MAPT,GRIA4,MATR3,CYLD,ALS2,JAG1,SOD1,DBI,GPNMB,APP,MEF2C,TUBB4B,RHOA,TTC3,GRIN2A,ARPP21,SOX9,AIFM1,ZNF91,SOX4,LUM,VRK1	33
Neurological Disease, Organismal Injury and Abnormalities, Psychological Disorders	frontotemporal lobar degeneration or amyotrophic lateral sclerosis	Frontotemporal lobar degeneration or amyotrophic lateral sclerosis	0.000631					CCNG2,ITPR2,PDE4B,GRIN1,ETS2,LIG4,RYR3,LDLR,SCN9A,GRIA2,PTPN5,MAPT,GRIA4,MATR3,CYLD,ALS2,JAG1,SOD1,DBI,GPNMB,APP,MEF2C,RHOA,GRIN2A,ARPP21,SOX9,AIFM1,ZNF91,SOX4,LUM,VRK1	31
Neurological Disease, Organismal Injury and Abnormalities, Psychological Disorders	tauopathy	Tauopathy of amygdala	0.00219					APP,MAPT	2
Neurological Disease, Organismal Injury and Abnormalities, Psychological Disorders	behavioral variant frontotemporal dementia	Behavioral variant frontotemporal dementia	0.00429					GRIA2,GRIA4	2
Neurological Disease, Organismal Injury and Abnormalities, Psychological Disorders	corticobasal syndrome	Corticobasal syndrome	0.00429					TTC3,MAPT	2
Neurological Disease, Organismal Injury and Abnormalities, Skeletal and Muscular Disorders	motor dysfunction	Motor dysfunction	0.00276		-0.586		-0.543	MT-CO1,MAPK14,SOD1,SPTBN2,GRIN1,CADM4,ADD3,ELP4,GRIN2A,STMN2,AGAP2,MAPT,DGKZ,PPIF	14
Neurological Disease, Organismal Injury and Abnormalities, Tissue Morphology	neurodegeneration	Neurodegeneration of nervous tissue	1.97e-06		0.367		0.505	TTLL5,Nmnat3,PICK1,NR4A3,TUB,IFNAR1,GRIN1,KCNJ6,ETS2,RYR3,STAT3,LDLR,GRIA2,MAPT,NTRK2,PINK1,SUN1,MME,LMNB1,SOD1,AHI1,TGFB2,APP,MEF2C,ANK3,GMPPA,HPCA,AIFM1,COQ8A,WDR81,THRB,USP53	32
Organismal Injury and Abnormalities	acute disease	Acute disease	0.00145		0.584		0.567	ZNF799,NCOR2,CMSS1,C2CD4C,PML,HSPA1A/HSPA1B,SUGP2,RTL3,CEBPZ,IFNAR1,RYR3,SCN9A,LRBA,DGKB,ARID1B,GRM1,BCAT1,GPRC5B,HLCS,PCDH11X,MT-CO1,MME,KIF17,LTN1,ADD3,PAQR9,MOAP1,DNAH5,MAP3K1,TNXB,BRWD1,AIFM1,ZNF91,RHOU,KCNC2,LFNG,CXCL12,HEATR6,ZBTB20,SPRED3,DUSP11,PCDHGA3,PDE4B,B4GALT1,EXTL3,GPR45,PTPN5,FRMPD4,NTRK2,INF2,RNF146,PINK1,RXRB,CEP126,PPP3CA,DNAH8,LIFR,OSBPL1A,KDM4A,TAOK2,SLC35B4,AGL,ITGAV,HDAC10,…	146
Organismal Injury and Abnormalities, Psychological Disorders	psychological disorder	Severe psychological disorder	2.67e-08					SEZ6,PML,PICK1,KCNJ6,STAT3,TSPOAP1,SLC35F3,PSMA7,SCN9A,LRBA,EXOC6B,ARID1B,GRM1,MMAA,CHN2,RPP21,BCAT1,TIAM1,Nrg1,OXCT1,APP,SLC25A16,CADM3,OPRL1,ADD3,RBM12,ANK3,CACNA1H,GRIN2A,STMN2,RPS6KA2,SCG2,TNXB,HSPH1,CALB1,CPLX1,THRB,CXCL12,SCAPER,TBR1,KLF12,ATP5PF,PDE4B,GRIN1,SYN2,NBAS,SYT7,POU3F2,ACAD11,GRIA2,PCP4,MAPT,NTRK2,PCDH8,SCAF8,GRIK3,SYN3,LARGE1,NPTX1,RXRB,PPP3CA,RABGAP1L,SND1,PHACTR1,CACNA1G,PDZRN…	67
Organismal Injury and Abnormalities, Psychological Disorders	schizophrenia spectrum disorder	Schizophrenia spectrum disorder	5.18e-08					SEZ6,PML,CNTN4,KCNJ6,TSPOAP1,SLC35F3,SCN9A,LRBA,EXOC6B,CSMD2,ARID1B,GRM1,CHN2,RPP21,BCAT1,Nrg1,OXCT1,APP,CADM3,RBM12,ANK3,CACNA1H,GRIN2A,STMN2,SCG2,TNXB,BRWD1,HSPH1,CALB1,CPLX1,CXCL12,SCAPER,TBR1,KLF12,GRIN1,SYN2,NBAS,SYT7,POU3F2,NLGN1,PCP4,NTRK2,PCDH8,GRIK3,SYN3,LARGE1,NPTX1,RXRB,SND1,PHACTR1,CACNA1G,PDZRN3,TAOK2,TENM4	54
Organismal Injury and Abnormalities, Psychological Disorders	schizophrenia or schizoaffective disorder	Schizophrenia or schizoaffective disorder	5.53e-07					SEZ6,PML,KCNJ6,TSPOAP1,SLC35F3,SCN9A,LRBA,EXOC6B,ARID1B,GRM1,CHN2,RPP21,BCAT1,Nrg1,OXCT1,APP,CADM3,RBM12,ANK3,CACNA1H,GRIN2A,STMN2,SCG2,TNXB,HSPH1,CALB1,CPLX1,CXCL12,SCAPER,KLF12,GRIN1,SYN2,NBAS,SYT7,POU3F2,PCP4,NTRK2,PCDH8,GRIK3,SYN3,LARGE1,NPTX1,RXRB,SND1,PHACTR1,CACNA1G,PDZRN3,TENM4	48
Organismal Injury and Abnormalities, Psychological Disorders	major affective disorder	Major affective disorder	0.000612					TBR1,ATP5PF,GRIN1,SYN2,POU3F2,STAT3,PSMA7,SCN9A,ACAD11,GRIA2,MAPT,NTRK2,MMAA,SCAF8,SYN3,TIAM1,SLC25A16,PPP3CA,RABGAP1L,OPRL1,ADD3,ANK3,CACNA1H,GRIN2A,RPS6KA2,CACNA1G,TENM4,CPLX1,THRB	29
Organismal Injury and Abnormalities, Psychological Disorders	mood disorder	Mood Disorders	0.000636					ITPR2,TBR1,ATP5PF,GRIN1,SYN2,POU3F2,STAT3,TSPOAP1,PSMA7,SCN9A,ACAD11,GRIA2,MAPT,NTRK2,MMAA,SCAF8,SYN3,GFRA1,TIAM1,APP,SLC25A16,PPP3CA,RABGAP1L,OPRL1,ADD3,ANK3,CACNA1H,GRIN2A,RPS6KA2,CACNA1G,TENM4,CPLX1,THRB	33
Organismal Survival	lifespan	Lifespan of organism	0.00498		-1.342		-1.388	ITPR2,SUN1,ZBTB20,LARGE1,SOD1,APP,PPP3CA,GRIN1,RHOA,STAT3,GNG3,MAPT,Meg3,HDAC9	14
Post-Translational Modification	phosphorylation	Phosphorylation of protein	9.61e-06		0.426		0.308	GRB10,CHP1,GUK1,DYRK1A,RALB,STAT3,IGHM,PRKAR1B,PID1,HUNK,GPRC5B,SRPK1,TGFB2,APP,CNTN2,CADM4,SLIT2,RPTOR,PTPN12,RPS6KA2,SMAD1,SOX9,VRK1,MAPK14,CAMK2D,SYN2,AKTIP,ULK1,OXSR1,PTPN5,NTRK2,ADNP,KALRN,SYN3,MAPK3,PINK1,IRAK1,STK3,LARGE1,PTPN2,GPNMB,EPHA7,NME1,SMAD9,NHLRC1,CNTN1,PHACTR1,LIPE,TAOK2,COQ8A,PRKCG	51
Post-Translational Modification	ubiquitination	Ubiquitination of protein	5.75e-05		-1.105		-1.143	SPSB1,DNAJA1,HSPA1A/HSPA1B,RNF168,FAM107A,CHP1,USP21,TRIM3,TNKS,ARRDC4,UBAC1,SASH1,ANKRD9,MAPT,NEUROD2,RNF146,PINK1,UBE2H,RNF113A,TSPYL5,MED17,LTN1,SH3RF3,NHLRC1,CUL5,PDZRN3,SOX4,PRICKLE1,PRKCG,RNF112	30
Tissue Development	organization	Organization of nervous tissue	2.57e-05					CDHR1,GET1,LARGE1,SOD1,APP,SPTBN2,CNTN2,ANK3,STAT3,SLC8A2,GPR158,NLGN1,MAPT,SLITRK1	14
Tissue Development	mineralization	Mineralization of extracellular matrix	0.00162	Increased	2.213		2.155	CCNG2,LDLR,TGFB2,APP,MEF2C	5
Tissue Morphology	quantity	Quantity of cells	1.77e-06		0.799		0.633	PATZ1,NCOR2,PML,SIPA1,NEDD9,NR4A3,TCF20,IFNAR1,TRIM3,DYRK1A,ARID1B,IGHM,PRKAR1B,NEUROD2,CHST2,ABCB10,MME,FGF10,Nrg1,ADD3,GPR83,ONECUT2,MGAT5B,PTPN12,RGS14,AIFM1,LFNG,KLF13,CXCL12,TBR1,ZBTB20,PCDHGA3,NMT1,PDE4B,B4GALT1,FGFRL1,ULK1,POU3F2,Pde4d,DGKZ,NTRK2,PINK1,STK3,SUN1,NPY2R,DBI,RXRB,PPP3CA,LIFR,SEPTIN9,LIPE,CUL5,CACNA1G,KDM4A,FTH1,ITPR2,ST8SIA1,ITGAV,TMUB1,KCNH1,ZEB2,LHX2,STC1,PCDHGA1,Fus,PCDHGB…	137
Carbohydrate Metabolism, Cellular Function and Maintenance	glycolysis	Glycolysis of tumor cell lines	0.00276		-0.144		-0.211	CYLD,CXCL12,ARHGAP29,ITGAV,DNAJB1,SLC2A12,TNKS,STAT3,LIPE,NTRK2,Meg3,NRIP1	12
Cell Cycle	interphase	Interphase of epidermal cells	0.00271					CCNG2,CYLD,STAT3,TERF1	4
Cell Cycle	aneuploidization	Aneuploidization of breast cell lines	0.00429					SEPTIN9,MAPT	2
Cell Cycle, Connective Tissue Development and Function	cell cycle progression	Cell cycle progression of fibroblast cell lines	0.00474		1		1.009	SND1,PINK1,PTPN2,APP,DGKZ,RUNX2,THRB,RHOA	8
Cell Cycle, Embryonic Development	M phase	M phase of embryonic cell lines	0.00369					PINK1,RPS6KA2,RHOA	3
Cell Death and Survival	cell viability	Cell viability of brain cancer cell lines	0.00369					STAT3,STC1,NTRK2	3
Cell Death and Survival, Cell Morphology	loss	Loss of stem cells	0.00124					SLIT2,ST8SIA1,SOX9,IFNAR1	4
Cell Death and Survival, Cell Morphology, Nervous System Development and Function, Neurological Disease, Organismal Injury and Abnormalities, Tissue Morphology	loss	Loss of photoreceptors	0.00283					CXCL12,WDR81,THRB	3
Cell Death and Survival, Embryonic Development, Organismal Injury and Abnormalities	cell death	Cell death of embryonic cell lines	0.00548		-1.177		-1.223	PML,ITPR2,MAPK14,YWHAQ,ITGAV,NR4A3,IFNAR1,STAT3,MAPT,GRM1,PPP6R3,CYLD,PINK1,SUN1,ITSN1,MPG,SOD1,Nrg1,APP,PPP3CA,RHOA,MOAP1,MAP3K1,DDN,AIFM1,CALB1	26
Cell Death and Survival, Organismal Injury and Abnormalities	cell death	Cell death of pheochromocytoma cell lines	4.8e-06		0.184		0.154	ZMAT3,MAPK14,DNAJB1,SOD1,APP,FAIM,CACNA1H,STAT3,IL1R1,AGAP2,MAP3K1,CACNA1G,MAPT,CALB1,ADNP	15
Cell Death and Survival, Organismal Injury and Abnormalities	apoptosis	Apoptosis of pheochromocytoma cell lines	8.96e-05		0.907		0.881	STAT3,ZMAT3,MAPK14,IL1R1,AGAP2,MAP3K1,SOD1,APP,MAPT,CALB1,FAIM	11
Cell Death and Survival, Organismal Injury and Abnormalities	apoptosis	Apoptosis of neuroblastoma cell lines	0.000299		0.806		0.815	PINK1,ALS2,HSPA1A/HSPA1B,ITSN1,DNAJB1,SOD1,IGFBP5,APP,STAT3,HPCA,MAPT,AIFM1,FTH1	13
Cell Death and Survival, Organismal Injury and Abnormalities	cell death	Cell death of germ cell tumor cell lines	0.000322		-0.849		-0.884	CXCL12,MAPK14,APP,MEF2C	4
Cell Death and Survival, Organismal Injury and Abnormalities	cell death	Cell death of neuroblastoma cell lines	0.000458		0.625		0.636	PINK1,ALS2,HSPA1A/HSPA1B,ITSN1,DNAJB1,SOD1,IGFBP5,APP,NHLRC1,STAT3,CCT8,AGAP2,HPCA,MAPT,AIFM1,NTRK2,ADNP,FTH1	18
Cell Death and Survival, Organismal Injury and Abnormalities	apoptosis	Apoptosis of tumor cell lines	0.00115		-0.147		-0.069	MAP2K5,PML,AKR1B1,HSPA1A/HSPA1B,NEDD9,NR4A3,KLF9,RASSF3,IGHM,MME,TIAM1,DHX33,ONECUT2,MOAP1,MAP3K1,AIFM1,CPLX1,CXCL12,KLF12,PDE4B,B4GALT1,FAIM,ULK1,POU3F2,HOMER3,IMMT,ATP5PO,TPD52,NTRK2,SHOC2,PINK1,STK3,ITSN1,PACSIN2,NME1,SND1,SEPTIN9,HPCA,KDM4A,FTH1,GRB10,ITPR2,ST8SIA1,ITGAV,ZEB2,STC1,LRP1B,SLC2A12,RALB,STAT3,EXOC6B,CYLD,ALS2,ZMAT3,DNAJB1,LRPPRC,SRPK1,SOD1,CYP2J2,TGFB2,IGFBP5,APP,RPTOR,SMAD1,POLE…	98
Cell Death and Survival, Organismal Injury and Abnormalities	cell death	Cell death of tumor cell lines	0.00153		-0.229		-0.148	MAP2K5,PML,AKR1B1,HSPA1A/HSPA1B,NEDD9,NR4A3,IFNAR1,KLF9,RASSF3,IGHM,MME,TIAM1,DHX33,ONECUT2,MOAP1,MAP3K1,AIFM1,CPLX1,CXCL12,KLF12,PDE4B,B4GALT1,FAIM,ULK1,POU3F2,HOMER3,IMMT,ATP5PO,TPD52,NTRK2,SHOC2,PINK1,EIF1AX,STK3,ITSN1,PACSIN2,NME1,SND1,NHLRC1,SEPTIN9,CACNA1G,HPCA,KDM4A,FTH1,GRB10,ITPR2,ST8SIA1,ITGAV,ZEB2,STC1,FRMD6,LRP1B,SLC2A12,RALB,STAT3,XPA,EXOC6B,CYLD,ALS2,ZMAT3,DNAJB1,LRPPRC,SRPK1,SOD1,C…	115
Cell Death and Survival, Organismal Injury and Abnormalities	necrosis	Necrosis of brain cancer cell lines	0.00282		-0.577		-0.582	MAP2K5,STAT3,APP,MAPT,HDAC9,CPLX1	6
Cell Death and Survival, Organismal Injury and Abnormalities	apoptosis	Apoptosis of germ cell tumor cell lines	0.00283					CXCL12,MAPK14,MEF2C	3
Cell Death and Survival, Organismal Injury and Abnormalities	cell death	Cell death of breast cancer cell lines	0.00311		-0.099		-0.075	CXCL12,PML,HSPA1A/HSPA1B,MAPK14,NEDD9,NR4A3,KLF12,FRMD6,ETS2,STAT3,HDAC9,MAPK3,SHOC2,CYLD,PINK1,RPS6KA3,MPG,SRPK1,SOD1,PTPN2,TGFB2,IGFBP5,RHOA,SND1,MOAP1,HSPH1,AIFM1,FTH1,DONSON	29
Cell Death and Survival, Organismal Injury and Abnormalities, Renal and Urological Disease	cell death	Cell death of kidney cell lines	0.00498		0.071		0.024	GRB10,PINK1,HSPA1A/HSPA1B,ITPR2,YWHAQ,ITGAV,NR4A3,SOD1,TIAM1,Nrg1,APP,RHOA,RALB,STAT3,MOAP1,MAP3K1,RGMB,DDN,MAPT,GRM1,NTRK2,CALB1	22
Cell Morphology	cell rounding	Cell rounding of tumor cell lines	0.0014		-0.179		-0.239	SIPA1,TIAM1,EFNA5,TAOK2,RHOA	5
Cell Morphology, Cellular Movement, Hair and Skin Development and Function	cell spreading	Cell spreading of keratinocytes	0.000101		0.728		0.674	STAT3,ITGAV,TIAM1,RHOA	4
Cell Morphology, Cellular Movement, Nervous System Development and Function	innervation	Innervation of Purkinje cells	0.0021					SEZ6,SEZ6L,GRIA2	3
Cell Morphology, Embryonic Development	morphology	Morphology of embryonic cell lines	0.000376					EPB41,RPTOR,LMNB1,PTPN12,OXSR1,ADNP,GABPA,RHOA	8
Cell Morphology, Embryonic Development	size	Size of embryonic cell lines	0.000607					EPB41,RPTOR,LMNB1,OXSR1,RHOA	5
Cell Morphology, Hair and Skin Development and Function	morphology	Morphology of epithelial cell lines	0.000117					HSPA1A/HSPA1B,EPB41,RPTOR,OXSR1,TGFB2,SEPTIN9,EFNA5,ADNP,RUNX2,RHOA	10
Cell Morphology, Hair and Skin Development and Function	size	Size of epithelial cell lines	0.00153					EPB41,RPTOR,OXSR1,RHOA	4
Cell Morphology, Hematological System Development and Function	polarization	Polarization of leukocyte cell lines	0.00508					CXCL12,TIAM1,ITGA4,RHOA	4
Cell Morphology, Hematological System Development and Function, Hematopoiesis	morphology	Morphology of erythroid precursor cells	0.00444					ULK1,DIDO1,EPB41,B4GALT1,RHOA	5
Cell Morphology, Inflammatory Response	size	Size of Langerhans cells	0.00219					RPTOR,RPS6KA3	2
Cell Morphology, Organ Morphology, Organismal Injury and Abnormalities, Skeletal and Muscular Disorders, Skeletal and Muscular System Development and Function, Tissue Morphology	muscular hypertrophy	Muscular hypertrophy	0.00237					MAP2K5,STK3,MAPK14,NR4A3,TIAM1,CAMK2D,PPP3CA,MEF2C,DYRK1A,RHOA,CACNA1H,STAT3,RPTOR,RPS6KA2,TAB1,DGKZ,HDAC9,CDK13	18
Cell Morphology, Organ Morphology, Skeletal and Muscular System Development and Function, Tissue Morphology	morphology	Morphology of muscle cells	0.00234					MAP2K5,MAPK14,ZBTB20,NR4A3,CAMK2D,DYRK1A,STAT3,DGKZ,SGCD,HDAC9,KALRN,ALS2,STK3,MME,TIAM1,APP,PPP3CA,MEF2C,Crip2,RHOA,CACNA1H,GMPPA,RPTOR,RPS6KA2,MAP3K1,TAB1,Meg3,LUM,CDK13	29
Cell Morphology, Organismal Injury and Abnormalities	swelling	Swelling of perikaryon	0.00429					GRIN2A,APP	2
Cell Morphology, Renal and Urological System Development and Function	size	Size of kidney cell lines	0.00187					EPB41,RPTOR,OXSR1,RHOA	4
Cell-mediated Immune Response, Cellular Movement, Hematological System Development and Function, Immune Cell Trafficking	cell movement	Cell movement of Th1 cells	0.0012		0.555		0.489	CXCL12,SELPLG,ITGA4,IL16,IFNAR1	5
Cell-mediated Immune Response, Cellular Movement, Hematological System Development and Function, Immune Cell Trafficking	cell movement	Cell movement of helper T lymphocytes	0.00532		0.365		0.3	CXCL12,STAT3,SELPLG,ITGA4,IL16,IFNAR1	6
Cell-To-Cell Signaling and Interaction	adhesion	Adhesion of connective tissue cells	0.000201		-0.621		-0.716	CXCL12,PML,ITGAV,MME,ITSN1,JAG1,APP,IPO9,RHOA,STAT3,ARHGAP24,LDLR,MAP3K1,ADNP,RUNX2,MAPK3	16
Cell-To-Cell Signaling and Interaction	adhesion	Adhesion of neuroglia	0.000322					CXCL12,RIC8A,ITGAV,APP	4
Cell-To-Cell Signaling and Interaction	deadhesion	Deadhesion of epithelial cell lines	0.000742					EFNA5,RHOA	2
Cell-To-Cell Signaling and Interaction	deadhesion	Deadhesion of kidney cell lines	0.000742					EFNA5,RHOA	2
Cell-To-Cell Signaling and Interaction	adhesion	Adhesion of breast cancer cell lines	0.00445		0.728		0.67	CXCL12,SIPA1,NET1,CYP2J2,TIAM1,GPNMB,ITGA4,RHOA	8
Cell-To-Cell Signaling and Interaction, Embryonic Development	deadhesion	Deadhesion of embryonic cell lines	0.000742					EFNA5,RHOA	2
Cell-To-Cell Signaling and Interaction, Hematological System Development and Function	binding	Binding of Th1 cells	0.00471					CXCL12,SELPLG,ITGA4	3
Cell-To-Cell Signaling and Interaction, Nervous System Development and Function	adhesion	Adhesion of radial glial cells	0.00219					CXCL12,ITGAV	2
Cellular Compromise, Organismal Injury and Abnormalities	injury	Injury of epithelial cells	0.00471					STAT3,JAG1,RGMB	3
Cellular Development	differentiation	Differentiation of neuroblastoma cell lines	0.00229		-1.165		-1.22	STAT3,IGFBP5,APP,NTRK2,SRGAP1,NME1,THRB	7
Cellular Development	differentiation	Differentiation of eye cells	0.00345		-0.447		-0.463	STAT3,SPRED3,ZEB2,SOX9,Miat,SPRED1,PRKCG	7
Cellular Development, Cellular Growth and Proliferation	cell proliferation	Cell proliferation of tumor cell lines	0.00147		0.57		0.399	PATZ1,NCOR2,MAP2K5,PML,SIPA1,NEDD9,YARS2,NR4A3,EFNA5,IL16,GUK1,IFNAR1,KLF9,RASSF3,IGHM,CHN2,BCAT1,GPRC5B,ABCB10,FGF10,TIAM1,Nrg1,PIK3C2B,SRGAP1,DHX33,ONECUT2,PTPN12,TNXB,ZSCAN18,CPLX1,RHOU,CCNG2,CXCL12,DNAJA1,OSBPL5,ZBTB20,KLF12,EXTL3,FGFRL1,ULK1,HOMER3,IMMT,ATP5PO,TPD52,NTRK2,NRIP1,RNF146,SHOC2,PINK1,STK3,RASA2,PACSIN2,NME1,SND1,CNTN1,SEPTIN9,CUL5,CACNA1G,Meg3,KDM4A,FTH1,PFKL,PRKCG,PLCD4,ITPR2,S…	145
Cellular Development, Cellular Growth and Proliferation	cell proliferation	Cell proliferation of colorectal cancer cell lines	0.00293		-0.386		-0.463	CXCL12,DNAJA1,MAPK14,HDAC10,NEDD9,YARS2,KCNH1,HERC3,EIF4H,TNKS,RALB,STAT3,EXOC6B,DIRAS2,RNF146,SHOC2,PINK1,ZMAT3,JAG1,PTPN2,TIAM1,APP,SPTBN2,PLA2G3,DHX33,RHOA,ONECUT2,RIOX2,SOX9,CUL5,SOX4,CDK13,PRKCG	33
Cellular Development, Cellular Growth and Proliferation	outgrowth	Outgrowth of carcinoma cell lines	0.00429					Nrg1,RHOA	2
Cellular Development, Cellular Growth and Proliferation, Connective Tissue Development and Function, Tissue Development	cell proliferation	Cell proliferation of fibroblasts	0.00237		-0.348		-0.432	PATZ1,GRB10,CXCL12,PML,MAPK14,HMGN1,STC1,FRMD6,IFNAR1,LIG4,STAT3,MAPK3,OGN,USP16,LMNB1,SERTAD1,SOD1,FGF10,PTPN2,TGFB2,MED25,LIN9,BRPF1,RHOA,MAP3K1,FTH1,LUM,RUNX2	28
Cellular Development, Cellular Growth and Proliferation, Hematological System Development and Function	hematopoiesis	Hematopoiesis of leukemia cell lines	0.00429					MAPK14,SRPK1	2
Cellular Development, Cellular Growth and Proliferation, Hematological System Development and Function, Hematopoiesis, Lymphoid Tissue Structure and Development, Tissue Development	development	Development of phagocytes	9.3e-05		-0.631		-0.696	MAPK14,ST8SIA1,KLF12,ZEB2,IFNAR1,DYRK1A,ETS2,ULK1,RALB,STAT3,LDLR,IL1R1,IGHM,MAPK3,JAG1,PTPN2,TGFB2,APP,LIFR,MEF2C,SLIT2,RPTOR,CTNNBIP1,FTH1,LUM,RUNX2	26
Cellular Development, Cellular Growth and Proliferation, Hematological System Development and Function, Hematopoiesis, Lymphoid Tissue Structure and Development, Tissue Development	hematopoiesis	Hematopoiesis of phagocytes	0.000687		-0.161		-0.228	MAPK14,ST8SIA1,JAG1,KLF12,PTPN2,TGFB2,ZEB2,APP,LIFR,IFNAR1,MEF2C,ETS2,ULK1,STAT3,SLIT2,IL1R1,CTNNBIP1,FTH1,LUM,RUNX2	20
Cellular Development, Cellular Growth and Proliferation, Hematological System Development and Function, Hematopoiesis, Lymphoid Tissue Structure and Development, Tissue Development	monocytopoiesis	Monocytopoiesis	0.00168		0.777		0.714	MAPK14,ST8SIA1,JAG1,APP,MEF2C,ETS2,ULK1,STAT3,SLIT2,IL1R1,CTNNBIP1,LUM	12
Cellular Development, Cellular Growth and Proliferation, Hematological System Development and Function, Hematopoiesis, Lymphoid Tissue Structure and Development, Tissue Development	differentiation	Differentiation of phagocytes	0.00195		-0.85		-0.923	MAPK14,ST8SIA1,KLF12,ZEB2,IFNAR1,ETS2,ULK1,STAT3,IL1R1,JAG1,LARGE1,SOD1,PTPN2,TGFB2,APP,PLA2G3,LIFR,MEF2C,SLIT2,RPTOR,CTNNBIP1,FTH1,LUM,RUNX2	24
Cellular Development, Cellular Growth and Proliferation, Hematological System Development and Function, Hematopoiesis, Lymphoid Tissue Structure and Development, Tissue Development	differentiation	Differentiation of myeloid leukocytes	0.00446		-0.513		-0.582	CXCL12,MAPK14,ST8SIA1,JAG1,LARGE1,SOD1,PTPN2,APP,PLA2G3,IFNAR1,MEF2C,ETS2,ULK1,RALB,STAT3,SLIT2,IL1R1,RPTOR,CTNNBIP1,LUM,MAPK3	21
Cellular Development, Respiratory System Development and Function, Tissue Development	differentiation	Differentiation of pneumocytes	0.00245					NCOR2,FGF10,SOX9,TNKS,THRB	5
Cellular Movement	chemotaxis	Chemotaxis of sarcoma cell lines	0.00102					CXCL12,LIFR,PRKCG	3
Cellular Movement	cell movement	Cell movement of neuroglia	0.00213		0.334		0.263	CXCL12,STAT3,SLIT2,ITGAV,LMNB1,TGFB2,TIAM1,APP,EFNA5,MAPT,NTRK2	11
Cellular Movement	invasion	Invasion of prostate cancer cell lines	0.00257		-1.151		-1.217	CXCL12,PML,YWHAQ,NR4A3,B4GAT1,TSPAN18,ETS2,RHOA,IMMT,SMAD1,EXOC6B,SEPTIN9,SOX9,NTRK2,RUNX2	15
Cellular Movement	migration	Migration of ovarian cancer cells	0.00283					CXCL12,NEDD9,MAP3K1	3
Cellular Movement, Hematological System Development and Function, Humoral Immune Response, Immune Cell Trafficking	cellular infiltration	Cellular infiltration by B lymphocytes	0.00278		0.849		0.854	CXCL12,STAT3,RPTOR,APP,ITGA4	5
Cellular Movement, Hematological System Development and Function, Immune Cell Trafficking	transmigration	Transmigration of mononuclear leukocytes	0.00203		1.192		1.113	CXCL12,LDLR,ITGAV,SELPLG,CAMK2D,APP,ITGA4,IFNAR1,RHOA	9
Cellular Movement, Hematological System Development and Function, Immune Cell Trafficking, Inflammatory Response	transmigration	Transmigration of monocytes	0.000443		1.103		1.066	CXCL12,LDLR,ITGAV,CAMK2D,APP,ITGA4,RHOA	7
Cellular Movement, Hematological System Development and Function, Immune Cell Trafficking, Inflammatory Response	cell movement	Cell movement of Langerhans cells	0.00377					CXCL12,SLIT2,ITGAV,RPTOR	4
Cellular Movement, Nervous System Development and Function	migration	Migration of neuroglia	0.00338		0.84		0.787	STAT3,SLIT2,ITGAV,TGFB2,TIAM1,APP,EFNA5,MAPT,NTRK2	9
Cellular Response to Therapeutics	sensitivity	Sensitivity of tumor cell lines	0.00331		0.15		0.289	CXCL12,RIC8A,RNF168,YARS2,ZEB2,SLC2A12,SPRED1,PDCD11,ETS2,ULK1,STAT3,IMMT,BSCL2,RNF146,GPRC5B,SUN1,MTIF3,PACSIN2,RPS6KA3,MPG,RNF113A,PIK3C2B,LTN1,RHOA,RPTOR,PTPN12,POLE,DDN,SOX9,CUL5,ADAP1,ILF2,DOP1B,GTF2H5,CHPT1,SOX4	36
Developmental Disorder, Embryonic Development, Organismal Development, Organismal Injury and Abnormalities, Tissue Morphology	abnormal morphology	Abnormal morphology of embryonic tissue	0.00242					PATZ1,INTU,PAM,ITGAV,NR4A3,ZEB2,LHX2,CCDC134,EFNA5,MID1,ETS2,FGFRL1,POU3F2,STAT3,TERF1,ADNP,CYLD,STK3,SUN1,JAG1,GFRA1,RPS6KA3,FGF10,NPY2R,TGFB2,Nrg1,MEF2C,SMAD9,SLIT2,RPTOR,PTPN12,SMAD1,CTNNBIP1,SOX4,RUNX2,CENPJ,LFNG	37
Developmental Disorder, Endocrine System Disorders, Hereditary Disorder, Neurological Disease, Organismal Injury and Abnormalities	triple-A syndrome	Triple-A syndrome	0.00219					GMPPA,FTH1	2
Developmental Disorder, Hereditary Disorder, Metabolic Disease, Organismal Injury and Abnormalities	congenital lactic acidosis	Congenital lactic acidosis	0.0015					LARS2,YARS2,MRPS16	3
Developmental Disorder, Hereditary Disorder, Organismal Injury and Abnormalities	rasopathy	Autosomal dominant rasopathy	0.00187					SHOC2,RASA2,KCNH1,KIFC2,SPRED1	5
Developmental Disorder, Hereditary Disorder, Organismal Injury and Abnormalities, Respiratory Disease	primary ciliary dyskinesia	Primary ciliary dyskinesia	0.00192					CFAP298,DNAH5,CCNO,RSPH3,PRKAR1B,BRWD1,DNAH8	7
Developmental Disorder, Hereditary Disorder, Organismal Injury and Abnormalities, Skeletal and Muscular Disorders	familial congenital anomaly of limb	Familial congenital anomaly of limb	0.00131					PSD3,INTU,BHLHA9,FRAS1,RPS6KA3,FGF10,GLI3,ETS2,LSM10,POLR1A,SOX9,COL11A2,DONSON,WDR81,SOX4,RUNX2	16
Developmental Disorder, Neurological Disease, Organismal Injury and Abnormalities	congenital encephalopathy	Congenital encephalopathy	8.06e-07		0.347		0.486	PATZ1,ATP2B3,SERAC1,KCNH1,LHX2,EFNA5,MID1,SPRED1,KCNJ6,RALB,RYR3,TSPOAP1,SCN9A,XPA,ARID1B,MAN1B1,SGCD,KIFC2,MT-ND6,LRPPRC,AHI1,APP,AIFM1,WDR81,SOX4,VRK1,CDK13,INTU,SCAPER,RNF168,TBR1,ZBTB20,B4GAT1,GRIN1,LDLR,B9D2,MAPT,CCDC28B,TOGARAM1,LARGE1,RPS6KA3,MED17,MED25,PPP3CA,EPHA7,BRPF1,MEF2C,SON,RHOA,CBY1,CAMTA1,CTNNBIP1,CACNA1G,MRPS16,RFX4,GTF2H5	56
Developmental Disorder, Neurological Disease, Organismal Injury and Abnormalities	developmental epileptic encephalopathy	Developmental epileptic encephalopathy	0.00135					FRRS1L,GRIN1,RYR3,SCN9A,GRIN2A,PHACTR1,NTRK2,NEUROD2,BSCL2,CPLX1,SYNJ1,KCNC2	12
Developmental Disorder, Organismal Injury and Abnormalities	congenital malformation	Congenital malformation of genitourinary system	7.19e-05		-0.447		-0.352	PLCD4,PML,FRAS1,FRMD6,MID1,ETS2,FGFRL1,LARS2,B9D2,PRKAR1B,PCSK7,TOGARAM1,NRIP1,SHOC2,JAG1,GFRA1,FGF10,AHI1,TGFB2,GLI3,PPP3CA,DNAH8,ISLR,SRGAP1,LIFR,CBY1,SND1,ONECUT2,SLIT2,LSM10,DNAH5,MAP3K1,CTNNBIP1,POLE,SOX9,GREB1L,SOX4,RHOU,WDR81	39
Developmental Disorder, Organismal Injury and Abnormalities	syndromic ciliopathy	Syndromic ciliopathy	0.000323					CDHR1,SCAPER,CCNO,RSPH3,AHI1,DNAH8,TUBB4B,CBY1,CFAP298,TSPOAP1,DNAH5,B9D2,PRKAR1B,BRWD1,CCDC28B,TOGARAM1	16
Developmental Disorder, Organismal Injury and Abnormalities	hypoplasia	Hypoplasia of organ	0.000833		-0.604		-0.402	INTU,FRAS1,ITGAV,TBR1,NEDD9,LHX2,CCDC134,B4GALT1,NBAS,FGFRL1,STAT3,LDLR,XPA,ARID1B,IGHM,GFRA1,RPS6KA3,FGF10,AHI1,TGFB2,Nrg1,APP,PPP3CA,LIN9,SRGAP1,MEF2C,CBY1,CTNNBIP1,POLE,SOX9,MRPS16,TAB1,GREB1L,SOX4,RUNX2,VRK1	36
Developmental Disorder, Organismal Injury and Abnormalities	aplasia or hypoplasia	Aplasia or hypoplasia	0.00212		-0.199		0.006	INTU,RIC8A,FRAS1,ITGAV,TBR1,NEDD9,ZEB2,LHX2,CCDC134,B4GALT1,NBAS,FGFRL1,STAT3,LDLR,XPA,ARID1B,IGHM,GFRA1,RPS6KA3,FGF10,AHI1,TGFB2,GLI3,Nrg1,APP,PPP3CA,LIN9,SRGAP1,MEF2C,CBY1,CTNNBIP1,POLE,SOX9,MRPS16,TAB1,GREB1L,DONSON,SOX4,RUNX2,VRK1,CDK13	41
Developmental Disorder, Organismal Injury and Abnormalities	global developmental delay	Global developmental delay	0.00512					RPS6KA3,WDR37,BRPF1,TCF20,DYRK1A,NBAS,ANK3,SMG8,GRIN2A,PHACTR1,ARID1B,IGHM,GRM1,MAN1B1,ADNP,GRIA4,INF2,COQ8A,CDK13	19
Developmental Disorder, Organismal Injury and Abnormalities, Renal and Urological Disease	congenital anomalies of kidney and urinary tract	Congenital anomalies of kidney and urinary tract	0.000298					PLCD4,PML,FRAS1,FRMD6,FGFRL1,B9D2,PRKAR1B,PCSK7,TOGARAM1,NRIP1,SHOC2,JAG1,GFRA1,FGF10,AHI1,TGFB2,GLI3,DNAH8,ISLR,SRGAP1,LIFR,CBY1,SND1,ONECUT2,SLIT2,DNAH5,CTNNBIP1,GREB1L,RHOU	29
Developmental Disorder, Organismal Injury and Abnormalities, Renal and Urological Disease	renal agenesis or hypodysplasia	Renal agenesis or hypodysplasia	0.000392					FRAS1,GFRA1,CTNNBIP1,TGFB2,GREB1L,SRGAP1,FGFRL1	7
Developmental Disorder, Organismal Injury and Abnormalities, Skeletal and Muscular Disorders	polydactyly	Polydactyly of foot	0.00219					SMAD1,SOX9	2
Developmental Disorder, Organismal Injury and Abnormalities, Skeletal and Muscular Disorders	congenital anomaly of limb	Congenital anomaly of limb	0.00546					PSD3,INTU,BHLHA9,FRAS1,RPS6KA3,FGF10,GLI3,ETS2,LSM10,POLR1A,SMAD1,SOX9,DGKZ,COL11A2,DONSON,WDR81,SOX4,RUNX2	18
Digestive System Development and Function, Gastrointestinal Disease, Organ Morphology, Organismal Development, Organismal Injury and Abnormalities, Tissue Morphology	abnormal morphology	Abnormal morphology of intestinal epithelium	0.00245					CYLD,FGF10,IGHM,NDST4,B4GALT1	5
Embryonic Development	quantity	Quantity of embryo	0.00502		1.286		1.21	STK3,MAPK14,LMNB1,NPY2R,GLI3,IGFBP5,APP,DYRK1A,TNKS,POU3F2,STAT3,SOX9,ADNP	13
Embryonic Development, Hair and Skin Development and Function, Organ Development, Organismal Development, Tissue Development	formation	Formation of hair follicle	0.00213					INTU,WNT10A,GFRA1,FGF10,DBI,TGFB2,LHX2,SOX9,IGFBP5,HR,ETS2	11
Embryonic Development, Nervous System Development and Function, Ophthalmic Disease, Organ Development, Organ Morphology, Organismal Development, Organismal Injury and Abnormalities, Tissue Development, Visual System Development and Function	abnormal morphology	Abnormal morphology of retina	0.00378					CDHR1,TUB,SOD1,CYP2J2,RGS11,AHI1,TGFB2,LHX2,RXRB,STC1,TENM2,LDLR,NEUROD2,THRB,TFB1M	15
Embryonic Development, Nervous System Development and Function, Organ Development, Organ Morphology, Organismal Development, Tissue Development, Visual System Development and Function	morphology	Morphology of cornea	0.00258					IL1R1,XPA,JAG1,SOD1,TGFB2,RXRB,LUM,OGN	8
Embryonic Development, Nervous System Development and Function, Organ Development, Organ Morphology, Organismal Development, Tissue Development, Visual System Development and Function	morphology	Morphology of eye	0.00326					CDHR1,JAG1,TUB,SOD1,CYP2J2,RGS11,AHI1,TGFB2,LHX2,RXRB,APP,STC1,TENM2,AKTIP,LDLR,IL1R1,XPA,MAPT,NEUROD2,LUM,THRB,TFB1M,OGN	23
Embryonic Development, Nervous System Development and Function, Organ Development, Organ Morphology, Organismal Development, Tissue Development, Visual System Development and Function	morphology	Morphology of retina	0.00537					CDHR1,TUB,SOD1,CYP2J2,RGS11,AHI1,TGFB2,LHX2,RXRB,APP,STC1,TENM2,LDLR,NEUROD2,THRB,TFB1M	16
Embryonic Development, Nervous System Development and Function, Organ Development, Organismal Development, Tissue Development	formation	Formation of cerebral ventricles	0.00149					DNAH5,DBI,GLI3,LHX2,WDR89,CCDC134	6
Embryonic Development, Nervous System Development and Function, Organ Development, Organismal Development, Tissue Development	formation	Formation of olfactory bulb	0.00192					POU3F2,CRTAC1,SLIT2,TBR1,LHX2,EFNA5,PPP3CA	7
Embryonic Development, Nervous System Development and Function, Organ Development, Organismal Development, Tissue Development, Visual System Development and Function	formation	Formation of eye	8.66e-05		-0.227		-0.287	TUB,RGS11,LHX2,CHRDL1,STC1,AKTIP,STAT3,LDLR,IL1R1,XPA,Miat,MAPT,NTRK2,NEUROD2,OGN,CDHR1,JAG1,SOD1,CYP2J2,FGF10,AHI1,TGFB2,GLI3,RXRB,APP,PLA2G3,TENM2,SLIT2,MAP3K1,SOX9,ITGA4,SOX4,LUM,THRB,TFB1M,PRKCG	36
Embryonic Development, Nervous System Development and Function, Organ Development, Organismal Development, Tissue Development, Visual System Development and Function	development	Development of retina	0.000645		0.108		0.049	SLIT2,AHI1,TGFB2,LHX2,Miat,NTRK2,NEUROD2,PLA2G3,SOX4,THRB	10
Embryonic Development, Nervous System Development and Function, Organismal Development	neurogenesis	Neurogenesis of embryo	0.0007		-1.342		-1.398	MAP2K5,POU3F2,XPA,GLI3,APP,NEUROD2	6
Embryonic Development, Nervous System Development and Function, Organismal Development, Tissue Development	neurogenesis	Neurogenesis of embryonic tissue	0.00215		-1		-1.043	MAP2K5,POU3F2,XPA,GLI3,APP	5
Embryonic Development, Organ Development, Organismal Development, Renal and Urological System Development and Function, Tissue Development	formation	Formation of kidney	0.00332		-1.551		-1.609	INTU,AKR1B1,FRAS1,JAG1,GFRA1,FGF10,TGFB2,GLI3,PPP3CA,PLA2G3,MEF2C,B4GALT1,RHOA,FGFRL1,SLIT2,CTNNBIP1,SOX9,GREB1L,IDS,SOX4,PRICKLE1,CDK13	22
Embryonic Development, Organ Development, Organismal Development, Tissue Development	development	Development of sensory organ	0.000534		-0.634		-0.695	WNT10A,NR4A3,TUB,RGS11,LHX2,CHRDL1,STC1,AKTIP,STAT3,LDLR,IL1R1,XPA,Miat,MAPT,NTRK2,NEUROD2,MAPK3,OGN,PINK1,CDHR1,JAG1,SOD1,CYP2J2,FGF10,AHI1,TGFB2,GLI3,RXRB,APP,PLA2G3,TENM2,BLOC1S5,SLIT2,MAP3K1,SOX9,HPCA,ITGA4,SOX4,LUM,THRB,TFB1M,PRKCG	42
Embryonic Development, Organismal Development	development	Development of head	2.61e-08		-0.662		-0.787	NCOR2,FRAS1,ST8SIA1,ITGAV,NR4A3,RGS11,ZEB2,LHX2,EFNA5,STC1,MID1,TCF20,DYRK1A,STAT3,CRTAC1,XPA,Miat,GRM1,NEUROD2,OGN,CDHR1,SOD1,CYP2J2,FGF10,AHI1,TGFB2,WDR89,APP,ANK3,TAMALIN,BLOC1S5,GPR158,SLIT2,DNAH5,MAP3K1,SMAD1,SOX9,ITGA4,AIFM1,SOX4,RUNX2,THRB,CXCL12,YWHAQ,TBR1,ZBTB20,WNT10A,TUB,CHRDL1,CCDC134,ATP5PF,GRIN1,AKTIP,FGFRL1,POU3F2,LDLR,Pde4d,IL1R1,PLAGL1,MAPT,NTRK2,ADCYAP1R1,MAPK3,SHOC2,PINK1,SUN1,…	91
Embryonic Development, Organismal Development	development	Development of body axis	8.04e-08		-0.662		-0.786	NCOR2,FRAS1,ST8SIA1,ITGAV,NR4A3,RGS11,ZEB2,LHX2,EFNA5,STC1,MID1,TCF20,DYRK1A,STAT3,CRTAC1,XPA,Miat,GRM1,NEUROD2,OGN,CDHR1,SOD1,CYP2J2,FGF10,AHI1,TGFB2,WDR89,APP,ANK3,TAMALIN,BLOC1S5,GPR158,SLIT2,DNAH5,MAP3K1,SMAD1,SOX9,ITGA4,AIFM1,SOX4,RUNX2,THRB,CXCL12,INTU,YWHAQ,TBR1,ZBTB20,WNT10A,TUB,CHRDL1,CCDC134,ATP5PF,GRIN1,AKTIP,FGFRL1,POU3F2,LDLR,Pde4d,IL1R1,PLAGL1,MAPT,NTRK2,ADCYAP1R1,MAPK3,SHOC2,PINK1,…	93
Embryonic Development, Organismal Development	development	Development of Harderian gland	0.00429					FGF10,SOX9	2
Embryonic Development, Organismal Development, Tissue Development	formation	Formation of mammary ridge	0.000742					FGF10,GLI3	2
Embryonic Development, Organismal Development, Tissue Development	development	Development of mesenchyme	0.00079					SOX9,ITGA4,SOX4,RUNX2,PRICKLE1,RHOA,FGFRL1	7
Embryonic Development, Organismal Development, Tissue Development	morphogenesis	Morphogenesis of embryonic tissue	0.00279		-0.2		-0.28	FRAS1,FGF10,NPY2R,TGFB2,GLI3,EPHA7,MEF2C,AKTIP,FGFRL1,CTNNBIP1,SOX9,GREB1L,PRICKLE1	13
Embryonic Development, Organismal Development, Tissue Development	formation	Formation of mammary placode 3	0.00429					FGF10,GLI3	2
Endocrine System Development and Function, Endocrine System Disorders, Organ Morphology, Organismal Development, Organismal Injury and Abnormalities	abnormal morphology	Abnormal morphology of thyroid gland	0.00186					FGF10,PCP4,IGFBP5,NTRK2,RUNX2,THRB	6
Endocrine System Development and Function, Endocrine System Disorders, Organ Morphology, Organismal Development, Organismal Injury and Abnormalities	goiter	Goiter	0.00321					PCP4,IGFBP5,NTRK2,THRB	4
Endocrine System Development and Function, Endocrine System Disorders, Organ Morphology, Organismal Development, Organismal Injury and Abnormalities	nodular goiter	Nodular goiter	0.00471					PCP4,IGFBP5,NTRK2	3
Endocrine System Disorders, Gastrointestinal Disease, Metabolic Disease, Organismal Injury and Abnormalities	non-insulin-dependent diabetes mellitus	Non-insulin-dependent diabetes mellitus	0.00548					NCOR2,CXCL12,PAM,HSPA1A/HSPA1B,DCAKD,PICK1,NR4A3,CHP1,UBE2E3,ABCC8,PDE4B,SYN2,KCNJ6,RYR3,STAT3,IMMT,LDLR,DGKB,ACAD11,NTRK2,GRIA4,Acot1,SLC27A1,USP16,MME,FBXO3,CFAP20DC,AHI1,GPNMB,Snhg11,OXCT1,PPP3CA,TSPAN18,TAMALIN,CAMTA1,MASP2,NR1D2	37
Endocrine System Disorders, Gastrointestinal Disease, Organismal Injury and Abnormalities	pancreatic lesion	Pancreatic lesion	4.5e-05		-1.091		-1.105	PATZ1,NCOR2,AKR1B1,FRAS1,SIPA1,C2CD5,IL16,GUK1,TRIM3,DYRK1A,KLF9,SLC5A3,RYR3,ELL2,SCN9A,LRBA,DGKB,ARID1B,PID1,MRPL34,GRM1,OGN,PCDH11X,MT-CO1,ABCB10,FGF10,TIAM1,PIK3C2B,SRGAP1,ISLR2,PAQR9,GPR83,GINM1,SLC8A2,DNAH5,PTPN12,ERCC6L2,PRPF38A,TNXB,PCDHB3,BRWD1,SNAP47,ZNF91,LFNG,CXCL12,OSBPL5,KLF12,PCDHGA3,STC2,ADGRB2,EXTL3,GPR45,PWWP2B,PTPN5,SASH1,FRMPD4,NTRK2,GRIK3,EIF1AX,ITSN1,DNAH8,ANKRD52,SLC41A2,HHA…	167
Endocrine System Disorders, Gastrointestinal Disease, Organismal Injury and Abnormalities	pancreatic dysplasia	Pancreatic dysplasia	0.000228					CYLD,FRAS1,RBM26,C2CD5,PCDHGA3,PCDHGA9,PCDHGA1,PCDHGB2,MEF2C,DYRK1A,SMG8,PCDHGA2,STAT3,PCDHGB6,DNAH5,TNXB,ACOT4,DGAT2,SFMBT1,PAXBP1	20
Gastrointestinal Disease, Hepatic System Disease, Organismal Injury and Abnormalities	liver lesion	Liver lesion	2.8e-08		-0.634		-0.591	PATZ1,ZNF799,RIC8A,PML,HSPA1A/HSPA1B,C2CD5,BTBD1,IL16,TCF20,CEBPZ,SLC5A3,ARID1B,VPS36,UBAC1,KCNIP2,HUNK,KIFC2,BCAT1,CHST2,ABCB10,MME,TBC1D10A,WDR89,SLC25A16,ONECUT2,SLC8A2,DNAH5,MGAT5B,MAP3K1,MASP2,SCG2,AIFM1,AGPAT4,DNAJA1,DUSP11,ARHGAP44,NMT1,HPCAL4,STC2,GPATCH2,B4GALT1,FAIM,PET100,TSR2,TPD52,CUTA,ARRDC4,MACO1,PTPN5,GRIK3,RNF146,SHOC2,EIF1AX,SUN1,KLHL36,PRUNE2,CFAP20DC,FSTL4,DBI,CEP126,PPP3CA,DN…	315
Gastrointestinal Disease, Inflammatory Disease, Inflammatory Response, Organismal Injury and Abnormalities	ileocolitis	Ileocolitis	0.00429					STAT3,ITGA4	2
Gastrointestinal Disease, Organismal Injury and Abnormalities	gastric lesion	Gastric lesion	1.22e-10					PATZ1,RIC8A,C2CD4C,AKR1B1,SIPA1,NEDD9,IL16,MID1,TCF20,SCN9A,ARID1B,VPS36,UBAC1,PCSK7,GRM1,PHYHIPL,BCAT1,MME,TBC1D10A,MTERF1,ARHGEF25,DDIT4L,DHX33,ISLR2,ONECUT2,SLC8A2,DNAH5,MGAT5B,MAP3K1,MASP2,SCG2,ARHGAP44,MBOAT2,PPP2R3A,NMT1,GPATCH2,EXTL3,PWWP2B,TPD52,MACO1,SASH1,FRMPD4,GSG1L,ITSN1,PRUNE2,FSTL4,PPP3CA,DNAH8,PPP1R12C,LIFR,OSBPL1A,HHATL,SND1,MAP7D2,TAOK2,CENPJ,PRICKLE1,ATP2B3,ITPR2,ZDHHC14,LHX2,C…	240
Hematological Disease, Organismal Injury and Abnormalities	bone marrow lesion	Bone marrow lesion	0.000489		0.684		0.691	NCOR2,MAP2K5,C2CD4C,PML,HSPA1A/HSPA1B,SIPA1,NR4A3,SUGP2,RTL3,CEBPZ,IFNAR1,RYR3,SCN9A,DGKB,ARID1B,GRM1,BCAT1,PCDH11X,MT-CO1,KIF17,AHI1,LTN1,DHX33,PAQR9,MOAP1,DNAH5,MAP3K1,TNXB,BRWD1,AIFM1,ZNF91,LFNG,HEATR6,PCDHGA3,PDE4B,B4GALT1,EXTL3,GPR45,FRMPD4,NTRK2,INF2,RNF146,PINK1,RXRB,CEP126,PPP3CA,DNAH8,OSBPL1A,KDM4A,TAOK2,SLC35B4,TTLL5,TMUB1,KCNH1,ZEB2,PCDHGA1,PCDHGB2,LRP1B,PCDHGA2,STAT3,ARHGAP24,LARS2,EX…	107
Hereditary Disorder, Neurological Disease, Organismal Injury and Abnormalities	familial encephalopathy	Familial encephalopathy	9.55e-12					SEZ6,HSPA1A/HSPA1B,FAM107A,HMGN1,DYRK1A,RYR3,SCN9A,DGKB,ARID1B,UBAC1,KCNIP2,GRM1,NEUROD2,GRIA4,SGCD,MATR3,SLC27A1,LRRC4C,MT-CO1,MME,AHI1,TIAM1,Nrgn,ADD3,GPR83,ONECUT2,ARPP21,RGS14,SCG2,AIFM1,AGPAT4,CPLX1,KCNC2,AIG1,DNAJA1,TBR1,ZBTB20,STARD4,PET100,ATP5PO,TPD52,PTPN5,FRMPD4,NTRK2,SYNJ1,TOGARAM1,PINK1,TMEM63C,FRRS1L,WDR37,MED25,PPP3CA,NME1,LIFR,NHLRC1,CAMTA1,CACNA1G,MRPS16,CCDC82,HPCA,COQ8A,PRICKLE…	138
Hereditary Disorder, Neurological Disease, Organismal Injury and Abnormalities	encephalopathy	Autosomal dominant encephalopathy	2.79e-07					TBR1,ZBTB20,KCNH1,ZEB2,GRIN1,DYRK1A,KCNJ6,RYR3,SCN9A,ARID1B,MAPT,GRM1,ADNP,NEUROD2,BSCL2,MATR3,CYLD,MME,LMNB1,SOD1,GLI3,IGFBP5,APP,PPP3CA,SPTBN2,BRPF1,MEF2C,SON,CACNA1H,CAMTA1,GRIN2A,ARPP21,PHACTR1,CACNA1G,SOX4,PRICKLE1,CDK13,PRKCG	38
Hereditary Disorder, Neurological Disease, Organismal Injury and Abnormalities	autosomal recessive progressive encephalopathy	Autosomal recessive progressive encephalopathy	7.76e-05					NHLRC1,PINK1,ALS2,SOD1,APP,MED17,BSCL2,SYNJ1,MT-ND6,PRICKLE1	10
Hereditary Disorder, Neurological Disease, Organismal Injury and Abnormalities	hereditary motor neuropathy	Hereditary motor neuropathy	0.00243					TMEM63C,ATP2B3,ALS2,MME,JAG1,CHP1,MED25,DDHD1,CADM3,SON,SCN9A,SEPTIN9,CACNA1G,AIFM1,INF2,BSCL2,VRK1	17
Hereditary Disorder, Neurological Disease, Organismal Injury and Abnormalities, Psychological Disorders, Skeletal and Muscular Disorders	autosomal dominant spastic paraplegia type 17	Autosomal dominant spastic paraplegia type 17	0.000742					BSCL2,SON	2
Hereditary Disorder, Neurological Disease, Organismal Injury and Abnormalities, Skeletal and Muscular Disorders	Charcot-Marie-Tooth disease	Charcot-Marie-Tooth disease	0.00479					SCN9A,MME,JAG1,SEPTIN9,AIFM1,MED25,INF2,BSCL2,CADM3	9
Hereditary Disorder, Organismal Injury and Abnormalities, Skeletal and Muscular Disorders	familial limb defect	Familial limb defect	0.000595					PSD3,INTU,BHLHA9,FRAS1,RPS6KA3,FGF10,GLI3,SLC25A16,ETS2,LSM10,POLR1A,SOX9,COL11A2,DONSON,WDR81,SOX4,RUNX2	17
Immunological Disease, Organismal Injury and Abnormalities	immunological disorder	Active stage immunological disorder	0.00138					PAM,MT-CO1,MME,PPP3CA,PDE4B,IFNAR1,ULK1,IL1R1,NET1,POLE,DDN,ITGA4,PPIF	13
Infectious Diseases, Organismal Injury and Abnormalities	infection	Viral Infection	0.00237	Increased	3.385		3.156	NCOR2,MAP2K5,PML,HSPA1A/HSPA1B,IL16,TCF20,IFNAR1,DYRK1A,PSMA7,SCN9A,IGHM,PCSK7,SYNJ2,MMAA,PCDH11X,MT-CO1,UBE2H,TBC1D10A,KIF17,TMEM60,DHX33,PRPF38A,CPLX1,SOWAHA,CXCL12,ZNF182,DNAJA1,ZBTB20,DUSP11,NMT1,PDE4B,HDGFL3,B4GALT1,ULK1,ATP5PO,ACAD11,OXSR1,NTRK2,SYNJ1,PINK1,FCF1,PACSIN2,GABARAP,RXRB,PPP3CA,PPP1R12C,LIFR,MAP7D2,CUL5,TAOK2,PFKL,USP53,PSD3,ITGAV,HDAC10,INTS7,IFNGR2,ZEB2,USP21,LIG4,RALB,STAT3,T…	113
Infectious Diseases, Organismal Injury and Abnormalities	infection	Infection of cells	0.00331	Increased	2.442		2.195	NCOR2,PSD3,PML,INTS7,TCF20,USP21,IFNAR1,RALB,PSMA7,ARHGAP23,ANKRD9,SYNJ2,NUDT11,PCDH11X,UBE2H,DNAJB1,TBC1D10A,LRPPRC,KIF17,APP,DHX33,TTC3,SELPLG,PRPF38A,POLE,ITGA4,SOWAHA,CXCL12,KCNH4,ZNF182,CCDC134,NMT1,B4GALT1,ETS2,TMEM181,ATP5PO,LDLR,TIAM2,SYNJ1,ZCCHC17,FCF1,RPS6KA3,GABARAP,MED17,PPP1R12C,GCSH,AGAP2,CUL5,PFKL	49
Inflammatory Disease, Inflammatory Response, Neurological Disease, Organismal Injury and Abnormalities	inflammation	Inflammation of hippocampus	0.00471					SOD1,APP,MAPT	3
Inflammatory Response	frequency	Frequency of phagocytes	0.00311		0.056		0.049	IL1R1,RPTOR,ZEB2,ITGA4,IFNAR1,LFNG	6
Nervous System Development and Function, Neurological Disease, Organismal Injury and Abnormalities	abnormal morphology	Abnormal morphology of cranial nerve	0.00114					CNTN4,SMAD1,GFRA1,SOD1,TGFB2,Nrg1,NTRK2,IDS,SLC5A3,TFB1M	10
Nervous System Development and Function, Neurological Disease, Organismal Injury and Abnormalities	abnormal morphology	Abnormal morphology of glomerular layer of olfactory bulb	0.00219					PINK1,TBR1	2
Nervous System Development and Function, Neurological Disease, Organismal Injury and Abnormalities	abnormal morphology	Abnormal morphology of inferior ganglion of vagus nerve	0.00283					GFRA1,Nrg1,NTRK2	3
Nervous System Development and Function, Tissue Morphology	quantity	Quantity of neuroglia	0.000715		-0.25		-0.303	CXCL12,SOD1,DBI,Nrg1,APP,LIFR,GRIN1,STAT3,Stmp1,MGAT5B,RPS6KA2,SOX9,Miat,MAPT	14
Neurological Disease, Ophthalmic Disease, Organismal Injury and Abnormalities	damage	Damage of inner retinal layer	0.000651					Stmp1,SOD1,THRB	3
Neurological Disease, Ophthalmic Disease, Organismal Injury and Abnormalities	damage	Damage of retinal pigment epithelium	0.00429					SOD1,THRB	2
Neurological Disease, Ophthalmic Disease, Organismal Injury and Abnormalities	neurological disorder	Neurological disorder of retinal cells	0.00429					LHX2,APP	2
Neurological Disease, Organismal Injury and Abnormalities	brain lesion	Brain lesion	7.42e-21		0.353		0.339	ZNF799,SEZ6,RIC8A,SPSB1,C2CD4C,SIPA1,C2CD5,IL16,MID1,TCF20,CEBPZ,SCN9A,LRBA,SLC39A1,VPS36,UBAC1,PHYHIPL,TMEM19,BCAT1,CHST2,HLCS,ABCB10,PIK3C2B,URB1,GPR83,ONECUT2,SLF2,MGAT5B,PTPN12,MAP3K1,SCG2,PPP2R3A,GABPA,TPD52,PTPN5,SASH1,FRMPD4,EIF1AX,PRUNE2,FSTL4,DNAH8,LIFR,FAM210B,SLC41A2,HHATL,DPY19L1,NDST4,KDM4A,TAOK2,AOC2,PFKL,PRICKLE1,ATP2B3,USP21,SPRED1,STAT3,ARHGAP24,TSPOAP1,CYB5R4,NUDT11,DGAT2,ALS2,T…	400
Neurological Disease, Organismal Injury and Abnormalities	intracranial lesion	Intracranial lesion	1.03e-20					ZNF799,SEZ6,RIC8A,SPSB1,C2CD4C,SIPA1,C2CD5,IL16,MID1,TCF20,CEBPZ,SCN9A,LRBA,SLC39A1,VPS36,UBAC1,PHYHIPL,TMEM19,BCAT1,CHST2,HLCS,ABCB10,PIK3C2B,URB1,GPR83,ONECUT2,SLF2,MGAT5B,PTPN12,MAP3K1,SCG2,PPP2R3A,GABPA,TPD52,PTPN5,SASH1,FRMPD4,EIF1AX,PRUNE2,FSTL4,DNAH8,LIFR,FAM210B,SLC41A2,HHATL,DPY19L1,NDST4,KDM4A,TAOK2,AOC2,PFKL,PRICKLE1,ATP2B3,USP21,SPRED1,STAT3,ARHGAP24,TSPOAP1,CYB5R4,NUDT11,DGAT2,ALS2,T…	397
Neurological Disease, Organismal Injury and Abnormalities	neurogenic lesion	Neurogenic lesion	2.9e-20		0.084		0.064	ZNF799,SEZ6,RIC8A,SPSB1,C2CD4C,SIPA1,C2CD5,IL16,MID1,TCF20,CEBPZ,SCN9A,LRBA,SLC39A1,VPS36,UBAC1,PHYHIPL,TMEM19,BCAT1,CHST2,HLCS,ABCB10,PIK3C2B,URB1,GPR83,ONECUT2,SLF2,MGAT5B,PTPN12,MAP3K1,SCG2,PPP2R3A,GABPA,TPD52,PTPN5,SASH1,FRMPD4,EIF1AX,PRUNE2,FSTL4,DNAH8,LIFR,FAM210B,SLC41A2,HHATL,DPY19L1,NDST4,AOC2,KDM4A,TAOK2,PFKL,PRICKLE1,ATP2B3,USP21,SPRED1,STAT3,ARHGAP24,TSPOAP1,CYB5R4,NUDT11,DGAT2,ALS2,T…	401
Neurological Disease, Organismal Injury and Abnormalities	encephalopathy	Early-onset encephalopathy	2.81e-09		0.347		0.486	PATZ1,ATP2B3,IFNGR2,SERAC1,KCNH1,LHX2,EFNA5,MID1,SPRED1,KCNJ6,RALB,RYR3,STAT3,TSPOAP1,SCN9A,XPA,ARID1B,MAN1B1,NEUROD2,SGCD,KIFC2,MT-ND6,ALS2,LRPPRC,AHI1,APP,TUBB4B,CACNA1H,GRIN2A,AIFM1,CPLX1,WDR81,SOX4,KCNC2,VRK1,CDK13,INTU,SCAPER,RNF168,TBR1,ZBTB20,B4GAT1,GRIN1,LDLR,B9D2,MAPT,NTRK2,BSCL2,CCDC28B,SYNJ1,TOGARAM1,PINK1,FRRS1L,LARGE1,RPS6KA3,MED17,MED25,PPP3CA,EPHA7,BRPF1,MEF2C,SON,RHOA,CBY1,CAMTA1,…	72
Neurological Disease, Organismal Injury and Abnormalities	syndromic encephalopathy	Syndromic encephalopathy	2.57e-05					SERAC1,KCNH1,ZEB2,MID1,SPRED1,KCNJ6,SMG8,TSPOAP1,SCN9A,ARID1B,MAN1B1,NEUROD2,GRIA4,MT-ND6,AHI1,TIAM1,APP,GMPPA,TTC3,GRIN2A,HSPH1,AGPAT4,CPLX1,WDR81,SOX4,KCNC2,CDK13,SCAPER,ZBTB20,B4GAT1,GRIN1,ELP4,LDLR,B9D2,MAPT,INF2,BSCL2,CCDC28B,SYNJ1,TOGARAM1,FRRS1L,LARGE1,RPS6KA3,RNF113A,WDR37,MED25,PPP3CA,BRPF1,SON,CBY1,CAMTA1,PHACTR1,CCDC82,GTF2H5	54
Neurological Disease, Organismal Injury and Abnormalities	progressive encephalopathy	Progressive encephalopathy	0.000137					HSPA1A/HSPA1B,ITPR2,ABCC8,LRP1B,DYRK1A,KCNJ6,LIG4,RYR3,STAT3,SCN9A,IGHM,DIRAS2,GRIA4,MATR3,MT-ND6,OGN,CYLD,PCDH11X,ALS2,MT-CO1,MME,GFRA1,SOD1,ZNF184,APP,TUBB4B,TTC3,SLIT2,GRIN2A,ARPP21,SOX9,AIFM1,CALB1,ZNF91,SOX4,VRK1,CCNG2,CXCL12,PIK3IP1,TUB,ATAD2,B4GAT1,PDE4B,GRIN1,SYN2,NBAS,ETS2,LDLR,GRIA2,PTPN5,MAPT,NTRK2,PCDH8,BSCL2,SYNJ1,MAPK3,PINK1,ALDH1L1,JAG1,APBB3,NPTX1,CFAP20DC,DBI,GPNMB,RXRB,MED17,PPP…	74
Neurological Disease, Organismal Injury and Abnormalities	progressive encephalopathy	Early-onset progressive encephalopathy	0.000345					PINK1,ALS2,APP,MAPT,SYNJ1,MT-ND6,VRK1	7
Neurological Disease, Organismal Injury and Abnormalities	infantile or early childhood epileptic encephalopathy	Infantile or early childhood epileptic encephalopathy	0.00107					FRRS1L,SCN9A,GRIN2A,PHACTR1,PPP3CA,NEUROD2,BSCL2,GRIN1,CPLX1,SYNJ1,KCNC2	11
Neurological Disease, Organismal Injury and Abnormalities	childhood encephalopathy	Childhood encephalopathy	0.00118					ALS2,FRRS1L,GRIN1,TUBB4B,CACNA1H,STAT3,SCN9A,GRIN2A,PHACTR1,CACNA1G,NEUROD2,BSCL2,CPLX1,SYNJ1,KCNC2,VRK1,PRICKLE1	17
Neurological Disease, Organismal Injury and Abnormalities	granulovacuolar degeneration	Granulovacuolar degeneration of neurons	0.00219					APP,MAPT	2
Neurological Disease, Organismal Injury and Abnormalities	demyelinating peripheral neuropathy	Demyelinating peripheral neuropathy	0.00487					SCN9A,MME,JAG1,SEPTIN9,MAPT,AIFM1,MED25,INF2,BSCL2,CADM3	10
Neurological Disease, Organismal Injury and Abnormalities, Skeletal and Muscular Disorders	neuromuscular disease	Neuromuscular disease	3.15e-07					SEZ6,ATP2B3,HSPA1A/HSPA1B,ST8SIA1,ITGAV,SERAC1,FAM107A,CHP1,HMGN1,IFNAR1,LRP1B,KCNJ6,RYR3,SCN9A,XPA,LRBA,DGKB,IGHM,DIRAS2,UBAC1,KCNIP2,SGCD,MT-ND6,SLC27A1,LRRC4C,MT-CO1,DNAJB1,LRPPRC,GFRA1,SOD1,ZNF184,LHFPL3,APP,Nrgn,SPTBN2,GPR83,ONECUT2,SLIT2,GRIN2A,ARPP21,RGS14,SCG2,TNXB,POLE,SOX9,ITGA4,AIFM1,CALB1,KCNC2,LRRC10B,AIG1,CXCL12,DNAJA1,TBR1,TUB,ATP5PF,B4GAT1,PDE4B,B3GNT2,GRIN1,FAM117A,STARD4,SYN2,UL…	92
Neurological Disease, Organismal Injury and Abnormalities, Skeletal and Muscular Disorders	benign monomelic amyotrophy	Benign monomelic amyotrophy	0.00219					RYR3,ARPP21	2
Ophthalmic Disease, Organismal Injury and Abnormalities	degeneration	Degeneration of ommatidium	0.000742					PINK1,SOD1	2
Ophthalmic Disease, Organismal Injury and Abnormalities	abnormality	Abnormality of eyelid	0.00282					LDLR,IL1R1,SOD1,PTPN2,RXRB,NTRK2	6
Organ Morphology	enlargement	Enlargement of lateral cerebral ventricle	0.00471					MAPT,IFNAR1,ADCYAP1R1	3
Organ Morphology, Organismal Development, Organismal Injury and Abnormalities, Renal and Urological Disease, Renal and Urological System Development and Function	lack	Lack of nephron	0.000742					GFRA1,FGFRL1	2
Organ Morphology, Organismal Development, Organismal Injury and Abnormalities, Reproductive System Development and Function, Reproductive System Disease	abnormal morphology	Abnormal morphology of bulbourethral gland	0.00429					FGF10,TGFB2	2
Organ Morphology, Tissue Morphology, Visual System Development and Function	quantity	Quantity of RPE cells	0.00219					MME,THRB	2
Organismal Development	morphology	Morphology of head	9.23e-07					PATZ1,NCOR2,RGS11,LHX2,EFNA5,STC1,MID1,DYRK1A,LIG4,STAT3,CRTAC1,XPA,NEUROD2,Diaph2,OGN,ALS2,CDHR1,Dlx1as,SOD1,CYP2J2,FGF10,AHI1,TGFB2,Nrg1,APP,SPTBN2,ANK3,GMPPA,SMAD1,SOX9,AIFM1,CALB1,SOX4,RUNX2,THRB,CXCL12,TBR1,ZBTB20,WNT10A,TUB,CCDC134,GRIN1,B4GALT1,SYN2,AKTIP,FGFRL1,POU3F2,LDLR,IL1R1,GRIA2,PCP4,MAPT,NTRK2,KALRN,SUN1,LMNB1,JAG1,RPS6KA3,NPY2R,GLI3,RXRB,PPP3CA,EPHA7,TENM2,CNTN1,CTNNBIP1,MRPS16,CO…	73
Organismal Development	size	Size of body	0.000195		1.711		1.392	PATZ1,GRB10,ITPR2,EFNA5,Fus,DYRK1A,SPRED1,LIG4,SLC5A3,STAT3,XPA,GRIA4,DGAT2,CYLD,SOD1,FGF10,AHI1,TGFB2,IGFBP5,APP,LIN9,CACNA1H,GMPPA,CPLX1,RUNX2,THRB,SLITRK1,LFNG,DNAJA1,ZBTB20,STC2,STARD4,B4GALT1,FGFRL1,POU3F2,NLGN1,Pde4d,IL1R1,GRIA2,NTRK2,BSCL2,SLC37A4,KALRN,ADCYAP1R1,SUN1,ITSN1,RPS6KA3,NPY2R,PTPN2,DBI,PPP3CA,CBY1,CAMTA1,CNTN1,Meg3,COL11A2,IDS,LUM	58
Organismal Development	morphology	Morphology of body cavity	0.000912					NCOR2,MAP2K5,AKR1B1,FRAS1,SIPA1,NR4A3,EFNA5,IFNAR1,DYRK1A,IGHM,SGCD,ABCB10,MME,FGF10,TIAM1,Nrg1,TYSND1,MAP3K1,AIFM1,LFNG,KLF13,CXCL12,DNAJA1,ZBTB20,GABPA,STARD4,B4GALT1,FGFRL1,ULK1,NTRK2,CTBS,STK3,SUN1,RXRB,PPP3CA,Crip2,NDST4,Meg3,TFB1M,Nmnat3,AGL,ITGAV,KCNH1,ZEB2,LHX2,ABCC8,USP21,SLC2A12,SKAP2,LIG4,STAT3,XPA,CYB5R4,Miat,CYLD,TRPC4,GFRA1,SOD1,CYP2J2,TGFB2,IGFBP5,APP,ANK3,CACNA1H,SLIT2,RPTOR,RPS6K…	105
Organismal Development	abnormal size	Abnormal size of head	0.0015					EFNA5,DYRK1A,LUM	3
Organismal Development	growth	Growth of organism	0.00326		-0.771		-0.884	NCOR2,GRB10,ITPR2,NR4A3,ZEB2,LHX2,STC1,IFNAR1,DYRK1A,STAT3,XPA,FGF10,Nrg1,IGFBP5,APP,CAMKK1,SPTBN2,MAP3K1,SMAD1,SOX9,CALB1,SOX4,THRB,SLITRK1,CXCL12,MAPK14,ZBTB20,GRIN1,TNKS,ETS2,Pde4d,IL1R1,TERF1,MAPT,DGKZ,ADNP,SYNJ1,SFMBT1,SHOC2,STK3,LMNB1,JAG1,LARGE1,DBI,GLI3,PPP3CA,PNO1,RHOA,OSBPL1A,CTNNBIP1,Meg3,TAOK2,CENPJ,PRICKLE1	54
Organismal Development	abnormal morphology	Abnormal morphology of body cavity	0.00345					NCOR2,MAP2K5,Nmnat3,AGL,AKR1B1,FRAS1,ITGAV,SIPA1,NR4A3,ZEB2,LHX2,ABCC8,EFNA5,USP21,IFNAR1,SLC2A12,DYRK1A,LIG4,STAT3,XPA,CYB5R4,IGHM,Miat,SGCD,CYLD,TRPC4,ABCB10,MME,GFRA1,SOD1,CYP2J2,FGF10,TGFB2,TIAM1,Nrg1,IGFBP5,TYSND1,ANK3,CACNA1H,SLIT2,RPS6KA2,MAP3K1,SMAD1,ITGA4,AIFM1,SOX4,RUNX2,LFNG,CDK13,KLF13,CXCL12,DNAJA1,MAPK14,DIDO1,WNT10A,TAF1A,CAMK2D,CCDC134,GRIN1,B4GALT1,FGFRL1,LDLR,IL1R1,BSCL2,HDAC9,S…	90
Organismal Development	size	Size of head	0.00414					PATZ1,LMNB1,TBR1,ZBTB20,AHI1,FGF10,GLI3,Nrg1,APP,EFNA5,MID1,DYRK1A,AKTIP,MAPT,AIFM1,NTRK2,IDS,LUM	18
Organismal Development	secretion	Secretion of tear	0.00429					FGF10,PRICKLE1	2
Organismal Development, Organismal Injury and Abnormalities	abnormal morphology	Abnormal morphology of head	4.39e-08					PATZ1,NCOR2,ITGAV,RGS11,LHX2,EFNA5,STC1,MID1,DYRK1A,SPRED1,LIG4,STAT3,CRTAC1,XPA,NEUROD2,KIFC2,Diaph2,OGN,ARHGAP29,ALS2,CDHR1,Dlx1as,SOD1,CYP2J2,FGF10,AHI1,TGFB2,APP,ANK3,GMPPA,SMAD1,POLE,CALB1,SOX4,RUNX2,THRB,VRK1,CDK13,CXCL12,INTU,TBR1,ZBTB20,WNT10A,TUB,CCDC134,GRIN1,B4GALT1,SYN2,FGFRL1,POU3F2,LDLR,IL1R1,GRIA2,PCP4,MAPT,NTRK2,KALRN,SUN1,LMNB1,JAG1,RPS6KA3,NPY2R,PTPN2,GLI3,RXRB,PPP3CA,EPHA7,TENM…	79
Organismal Development, Organismal Injury and Abnormalities, Reproductive System Development and Function, Reproductive System Disease	abnormal morphology	Abnormal morphology of reproductive system	0.00426					PATZ1,GRB10,DNAJA1,MAPK14,ITGAV,PICK1,CCDC134,EFNA5,STC1,STC2,TNKS,B4GALT1,FGFRL1,XPA,BSCL2,STK3,SUN1,SOD1,FGF10,TGFB2,RXRB,TYSND1,PPP3CA,DDHD1,PLA2G3,SMAD9,STYX,SLIT2,AGAP2,SMAD1,NET1,LIPE,ITGA4,IDS,GCLM,LFNG	36
Organismal Development, Organismal Injury and Abnormalities, Skeletal and Muscular Disorders, Skeletal and Muscular System Development and Function	abnormal morphology	Abnormal morphology of shoulder girdle	0.00162					FGF10,TGFB2,SOX9,IDS,RUNX2	5
Organismal Development, Tissue Development	development	Development of epithelial tissue	0.00336		-0.361		-0.441	CXCL12,PML,FRAS1,CAMK2D,ZEB2,LHX2,ARHGEF26,STC1,SPRED1,B4GALT1,STAT3,ARHGAP24,PCDH8,JAG1,FGF10,TGFB2,TIAM1,GLI3,Nrg1,PIK3C2B,APP,NME1,PLA2G3,MEF2C,RHOA,Krt2,ONECUT2,SLIT2,RPTOR,MAP3K1,SMAD1,SCG2,SEPTIN9,SOX9,CUL5,ITGA4,GREB1L,RUNX2,PRKCG	39
Organismal Injury and Abnormalities	abdominal lesion	Abdominal lesion	7.75e-26		-0.677		-0.637	PATZ1,ZNF799,SEZ6,RIC8A,SPSB1,C2CD4C,SIPA1,C2CD5,NEDD9,IL16,MID1,TCF20,CEBPZ,RASSF3,SCN9A,LRBA,SLC39A1,VPS36,UBAC1,KCNIP2,MMAA,PHYHIPL,TMEM19,BCAT1,CHST2,HLCS,ABCB10,MTERF1,PIK3C2B,WDR89,DDIT4L,URB1,PGAP4,ISLR2,GPR83,ONECUT2,SLF2,MGAT5B,PTPN12,MAP3K1,SCG2,DNAJA1,DUSP11,PPP2R3A,HPCAL4,GPATCH2,GABPA,FAIM,PET100,TSR2,PWWP2B,TPD52,CUTA,PTPN5,SASH1,FRMPD4,KLHL17,SHOC2,EIF1AX,FCF1,PRUNE2,CFAP20DC,FSTL4…	595
Organismal Injury and Abnormalities	soft tissue lesion	Soft tissue lesion	2.68e-21		0.084		0.072	ZNF799,SEZ6,RIC8A,SPSB1,C2CD4C,SIPA1,C2CD5,IL16,MID1,TCF20,CEBPZ,SCN9A,LRBA,SLC39A1,VPS36,UBAC1,PHYHIPL,TMEM19,BCAT1,CHST2,HLCS,ABCB10,PIK3C2B,URB1,ISLR2,GPR83,ONECUT2,SLF2,MGAT5B,PTPN12,MAP3K1,SCG2,PPP2R3A,GABPA,TPD52,PTPN5,SASH1,FRMPD4,EIF1AX,PRUNE2,FSTL4,DBI,DNAH8,LIFR,FAM210B,SLC41A2,HHATL,DPY19L1,NDST4,KDM4A,TAOK2,AOC2,PFKL,PRICKLE1,ATP2B3,USP21,SPRED1,STAT3,ARHGAP24,TSPOAP1,CYB5R4,NUDT11,DG…	419
Organismal Injury and Abnormalities	non-malignant disorder	Non-malignant disorder	1.29e-05		0.954		1.035	PATZ1,SPSB1,PML,HSPA1A/HSPA1B,NR4A3,EFNA5,HMGN1,RTL3,TCF20,IFNAR1,SLC5A3,RYR3,ELL2,SCN9A,ARID1B,IGHM,UBAC1,PRKAR1B,KIFC2,OGN,BCAT1,LRRC4C,MT-CO1,MME,KIF17,FGF10,LTN1,MAP3K1,SCG2,AIG1,LFNG,CXCL12,IGDCC4,TBR1,ZBTB20,PCDHGA3,PDE4B,B4GALT1,FGFRL1,PWWP2B,PTPN5,NTRK2,GRIK3,NRIP1,EIF1AX,CFAP20DC,RXRB,PPP3CA,PPP1R12C,ISLR,RABGAP1L,LIFR,OSBPL1A,SND1,CNTN1,LGR6,FTH1,PRICKLE1,ATP2B3,ITGAV,KCNH1,ZEB2,LHX2,ST…	134
Organismal Injury and Abnormalities	benign lesion	Benign lesion	0.000145		0.635		0.698	PATZ1,SPSB1,ATP2B3,PML,FRAS1,ST8SIA1,NR4A3,ZEB2,HMGN1,PCDHGA1,IFNAR1,PCDHGB2,LRP1B,ECM2,SLC5A3,PCDHGA2,STAT3,XPA,CYB5R4,ARID1B,UBAC1,DGAT2,MT-ND6,OGN,CYLD,MME,SRPK1,SOD1,TIAM1,IGFBP5,APP,LTN1,CACNA1H,SLIT2,STMN2,RPS6KA2,MAP3K1,SCG2,POLE,SOX9,SOX4,THRB,AIG1,CXCL12,IGDCC4,PCDHGA3,GRIN1,TNKS,B4GALT1,GALK2,POU3F2,LDLR,GNG3,GRIA2,PCP4,PTPN5,NTRK2,ADCYAP1R1,NRIP1,MAPK3,PRELP,EIF1AX,HS6ST3,JAG1,LARGE1,C…	80
Organismal Injury and Abnormalities	degeneration	Organ Degeneration	0.000184		1.341		1.509	TTLL5,CXCL12,DNAJA1,ST8SIA1,SCAPER,PICK1,TUB,GRIN1,KCNJ6,ETS2,ULK1,XPA,GRIA2,PTPN5,Miat,MAPT,NTRK2,SGCD,SYN3,MAPK3,PINK1,CDHR1,SUN1,MME,JAG1,LARGE1,SOD1,AHI1,DRAM2,RXRB,APP,MEF2C,TUBB4B,ANK3,GMPPA,MGAT5B,PITPNM2,HPCA,ITGA4,AIFM1,COL11A2,COQ8A,WDR81,RUNX2,THRB,USP53	46
Organismal Injury and Abnormalities	atrophy	Atrophy of organ	0.00145		-0.067		0.004	MAPK14,MID1,RYR3,SCN9A,GRIA2,PTPN5,MAPT,NTRK2,GRIA4,INF2,BSCL2,CYLD,ALS2,MME,LMNB1,JAG1,SOD1,PTPN2,APP,MED17,MED25,CADM3,MEF2C,SON,GRIN2A,ARPP21,STMN2,SEPTIN9,AIFM1,VRK1	30
Organismal Injury and Abnormalities	hypertrophy	Hypertrophy	0.00156					MAP2K5,CXCL12,MAPK14,NR4A3,CAMK2D,ABCC8,CCDC134,STC1,DYRK1A,STAT3,Miat,DGKZ,HDAC9,MAPK3,TRPC4,STK3,MME,SOD1,CYP2J2,DBI,TIAM1,IGFBP5,APP,PPP3CA,MEF2C,SMAD9,RHOA,CACNA1H,SLIT2,RPTOR,RPS6KA2,SMAD1,SOX9,TAB1,RUNX2,THRB,CDK13	37
Organismal Injury and Abnormalities, Organismal Survival	organismal death	Organismal death	0.000733		-0.784		-0.298	PATZ1,NCOR2,MAP2K5,PICK1,NR4A3,EFNA5,HMGN1,IFNAR1,DYRK1A,KLF9,SLC5A3,SCN9A,IGHM,SGCD,VEZT,BCAT1,ABCB10,MME,FGF10,AHI1,Nrg1,LGI2,LIN9,PTPN12,RGS14,MAP3K1,TNXB,AIFM1,CPLX1,LFNG,CXCL12,DNAJA1,TBR1,ZBTB20,PCDHGA3,PDE4B,GABPA,B4GALT1,FAIM,EXTL3,FGFRL1,POU3F2,PWWP2B,Pde4d,TPD52,OXSR1,DGKZ,NTRK2,SYNJ1,SHOC2,PINK1,STK3,SUN1,ITSN1,NPY2R,DBI,GABARAP,RXRB,PPP3CA,LIFR,OSBPL1A,CAMTA1,CNTN1,SEPTIN9,Meg3,KDM4A,…	167
Organismal Injury and Abnormalities, Organismal Survival	neonatal death	Neonatal death	0.00234		-0.836		-0.591	CXCL12,ITGAV,PDE4B,Fus,GRIN1,B4GALT1,LIG4,SLC5A3,FGFRL1,POU3F2,NLGN1,SCN9A,Pde4d,PLAGL1,NTRK2,SYNJ1,DGAT2,CYLD,SUN1,LMNB1,GFRA1,FGF10,TGFB2,Nrg1,MEF2C,CTNNBIP1,SOX9,CPLX1,RUNX2	29
Organismal Injury and Abnormalities, Renal and Urological Disease	renal lesion	Renal lesion	0.000286		-0.478		-0.447	NCOR2,MAP2K5,FRAS1,ZNF462,CEBPZ,GUK1,IFNAR1,SLC5A3,RYR3,ARID1B,SYNJ2,KIFC2,CHST2,PCDH11X,MT-CO1,MME,CCNO,TIAM1,PIK3C2B,SRGAP1,ONECUT2,MAP3K1,MASP2,BRWD1,CXCL12,PCDHGA3,STC2,PDE4B,HSPA14,ACAD11,MACO1,NTRK2,PCDH8,PRTG,KLHL17,GRIK3,TOGARAM1,NRIP1,SUN1,KLHL36,PRUNE2,CFAP20DC,GABARAP,DNAH8,NME1,LIFR,PEX5L,DPY19L1,CACNA1G,CCDC82,GREB1L,TFB1M,PSD3,SERAC1,ZEB2,HR,STC1,PCDHGA1,PCDHGB2,LRP1B,SLC2A12,RALB,P…	106
Organismal Injury and Abnormalities, Reproductive System Disease	abnormality of endometrium	Abnormality of endometrium	1.91e-11					ZNF799,PML,HSPA1A/HSPA1B,PICK1,C2CD5,RGS11,IL16,TCF20,CEBPZ,TRIM3,SCN9A,LRBA,ARID1B,PCSK7,GRM1,MMAA,HUNK,KIFC2,BCAT1,CHST2,MTERF1,ARHGEF25,FGF10,PIK3C2B,WDR89,ISLR2,GPR83,ONECUT2,DNAH5,MGAT5B,PTPN12,MAP3K1,SCG2,AGPAT4,KCNC2,ZNF182,DUSP11,MBOAT2,NMT1,FAIM,PWWP2B,ARRDC4,PTPN5,SASH1,FRMPD4,DGKZ,RNF146,SHOC2,EIF1AX,SUN1,GSG1L,PRUNE2,CFAP20DC,PPM1L,HINT3,DNAH8,PPP1R12C,LIFR,SND1,MAP7D2,PEX5L,CCDC82,ND…	280
Organismal Injury and Abnormalities, Reproductive System Disease	abnormal growth	Abnormal growth in endometrium	2.8e-10					ZNF799,PML,HSPA1A/HSPA1B,PICK1,C2CD5,RGS11,IL16,CEBPZ,TRIM3,SCN9A,LRBA,ARID1B,PCSK7,GRM1,MMAA,HUNK,KIFC2,BCAT1,CHST2,MTERF1,ARHGEF25,FGF10,PIK3C2B,WDR89,ISLR2,GPR83,ONECUT2,DNAH5,MGAT5B,PTPN12,MAP3K1,AGPAT4,KCNC2,ZNF182,DUSP11,MBOAT2,NMT1,FAIM,ARRDC4,PTPN5,SASH1,FRMPD4,DGKZ,RNF146,SHOC2,EIF1AX,SUN1,GSG1L,PRUNE2,CFAP20DC,PPM1L,HINT3,DNAH8,PPP1R12C,LIFR,SND1,MAP7D2,PEX5L,CCDC82,NDST4,KDM4A,AOC2,CEN…	269
Organismal Injury and Abnormalities, Reproductive System Disease	benign uterine disease	Benign uterine disease	6.11e-05					SPSB1,MAPK14,NR4A3,PCDHGA3,RTL3,PCDHGA1,TCF20,IFNAR1,PCDHGB2,ECM2,ETS2,GALK2,SLC5A3,RYR3,PCDHGA2,PWWP2B,RGMB,GRIA2,PCP4,UBAC1,CAND2,MAPK3,ZCCHC17,OGN,PRELP,LRRC4C,KIF17,IGFBP5,PCDHGA9,TULP4,PPP1R12C,LTN1,LIFR,OPRL1,SH3RF3,PCDHGB6,GRIN2A,SCG2,ZSWIM1,ILVBL,FTH1,SOX4,LUM,AIG1	44
Organismal Injury and Abnormalities, Reproductive System Disease	disorder of pregnancy	Disorder of pregnancy	0.000839					GRB10,ATP2B3,HSPA1A/HSPA1B,ITGAV,PICK1,IFNGR2,KCNH1,IL16,USP21,GUK1,IFNAR1,LRP1B,KLF9,STAT3,ARHGAP24,TSPOAP1,CHN2,SGCD,PHYHIPL,OGN,TRPC4,MT-CO1,MME,RSPH3,CYP2J2,ARHGEF25,FGF10,IGFBP5,TUBB4B,GRIN2A,ARPP21,SMAD1,SCG2,ITGA4,CXCL12,MAPK14,YWHAQ,WNT10A,TUB,CCDC134,PDE4B,TNKS,B4GALT1,FGFRL1,NLGN1,LDLR,IL1R1,HDAC9,SFMBT1,PRELP,IRAK1,STK3,RASA2,ITSN1,APBB3,PPP3CA,PPP1R12C,ISLR,DIPK1B,NME1,TAOK2,GXYLT1,US…	63
Organismal Injury and Abnormalities, Reproductive System Disease	benign pelvic disease	Benign pelvic disease	0.000962					SPSB1,HSPA1A/HSPA1B,ITGAV,NR4A3,STC1,RTL3,PCDHGA1,TCF20,IFNAR1,PCDHGB2,ECM2,SLC5A3,RALB,RYR3,PCDHGA2,ELL2,UBAC1,PRKAR1B,OGN,BCAT1,LRRC4C,MT-CO1,MME,KIF17,TGFB2,IGFBP5,TULP4,LTN1,CADM3,OPRL1,ANK3,GRIN2A,SCG2,ILVBL,SOX4,AIG1,CXCL12,MAPK14,PCDHGA3,ETS2,GALK2,PWWP2B,IL1R1,RGMB,GRIA2,PCP4,NTRK2,CAND2,NRIP1,MAPK3,ZCCHC17,PRELP,PCDHGA9,PPP1R12C,LIFR,SH3RF3,PCDHGB6,CNTN1,ZSWIM1,FTH1,LUM	61
Organismal Injury and Abnormalities, Reproductive System Disease	disease	Disease of placenta	0.00392					GRB10,IRAK1,STK3,MAPK14,ITGAV,PICK1,IFNGR2,RSPH3,CCDC134,NME1,TNKS,FGFRL1,SMAD1,ITGA4,OGN	15
Organismal Injury and Abnormalities, Reproductive System Disease	asthenozoospermia	Asthenozoospermia	0.00512		0.707		0.838	DNAJA1,STYX,DNAH5,PICK1,LIPE,RXRB,DNAH8,DDHD1,BSCL2,CPLX1	10
Organismal Injury and Abnormalities, Respiratory Disease	lung lesion	Lung lesion	0.000304		1.532		1.538	SEZ6,C2CD4C,PML,AKR1B1,HSPA1A/HSPA1B,C2CD5,NEDD9,FAM107A,IL16,TRIM3,LRBA,ARID1B,PCSK7,GRM1,MMAA,HUNK,KIFC2,BCAT1,ABCB10,ARHGEF25,FGF10,PIK3C2B,URB1,GPR83,GINM1,ONECUT2,DNAH5,MGAT5B,PTPN12,MAP3K1,MASP2,SCG2,AIFM1,KCNC2,NMT1,GABPA,B4GALT1,IMMT,TPD52,PTPN5,DGKZ,GRIK3,SUN1,PRUNE2,CFAP20DC,PPM1L,FSTL4,DBI,CEP126,PPP3CA,DNAH8,PPP1R12C,NME1,LIFR,FAM210B,SLC41A2,SND1,NHLRC1,MAP7D2,PEX5L,SEPTIN9,LIPE,NDST…	260
Organismal Injury and Abnormalities, Skeletal and Muscular Disorders	muscular atrophy	Generalized muscular atrophy	0.00148					SCN9A,MME,JAG1,SEPTIN9,AIFM1,MED25,INF2,BSCL2,CADM3,SON	10
Organismal Injury and Abnormalities, Skeletal and Muscular Disorders	atrophy	Atrophy of muscle	0.00269		0		0.016	ALS2,MME,JAG1,ZBTB20,SOD1,MED25,MID1,CADM3,SON,RYR3,SCN9A,GRIN2A,ARPP21,STMN2,SEPTIN9,AIFM1,INF2,BSCL2,VRK1	19
Organismal Injury and Abnormalities, Skeletal and Muscular Disorders, Skeletal and Muscular System Development and Function	abnormal morphology	Abnormal morphology of muscle	0.00175					CXCL12,ALS2,MAPK14,SUN1,ITGAV,LMNB1,TGFB2,CAMK2D,Nrg1,PPP3CA,SYT7,FGFRL1,CACNA1H,GMPPA,RPS6KA2,TAB1,Meg3,COQ8A,IDS,SGCD,SOX4,LUM,KALRN	23
Organismal Injury and Abnormalities, Tissue Morphology	hypertrophy	Hypertrophy of tissue	0.000547					MAP2K5,MAPK14,NR4A3,CAMK2D,STC1,DYRK1A,STAT3,DGKZ,HDAC9,STK3,TIAM1,IGFBP5,PPP3CA,MEF2C,SMAD9,RHOA,CACNA1H,RPTOR,RPS6KA2,SMAD1,SOX9,TAB1,RUNX2,CDK13	24
Skeletal and Muscular System Development and Function	morphology	Morphology of muscle	2.23e-05					MAP2K5,GRB10,CXCL12,MAPK14,ITGAV,ZBTB20,NR4A3,CAMK2D,STC1,DYRK1A,SYT7,FGFRL1,STAT3,DGKZ,SGCD,HDAC9,KALRN,ALS2,STK3,SUN1,MME,LMNB1,SOD1,TGFB2,TIAM1,Nrg1,IGFBP5,APP,PPP3CA,MEF2C,Crip2,RHOA,CACNA1H,GMPPA,RPTOR,RPS6KA2,MAP3K1,TAB1,Meg3,KDM4A,COQ8A,IDS,SOX4,LUM,CDK13	45
