# Supplementary material for: Profiling hippocampal neuronal populations reveals unique gene expression mosaics reflective of connectivity-based degeneration in the Ts65Dn mouse model of Down syndrome and Alzheimer’s disease
Source: Front Mol Neurosci. 2025 Feb 26;18:1546375. doi: 10.3389/fnmol.2025.1546375 (PMC11897496; doi:10.3389/fnmol.2025.1546375)
Supplement: SUPPLEMENTARY TABLE S13 — Total GO processes sorted by bin of significantly dysregulated in CA1 PNs in Ts compared to 2N. [file Table_13.XLSX]

## Sheet: Sorted w bin
ONTOLOGY_CA1	ID_CA1	Description_CA1	GeneRatio_CA1	BgRatio_CA1	pvalue_CA1	p.adjust_CA1	qvalue_CA1	geneID_CA1	Count_CA1	Bin_CA1
CC	GO:0000235	astral microtubule	4/926	11/29872	0.000254327	0.00678565	0.00528476	Ccsap/Mapre3/Map9/Pafah1b1	4	Actin	highlight indicates process was binned in two categories
MF	GO:0003779	actin binding	29/926	448/29872	0.000178016	0.00531505	0.00413943	Sntb1/Dyrk1a/Dbn1/Gas2l3/Crocc/Tpm3/Afap1/Panx1/Ppp1r9a/Coro1a/Gipc1/Sntb2/Cdk5r1/P4hb/Myh7b/Afdn/Gmfb/Sptbn2/Fam107a/Rusc1/Eps8/Pstpip2/Myo1c/Inf2/Myrip/Ipp/Palld/Arpc3/Akap5	29	Actin
CC	GO:0005828	kinetochore microtubule	3/926	16/29872	0.0122956	0.0831022	0.064721	Chmp2a/Rab11a/Bbln	3	Actin
CC	GO:0005874	microtubule	41/926	485/29872	8.33636e-09	3.4846e-06	2.71385e-06	Cct8/Calm2/Synj1/Jakmip1/Dyrk1a/Kif5b/Eif3a/Gas2l3/Kif21a/Nin/Ccdc66/Chmp2a/Ccsap/Rab11a/Fez1/Tpt1/Synj2/Dync2h1/Nme7/Ttll11/Sntb2/Stmn1/Hspa8/Tuba1a/Cct3/Bbln/Selenos/Rgs14/Mapre3/Spag6l/Golga2/Dync1i1/Map9/Bcl10/Rusc1/Kif3a/Tubb2b/Incenp/Cep170/Snph/Pafah1b1	41	Actin
CC	GO:0005875	microtubule associated complex	10/926	148/29872	0.0172419	0.101413	0.0789819	Drc1/Kif5b/Kif21a/Dync2h1/Tpr/Dync2i1/Dync1i1/Kif3a/Incenp/Pafah1b1	10	Actin
CC	GO:0005876	spindle microtubule	9/926	78/29872	0.000684143	0.012843	0.0100023	Calm2/Chmp2a/Ccsap/Rab11a/Bbln/Mapre3/Map9/Kif3a/Pafah1b1	9	Actin
CC	GO:0005881	cytoplasmic microtubule	12/926	130/29872	0.000744328	0.0134107	0.0104445	Nin/Ccsap/Tpt1/Synj2/Nme7/Tuba1a/Selenos/Mapre3/Map9/Bcl10/Snph/Pafah1b1	12	Actin
CC	GO:0005884	actin filament	14/926	135/29872	8.12317e-05	0.0032441	0.00252654	Dyrk1a/Dbn1/Gas2l3/Tpm3/Amot/Afap1/Coro1a/Map3k1/Dpysl3/Pstpip2/Myo1c/Palld/Arpc3/Dapk3	14	Actin
BP	GO:0007015	actin filament organization	28/926	477/29872	0.00105341	0.0171112	0.0133264	Pakap/Itgb1bp1/Dbn1/Gas2l3/Prex1/Tpm3/Rhou/Mad2l2/Ppp1r9a/Coro1a/Map3k1/Hax1/Stmn1/Pcdh15/Dpysl3/Hsp90b1/Mtpn/Spag6l/Gmfb/Fam107a/Eps8/Pstpip2/Myo1c/Arhgap17/Inf2/Zeb2/Arpc3/Nrp1	28	Actin
BP	GO:0007018	microtubule-based movement	25/926	458/29872	0.00487018	0.0474162	0.0369284	Drc1/Kif5b/Neurl1a/Borcs6/Kif21a/Cfap54/Tmem108/Fez1/Dync2h1/Nme7/Pcm1/Ap3s2/Tuba1a/App/Spag6l/Dync2i1/Slc9b2/Dync1i1/Kif3a/Tub/Hsbp1/Catspere2/Arl8a/Agbl4/Pafah1b1	25	Actin
BP	GO:0007019	microtubule depolymerization	5/926	60/29872	0.0381308	0.161541	0.12581	Sgk1/Stmn2/Ccsap/Arhgef1/Stmn1	5	Actin
BP	GO:0007020	microtubule nucleation	4/926	35/29872	0.0224156	0.120744	0.094037	Akap9/Nin/Nme7/Golga2	4	Actin
MF	GO:0008017	microtubule binding	20/926	274/29872	0.000386792	0.00834453	0.00649883	Jakmip1/Kif5b/Gas2l3/Kif21a/Nin/Ccdc66/Ccsap/Rab11a/Ccdc88c/Rgs14/Mapre3/Spag6l/Golga2/Dync1i1/Map9/Irag2/Kif3a/Cep135/Gapdh/Pafah1b1	20	Actin
BP	GO:0008064	regulation of actin polymerization or depolymerization	10/926	168/29872	0.037054	0.159457	0.124187	Dbn1/Prex1/Ppp1r9a/Coro1a/Map3k1/Hax1/Mtpn/Eps8/Myo1c/Arpc3	10	Actin
BP	GO:0008154	actin polymerization or depolymerization	12/926	201/29872	0.023396	0.122551	0.095444	Dbn1/Prex1/Ppp1r9a/Coro1a/Map3k1/Hax1/Mtpn/Fam107a/Eps8/Pstpip2/Myo1c/Arpc3	12	Actin
BP	GO:0010970	transport along microtubule	18/926	179/29872	1.26421e-05	0.000871051	0.000678386	Kif5b/Borcs6/Tmem108/Fez1/Dync2h1/Nme7/Pcm1/Ap3s2/Tuba1a/App/Dync2i1/Dync1i1/Kif3a/Tub/Hsbp1/Arl8a/Agbl4/Pafah1b1	18	Actin
BP	GO:0030041	actin filament polymerization	12/926	174/29872	0.00826981	0.0656707	0.0511452	Dbn1/Prex1/Ppp1r9a/Coro1a/Map3k1/Hax1/Mtpn/Fam107a/Eps8/Pstpip2/Myo1c/Arpc3	12	Actin
BP	GO:0030048	actin filament-based movement	14/926	128/29872	4.52235e-05	0.00205472	0.00160024	Gpd1l/Akap9/Dbn1/Pde4b/Sgcd/Atp1a1/Ccdc88c/Pard3/Scn2b/Scn1b/Myh7b/Myo1c/Myrip/Zeb2	14	Actin
BP	GO:0030832	regulation of actin filament length	10/926	171/29872	0.0410029	0.169564	0.132059	Dbn1/Prex1/Ppp1r9a/Coro1a/Map3k1/Hax1/Mtpn/Eps8/Myo1c/Arpc3	10	Actin
BP	GO:0030833	regulation of actin filament polymerization	10/926	148/29872	0.0172419	0.101413	0.0789819	Dbn1/Prex1/Ppp1r9a/Coro1a/Map3k1/Hax1/Mtpn/Eps8/Myo1c/Arpc3	10	Actin
BP	GO:0031023	microtubule organizing center organization	14/926	148/29872	0.000216624	0.00610242	0.00475265	Crocc/Nin/Chmp2a/Cetn4/Usp33/Cdk11b/Pcm1/Tuba1a/Golga2/Map9/Kif3a/Plk2/Cep135/Pafah1b1	14	Actin
BP	GO:0031109	microtubule polymerization or depolymerization	13/926	135/29872	0.000302098	0.0073866	0.00575278	Akap9/Sgk1/Dyrk1a/Stmn2/Slc39a12/Nin/Ccsap/Arhgef1/Nme7/Stmn1/Tuba1a/Mapre3/Golga2	13	Actin
BP	GO:0031110	regulation of microtubule polymerization or depolymerization	8/926	93/29872	0.00830591	0.0656707	0.0511452	Akap9/Sgk1/Dyrk1a/Stmn2/Slc39a12/Nme7/Stmn1/Mapre3	8	Actin
BP	GO:0031113	regulation of microtubule polymerization	8/926	55/29872	0.000277068	0.00714905	0.00556777	Akap9/Sgk1/Dyrk1a/Stmn2/Slc39a12/Nme7/Stmn1/Mapre3	8	Actin
BP	GO:0031115	negative regulation of microtubule polymerization	4/926	15/29872	0.000952718	0.0158277	0.0123268	Sgk1/Dyrk1a/Stmn2/Stmn1	4	Actin
CC	GO:0031941	filamentous actin	4/926	38/29872	0.0293967	0.143956	0.112115	Map3k1/Dpysl3/Myo1c/Arpc3	4	Actin
BP	GO:0032232	negative regulation of actin filament bundle assembly	4/926	40/29872	0.0346888	0.158527	0.123463	Dbn1/Ppp1r9a/Map3k1/Stmn1	4	Actin
BP	GO:0032886	regulation of microtubule-based process	21/926	266/29872	9.48846e-05	0.0035582	0.00277117	Drc1/Akap9/Sgk1/Dyrk1a/Stmn2/Slc39a12/Chmp2a/Ccsap/Fez1/Cdk11b/Nme7/Cdk5r1/Tpr/Stmn1/Mapre3/Spag6l/Fam107a/Map9/Kif3a/Plk2/Pafah1b1	21	Actin
BP	GO:0032956	regulation of actin cytoskeleton organization	23/926	359/29872	0.000915615	0.0156855	0.0122161	Itgb1bp1/Dbn1/Prex1/Nedd9/Hdac2/Ppp1r9a/Coro1a/Map3k1/Cdk5r1/Hax1/Stmn1/Arhgap44/Rala/Mtpn/Gmfb/Lrp1/Fam107a/Eps8/Myo1c/Arhgap17/Arpc3/Dapk3/Nrp1	23	Actin
BP	GO:0032970	regulation of actin filament-based process	29/926	409/29872	3.6256e-05	0.00179925	0.00140128	Itgb1bp1/Akap9/Dbn1/Prex1/Nedd9/Pde4b/Hdac2/Atp1a1/Pard3/Ppp1r9a/Coro1a/Map3k1/Cdk5r1/Hax1/Stmn1/Arhgap44/Rala/Myh7b/Mtpn/Gmfb/Lrp1/Fam107a/Eps8/Myo1c/Arhgap17/Zeb2/Arpc3/Dapk3/Nrp1	29	Actin
BP	GO:0034453	microtubule anchoring	4/926	25/29872	0.00690481	0.0580337	0.0451974	Nin/Bccip/Pcm1/Kif3a	4	Actin
BP	GO:0034454	microtubule anchoring at centrosome	3/926	12/29872	0.00529698	0.0494964	0.0385484	Nin/Pcm1/Kif3a	3	Actin
BP	GO:0034643	establishment of mitochondrion localization, microtubule-mediated	4/926	25/29872	0.00690481	0.0580337	0.0451974	Kif5b/Fez1/Hsbp1/Agbl4	4	Actin
CC	GO:0043209	myelin sheath	23/926	208/29872	1.52091e-07	2.98004e-05	2.32089e-05	Calm2/Mdh1/Napb/Eno1/Dlat/Syn2/Uqcrc2/Atp1a1/Pard3/Cox5a/Vdac1/Cntnap1/Ldhb/Rala/Hspa8/Snap25/Tuba1a/Cct3/Phgdh/Pebp1/Napa/Igsf8/Gapdh	23	Actin
BP	GO:0046785	microtubule polymerization	11/926	89/29872	9.64744e-05	0.0035582	0.00277117	Akap9/Sgk1/Dyrk1a/Stmn2/Slc39a12/Nin/Nme7/Stmn1/Tuba1a/Mapre3/Golga2	11	Actin
BP	GO:0047497	mitochondrion transport along microtubule	4/926	25/29872	0.00690481	0.0580337	0.0451974	Kif5b/Fez1/Hsbp1/Agbl4	4	Actin
MF	GO:0051015	actin filament binding	13/926	219/29872	0.0196239	0.110995	0.0864446	Dbn1/Gas2l3/Tpm3/Panx1/Ppp1r9a/Coro1a/Cdk5r1/Myh7b/Afdn/Sptbn2/Pstpip2/Myo1c/Arpc3	13	Actin
BP	GO:0051017	actin filament bundle assembly	12/926	176/29872	0.00901525	0.0692501	0.0539329	Itgb1bp1/Dbn1/Ppp1r9a/Map3k1/Stmn1/Dpysl3/Hsp90b1/Spag6l/Fam107a/Eps8/Zeb2/Nrp1	12	Actin
BP	GO:0051764	actin crosslink formation	3/926	15/29872	0.0102225	0.0742142	0.057799	Gas2l3/Dpysl3/Eps8	3	Actin
BP	GO:0061572	actin filament bundle organization	12/926	180/29872	0.0106623	0.0757105	0.0589643	Itgb1bp1/Dbn1/Ppp1r9a/Map3k1/Stmn1/Dpysl3/Hsp90b1/Spag6l/Fam107a/Eps8/Zeb2/Nrp1	12	Actin
BP	GO:0061842	microtubule organizing center localization	5/926	34/29872	0.00373504	0.0401722	0.0312866	Akap9/Kif5b/Nin/Pard3/Pafah1b1	5	Actin
BP	GO:0070252	actin-mediated cell contraction	12/926	102/29872	7.66723e-05	0.00310152	0.0024155	Gpd1l/Akap9/Dbn1/Pde4b/Sgcd/Atp1a1/Ccdc88c/Pard3/Scn2b/Scn1b/Myh7b/Zeb2	12	Actin
BP	GO:0070507	regulation of microtubule cytoskeleton organization	15/926	159/29872	0.00013474	0.00449705	0.00350236	Akap9/Sgk1/Dyrk1a/Stmn2/Slc39a12/Chmp2a/Ccsap/Nme7/Cdk5r1/Tpr/Stmn1/Mapre3/Fam107a/Map9/Pafah1b1	15	Actin
BP	GO:0072384	organelle transport along microtubule	9/926	88/29872	0.00163001	0.02288	0.0178193	Kif5b/Borcs6/Fez1/Ap3s2/Tuba1a/Dync1i1/Hsbp1/Agbl4/Pafah1b1	9	Actin
BP	GO:0072393	microtubule anchoring at microtubule organizing center	3/926	14/29872	0.00836856	0.0656707	0.0511452	Nin/Pcm1/Kif3a	3	Actin
BP	GO:0099111	microtubule-based transport	20/926	229/29872	3.39983e-05	0.00174212	0.00135678	Kif5b/Borcs6/Cfap54/Tmem108/Fez1/Dync2h1/Nme7/Pcm1/Ap3s2/Tuba1a/App/Spag6l/Dync2i1/Dync1i1/Kif3a/Tub/Hsbp1/Arl8a/Agbl4/Pafah1b1	20	Actin
BP	GO:0099515	actin filament-based transport	2/926	11/29872	0.0438549	0.174142	0.135624	Myo1c/Myrip	2	Actin
BP	GO:1902850	microtubule cytoskeleton organization involved in mitosis	13/926	161/29872	0.00158299	0.0224048	0.0174492	Chmp2a/Ccsap/Rab11a/Bccip/Smc1a/Tpr/Stmn1/Golga2/Map9/Smc3/Plk2/Incenp/Pafah1b1	13	Actin
BP	GO:1903115	regulation of actin filament-based movement	6/926	49/29872	0.00392022	0.0411722	0.0320654	Akap9/Dbn1/Pde4b/Atp1a1/Myh7b/Zeb2	6	Actin
MF	GO:0001217	DNA-binding transcription repressor activity	18/926	300/29872	0.00616724	0.0546167	0.0425362	Ets2/Zeb1/Eno1/Zfp1006/Myt1l/Ylpm1/E4f1/Zfp263/Scrt1/Zfp3/Lrrfip1/Arx/Prdm5/Zeb2/Hey1/Nfatc2/Hsf4/Ctcf	18	activity
MF	GO:0003713	transcription coactivator activity	19/926	268/29872	0.000760964	0.0135933	0.0105866	Dyrk1a/Ccdc124/Kmt2c/Rnf20/Cnot9/Prpf6/Crebbp/Myt1l/Arl2bp/Kat6a/Rere/Bcl10/Rap2c/Zmiz2/Lmo2/Dyrk1b/Ruvbl1/Usp22/Ncoa2	19	activity
MF	GO:0003714	transcription corepressor activity	12/926	204/29872	0.0258703	0.131983	0.10279	Eno1/Prmt5/Tcerg1/Hdac1/Crebbp/Zmynd8/Ncor2/Rere/Ezh2/Hsbp1/Sin3a/Kctd1	12	activity
MF	GO:0003743	translation initiation factor activity	6/926	61/29872	0.0114001	0.0798642	0.0621993	Eif4a1/Eif5b/Eif3a/Eif3d/Eif5/Eif3g	6	activity
MF	GO:0003746	translation elongation factor activity	3/926	19/29872	0.0198623	0.110995	0.0864446	Eef1b2/Eif5a2/Gfm1	3	activity
MF	GO:0003924	GTPase activity	16/926	305/29872	0.0293632	0.143956	0.112115	Eif5b/Zng1/Rab40c/Rhou/Gng2/Rab11a/Gfm1/Septin3/Rala/Gna12/Ran/Gnas/Rap2c/Ddx3x/Arl8a/Tubb2b	16	activity
MF	GO:0004222	metalloendopeptidase activity	8/926	120/29872	0.0334493	0.156047	0.121531	Adamts1/Ide/Uqcrc2/Adam11/Nrdc/Tll1/Mmp17/Pmpcb	8	activity
MF	GO:0004386	helicase activity	11/926	150/29872	0.00721659	0.0600106	0.0467371	Eif4a1/Ddx41/Atrx/Ep400/Smarcad1/Dhx8/Hltf/Ddx3x/Smarca1/Smarcal1/Ruvbl1	11	activity
MF	GO:0004402	histone acetyltransferase activity	5/926	43/29872	0.0102858	0.0742142	0.057799	Crebbp/Atf2/Kat6a/Taf1/Usp22	5	activity
MF	GO:0004439	phosphatidylinositol-4,5-bisphosphate 5-phosphatase activity	2/926	10/29872	0.0366205	0.159457	0.124187	Synj1/Synj2	2	activity
MF	GO:0004526	ribonuclease P activity	2/926	11/29872	0.0438549	0.174142	0.135624	Rpp21/Prorp	2	activity
MF	GO:0004708	MAP kinase kinase activity	3/926	13/29872	0.00672876	0.0580337	0.0451974	Map3k1/Map2k7/Map2k6	3	activity
MF	GO:0005085	guanyl-nucleotide exchange factor activity	16/926	202/29872	0.000597737	0.0115673	0.00900877	Itsn1/Eef1b2/Prex1/Kndc1/Iqsec1/Arhgef1/Rap1gds1/Ccdc88c/Arhgef25/Arhgef4/Gripap1/Cyth3/Itsn2/Sbf1/Dock7/Kalrn	16	activity
MF	GO:0005092	GDP-dissociation inhibitor activity	3/926	17/29872	0.0145915	0.0915806	0.0713241	Itgb1bp1/Eif5/Rgs14	3	activity
MF	GO:0005096	GTPase activator activity	14/926	237/29872	0.0164772	0.0989417	0.0770571	Tbc1d16/Prex1/Tbc1d14/Arhgef1/Rangap1/Eif5/Gipc1/Evi5l/Arhgap44/Rgs14/Usp6nl/Arhgap17/Tbc1d4/Nrp1	14	activity
MF	GO:0005216	monoatomic ion channel activity	24/926	435/29872	0.00503163	0.0484917	0.037766	Gabra3/Pkd2/Kcnk4/Kcna6/Gria1/Chrna4/Kcnj10/Panx1/Clcc1/Scn2b/Vdac1/Tmem38a/Kcnc1/Scn1b/Ano3/Snap25/Kcnv1/Ncs1/Ttyh1/Grid2/Kcnj11/Kcnj6/Gabrg1/Asic2	24	activity
MF	GO:0005242	inward rectifier potassium channel activity	3/926	24/29872	0.037026	0.159457	0.124187	Kcnj10/Kcnj11/Kcnj6	3	activity
MF	GO:0005244	voltage-gated monoatomic ion channel activity	12/926	173/29872	0.00791563	0.0641359	0.0499499	Pkd2/Kcnk4/Kcna6/Kcnj10/Scn2b/Vdac1/Kcnc1/Snap25/Kcnv1/Ncs1/Kcnj11/Kcnj6	12	activity
MF	GO:0005246	calcium channel regulator activity	5/926	44/29872	0.0113154	0.0794488	0.0618757	Calm2/Pde4b/Tspan13/Mcub/Nrxn2	5	activity
MF	GO:0005248	voltage-gated sodium channel activity	4/926	25/29872	0.00690481	0.0580337	0.0451974	Pkd2/Scn2b/Scn1b/Asic2	4	activity
MF	GO:0005249	voltage-gated potassium channel activity	10/926	98/29872	0.000932827	0.0157976	0.0123034	Pkd2/Kcnk4/Kcna6/Kcnj10/Scn2b/Kcnc1/Snap25/Kcnv1/Kcnj11/Kcnj6	10	activity
MF	GO:0005261	monoatomic cation channel activity	16/926	321/29872	0.0434865	0.174142	0.135624	Pkd2/Kcnk4/Kcna6/Chrna4/Kcnj10/Panx1/Scn2b/Tmem38a/Kcnc1/Scn1b/Snap25/Kcnv1/Ncs1/Kcnj11/Kcnj6/Asic2	16	activity
MF	GO:0005267	potassium channel activity	11/926	122/29872	0.0014759	0.0214708	0.0167217	Pkd2/Kcnk4/Kcna6/Kcnj10/Scn2b/Tmem38a/Kcnc1/Snap25/Kcnv1/Kcnj11/Kcnj6	11	activity
MF	GO:0005272	sodium channel activity	4/926	44/29872	0.0468241	0.181339	0.141229	Pkd2/Scn2b/Scn1b/Asic2	4	activity	develop
MF	GO:0005391	P-type sodium:potassium-exchanging transporter activity	2/926	10/29872	0.0366205	0.159457	0.124187	Atp1b2/Atp1a1	2	activity
MF	GO:0008080	N-acetyltransferase activity	6/926	77/29872	0.0322755	0.152846	0.119038	Crebbp/Atf2/Kat6a/Taf1/Nat8l/Usp22	6	activity
MF	GO:0008094	ATP-dependent activity, acting on DNA	12/926	117/29872	0.000285103	0.00721081	0.00561587	Atrx/Top2b/Ep400/Smarcad1/Arid1a/Rsf1/Hltf/Pms2/Ddx3x/Smarca1/Smarcal1/Ruvbl1	12	activity
MF	GO:0008168	methyltransferase activity	14/926	204/29872	0.00475993	0.0473401	0.0368691	Setbp1/Prmt5/N6amt1/Kmt2c/Kmt5c/Mettl26/Tfb1m/Prmt8/Rnmt/Ezh2/Fbxo11/Prdm5/Setd7/Coq3	14	activity
MF	GO:0008170	N-methyltransferase activity	11/926	91/29872	0.000118206	0.0041405	0.00322467	Setbp1/Prmt5/N6amt1/Kmt2c/Kmt5c/Tfb1m/Prmt8/Rnmt/Ezh2/Fbxo11/Setd7	11	activity
MF	GO:0008200	ion channel inhibitor activity	5/926	38/29872	0.00608668	0.0542866	0.0422791	Calm2/Lynx1/Vti1b/Scn1b/Mcub	5	activity
MF	GO:0008484	sulfuric ester hydrolase activity	3/926	13/29872	0.00672876	0.0580337	0.0451974	Arsb/Ids/Sulf2	3	activity
MF	GO:0008554	P-type sodium transporter activity	2/926	10/29872	0.0366205	0.159457	0.124187	Atp1b2/Atp1a1	2	activity
MF	GO:0008556	P-type potassium transmembrane transporter activity	2/926	11/29872	0.0438549	0.174142	0.135624	Atp1b2/Atp1a1	2	activity
MF	GO:0008757	S-adenosylmethionine-dependent methyltransferase activity	13/926	177/29872	0.00362782	0.0396971	0.0309166	Setbp1/Prmt5/N6amt1/Kmt2c/Kmt5c/Mettl26/Tfb1m/Prmt8/Rnmt/Ezh2/Fbxo11/Setd7/Coq3	13	activity
MF	GO:0010485	histone H4 acetyltransferase activity	3/926	24/29872	0.037026	0.159457	0.124187	Atf2/Kat6a/Usp22	3	activity
MF	GO:0010851	cyclase regulator activity	3/926	15/29872	0.0102225	0.0742142	0.057799	Calm2/Ncs1/Gnas	3	activity
MF	GO:0010853	cyclase activator activity	3/926	10/29872	0.00302628	0.0349444	0.0272152	Calm2/Ncs1/Gnas	3	activity
BP	GO:0010921	regulation of phosphatase activity	5/926	64/29872	0.0482103	0.185903	0.144784	Ppp1r15a/Calm2/Epm2a/Hsp90b1/Gna12	5	activity
BP	GO:0010950	positive regulation of endopeptidase activity	10/926	164/29872	0.0322095	0.152846	0.119038	Ndufa13/Ctsd/Anp32b/Casp9/Pdcd2/App/Stat3/Bcl10/Ddx3x/Jak2	10	activity
BP	GO:0010952	positive regulation of peptidase activity	11/926	188/29872	0.033066	0.155185	0.12086	Ndufa13/Ctsd/Anp32b/Casp9/Pdcd2/App/Stat3/Bcl10/Ddx3x/Jak2/Ddrgk1	11	activity
MF	GO:0015079	potassium ion transmembrane transporter activity	13/926	160/29872	0.00149662	0.0216716	0.0168781	Atp1b2/Pkd2/Kcnk4/Kcna6/Atp1a1/Kcnj10/Scn2b/Tmem38a/Kcnc1/Snap25/Kcnv1/Kcnj11/Kcnj6	13	activity
MF	GO:0015183	L-aspartate transmembrane transporter activity	2/926	10/29872	0.0366205	0.159457	0.124187	Ucp2/Slc25a22	2	activity
MF	GO:0015276	ligand-gated monoatomic ion channel activity	11/926	160/29872	0.011421	0.0799214	0.0622439	Gabra3/Pkd2/Gria1/Chrna4/Kcnj10/Tmem38a/Grid2/Kcnj11/Kcnj6/Gabrg1/Asic2	11	activity
MF	GO:0015399	primary active transmembrane transporter activity	10/926	142/29872	0.013237	0.0869786	0.06774	Atp1b2/Atp1a1/Atp13a2/Cox5a/Cyb561a3/ND2/Ndufs7/Kcnj11/Atp6v1h/Atp6v0e2	10	activity
MF	GO:0015453	oxidoreduction-driven active transmembrane transporter activity	4/926	34/29872	0.0203393	0.112558	0.0876613	Cox5a/Cyb561a3/ND2/Ndufs7	4	activity
MF	GO:0016247	channel regulator activity	14/926	151/29872	0.000266923	0.00703196	0.00547658	Gpd1l/Calm2/Akap9/Sgk1/Pde4b/Lynx1/Tspan13/Scn2b/Vti1b/Fgf12/Scn1b/Mcub/Nrxn2/Slc5a3	14	activity
MF	GO:0016248	channel inhibitor activity	5/926	40/29872	0.00758499	0.0620253	0.0483061	Calm2/Lynx1/Vti1b/Scn1b/Mcub	5	activity
MF	GO:0016273	arginine N-methyltransferase activity	3/926	12/29872	0.00529698	0.0494964	0.0385484	Prmt5/Prmt8/Fbxo11	3	activity
MF	GO:0016278	lysine N-methyltransferase activity	6/926	59/29872	0.00974195	0.0722864	0.0562976	Setbp1/N6amt1/Kmt2c/Kmt5c/Ezh2/Setd7	6	activity
MF	GO:0016407	acetyltransferase activity	7/926	104/29872	0.0430959	0.174142	0.135624	Dlat/Crebbp/Atf2/Kat6a/Taf1/Nat8l/Usp22	7	activity
MF	GO:0016410	N-acyltransferase activity	7/926	101/29872	0.0377129	0.16098	0.125373	Crebbp/Atf2/Kat6a/Taf1/Nat8l/Cers4/Usp22	7	activity
MF	GO:0016614	oxidoreductase activity, acting on CH-OH group of donors	13/926	158/29872	0.00133558	0.0199859	0.0155652	Gpd1l/Mdh1/Hibadh/Impdh2/Hsd17b10/Ldha/H6pd/D2hgdh/Ldhb/Phgdh/Hsd17b12/Cbr1/Me1	13	activity
MF	GO:0016616	oxidoreductase activity, acting on the CH-OH group of donors, NAD or NADP as acceptor	12/926	149/29872	0.00240868	0.030696	0.0239065	Gpd1l/Mdh1/Hibadh/Impdh2/Hsd17b10/Ldha/H6pd/Ldhb/Phgdh/Hsd17b12/Cbr1/Me1	12	activity
MF	GO:0016717	oxidoreductase activity, acting on paired donors, with oxidation of a pair of donors resulting in the reduction of molecular oxygen to two molecules of water	3/926	15/29872	0.0102225	0.0742142	0.057799	Peds1/Degs1/Fads6	3	activity
MF	GO:0016741	transferase activity, transferring one-carbon groups	15/926	215/29872	0.00304476	0.0350931	0.0273309	Gart/Setbp1/Prmt5/N6amt1/Kmt2c/Kmt5c/Mettl26/Tfb1m/Prmt8/Rnmt/Ezh2/Fbxo11/Prdm5/Setd7/Coq3	15	activity
MF	GO:0016755	aminoacyltransferase activity	23/926	476/29872	0.025017	0.128466	0.100051	Ltn1/Neurl1a/Med10/Rnf20/Dtx2/Ttc3/Pdzrn3/Map3k1/Znrf2/Amfr/Hecw2/Fbxo11/Marchf8/Taf1/Marchf5/Hltf/Ube2e3/Zmiz2/Pex10/Bfar/Topors/Ankib1/Lnx2	23	activity
MF	GO:0016780	phosphotransferase activity, for other substituted phosphate groups	3/926	21/29872	0.026046	0.132127	0.102902	Gnptab/Aasdhppt/Cdipt	3	activity
MF	GO:0016790	thiolester hydrolase activity	4/926	44/29872	0.0468241	0.181339	0.141229	Abhd17b/Lypla1/Cpt1c/Acot6	4	activity
MF	GO:0016791	phosphatase activity	16/926	266/29872	0.0092491	0.069954	0.0544811	Synj1/Epm2a/Mtm1/Ptprk/Atp1a1/Dusp16/Plppr4/Plpp1/Synj2/Ptpdc1/Tigar/Ppp6c/Ptpre/Lhpp/Ppm1g/Bpnt1	16	activity
MF	GO:0016853	isomerase activity	12/926	175/29872	0.00863626	0.0667686	0.0520003	Dse/Top2b/Hmgcs1/Ddt/Degs1/P4hb/Ppig/Fkbp5/Pmm2/Pgm2l1/Bpgm/Tmem86b	12	activity
MF	GO:0016866	intramolecular transferase activity	4/926	26/29872	0.00796331	0.0641359	0.0499499	Pmm2/Pgm2l1/Bpgm/Tmem86b	4	activity
MF	GO:0016879	ligase activity, forming carbon-nitrogen bonds	6/926	49/29872	0.00392022	0.0411722	0.0320654	Gss/Gart/Ifnar1/Ttll11/Fpgs/Gatc	6	activity
MF	GO:0016881	acid-amino acid ligase activity	3/926	22/29872	0.0294801	0.143956	0.112115	Gss/Ttll11/Fpgs	3	activity
MF	GO:0016887	ATP hydrolysis activity	24/926	314/29872	5.19612e-05	0.00226248	0.00176205	Cct8/Kif5b/Ide/Kif21a/Nvl/Atp1a1/Atp13a2/Abcf1/Smc2/Dync2h1/Smc1a/Vwa8/Hsp90ab1/Hsp90b1/Hspa8/Cct3/Vps4a/Smc3/Kif3a/Lonp1/Pms2/Ddx3x/Ruvbl1/Atad2b	24	activity
MF	GO:0017080	sodium channel regulator activity	4/926	37/29872	0.026943	0.136017	0.105932	Gpd1l/Scn2b/Fgf12/Scn1b	4	activity
MF	GO:0019203	carbohydrate phosphatase activity	2/926	11/29872	0.0438549	0.174142	0.135624	Epm2a/Tigar	2	activity
MF	GO:0019207	kinase regulator activity	17/926	277/29872	0.00614827	0.0546029	0.0425254	Calm2/Itsn1/Camk2n2/Prkar2b/Mob1a/Rplp1/Spry4/Bccip/Tgfbr2/Cdk5r1/Hsp90ab1/Prkar1b/Bcl10/Gskip/Map3k13/Ddx3x/Trib1	17	activity
MF	GO:0019209	kinase activator activity	9/926	149/29872	0.0429255	0.174142	0.135624	Calm2/Itsn1/Mob1a/Rplp1/Tgfbr2/Cdk5r1/Bcl10/Map3k13/Ddx3x	9	activity
MF	GO:0019210	kinase inhibitor activity	6/926	76/29872	0.0305301	0.148391	0.115568	Camk2n2/Prkar2b/Spry4/Prkar1b/Gskip/Trib1	6	activity
MF	GO:0019829	ATPase-coupled monoatomic cation transmembrane transporter activity	6/926	57/29872	0.00826307	0.0656707	0.0511452	Atp1b2/Atp1a1/Atp13a2/Kcnj11/Atp6v1h/Atp6v0e2	6	activity
MF	GO:0019855	calcium channel inhibitor activity	2/926	10/29872	0.0366205	0.159457	0.124187	Calm2/Mcub	2	activity
MF	GO:0022824	transmitter-gated monoatomic ion channel activity	5/926	57/29872	0.031497	0.151796	0.11822	Gabra3/Gria1/Chrna4/Grid2/Gabrg1	5	activity
MF	GO:0022832	voltage-gated channel activity	12/926	175/29872	0.00863626	0.0667686	0.0520003	Pkd2/Kcnk4/Kcna6/Kcnj10/Scn2b/Vdac1/Kcnc1/Snap25/Kcnv1/Ncs1/Kcnj11/Kcnj6	12	activity
MF	GO:0022834	ligand-gated channel activity	12/926	164/29872	0.00523494	0.0494964	0.0385484	Gabra3/Pkd2/Gria1/Chrna4/Kcnj10/Tmem38a/Grid2/Kcnj11/Kcnj6/Atp5mc2/Gabrg1/Asic2	12	activity
MF	GO:0022835	transmitter-gated channel activity	5/926	57/29872	0.031497	0.151796	0.11822	Gabra3/Gria1/Chrna4/Grid2/Gabrg1	5	activity
MF	GO:0022836	gated channel activity	20/926	298/29872	0.00110192	0.0174912	0.0136224	Gabra3/Pkd2/Kcnk4/Kcna6/Gria1/Chrna4/Kcnj10/Scn2b/Vdac1/Tmem38a/Kcnc1/Snap25/Kcnv1/Ncs1/Grid2/Kcnj11/Kcnj6/Atp5mc2/Gabrg1/Asic2	20	activity
MF	GO:0022843	voltage-gated monoatomic cation channel activity	11/926	144/29872	0.00534767	0.0497476	0.0387441	Pkd2/Kcnk4/Kcna6/Kcnj10/Scn2b/Kcnc1/Snap25/Kcnv1/Ncs1/Kcnj11/Kcnj6	11	activity
BP	GO:0022898	regulation of transmembrane transporter activity	13/926	224/29872	0.0231124	0.121675	0.0947619	Gpd1l/Calm2/Atp1b2/Akap9/Zfas1/Pkd2/Phb2/Scn2b/Ahnak/Fgf12/Scn1b/App/Hecw2	13	activity
MF	GO:0030695	GTPase regulator activity	30/926	430/29872	3.61693e-05	0.00179925	0.00140128	Itgb1bp1/Tbc1d16/Itsn1/Eef1b2/Prex1/Kndc1/Tbc1d14/Iqsec1/Arhgef1/Rap1gds1/Ccdc88c/Arhgef25/Arhgef4/Rangap1/Eif5/Gripap1/Cyth3/Arl2bp/Gipc1/Evi5l/Itsn2/Sbf1/Arhgap44/Dock7/Rgs14/Usp6nl/Kalrn/Arhgap17/Tbc1d4/Nrp1	30	activity
BP	GO:0032409	regulation of transporter activity	14/926	236/29872	0.0159414	0.0974197	0.0758718	Gpd1l/Calm2/Atp1b2/Akap9/Zfas1/Pkd2/Phb2/Scn2b/Ahnak/Fgf12/Scn1b/App/Hecw2/Slc5a3	14	activity
BP	GO:0032412	regulation of monoatomic ion transmembrane transporter activity	13/926	214/29872	0.0165465	0.0989417	0.0770571	Gpd1l/Calm2/Atp1b2/Akap9/Zfas1/Pkd2/Phb2/Scn2b/Ahnak/Fgf12/Scn1b/App/Hecw2	13	activity
BP	GO:0033673	negative regulation of kinase activity	13/926	199/29872	0.00947852	0.0708347	0.055167	Itgb1bp1/Camk2n2/Dusp16/Prkar2b/Stk38/Spry4/Tigar/Rgs14/Prkar1b/Mvp/Gskip/Paqr3/Trib1	13	activity
BP	GO:0033674	positive regulation of kinase activity	22/926	355/29872	0.00178047	0.024428	0.0190248	Tpd52l1/Itgb1bp1/Neurl1a/Camk1/Phb2/Nedd9/Map3k1/Cdk5r1/Hsp90ab1/Erp29/Tigar/Erbb4/Ezh2/Mmd2/App/Mapre3/Map3k13/Zeb2/Ddx3x/Map2k7/Jak2/Map2k6	22	activity
MF	GO:0034212	peptide N-acetyltransferase activity	5/926	52/29872	0.0221493	0.120239	0.0936437	Crebbp/Atf2/Kat6a/Taf1/Usp22	5	activity
MF	GO:0034593	phosphatidylinositol bisphosphate phosphatase activity	3/926	23/29872	0.0331407	0.155185	0.12086	Synj1/Mtm1/Synj2	3	activity
MF	GO:0034595	phosphatidylinositol phosphate 5-phosphatase activity	2/926	11/29872	0.0438549	0.174142	0.135624	Synj1/Synj2	2	activity
MF	GO:0035173	histone kinase activity	4/926	27/29872	0.00912291	0.0692501	0.0539329	Dyrk1a/Baz1b/Atr/Jak2	4	activity
MF	GO:0035250	UDP-galactosyltransferase activity	3/926	24/29872	0.037026	0.159457	0.124187	B3galt5/B4galt2/B3galt6	3	activity
MF	GO:0035615	clathrin adaptor activity	4/926	20/29872	0.00298942	0.0349444	0.0272152	Snap91/Ap1s1/Ap2a2/Ap1m1	4	activity
MF	GO:0042054	histone methyltransferase activity	8/926	56/29872	0.000314564	0.00756702	0.00589329	Setbp1/Prmt5/N6amt1/Kmt2c/Kmt5c/Prmt8/Ezh2/Setd7	8	activity
BP	GO:0042391	regulation of membrane potential	32/926	495/29872	8.64748e-05	0.00338873	0.00263919	Gpd1l/Gabra3/Atp1b2/Akap9/Kif5b/Dbn1/Ucp2/Kcnk4/Gria1/Chrna4/Atp1a1/Tmem108/Kcnj10/Ppp1r9a/Celf4/Scn2b/Cntnap1/Zmynd8/Tusc2/Fgf12/Scn1b/Afdn/App/Prkar1b/Grid2/Kcnj11/Kcnj6/Abat/Plk2/Gabrg1/Dmpk/Asic2	32	activity
MF	GO:0042578	phosphoric ester hydrolase activity	21/926	353/29872	0.00360637	0.0396006	0.0308414	Synj1/Epm2a/Mtm1/Ptprk/Pde4b/Atp1a1/Dusp16/Plppr4/Plpp1/Synj2/Ptpdc1/Smpdl3a/Tigar/Ppp6c/Gnas/Ptpre/Lhpp/Gde1/Gpcpd1/Ppm1g/Bpnt1	21	activity
MF	GO:0042800	histone H3K4 methyltransferase activity	3/926	19/29872	0.0198623	0.110995	0.0864446	Setbp1/Kmt2c/Setd7	3	activity
BP	GO:0043087	regulation of GTPase activity	23/926	309/29872	0.000109914	0.00393807	0.00306702	Itgb1bp1/Tbc1d16/Prex1/Amot/Nedd9/Tbc1d14/Rap1gds1/Rangap1/Evi5l/Stmn1/Arhgap44/Ccpg1/Ezh2/Dock7/Rgs14/Gnas/Usp6nl/Kalrn/Arhgap17/Arhgef26/Tbc1d4/Crkl/Pafah1b1	23	activity
BP	GO:0043280	positive regulation of cysteine-type endopeptidase activity involved in apoptotic process	9/926	119/29872	0.0118909	0.0823175	0.0641099	Ndufa13/Ctsd/Anp32b/Casp9/Pdcd2/App/Bcl10/Ddx3x/Jak2	9	activity
BP	GO:0043405	regulation of MAP kinase activity	14/926	168/29872	0.000783351	0.0139534	0.0108671	Tpd52l1/Dusp16/Stk38/Spry4/Map3k1/Erp29/Ezh2/Rgs14/Map3k13/Paqr3/Zeb2/Map2k7/Trib1/Map2k6	14	activity
BP	GO:0043406	positive regulation of MAP kinase activity	8/926	107/29872	0.0183029	0.10616	0.082679	Tpd52l1/Map3k1/Erp29/Ezh2/Map3k13/Zeb2/Map2k7/Map2k6	8	activity
BP	GO:0043407	negative regulation of MAP kinase activity	5/926	54/29872	0.0256376	0.131116	0.102115	Dusp16/Stk38/Spry4/Rgs14/Paqr3	5	activity
BP	GO:0043547	positive regulation of GTPase activity	18/926	226/29872	0.000262031	0.0069322	0.00539889	Tbc1d16/Prex1/Nedd9/Tbc1d14/Rap1gds1/Rangap1/Evi5l/Arhgap44/Ezh2/Dock7/Rgs14/Gnas/Usp6nl/Kalrn/Arhgap17/Arhgef26/Tbc1d4/Crkl	18	activity
MF	GO:0045182	translation regulator activity	14/926	145/29872	0.000174706	0.00524119	0.00408191	Eif4a1/Eif5b/Eef1b2/Neurl1a/Eif3a/Eif5a2/Eif3d/Serbp1/Bc1/Gfm1/Paip2/Abcf1/Eif5/Eif3g	14	activity
MF	GO:0046030	inositol trisphosphate phosphatase activity	2/926	11/29872	0.0438549	0.174142	0.135624	Synj1/Synj2	2	activity
MF	GO:0046873	metal ion transmembrane transporter activity	24/926	434/29872	0.00489293	0.0475639	0.0370434	Atp1b2/Pkd2/Slc39a12/Kcnk4/Kcna6/Atp1a1/Kcnj10/Panx1/Nipal3/Slc39a1/Scn2b/Tmem38a/Kcnc1/Scn1b/Snap25/Kcnv1/Slc9b2/Ncs1/Kcnj11/Slc31a1/Kcnj6/Slc5a3/Cnnm4/Asic2	24	activity
BP	GO:0051345	positive regulation of hydrolase activity	35/926	488/29872	4.59722e-06	0.000404289	0.000314866	Ppp1r15a/Tbc1d16/Calm2/Ndufa13/Prex1/Ctsd/Phb2/Nedd9/Tbc1d14/Rap1gds1/Anp32b/Rangap1/Casp9/Tmem106b/Evi5l/Psap/Arhgap44/Gna12/Pdcd2/Ezh2/Dock7/App/Rgs14/Gnas/Stat3/Bcl10/Usp6nl/Kalrn/Arhgap17/Ddx3x/Arhgef26/Jak2/Tbc1d4/Ddrgk1/Crkl	35	activity
BP	GO:0051347	positive regulation of transferase activity	25/926	431/29872	0.00222879	0.0289928	0.02258	Tpd52l1/Itgb1bp1/Neurl1a/Camk1/Phb2/Nvl/Nedd9/Map3k1/Cdk5r1/Hsp90ab1/Erp29/Tigar/Erbb4/Ezh2/Mmd2/App/Mapre3/Map3k13/Zeb2/Ddx3x/Map2k7/Jak2/Topors/Trib1/Map2k6	25	activity
BP	GO:0051348	negative regulation of transferase activity	16/926	233/29872	0.00264128	0.0323453	0.0251909	Itgb1bp1/Camk2n2/Dusp16/Prkar2b/Stk38/Mad2l2/Rps7/Spry4/Tigar/Rgs14/Prkar1b/Mvp/Gskip/Paqr3/Setd7/Trib1	16	activity
MF	GO:0052744	phosphatidylinositol monophosphate phosphatase activity	3/926	14/29872	0.00836856	0.0656707	0.0511452	Synj1/Mtm1/Synj2	3	activity
MF	GO:0052745	inositol phosphate phosphatase activity	3/926	18/29872	0.0171132	0.101035	0.0786877	Synj1/Synj2/Bpnt1	3	activity
MF	GO:0060589	nucleoside-triphosphatase regulator activity	30/926	430/29872	3.61693e-05	0.00179925	0.00140128	Itgb1bp1/Tbc1d16/Itsn1/Eef1b2/Prex1/Kndc1/Tbc1d14/Iqsec1/Arhgef1/Rap1gds1/Ccdc88c/Arhgef25/Arhgef4/Rangap1/Eif5/Gripap1/Cyth3/Arl2bp/Gipc1/Evi5l/Itsn2/Sbf1/Arhgap44/Dock7/Rgs14/Usp6nl/Kalrn/Arhgap17/Tbc1d4/Nrp1	30	activity
MF	GO:0061733	peptide-lysine-N-acetyltransferase activity	5/926	46/29872	0.0135805	0.0885132	0.0689353	Crebbp/Atf2/Kat6a/Taf1/Usp22	5	activity
MF	GO:0090079	translation regulator activity, nucleic acid binding	11/926	110/29872	0.000626177	0.0119699	0.00932233	Eif4a1/Eif5b/Eef1b2/Eif3a/Eif5a2/Eif3d/Gfm1/Paip2/Abcf1/Eif5/Eif3g	11	activity
BP	GO:0090630	activation of GTPase activity	10/926	86/29872	0.000328786	0.00760696	0.0059244	Tbc1d16/Nedd9/Tbc1d14/Rangap1/Evi5l/Dock7/Usp6nl/Arhgef26/Tbc1d4/Crkl	10	activity
MF	GO:0098599	palmitoyl hydrolase activity	3/926	12/29872	0.00529698	0.0494964	0.0385484	Abhd17b/Lypla1/Cpt1c	3	activity
MF	GO:0099106	ion channel regulator activity	14/926	142/29872	0.000139981	0.00454859	0.0035425	Gpd1l/Calm2/Akap9/Sgk1/Pde4b/Lynx1/Tspan13/Scn2b/Vti1b/Fgf12/Scn1b/Mcub/Nrxn2/Slc5a3	14	activity
MF	GO:0140097	catalytic activity, acting on DNA	15/926	238/29872	0.00768548	0.0627447	0.0488664	Lig1/Atrx/Top2b/Ep400/Smarcad1/Arid1a/Poll/Rsf1/Hltf/Pms2/Ddx3x/Tent4b/Smarca1/Smarcal1/Ruvbl1	15	activity
MF	GO:0140104	molecular carrier activity	7/926	97/29872	0.0312513	0.15096	0.117569	Urm1/Emc10/Zng1/Ptma/Cse1l/Kpna1/Nubp2	7	activity
MF	GO:0140312	cargo adaptor activity	4/926	21/29872	0.00360318	0.0396006	0.0308414	Snap91/Ap1s1/Ap2a2/Ap1m1	4	activity
MF	GO:0140416	transcription regulator inhibitor activity	4/926	30/29872	0.0132426	0.0869786	0.06774	Pkd2/Trappc2b/Taf1/Sin3a	4	activity
MF	GO:0140658	ATP-dependent chromatin remodeler activity	8/926	34/29872	7.33734e-06	0.000589809	0.000459351	Atrx/Ep400/Smarcad1/Arid1a/Rsf1/Hltf/Smarca1/Smarcal1	8	activity
MF	GO:0140666	annealing activity	3/926	14/29872	0.00836856	0.0656707	0.0511452	Ddx3x/Smarca1/Smarcal1	3	activity
MF	GO:0140938	histone H3 methyltransferase activity	4/926	40/29872	0.0346888	0.158527	0.123463	Setbp1/Kmt2c/Ezh2/Setd7	4	activity
MF	GO:0140939	histone H4 methyltransferase activity	4/926	15/29872	0.000952718	0.0158277	0.0123268	Prmt5/N6amt1/Kmt5c/Prmt8	4	activity
MF	GO:0140993	histone modifying activity	22/926	201/29872	3.36674e-07	5.02606e-05	3.91436e-05	Dyrk1a/Setbp1/Prmt5/N6amt1/Kmt2c/Kmt5c/Rnf20/Baz1b/Hdac2/Hdac1/Prmt8/Crebbp/Atf2/Kat6a/Kdm4a/Ezh2/Atr/Taf1/Kdm5d/Jak2/Setd7/Usp22	22	activity
MF	GO:0141108	transporter regulator activity	15/926	155/29872	0.000101205	0.00368926	0.00287325	Gpd1l/Calm2/Akap9/Sgk1/Atp6ap1/Pde4b/Lynx1/Tspan13/Scn2b/Vti1b/Fgf12/Scn1b/Mcub/Nrxn2/Slc5a3	15	activity
MF	GO:0141110	transporter inhibitor activity	5/926	42/29872	0.00932225	0.0701687	0.0546483	Calm2/Lynx1/Vti1b/Scn1b/Mcub	5	activity
MF	GO:1990814	DNA/DNA annealing activity	2/926	10/29872	0.0366205	0.159457	0.124187	Smarca1/Smarcal1	2	activity
MF	GO:1990948	ubiquitin ligase inhibitor activity	2/926	10/29872	0.0366205	0.159457	0.124187	Rps7/Rpl37	2	activity
BP	GO:2000649	regulation of sodium ion transmembrane transporter activity	5/926	47/29872	0.0148197	0.0921822	0.0717927	Gpd1l/Scn2b/Fgf12/Scn1b/Hecw2	5	activity
BP	GO:2001056	positive regulation of cysteine-type endopeptidase activity	9/926	144/29872	0.0357515	0.159457	0.124187	Ndufa13/Ctsd/Anp32b/Casp9/Pdcd2/App/Bcl10/Ddx3x/Jak2	9	activity
MF	GO:0001540	amyloid-beta binding	6/926	72/29872	0.0241696	0.12483	0.0972193	Hsd17b10/Ide/Itm2b/Gria1/Apbb2/Apbb3	6	autophagy
BP	GO:0010506	regulation of autophagy	21/926	300/29872	0.000487645	0.00989493	0.0077063	Epm2a/Mtm1/Cdk16/Nampt/Tbc1d14/Atp13a2/Usp33/Fez1/Vdac1/Snx30/Dcaf12/Tigar/Kdm4a/Supt5/Atg2a/Golga2/Cisd1/Stat3/Tbk1/Dram2/Plk2	21	autophagy
BP	GO:0010507	negative regulation of autophagy	8/926	80/29872	0.00335148	0.0376591	0.0293294	Mtm1/Nampt/Tbc1d14/Fez1/Tigar/Kdm4a/Golga2/Stat3	8	autophagy
BP	GO:0016236	macroautophagy	21/926	275/29872	0.000151123	0.00480984	0.00374597	Epm2a/Mtm1/Chmp2a/Ctsd/Phb2/Tbc1d14/Atp13a2/Fez1/Tomm7/Plekhm1/Vdac1/Snx30/Vti1b/Tigar/Supt5/Atg2a/Tex264/Tbk1/Vps4a/Stx17/Ddrgk1	21	autophagy
BP	GO:0016237	microautophagy	4/926	24/29872	0.00594364	0.0533906	0.0415813	Snx30/Atg2a/Hspa8/Vps4a	4	autophagy
BP	GO:0016239	positive regulation of macroautophagy	6/926	80/29872	0.0378957	0.16098	0.125373	Epm2a/Vdac1/Snx30/Supt5/Atg2a/Tbk1	6	autophagy
BP	GO:0016241	regulation of macroautophagy	10/926	126/29872	0.00594062	0.0533906	0.0415813	Epm2a/Mtm1/Atp13a2/Fez1/Vdac1/Snx30/Tigar/Supt5/Atg2a/Tbk1	10	autophagy
BP	GO:0050435	amyloid-beta metabolic process	6/926	57/29872	0.00826307	0.0656707	0.0511452	Dyrk1a/Ide/Rtn3/Ifngr1/Apeh/Mgat3	6	autophagy
BP	GO:0097242	amyloid-beta clearance	5/926	37/29872	0.00542159	0.0500639	0.0389904	Ide/Rab11a/App/Lrp1/Ifngr1	5	autophagy
BP	GO:1900221	regulation of amyloid-beta clearance	3/926	18/29872	0.0171132	0.101035	0.0786877	App/Lrp1/Ifngr1	3	autophagy
BP	GO:0007411	axon guidance	22/926	255/29872	1.70002e-05	0.00108917	0.000848263	Kif5b/Nrp2/Usp33/Arhgef25/Sema7a/Sema3a/Sema3e/Bcl11b/Nog/Cdk5r1/Scn1b/Efna2/App/Etv1/Lrp1/Ythdf1/Rpl24/Kalrn/Apbb2/Arx/Tubb2b/Nrp1	22	axon/dend
BP	GO:0007413	axonal fasciculation	3/926	24/29872	0.037026	0.159457	0.124187	Sema3a/Cdk5r1/Nrp1	3	axon/dend
BP	GO:0008088	axo-dendritic transport	10/926	86/29872	0.000328786	0.00760696	0.0059244	Kif5b/Tmem108/Fez1/Ap3s2/App/Kif3a/Hsbp1/Arl8a/Agbl4/Pafah1b1	10	axon/dend
BP	GO:0008089	anterograde axonal transport	6/926	53/29872	0.00579949	0.0527762	0.0411028	Kif5b/Fez1/Ap3s2/Kif3a/Arl8a/Agbl4	6	axon/dend
BP	GO:0008090	retrograde axonal transport	4/926	24/29872	0.00594364	0.0533906	0.0415813	Kif5b/Tmem108/Agbl4/Pafah1b1	4	axon/dend
BP	GO:0016358	dendrite development	28/926	328/29872	1.56744e-06	0.000163797	0.000127567	Pqbp1/Itsn1/Sgk1/Neurl1a/Dbn1/Camk1/Prex1/Kndc1/Hdac2/Iqsec1/Ppp1r9a/Crebbp/Sema3a/Tmem106b/Zmynd8/Cdk5r1/Arhgap44/Rere/Ezh2/Afdn/App/Hecw2/Kalrn/Plk2/Crkl/Akap5/Pafah1b1/Nrp1	28	axon/dend
BP	GO:0019896	axonal transport of mitochondrion	3/926	17/29872	0.0145915	0.0915806	0.0713241	Fez1/Hsbp1/Agbl4	3	axon/dend
BP	GO:0021952	central nervous system projection neuron axonogenesis	5/926	32/29872	0.00284432	0.0341032	0.02656	Nin/Scn1b/Zeb2/Pafah1b1/Nr4a2	5	axon/dend
BP	GO:0021955	central nervous system neuron axonogenesis	5/926	43/29872	0.0102858	0.0742142	0.057799	Nin/Scn1b/Zeb2/Pafah1b1/Nr4a2	5	axon/dend
BP	GO:0030516	regulation of axon extension	12/926	113/29872	0.000205718	0.00597154	0.00465071	Dbn1/Golga4/Ttc3/Sema7a/Sema3a/Sema3e/Lrp1/Map3k13/Sin3a/Pafah1b1/Nrp1/Rpl4	12	axon/dend
BP	GO:0030517	negative regulation of axon extension	5/926	49/29872	0.01752	0.102282	0.0796584	Ttc3/Sema7a/Sema3a/Sema3e/Nrp1	5	axon/dend
CC	GO:0032590	dendrite membrane	5/926	50/29872	0.0189845	0.108805	0.0847387	Gabra3/Gria1/Kcnc1/Gabrg1/Akap5	5	axon/dend
CC	GO:0043197	dendritic spine	21/926	208/29872	2.31087e-06	0.000226393	0.000176318	Itsn1/Syndig1/Neurl1a/Dbn1/Gria1/Pde4b/Prkar2b/Nrgn/Ppp1r9a/Gipc1/Zmynd8/Cdk5r1/Arhgap44/Hspa8/Rgs14/Grid2/Usp8/Palmd/Akap5/Ncoa2/Asic2	21	axon/dend
CC	GO:0043198	dendritic shaft	9/926	70/29872	0.000303946	0.0073866	0.00575278	Syndig1/Dbn1/Prex1/Gria1/Prkar2b/Gipc1/Zmynd8/Hspa8/Akap5	9	axon/dend
CC	GO:0044295	axonal growth cone	8/926	48/29872	0.000103931	0.00374511	0.00291674	Kif5b/Dbn1/Nin/Pard3/Hsp90ab1/Snap25/Lrp1/Palld	8	axon/dend
BP	GO:0045773	positive regulation of axon extension	8/926	54/29872	0.000243305	0.00663271	0.00516564	Dbn1/Golga4/Sema7a/Lrp1/Map3k13/Pafah1b1/Nrp1/Rpl4	8	axon/dend
BP	GO:0048675	axon extension	14/926	141/29872	0.000129818	0.00447232	0.0034831	Nrp2/Dbn1/Golga4/Ttc3/Sema7a/Sema3a/Sema3e/Raph1/Lrp1/Map3k13/Sin3a/Pafah1b1/Nrp1/Rpl4	14	axon/dend
BP	GO:0048813	dendrite morphogenesis	16/926	193/29872	0.000361929	0.00796244	0.00620125	Pqbp1/Sgk1/Dbn1/Kndc1/Ppp1r9a/Sema3a/Tmem106b/Cdk5r1/Arhgap44/Rere/Afdn/Hecw2/Kalrn/Akap5/Pafah1b1/Nrp1	16	axon/dend
BP	GO:0048814	regulation of dendrite morphogenesis	9/926	99/29872	0.00365862	0.0398256	0.0310167	Pqbp1/Sgk1/Dbn1/Kndc1/Afdn/Hecw2/Kalrn/Akap5/Pafah1b1	9	axon/dend
BP	GO:0048841	regulation of axon extension involved in axon guidance	4/926	33/29872	0.0183859	0.106193	0.0827047	Sema7a/Sema3a/Sema3e/Nrp1	4	axon/dend
BP	GO:0048843	negative regulation of axon extension involved in axon guidance	4/926	27/29872	0.00912291	0.0692501	0.0539329	Sema7a/Sema3a/Sema3e/Nrp1	4	axon/dend
BP	GO:0048846	axon extension involved in axon guidance	5/926	37/29872	0.00542159	0.0500639	0.0389904	Nrp2/Sema7a/Sema3a/Sema3e/Nrp1	5	axon/dend
BP	GO:0050770	regulation of axonogenesis	16/926	186/29872	0.000238785	0.00656658	0.00511414	Dbn1/Golga4/Nin/Nrdc/Ttc3/Snap91/Sema7a/Sema3a/Sema3e/Lrp1/Golga2/Map3k13/Zeb2/Pafah1b1/Nrp1/Rpl4	16	axon/dend
BP	GO:0050772	positive regulation of axonogenesis	13/926	101/29872	1.47702e-05	0.000974836	0.000759215	Dbn1/Golga4/Nin/Nrdc/Snap91/Sema7a/Lrp1/Golga2/Map3k13/Zeb2/Pafah1b1/Nrp1/Rpl4	13	axon/dend
BP	GO:0050773	regulation of dendrite development	13/926	145/29872	0.000601812	0.0116103	0.00904229	Pqbp1/Sgk1/Dbn1/Prex1/Kndc1/Tmem106b/Ezh2/Afdn/Hecw2/Kalrn/Crkl/Akap5/Pafah1b1	13	axon/dend
BP	GO:0050775	positive regulation of dendrite morphogenesis	6/926	64/29872	0.0142462	0.09152	0.071277	Sgk1/Dbn1/Afdn/Kalrn/Akap5/Pafah1b1	6	axon/dend
BP	GO:0060385	axonogenesis involved in innervation	2/926	11/29872	0.0438549	0.174142	0.135624	Sema3a/Nrp1	2	axon/dend
BP	GO:0060996	dendritic spine development	15/926	134/29872	1.85405e-05	0.00115098	0.000896399	Itsn1/Neurl1a/Dbn1/Camk1/Hdac2/Iqsec1/Ppp1r9a/Crebbp/Zmynd8/Cdk5r1/Arhgap44/Afdn/Kalrn/Plk2/Pafah1b1	15	axon/dend
BP	GO:0060997	dendritic spine morphogenesis	7/926	76/29872	0.00921812	0.0698039	0.0543642	Dbn1/Ppp1r9a/Cdk5r1/Arhgap44/Afdn/Kalrn/Pafah1b1	7	axon/dend
BP	GO:0060998	regulation of dendritic spine development	12/926	86/29872	1.36377e-05	0.000909661	0.000708456	Itsn1/Neurl1a/Dbn1/Camk1/Hdac2/Ppp1r9a/Crebbp/Zmynd8/Afdn/Kalrn/Plk2/Pafah1b1	12	axon/dend
BP	GO:0060999	positive regulation of dendritic spine development	10/926	66/29872	3.41755e-05	0.00174212	0.00135678	Itsn1/Neurl1a/Dbn1/Camk1/Ppp1r9a/Crebbp/Zmynd8/Afdn/Kalrn/Pafah1b1	10	axon/dend
BP	GO:0061001	regulation of dendritic spine morphogenesis	7/926	59/29872	0.00225702	0.0290586	0.0226312	Dbn1/Ppp1r9a/Cdk5r1/Arhgap44/Afdn/Kalrn/Pafah1b1	7	axon/dend
BP	GO:0061003	positive regulation of dendritic spine morphogenesis	4/926	30/29872	0.0132426	0.0869786	0.06774	Dbn1/Afdn/Kalrn/Pafah1b1	4	axon/dend
BP	GO:0097061	dendritic spine organization	12/926	108/29872	0.000133636	0.00449705	0.00350236	Abhd17b/Dbn1/Nedd9/Ppp1r9a/Zmynd8/Cdk5r1/Arhgap44/Itga3/Afdn/App/Kalrn/Pafah1b1	12	axon/dend
BP	GO:0097062	dendritic spine maintenance	5/926	28/29872	0.00153742	0.0220586	0.0171795	Abhd17b/Nedd9/Zmynd8/Itga3/App	5	axon/dend
BP	GO:0097484	dendrite extension	4/926	44/29872	0.0468241	0.181339	0.141229	Syt2/Tmem108/Itsn2/Afdn	4	axon/dend
BP	GO:0098930	axonal transport	9/926	67/29872	0.00021704	0.00610242	0.00475265	Kif5b/Tmem108/Fez1/Ap3s2/Kif3a/Hsbp1/Arl8a/Agbl4/Pafah1b1	9	axon/dend
BP	GO:0099640	axo-dendritic protein transport	2/926	11/29872	0.0438549	0.174142	0.135624	Kif5b/Kif3a	2	axon/dend
BP	GO:0140059	dendrite arborization	3/926	14/29872	0.00836856	0.0656707	0.0511452	Sema3a/Afdn/Nrp1	3	axon/dend
CC	GO:0150034	distal axon	33/926	395/29872	3.0858e-07	4.71902e-05	3.67524e-05	Calm2/Itsn1/Kif5b/Eno1/Dbn1/Stmn2/Prex1/Nin/Tpm3/Kcna6/Fez1/Pard3/Ppp1r9a/Snap91/Synj2/Kcnc1/Cdk5r1/Hsp90ab1/Dpysl3/Hspa8/Snap25/Itga3/App/Pebp1/Amfr/Ncs1/Lrp1/Palld/Arpc3/Ap1s1/Lrrtm1/Pafah1b1/Nrp1	33	axon/dend
BP	GO:1902667	regulation of axon guidance	2/926	11/29872	0.0438549	0.174142	0.135624	Ythdf1/Tubb2b	2	axon/dend
BP	GO:1902950	regulation of dendritic spine maintenance	4/926	16/29872	0.00123928	0.0190449	0.0148324	Abhd17b/Nedd9/Zmynd8/App	4	axon/dend
BP	GO:0001967	suckling behavior	3/926	18/29872	0.0171132	0.101035	0.0786877	Gls/App/Phf21a	3	behavoir
BP	GO:0007611	learning or memory	30/926	335/29872	2.42554e-07	4.00214e-05	3.11692e-05	Synj1/Epm2a/Sgk1/Ndrg4/Gria1/Nedd9/Cx3cr1/Tafa2/Prkar2b/Paip2/Nptx2/B4galt2/Crebbp/Thra/Vdac1/Nog/Cyp7b1/Snap25/Itga3/Tuba1a/App/Rgs14/Gmfb/Prkar1b/Ythdf1/Kalrn/Nrxn2/Plk2/Pafah1b1/Nr4a2	30	behavoir
BP	GO:0007612	learning	18/926	192/29872	3.26396e-05	0.00170542	0.0013282	Synj1/Epm2a/Sgk1/Ndrg4/Tafa2/Prkar2b/Nptx2/B4galt2/Vdac1/Nog/Snap25/Tuba1a/App/Rgs14/Gmfb/Ythdf1/Kalrn/Nrxn2	18	behavoir
BP	GO:0007613	memory	17/926	168/29872	2.01288e-05	0.0012124	0.000944234	Sgk1/Gria1/Cx3cr1/Tafa2/Paip2/B4galt2/Crebbp/Nog/Cyp7b1/Snap25/Itga3/Tuba1a/App/Rgs14/Ythdf1/Kalrn/Plk2	17	behavoir
BP	GO:0007616	long-term memory	5/926	44/29872	0.0113154	0.0794488	0.0618757	Sgk1/Gria1/Crebbp/Snap25/Rgs14	5	behavoir
BP	GO:0007617	mating behavior	5/926	53/29872	0.0238524	0.123991	0.0965659	Hdac2/Thra/App/Abat/Ncoa2	5	behavoir
BP	GO:0007626	locomotory behavior	22/926	273/29872	4.81293e-05	0.00212514	0.00165509	Dbn1/Bc1/Chrna4/Kcnj10/B4galt2/Fgf12/Psap/Pcdh15/Bahcc1/Snap25/Tuba1a/App/Gmfb/Kalrn/Eps8/Abat/Lsamp/Lrrtm1/Htr2c/Pafah1b1/Ncoa2/Nr4a2	22	behavoir
BP	GO:0007632	visual behavior	8/926	82/29872	0.00390481	0.0411722	0.0320654	Sgk1/Ndrg4/Tafa2/B4galt2/Nog/Tuba1a/App/Rgs14	8	behavoir
BP	GO:0008306	associative learning	10/926	124/29872	0.00531479	0.0495889	0.0386204	Sgk1/Ndrg4/Tafa2/Nptx2/B4galt2/Nog/Snap25/Tuba1a/App/Rgs14	10	behavoir
BP	GO:0008344	adult locomotory behavior	10/926	112/29872	0.00256232	0.0316878	0.0246789	Bc1/Kcnj10/Fgf12/Pcdh15/Tuba1a/App/Kalrn/Eps8/Pafah1b1/Nr4a2	10	behavoir
BP	GO:0008542	visual learning	8/926	76/29872	0.00242828	0.0308205	0.0240034	Sgk1/Ndrg4/Tafa2/B4galt2/Nog/Tuba1a/App/Rgs14	8	behavoir
BP	GO:0019098	reproductive behavior	6/926	69/29872	0.0200282	0.111624	0.0869342	Hdac2/Thra/App/Kalrn/Abat/Ncoa2	6	behavoir
BP	GO:0030534	adult behavior	16/926	191/29872	0.000322147	0.00759347	0.00591389	Bc1/Chrna4/Kcnj10/Crebbp/Fgf12/Pcdh15/Tuba1a/App/Sptbn2/Kalrn/Eps8/Abat/Nrxn2/Htr2c/Pafah1b1/Nr4a2	16	behavoir
BP	GO:0035095	behavioral response to nicotine	2/926	10/29872	0.0366205	0.159457	0.124187	Chrna4/Htr2c	2	behavoir
BP	GO:0035640	exploration behavior	7/926	45/29872	0.000436477	0.0091836	0.00715231	Chrna4/Nog/Itga3/Tuba1a/Abat/Lsamp/Lrrtm1	7	behavoir
BP	GO:0046958	nonassociative learning	2/926	11/29872	0.0438549	0.174142	0.135624	Epm2a/Kalrn	2	behavoir
BP	GO:0050890	cognition	36/926	376/29872	2.68766e-09	1.68516e-06	1.31243e-06	Dop1b/Synj1/Epm2a/Sgk1/Jakmip1/Ndrg4/Gria1/Chrna4/Nedd9/Cx3cr1/Tafa2/Prkar2b/Paip2/Nptx2/B4galt2/Crebbp/Thra/Vdac1/Nog/Cyp7b1/Snap25/Itga3/Tuba1a/App/Rgs14/Gmfb/Prkar1b/Gnas/Fam107a/Ythdf1/Kalrn/Nrxn2/Plk2/Mgat3/Pafah1b1/Nr4a2	36	behavoir
BP	GO:0001558	regulation of cell growth	29/926	458/29872	0.000257415	0.00683894	0.00532626	Epm2a/Sgk1/Eno1/Adipor2/Syt2/Dbn1/Ndufa13/Golga4/N6amt1/Mad2l2/Ttc3/Sema7a/Sema3a/Mapkap1/Sema3e/Itsn2/Sbf1/Zmat3/Mtpn/Afdn/Lrp1/Fam107a/Map3k13/Ddx3x/Sin3a/Crkl/Pafah1b1/Nrp1/Rpl4	29	development
BP	GO:0001654	eye development	20/926	431/29872	0.049225	0.189466	0.147559	Col4a1/Zeb1/Kmt2c/Hdac2/Pds5b/Hdac1/Arid1a/Fjx1/Celf4/Tgfbr2/Bcl11b/Map3k1/Cdk20/Stat3/Rpl24/Zeb2/Tub/Olfm3/Zdhhc16/Nrp1	20	development
BP	GO:0002064	epithelial cell development	13/926	243/29872	0.0406187	0.16911	0.131705	Akap9/Atrx/Ccdc88c/Pard3/Bcl11b/Map3k1/Psap/Tigar/Afdn/Rap2c/Bmal1/Palld/Arhgef26	13	development
BP	GO:0003007	heart morphogenesis	15/926	294/29872	0.0418343	0.172227	0.134132	Adamts1/Ly6e/Nrp2/Pkd2/Smad2/Tgfbr2/Pdcd4/Atf2/Kat6a/Nog/Ncor2/Kif3a/Hey1/Crkl/Nrp1	15	development
BP	GO:0003149	membranous septum morphogenesis	2/926	10/29872	0.0366205	0.159457	0.124187	Tgfbr2/Nog	2	development
BP	GO:0003151	outflow tract morphogenesis	7/926	88/29872	0.019531	0.110723	0.0862321	Nrp2/Tgfbr2/Atf2/Nog/Hey1/Crkl/Nrp1	7	development
BP	GO:0003203	endocardial cushion morphogenesis	4/926	39/29872	0.0319784	0.152591	0.11884	Smad2/Tgfbr2/Nog/Hey1	4	development
BP	GO:0003334	keratinocyte development	3/926	17/29872	0.0145915	0.0915806	0.0713241	Bcl11b/Psap/Palld	3	development
BP	GO:0003382	epithelial cell morphogenesis	6/926	48/29872	0.00353108	0.0392551	0.0305724	Ccdc88c/Pard3/Bcl11b/Map3k1/Palld/Arhgef26	6	development
BP	GO:0003418	growth plate cartilage chondrocyte differentiation	2/926	10/29872	0.0366205	0.159457	0.124187	Tgfbr2/Atf2	2	development
BP	GO:0007492	endoderm development	7/926	80/29872	0.0120556	0.0831022	0.064721	Rtf1/Smad2/Hdac1/Paf1/Nog/Leo1/Hsbp1	7	development
BP	GO:0007528	neuromuscular junction development	6/926	66/29872	0.0163974	0.0989417	0.0770571	Col4a1/Cntnap1/Pdzrn3/App/Kalrn/Crkl	6	development
BP	GO:0009791	post-embryonic development	9/926	133/29872	0.0229605	0.121231	0.0944161	Tiparp/Atrx/Smad2/Bcl11b/Dhcr7/Gnas/Plekha1/Jak2/Nr4a2	9	development
BP	GO:0009886	post-embryonic animal morphogenesis	2/926	10/29872	0.0366205	0.159457	0.124187	Atrx/Gnas	2	development
BP	GO:0010171	body morphogenesis	7/926	64/29872	0.00359827	0.0396006	0.0308414	Tiparp/Ankrd11/Crebbp/Kat6a/Nog/Gnas/Plekha1	7	development
BP	GO:0010770	positive regulation of cell morphogenesis	6/926	66/29872	0.0163974	0.0989417	0.0770571	Sgk1/Dbn1/Afdn/Kalrn/Akap5/Pafah1b1	6	development
BP	GO:0010976	positive regulation of neuron projection development	23/926	239/29872	1.77848e-06	0.000179856	0.000140074	Adamts1/Arsb/Atp1b2/Dbn1/Stmn2/Ndrg4/Camk1/Fez1/Ppp1r9a/Tmem106b/Scn1b/Dpysl3/Ezh2/Itga3/Afdn/Ube2v2/Lrp1/Kalrn/Snx3/Nckipsd/Scarb2/Tubb2b/Pafah1b1	23	development
BP	GO:0010977	negative regulation of neuron projection development	11/926	168/29872	0.0159596	0.0974359	0.0758844	Stmn2/Hdac2/Ttc3/Sema7a/Sema3a/Sema3e/Dpysl3/Lrp1/Paqr3/Pafah1b1/Nrp1	11	development
BP	GO:0014002	astrocyte development	4/926	39/29872	0.0319784	0.152591	0.11884	App/Lrp1/Ifngr1/Zeb2	4	development
BP	GO:0014032	neural crest cell development	7/926	86/29872	0.0174196	0.102076	0.079498	Nrp2/Sema7a/Sema3a/Sema3e/Erbb4/Zeb2/Nrp1	7	development
BP	GO:0021536	diencephalon development	8/926	78/29872	0.00286097	0.0341032	0.02656	Nrp2/Sema3a/Sema3e/Nog/Arx/Zeb2/Nrp1/Nr4a2	8	development
BP	GO:0021537	telencephalon development	20/926	283/29872	0.000582938	0.011351	0.0088403	Atp1b2/Nin/Hdac2/Tmem108/Hdac1/Sema7a/Sema3a/Bcl11b/Cdk5r1/Ncor2/Erbb4/Tuba1a/Afdn/Wdr89/Arx/Kif3a/Zeb2/Tubb2b/Crkl/Pafah1b1	20	development
BP	GO:0021543	pallium development	12/926	184/29872	0.0125325	0.0841317	0.0655229	Hdac2/Tmem108/Hdac1/Cdk5r1/Tuba1a/Afdn/Arx/Kif3a/Zeb2/Tubb2b/Crkl/Pafah1b1	12	development
BP	GO:0021549	cerebellum development	10/926	114/29872	0.00291651	0.0345029	0.0268713	Kndc1/B4galt2/Cdk5r1/Psap/Rere/Ezh2/Tuba1a/Sptbn2/Grid2/Crkl	10	development
BP	GO:0021559	trigeminal nerve development	2/926	11/29872	0.0438549	0.174142	0.135624	Sema3a/Nrp1	2	development
BP	GO:0021561	facial nerve development	3/926	12/29872	0.00529698	0.0494964	0.0385484	Nrp2/Sema3a/Nrp1	3	development
BP	GO:0021562	vestibulocochlear nerve development	2/926	10/29872	0.0366205	0.159457	0.124187	Nrp2/Nrp1	2	development
BP	GO:0021575	hindbrain morphogenesis	5/926	63/29872	0.0455569	0.178415	0.138952	Kndc1/Psap/Tuba1a/Sptbn2/Grid2	5	development
BP	GO:0021587	cerebellum morphogenesis	5/926	59/29872	0.0358322	0.159457	0.124187	Kndc1/Psap/Tuba1a/Sptbn2/Grid2	5	development
BP	GO:0021591	ventricular system development	4/926	38/29872	0.0293967	0.143956	0.112115	Atp1b2/Anp32b/Wdr89/Spag6l	4	development
BP	GO:0021610	facial nerve morphogenesis	3/926	12/29872	0.00529698	0.0494964	0.0385484	Nrp2/Sema3a/Nrp1	3	development
BP	GO:0021680	cerebellar Purkinje cell layer development	4/926	40/29872	0.0346888	0.158527	0.123463	B4galt2/Psap/Rere/Sptbn2	4	development
BP	GO:0021695	cerebellar cortex development	8/926	72/29872	0.00171722	0.0238207	0.0185519	Kndc1/B4galt2/Psap/Rere/Ezh2/Tuba1a/Sptbn2/Grid2	8	development
BP	GO:0021696	cerebellar cortex morphogenesis	5/926	48/29872	0.0161323	0.0983945	0.076631	Kndc1/Psap/Tuba1a/Sptbn2/Grid2	5	development
BP	GO:0021700	developmental maturation	22/926	400/29872	0.00728331	0.0603254	0.0469822	Atp6ap1/Snx10/Neurl1a/Nom1/Abhd2/Cx3cr1/Smim45/Cntnap1/Tusc2/Cdk5r1/Erbb4/Rps6ka2/Rere/App/Pebp1/Atp6v1h/Atp6v0e2/Map3k13/Catspere2/Ap1m1/Akap5/Nr4a2	22	development
BP	GO:0021761	limbic system development	13/926	121/29872	0.000100677	0.00368926	0.00287325	Nrp2/Hdac2/Tmem108/Hdac1/Sema3a/Sema3e/Cdk5r1/Tuba1a/Kif3a/Zeb2/Crkl/Pafah1b1/Nrp1	13	development
BP	GO:0021766	hippocampus development	9/926	90/29872	0.00190774	0.0256135	0.0199481	Hdac2/Tmem108/Hdac1/Cdk5r1/Tuba1a/Kif3a/Zeb2/Crkl/Pafah1b1	9	development
BP	GO:0021783	preganglionic parasympathetic fiber development	3/926	19/29872	0.0198623	0.110995	0.0864446	Nrp2/Sema3a/Nrp1	3	development
BP	GO:0021854	hypothalamus development	4/926	26/29872	0.00796331	0.0641359	0.0499499	Nrp2/Sema3a/Sema3e/Nrp1	4	development
BP	GO:0021884	forebrain neuron development	4/926	30/29872	0.0132426	0.0869786	0.06774	Nrp2/Sema3a/Sema3e/Nrp1	4	development
BP	GO:0021954	central nervous system neuron development	11/926	96/29872	0.000191495	0.00563698	0.00439015	Nrp2/Nin/Sema3a/Sema3e/Scn1b/Arx/Zeb2/Agbl4/Pafah1b1/Nrp1/Nr4a2	11	development
BP	GO:0021957	corticospinal tract morphogenesis	3/926	10/29872	0.00302628	0.0349444	0.0272152	Nin/Scn1b/Zeb2	3	development
BP	GO:0022037	metencephalon development	11/926	128/29872	0.00216678	0.0284445	0.0221529	Kndc1/B4galt2/Atf2/Cdk5r1/Psap/Rere/Ezh2/Tuba1a/Sptbn2/Grid2/Crkl	11	development
BP	GO:0022038	corpus callosum development	4/926	27/29872	0.00912291	0.0692501	0.0539329	Nin/Wdr89/Zeb2/Pafah1b1	4	development
BP	GO:0022604	regulation of cell morphogenesis	24/926	276/29872	6.26247e-06	0.000509944	0.000397151	Pakap/Itga7/Sgk1/Cfdp1/Plekho1/Syt2/Dbn1/Rhou/Coro1a/Sema3e/Itsn2/Gna12/Afdn/Brwd1/Phip/Strip1/Kalrn/Eps8/Map3k13/Kif3a/Palmd/Dapk3/Akap5/Pafah1b1	24	development
BP	GO:0030252	growth hormone secretion	3/926	22/29872	0.0294801	0.143956	0.112115	Itsn1/Cdk16/Kalrn	3	development
BP	GO:0030307	positive regulation of cell growth	16/926	209/29872	0.000862396	0.0151022	0.0117618	Sgk1/Syt2/Dbn1/Golga4/N6amt1/Sema7a/Mapkap1/Itsn2/Mtpn/Afdn/Lrp1/Map3k13/Ddx3x/Pafah1b1/Nrp1/Rpl4	16	development
CC	GO:0030426	growth cone	24/926	211/29872	4.7841e-08	1.36347e-05	1.06189e-05	Calm2/Kif5b/Eno1/Dbn1/Stmn2/Prex1/Nin/Tpm3/Fez1/Pard3/Ppp1r9a/Cdk5r1/Hsp90ab1/Dpysl3/Snap25/Itga3/App/Amfr/Lrp1/Palld/Arpc3/Lrrtm1/Pafah1b1/Nrp1	24	development
CC	GO:0030427	site of polarized growth	24/926	219/29872	9.73545e-08	2.26079e-05	1.76073e-05	Calm2/Kif5b/Eno1/Dbn1/Stmn2/Prex1/Nin/Tpm3/Fez1/Pard3/Ppp1r9a/Cdk5r1/Hsp90ab1/Dpysl3/Snap25/Itga3/App/Amfr/Lrp1/Palld/Arpc3/Lrrtm1/Pafah1b1/Nrp1	24	development
BP	GO:0030900	forebrain development	34/926	427/29872	6.23356e-07	7.97641e-05	6.21213e-05	Atp1b2/Nrp2/Ndst1/Nin/Atrx/Top2b/Hdac2/Tmem108/Hdac1/Arid1a/Sema7a/Sema3a/Dync2h1/Pcm1/Sema3e/Bcl11b/Nog/Cdk5r1/Ncor2/Erbb4/Tuba1a/Dock7/Afdn/App/Wdr89/Arx/Kif3a/Zeb2/Sin3a/Tubb2b/Crkl/Pafah1b1/Nrp1/Nr4a2	34	development
BP	GO:0030902	hindbrain development	13/926	180/29872	0.00418265	0.0432046	0.0336483	Atp1b2/Kndc1/B4galt2/Atf2/Nog/Cdk5r1/Psap/Rere/Ezh2/Tuba1a/Sptbn2/Grid2/Crkl	13	development
CC	GO:0031253	cell projection membrane	19/926	328/29872	0.00718101	0.0598736	0.0466303	Gabra3/Atp1b2/Plekho1/Ndrg4/Pkd2/Gria1/Synj2/Kcnc1/Hsp90ab1/Gna12/Itga3/Ttyh1/Fam107a/Plekha1/Kcnj11/Eps8/Myo1c/Gabrg1/Akap5	19	development
BP	GO:0031345	negative regulation of cell projection organization	14/926	226/29872	0.0112876	0.0794488	0.0618757	Stmn2/Hdac2/Ttc3/Sema7a/Sema3a/Sema3e/Evi5l/Arhgap44/Dpysl3/Itga3/Lrp1/Paqr3/Pafah1b1/Nrp1	14	development
BP	GO:0031346	positive regulation of cell projection organization	44/926	467/29872	7.80759e-11	1.43661e-07	1.11885e-07	Adamts1/Arsb/Pqbp1/Atp1b2/Sgk1/Neurl1a/Dbn1/Stmn2/Crocc/Ndrg4/Camk1/Golga4/Nin/Nedd9/Fez1/Nrdc/Ppp1r9a/Snap91/Sema7a/Tmem106b/Plekhm1/Zmynd8/Scn1b/Dpysl3/Rala/Ezh2/Itga3/Afdn/Ube2v2/Lrp1/Golga2/Kalrn/Eps8/Snx3/Map3k13/Zeb2/Nckipsd/Scarb2/Tubb2b/Cep135/Akap5/Pafah1b1/Nrp1/Rpl4	44	development
CC	GO:0032589	neuron projection membrane	6/926	71/29872	0.0227308	0.120849	0.0941189	Gabra3/Gria1/Kcnc1/Kcnj11/Gabrg1/Akap5	6	development
BP	GO:0035909	aorta morphogenesis	4/926	39/29872	0.0319784	0.152591	0.11884	Tgfbr2/Kat6a/Lrp1/Hey1	4	development
BP	GO:0035924	cellular response to vascular endothelial growth factor stimulus	5/926	61/29872	0.0405174	0.1688	0.131464	Nus1/Itgb1bp1/Nrp2/Myo1c/Nrp1	5	development
BP	GO:0036035	osteoclast development	3/926	18/29872	0.0171132	0.101035	0.0786877	Atp6ap1/Slc9b2/Pafah1b1	3	development
BP	GO:0043583	ear development	14/926	258/29872	0.031201	0.15096	0.117569	Get1/Zeb1/H2-DMa/Anp32b/Plppr4/Nog/Psap/Pcdh15/Insig1/Cebpd/Spag6l/Kif3a/Hey1/Pafah1b1	14	development
BP	GO:0045926	negative regulation of growth	14/926	261/29872	0.0339054	0.157705	0.122823	Eno1/Adipor2/Ndufa13/Hdac2/Ttc3/Sema7a/Sema3a/Tgfbr2/Sema3e/Nog/Zmat3/Gnas/Ddx3x/Nrp1	14	development
BP	GO:0045927	positive regulation of growth	20/926	323/29872	0.00283555	0.0341032	0.02656	Sgk1/Syt2/Dbn1/Mtm1/Golga4/N6amt1/Sema7a/Mapkap1/Itsn2/Erbb4/Mtpn/Afdn/Lrp1/Arx/Map3k13/Ddx3x/Wfs1/Pafah1b1/Nrp1/Rpl4	20	development
BP	GO:0048485	sympathetic nervous system development	3/926	24/29872	0.037026	0.159457	0.124187	Nrp2/Sema3a/Nrp1	3	development
BP	GO:0048486	parasympathetic nervous system development	3/926	22/29872	0.0294801	0.143956	0.112115	Nrp2/Sema3a/Nrp1	3	development
BP	GO:0048588	developmental cell growth	23/926	289/29872	3.97389e-05	0.00191664	0.0014927	Nrp2/Syt2/Dbn1/Golga4/Nin/Tmem108/Ttc3/Sema7a/Sema3a/Tgfbr2/Sema3e/Itsn2/Afdn/App/Raph1/Spag6l/Lrp1/Map3k13/Zeb2/Sin3a/Pafah1b1/Nrp1/Rpl4	23	development
BP	GO:0048638	regulation of developmental growth	24/926	404/29872	0.001984	0.0262995	0.0204824	Syt2/Dbn1/Mtm1/Golga4/Hdac2/Ttc3/Sema7a/Sema3a/Tgfbr2/Sema3e/Nog/Itsn2/Erbb4/Afdn/App/Lrp1/Gnas/Stat3/Arx/Map3k13/Sin3a/Pafah1b1/Nrp1/Rpl4	24	development
BP	GO:0048639	positive regulation of developmental growth	14/926	221/29872	0.0093992	0.070494	0.0549017	Syt2/Dbn1/Mtm1/Golga4/Sema7a/Itsn2/Erbb4/Afdn/Lrp1/Arx/Map3k13/Pafah1b1/Nrp1/Rpl4	14	development
BP	GO:0048640	negative regulation of developmental growth	9/926	128/29872	0.0183933	0.106193	0.0827047	Hdac2/Ttc3/Sema7a/Sema3a/Tgfbr2/Sema3e/Nog/Gnas/Nrp1	9	development
BP	GO:0048701	embryonic cranial skeleton morphogenesis	5/926	55/29872	0.0275061	0.138636	0.107972	Ndst1/Smad2/Slc39a1/Tgfbr2/Gnas	5	development
BP	GO:0048704	embryonic skeletal system morphogenesis	8/926	110/29872	0.0212455	0.116544	0.0907657	Zeb1/Ndst1/Smad2/Slc39a1/Tgfbr2/Nog/Dync2i1/Gnas	8	development
BP	GO:0048705	skeletal system morphogenesis	14/926	265/29872	0.0377696	0.16098	0.125373	Zeb1/Ndst1/Tiparp/Ankrd11/Smad2/Slc39a1/Thra/Tgfbr2/Atf2/Nog/Insig1/Dync2i1/Gnas/Plekha1	14	development
BP	GO:0048706	embryonic skeletal system development	10/926	148/29872	0.0172419	0.101413	0.0789819	Zeb1/Ndst1/Smad2/Slc39a1/Tgfbr2/Nog/Cdk20/Dync2i1/Gnas/Sulf2	10	development
BP	GO:0048839	inner ear development	12/926	225/29872	0.0487554	0.18789	0.146331	Get1/Zeb1/H2-DMa/Anp32b/Plppr4/Psap/Pcdh15/Insig1/Cebpd/Kif3a/Hey1/Pafah1b1	12	development
BP	GO:0048844	artery morphogenesis	7/926	84/29872	0.0154745	0.0951225	0.0740826	Adgrf5/Tgfbr2/Kat6a/Nog/Lrp1/Hey1/Nrp1	7	development
BP	GO:0048857	neural nucleus development	3/926	26/29872	0.04546	0.178415	0.138952	Atf2/Cdk5r1/Arx	3	development
BP	GO:0048864	stem cell development	7/926	97/29872	0.0312513	0.15096	0.117569	Nrp2/Sema7a/Sema3a/Sema3e/Erbb4/Zeb2/Nrp1	7	development
BP	GO:0051962	positive regulation of nervous system development	34/926	392/29872	8.42373e-08	2.11267e-05	1.64538e-05	Syndig1/Synj1/Sgk1/Hapln4/Neurl1a/Dbn1/Golga4/Prmt5/Nin/Bex1/Cx3cr1/Hdac2/Hdac1/Nrdc/Snap91/Sema7a/Nog/Afdn/Ube2v2/Rgs14/Lrp1/Golga2/Grid2/Kalrn/Map3k13/Zeb2/Hapln1/Lrrtm1/Srrt/Akap5/Pafah1b1/Nrp1/Rpl4/Asic2	34	development
BP	GO:0060021	roof of mouth development	7/926	101/29872	0.0377129	0.16098	0.125373	Tiparp/Smad2/Anp32b/Tgfbr2/Cdk20/Insig1/Plekha1	7	development
BP	GO:0060323	head morphogenesis	6/926	48/29872	0.00353108	0.0392551	0.0305724	Tiparp/Ankrd11/Crebbp/Kat6a/Nog/Plekha1	6	development
BP	GO:0060324	face development	6/926	64/29872	0.0142462	0.09152	0.071277	Tiparp/Ankrd11/Crebbp/Kat6a/Nog/Plekha1	6	development
BP	GO:0060325	face morphogenesis	6/926	42/29872	0.00176576	0.0242792	0.0189089	Tiparp/Ankrd11/Crebbp/Kat6a/Nog/Plekha1	6	development
BP	GO:0060348	bone development	14/926	242/29872	0.0193654	0.110483	0.0860456	Atp6ap1/Snx10/Vkorc1/Rpl13/Ankrd11/Spns2/Tgfbr2/Atf2/Insig1/Slc9b2/Gnas/Sulf2/Map2k6/Pafah1b1	14	development
BP	GO:0060485	mesenchyme development	17/926	314/29872	0.0193622	0.110483	0.0860456	Nrp2/Hdac2/Mad2l2/Smad2/Rps7/Sema7a/Sema3a/Tgfbr2/Pdcd4/Sema3e/Nog/Mcrip1/Erbb4/Ezh2/Zeb2/Hey1/Nrp1	17	development
BP	GO:0060491	regulation of cell projection assembly	15/926	217/29872	0.00332197	0.0375131	0.0292157	Pqbp1/Neurl1a/Dbn1/Crocc/Rab11a/Ppp1r9a/Plekhm1/Evi5l/Zmynd8/Arhgap44/Dpysl3/Rala/Eps8/Cep135/Nrp1	15	development
BP	GO:0060560	developmental growth involved in morphogenesis	23/926	290/29872	4.19247e-05	0.00194738	0.00151664	Nrp2/Syt2/Dbn1/Golga4/Nin/Tmem108/Ttc3/Sema7a/Sema3a/Tgfbr2/Sema3e/Itsn2/Afdn/App/Raph1/Spag6l/Lrp1/Map3k13/Zeb2/Sin3a/Pafah1b1/Nrp1/Rpl4	23	development
BP	GO:0060840	artery development	8/926	123/29872	0.0378826	0.16098	0.125373	Ndst1/Adgrf5/Tgfbr2/Kat6a/Nog/Lrp1/Hey1/Nrp1	8	development
BP	GO:0061029	eyelid development in camera-type eye	4/926	16/29872	0.00123928	0.0190449	0.0148324	Kmt2c/Hdac2/Hdac1/Map3k1	4	development
BP	GO:0061299	retina vasculature morphogenesis in camera-type eye	2/926	11/29872	0.0438549	0.174142	0.135624	Col4a1/Nrp1	2	development
BP	GO:0061387	regulation of extent of cell growth	12/926	129/29872	0.000694824	0.0130046	0.0101282	Dbn1/Golga4/Ttc3/Sema7a/Sema3a/Sema3e/Lrp1/Map3k13/Sin3a/Pafah1b1/Nrp1/Rpl4	12	development
BP	GO:0061548	ganglion development	3/926	16/29872	0.0122956	0.0831022	0.064721	Nrp2/Sema3a/Nrp1	3	development
BP	GO:0071559	response to transforming growth factor beta	17/926	255/29872	0.00269035	0.0328181	0.0255592	Zeb1/Dbn1/Ptprk/Hdac2/Smad2/Hdac1/Crebbp/Tgfbr2/Gipc1/Map3k1/Itga3/Lrp1/Col4a2/Stat3/Zeb2/Sin3a/Crkl	17	development
BP	GO:0071560	cellular response to transforming growth factor beta stimulus	17/926	250/29872	0.00219054	0.0286736	0.0223314	Zeb1/Dbn1/Ptprk/Hdac2/Smad2/Hdac1/Crebbp/Tgfbr2/Gipc1/Map3k1/Itga3/Lrp1/Col4a2/Stat3/Zeb2/Sin3a/Crkl	17	development
BP	GO:0071696	ectodermal placode development	4/926	18/29872	0.00198332	0.0262995	0.0204824	Hdac2/Hdac1/Gnas/Nrp1	4	development
BP	GO:0071697	ectodermal placode morphogenesis	3/926	16/29872	0.0122956	0.0831022	0.064721	Hdac2/Hdac1/Gnas	3	development
BP	GO:0090287	regulation of cellular response to growth factor stimulus	16/926	327/29872	0.0498601	0.190301	0.148209	Zeb1/Hdac2/Tmem108/Smad2/Hdac1/Spry4/Crebbp/Gipc1/Nog/Itga3/Lrp1/Sulf2/Myo1c/Zeb2/Sin3a/Nrp1	16	development
CC	GO:0097449	astrocyte projection	3/926	23/29872	0.0331407	0.155185	0.12086	Atp1b2/Kcnj10/App	3	development
BP	GO:0097485	neuron projection guidance	22/926	256/29872	1.80654e-05	0.0011327	0.000882163	Kif5b/Nrp2/Usp33/Arhgef25/Sema7a/Sema3a/Sema3e/Bcl11b/Nog/Cdk5r1/Scn1b/Efna2/App/Etv1/Lrp1/Ythdf1/Rpl24/Kalrn/Apbb2/Arx/Tubb2b/Nrp1	22	development
BP	GO:0098751	bone cell development	3/926	18/29872	0.0171132	0.101035	0.0786877	Atp6ap1/Slc9b2/Pafah1b1	3	development
CC	GO:0098858	actin-based cell projection	16/926	234/29872	0.00275587	0.0333578	0.0259795	Dbn1/Mtm1/Kcnj10/Ppp1r9a/Coro1a/Pcdh15/Snap25/Itga3/App/Cbr1/Ttyh1/Eps8/Myo1c/Palld/Akap5/Pafah1b1	16	development
BP	GO:0106027	neuron projection organization	12/926	120/29872	0.000360483	0.00796244	0.00620125	Abhd17b/Dbn1/Nedd9/Ppp1r9a/Zmynd8/Cdk5r1/Arhgap44/Itga3/Afdn/App/Kalrn/Pafah1b1	12	development
BP	GO:0106030	neuron projection fasciculation	3/926	24/29872	0.037026	0.159457	0.124187	Sema3a/Cdk5r1/Nrp1	3	development
BP	GO:0120032	regulation of plasma membrane bounded cell projection assembly	15/926	214/29872	0.00291346	0.0345029	0.0268713	Pqbp1/Neurl1a/Dbn1/Crocc/Rab11a/Ppp1r9a/Plekhm1/Evi5l/Zmynd8/Arhgap44/Dpysl3/Rala/Eps8/Cep135/Nrp1	15	development
BP	GO:0120034	positive regulation of plasma membrane bounded cell projection assembly	10/926	120/29872	0.0042184	0.0434309	0.0338245	Pqbp1/Neurl1a/Crocc/Plekhm1/Zmynd8/Dpysl3/Rala/Eps8/Cep135/Nrp1	10	development
BP	GO:0140058	neuron projection arborization	5/926	34/29872	0.00373504	0.0401722	0.0312866	Sema3a/Tuba1a/Afdn/Map3k13/Nrp1	5	development
BP	GO:1902284	neuron projection extension involved in neuron projection guidance	5/926	37/29872	0.00542159	0.0500639	0.0389904	Nrp2/Sema7a/Sema3a/Sema3e/Nrp1	5	development
BP	GO:1903844	regulation of cellular response to transforming growth factor beta stimulus	10/926	145/29872	0.0151411	0.0938089	0.0730596	Zeb1/Hdac2/Smad2/Hdac1/Crebbp/Gipc1/Itga3/Lrp1/Zeb2/Sin3a	10	development
BP	GO:1904888	cranial skeletal system development	8/926	83/29872	0.00420664	0.043381	0.0337857	Ndst1/Smad2/Slc39a1/Tgfbr2/Nog/Insig1/Gnas/Crkl	8	development
BP	GO:1990089	response to nerve growth factor	5/926	50/29872	0.0189845	0.108805	0.0847387	Stmn2/Gria1/Tmem108/Coro1a/Usp8	5	development
BP	GO:1990090	cellular response to nerve growth factor stimulus	5/926	50/29872	0.0189845	0.108805	0.0847387	Stmn2/Gria1/Tmem108/Coro1a/Usp8	5	development
BP	GO:1990138	neuron projection extension	19/926	208/29872	2.86127e-05	0.00152035	0.00118407	Nrp2/Syt2/Dbn1/Golga4/Tmem108/Ttc3/Sema7a/Sema3a/Sema3e/Itsn2/Afdn/Raph1/Spag6l/Lrp1/Map3k13/Sin3a/Pafah1b1/Nrp1/Rpl4	19	development
BP	GO:0003203	endocardial cushion morphogenesis	4/926	39/29872	0.0319784	0.152591	0.11884	Smad2/Tgfbr2/Nog/Hey1	4	exo/endo-cytosis
CC	GO:0005769	early endosome	25/926	355/29872	0.000135582	0.00449705	0.00350236	Tpd52l1/Tmem9b/Tbc1d16/Dop1b/Syndig1/Gria1/Tmem108/Cmtm6/Gripap1/Snx30/Coro1a/Vti1b/Ap3s2/App/Lrp1/Marchf8/Slc31a1/Vps4a/Rusc1/Apbb2/Snx3/Usp8/Ap1s1/Ap1m1/Nrp1	25	exo/endo-cytosis
CC	GO:0005770	late endosome	18/926	257/29872	0.00118709	0.0185021	0.0144097	Mtm1/Chmp1b2/Chmp2a/H2-DMa/Rab11a/Atp13a2/Cdip1/Tpt1/Cyb561a3/Vti1b/Psap/Hspa8/Prkar1b/Marchf8/Slc31a1/Vps4a/Mon1b/Gapdh	18	exo/endo-cytosis
BP	GO:0006887	exocytosis	25/926	394/29872	0.000645033	0.0122929	0.00957385	Itsn1/Synj1/Napb/Syt2/Cdk16/Chmp2a/Syn2/Rab11a/Atp13a2/Syt13/Coro1a/Sv2b/Stam/Rala/Snap25/Sv2a/Sptbn2/Syngr1/Ncs1/Napa/Vamp1/Vps4a/Stx17/Arhgap17/Scrn1	25	exo/endo-cytosis
BP	GO:0007032	endosome organization	9/926	70/29872	0.000303946	0.0073866	0.00575278	Synj1/Snx10/Chmp1b2/Chmp2a/Rab11a/Rnasek/Vps4a/Snx3/Usp8	9	exo/endo-cytosis
CC	GO:0010008	endosome membrane	28/926	329/29872	1.66373e-06	0.00017101	0.000133185	Abhd17b/Tmem9b/Dop1b/Syndig1/Atp6ap1/Snx10/Chmp1b2/Chmp2a/H2-DMa/Ctsd/Gria1/Tmem108/Atp13a2/Cmtm6/Snap91/Cdip1/Cyb561a3/Gripap1/Vti1b/Zdhhc1/Slc9b2/Marchf8/Slc31a1/Rap2c/Vps4a/Snx3/Usp8/Vps37d	28	exo/endo-cytosis
BP	GO:0016197	endosomal transport	23/926	277/29872	2.04111e-05	0.0012124	0.000944234	Tmem50b/Itsn1/Atp6ap1/Ndrg4/Chmp1b2/Chmp2a/Rab11a/Tbc1d14/Cmtm6/Gripap1/Snx30/Coro1a/Vti1b/Itsn2/Arhgap44/Stam/Snap25/Vps4a/Snx3/Ap1s1/Scarb2/Heatr5b/Akap5	23	exo/endo-cytosis
BP	GO:0019320	hexose catabolic process	5/926	38/29872	0.00608668	0.0542866	0.0422791	Eno1/Ldha/Pfkp/Tigar/Gapdh	5	exo/endo-cytosis
BP	GO:0030100	regulation of endocytosis	17/926	339/29872	0.0365193	0.159457	0.124187	Itsn1/Synj1/Napb/Ptx3/Iqsec1/Pard3/Snap91/Rala/App/Lrp1/Snx3/Kif3a/Tub/Plk2/Lrrtm1/Akap5/Snph	17	exo/endo-cytosis
CC	GO:0030139	endocytic vesicle	13/926	218/29872	0.0189765	0.108805	0.0847387	Itsn1/Kif5b/Amot/Rab11a/Snap91/Coro1a/Gipc1/Rala/Myo1c/Snx3/Scarb2/Ap2a2/Heatr5b	13	exo/endo-cytosis
CC	GO:0031901	early endosome membrane	10/926	107/29872	0.00182562	0.0246164	0.0191716	Tmem9b/Dop1b/Syndig1/Gria1/Cmtm6/Gripap1/Vti1b/Marchf8/Slc31a1/Snx3	10	exo/endo-cytosis
CC	GO:0031902	late endosome membrane	7/926	95/29872	0.0283181	0.141817	0.110449	Chmp2a/H2-DMa/Atp13a2/Cdip1/Cyb561a3/Vti1b/Marchf8	7	exo/endo-cytosis
CC	GO:0031904	endosome lumen	4/926	11/29872	0.000254327	0.00678565	0.00528476	Ide/Ctsd/Hspa8/Gapdh	4	exo/endo-cytosis
BP	GO:0032456	endocytic recycling	10/926	89/29872	0.000434476	0.00917228	0.00714349	Atp6ap1/Ndrg4/Rab11a/Cmtm6/Gripap1/Snx30/Arhgap44/Snx3/Scarb2/Akap5	10	exo/endo-cytosis
BP	GO:0032509	endosome transport via multivesicular body sorting pathway	5/926	31/29872	0.00246188	0.030872	0.0240435	Tmem50b/Chmp1b2/Chmp2a/Stam/Vps4a	5	exo/endo-cytosis
BP	GO:0032510	endosome to lysosome transport via multivesicular body sorting pathway	3/926	17/29872	0.0145915	0.0915806	0.0713241	Chmp1b2/Chmp2a/Vps4a	3	exo/endo-cytosis
BP	GO:0036010	protein localization to endosome	4/926	28/29872	0.0103872	0.0745165	0.0580345	Abhd17b/Zdhhc1/Mgat3/Nrp1	4	exo/endo-cytosis
BP	GO:0045055	regulated exocytosis	15/926	266/29872	0.0195294	0.110723	0.0862321	Synj1/Napb/Syt2/Syn2/Syt13/Coro1a/Sv2b/Snap25/Sv2a/Sptbn2/Syngr1/Ncs1/Napa/Vamp1/Arhgap17	15	exo/endo-cytosis
BP	GO:0045324	late endosome to vacuole transport	5/926	27/29872	0.00129561	0.0195625	0.0152355	Tmem50b/Chmp1b2/Chmp2a/Stam/Vps4a	5	exo/endo-cytosis
CC	GO:0055037	recycling endosome	16/926	162/29872	4.70237e-05	0.00212114	0.00165197	Abhd17b/Gria1/Rab11a/Tbc1d14/Cmtm6/Gripap1/Vti1b/Tuba1a/App/Ran/Slc9b2/Gnas/Dync1i1/Slc31a1/Rap2c/Akap5	16	exo/endo-cytosis
CC	GO:0055038	recycling endosome membrane	6/926	62/29872	0.0122997	0.0831022	0.064721	Abhd17b/Gria1/Cmtm6/Vti1b/Slc31a1/Rap2c	6	exo/endo-cytosis
CC	GO:0070382	exocytic vesicle	28/926	282/29872	7.19541e-08	1.96153e-05	1.52767e-05	Calm2/Syndig1/Atp6ap1/Syt2/Cdk16/Rab40c/Gria1/Syn2/Pde4b/Syt13/Snap91/Vdac1/Gipc1/Vti1b/Sv2b/Dpysl3/Hspa8/Snap25/App/Sv2a/Pebp1/Sptbn2/Slc9b2/Syngr1/Atp6v1h/Atp6v0e2/Wfs1/Ap2a2	28	exo/endo-cytosis
BP	GO:0072583	clathrin-dependent endocytosis	5/926	49/29872	0.01752	0.102282	0.0796584	Itsn1/Snap91/Itsn2/Slc9b2/Ap2a2	5	exo/endo-cytosis
BP	GO:0097734	extracellular exosome biogenesis	5/926	22/29872	0.000480459	0.00978077	0.00761739	Chmp2a/Rab11a/Atp13a2/Stam/Vps4a	5	exo/endo-cytosis
CC	GO:0099501	exocytic vesicle membrane	13/926	148/29872	0.000730116	0.0133076	0.0103642	Calm2/Syndig1/Atp6ap1/Syt2/Gria1/Syn2/Sv2b/Sv2a/Slc9b2/Syngr1/Atp6v1h/Atp6v0e2/Wfs1	13	exo/endo-cytosis
BP	GO:0099638	endosome to plasma membrane protein transport	6/926	22/29872	4.25504e-05	0.00194738	0.00151664	Atp6ap1/Rab11a/Gripap1/Arhgap44/Scarb2/Akap5	6	exo/endo-cytosis
BP	GO:0140029	exocytic process	7/926	104/29872	0.0430959	0.174142	0.135624	Synj1/Napb/Syt2/Snap25/Sv2a/Napa/Vamp1	7	exo/endo-cytosis
BP	GO:1902774	late endosome to lysosome transport	3/926	19/29872	0.0198623	0.110995	0.0864446	Chmp2a/Plekhm1/Vps4a	3	exo/endo-cytosis
BP	GO:1903541	regulation of exosomal secretion	4/926	17/29872	0.00158109	0.0224048	0.0174492	Chmp2a/Atp13a2/Stam/Vps4a	4	exo/endo-cytosis
BP	GO:1903543	positive regulation of exosomal secretion	4/926	15/29872	0.000952718	0.0158277	0.0123268	Chmp2a/Atp13a2/Stam/Vps4a	4	exo/endo-cytosis
BP	GO:1905666	regulation of protein localization to endosome	3/926	15/29872	0.0102225	0.0742142	0.057799	Abhd17b/Zdhhc1/Mgat3	3	exo/endo-cytosis
BP	GO:1905668	positive regulation of protein localization to endosome	3/926	14/29872	0.00836856	0.0656707	0.0511452	Abhd17b/Zdhhc1/Mgat3	3	exo/endo-cytosis
BP	GO:1990182	exosomal secretion	5/926	21/29872	0.000380934	0.00826456	0.00643655	Chmp2a/Rab11a/Atp13a2/Stam/Vps4a	5	exo/endo-cytosis
BP	GO:2001135	regulation of endocytic recycling	5/926	22/29872	0.000480459	0.00978077	0.00761739	Ndrg4/Rab11a/Gripap1/Arhgap44/Akap5	5	exo/endo-cytosis
BP	GO:0006029	proteoglycan metabolic process	7/926	88/29872	0.019531	0.110723	0.0862321	Arsb/Dse/Ndst1/Ids/Fam20b/B3galt6/Sulf2	7	metabolism
BP	GO:0006066	alcohol metabolic process	18/926	354/29872	0.0285826	0.143027	0.111391	Nus1/Hmgcs1/H6pd/Stard4/Plpp1/Nudt4/Fech/Synj2/Alg2/Cyp7b1/Insig1/App/Dhcr7/Lrp1/Gde1/Slc5a3/Acer3/Coq3	18	metabolism
BP	GO:0006084	acetyl-CoA metabolic process	5/926	36/29872	0.00480952	0.0473401	0.0368691	Cs/Dlat/Mpc1/Hmgcs1/Vdac1	5	metabolism
BP	GO:0006089	lactate metabolic process	3/926	22/29872	0.0294801	0.143956	0.112115	Ldha/Ldhb/Tigar	3	metabolism
BP	GO:0006090	pyruvate metabolic process	14/926	137/29872	9.52808e-05	0.0035582	0.00277117	Eno1/Dlat/Ldha/Mpc1/Ucp2/Vdac1/Pfkp/Ldhb/Tigar/App/Stat3/Me1/Bpgm/Gapdh	14	metabolism
BP	GO:0006520	amino acid metabolic process	15/926	282/29872	0.030746	0.149209	0.116206	Hibadh/Gart/Hsd17b10/Ucp2/Glud1/Gls/Vars1/P4hb/Phgdh/Aasdhppt/Fpgs/Gatc/Nat8l/Abat/Ddah1	15	metabolism
BP	GO:0006541	glutamine metabolic process	4/926	24/29872	0.00594364	0.0533906	0.0415813	Ucp2/Glud1/Gls/Phgdh	4	metabolism
BP	GO:0006644	phospholipid metabolic process	18/926	368/29872	0.0394489	0.165475	0.128874	Nus1/Synj1/Mtm1/Phb2/Hmgcs1/Plppr4/Plpp1/Adgrf5/Synj2/Smpdl3a/Erbb4/Plscr3/Cds2/Gde1/Gpcpd1/Cdipt/Bpnt1/Htr2c	18	metabolism
BP	GO:0006662	glycerol ether metabolic process	4/926	20/29872	0.00298942	0.0349444	0.0272152	Peds1/Pxmp4/Tmem86b/Nceh1	4	metabolism
BP	GO:0006665	sphingolipid metabolic process	9/926	145/29872	0.0371154	0.159612	0.124308	St8sia5/Cerk/Spns2/Plpp1/Psap/Degs1/Smpdl3a/Cers4/Acer3	9	metabolism
BP	GO:0006734	NADH metabolic process	6/926	39/29872	0.00118808	0.0185021	0.0144097	Gpd1l/Mdh1/Eno1/Pfkp/Me1/Gapdh	6	metabolism
BP	GO:0006739	NADP metabolic process	5/926	51/29872	0.0205271	0.113097	0.0880817	Mdh1/Prps2/H6pd/Tigar/Me1	5	metabolism
BP	GO:0006760	folic acid-containing compound metabolic process	3/926	25/29872	0.0411334	0.169564	0.132059	Gart/Aasdhppt/Fpgs	3	metabolism
BP	GO:0006979	response to oxidative stress	26/926	388/29872	0.000221067	0.0061879	0.00481922	Lig1/Ptprk/Ide/Srxn1/Ucp2/Chrna4/Hdac2/Zfp277/Meak7/Atp13a2/Mapkap1/Atf2/Psap/Ezh2/Selenos/App/Rgs14/Plekha1/Bmal1/Lonp1/Mapk9/Jak2/Sin3a/Pex10/Mgat3/Nr4a2	26	metabolism
BP	GO:0009064	glutamine family amino acid metabolic process	6/926	66/29872	0.0163974	0.0989417	0.0770571	Ucp2/Glud1/Gls/Phgdh/Fpgs/Ddah1	6	metabolism
BP	GO:0009126	purine nucleoside monophosphate metabolic process	4/926	41/29872	0.0375284	0.160616	0.12509	Impdh2/Gart/Prps2/Guk1	4	metabolism
BP	GO:0009132	nucleoside diphosphate metabolic process	11/926	136/29872	0.00347383	0.0388945	0.0302915	Eno1/Ucp2/Nudt9/Cmpk2/Pfkp/Tigar/App/Guk1/Stat3/Bpgm/Gapdh	11	metabolism
BP	GO:0009135	purine nucleoside diphosphate metabolic process	10/926	118/29872	0.00374171	0.0401722	0.0312866	Eno1/Ucp2/Nudt9/Pfkp/Tigar/App/Guk1/Stat3/Bpgm/Gapdh	10	metabolism
BP	GO:0009141	nucleoside triphosphate metabolic process	20/926	281/29872	0.000533164	0.0105455	0.008213	Impdh2/Eno1/Ndufa13/Ucp2/Ndufb11/ND2/Nme7/Cmpk2/Pfkp/Ndufs7/Smpdl3a/Tigar/Hspa8/App/Guk1/Ran/Stat3/Bpgm/Atp5mc2/Gapdh	20	metabolism
BP	GO:0009144	purine nucleoside triphosphate metabolic process	18/926	266/29872	0.00174168	0.0240536	0.0187332	Impdh2/Eno1/Ndufa13/Ucp2/Ndufb11/ND2/Nme7/Pfkp/Ndufs7/Tigar/Hspa8/App/Guk1/Ran/Stat3/Bpgm/Atp5mc2/Gapdh	18	metabolism
BP	GO:0009167	purine ribonucleoside monophosphate metabolic process	4/926	38/29872	0.0293967	0.143956	0.112115	Impdh2/Gart/Prps2/Guk1	4	metabolism
BP	GO:0009179	purine ribonucleoside diphosphate metabolic process	10/926	118/29872	0.00374171	0.0401722	0.0312866	Eno1/Ucp2/Nudt9/Pfkp/Tigar/App/Guk1/Stat3/Bpgm/Gapdh	10	metabolism
BP	GO:0009185	ribonucleoside diphosphate metabolic process	10/926	130/29872	0.00736341	0.0609084	0.0474363	Eno1/Ucp2/Nudt9/Pfkp/Tigar/App/Guk1/Stat3/Bpgm/Gapdh	10	metabolism
BP	GO:0009199	ribonucleoside triphosphate metabolic process	17/926	264/29872	0.00382873	0.0408268	0.0317964	Impdh2/Eno1/Ndufa13/Ucp2/Ndufb11/ND2/Nme7/Pfkp/Ndufs7/Tigar/Hspa8/App/Ran/Stat3/Bpgm/Atp5mc2/Gapdh	17	metabolism
BP	GO:0009205	purine ribonucleoside triphosphate metabolic process	17/926	257/29872	0.00291523	0.0345029	0.0268713	Impdh2/Eno1/Ndufa13/Ucp2/Ndufb11/ND2/Nme7/Pfkp/Ndufs7/Tigar/Hspa8/App/Ran/Stat3/Bpgm/Atp5mc2/Gapdh	17	metabolism
BP	GO:0010563	negative regulation of phosphorus metabolic process	20/926	419/29872	0.0387255	0.163178	0.127085	Ppp1r15a/Gpd1l/Itgb1bp1/Epm2a/Camk2n2/Dusp16/Prkar2b/Stk38/Pard3/Spry4/Tigar/Rgs14/Pebp1/Prkar1b/Stat3/Mvp/Gskip/Paqr3/Crkl/Trib1	20	metabolism
BP	GO:0018904	ether metabolic process	4/926	24/29872	0.00594364	0.0533906	0.0415813	Peds1/Pxmp4/Tmem86b/Nceh1	4	metabolism
BP	GO:0019362	pyridine nucleotide metabolic process	16/926	184/29872	0.0002111	0.00601634	0.0046856	Gpd1l/Mdh1/Eno1/Ldha/Nampt/Ucp2/Prps2/H6pd/Pfkp/Ldhb/Tigar/App/Stat3/Me1/Bpgm/Gapdh	16	metabolism
BP	GO:0019674	NAD metabolic process	9/926	60/29872	9.10173e-05	0.00350109	0.0027267	Gpd1l/Mdh1/Eno1/Ldha/Nampt/Pfkp/Ldhb/Me1/Gapdh	9	metabolism
BP	GO:0019682	glyceraldehyde-3-phosphate metabolic process	3/926	19/29872	0.0198623	0.110995	0.0864446	Mdh1/Eno1/Gapdh	3	metabolism
BP	GO:0019693	ribose phosphate metabolic process	29/926	474/29872	0.000450687	0.00936619	0.00729451	Cs/Impdh2/Eno1/Gart/Dlat/Ndufa13/Mpc1/Ucp2/Hmgcs1/Ndufb11/Prps2/Nudt9/Nudt4/ND2/Vdac1/Nme7/Dcakd/Pfkp/Ndufs7/Tigar/Hspa8/App/Guk1/Ran/Stat3/Bpgm/Atp5mc2/Acot6/Gapdh	29	metabolism
BP	GO:0031943	regulation of glucocorticoid metabolic process	2/926	11/29872	0.0438549	0.174142	0.135624	Atp1a1/H6pd	2	metabolism
BP	GO:0033238	regulation of amine metabolic process	4/926	39/29872	0.0319784	0.152591	0.11884	Pebp1/Abat/Htr2c/Nr4a2	4	metabolism
BP	GO:0034248	regulation of amide metabolic process	34/926	432/29872	8.12269e-07	9.51143e-05	7.40762e-05	Ppp1r15a/Eif5b/Ncl/Neurl1a/Eif5a2/Eif3d/Serbp1/Bc1/Upf3b/Rtn3/Cnot9/Rbm4/Rpl13a/Paip2/Abcf1/Rplp1/Eif5/Fech/Cnot11/Tpr/Khdrbs1/Tigar/App/Slc35a4/Jmjd4/Ythdf1/Ifngr1/Ddx3x/Uqcc2/Shfl/Habp4/Wfs1/Dapk3/Gapdh	34	metabolism
BP	GO:0034249	negative regulation of amide metabolic process	14/926	165/29872	0.000655752	0.0124216	0.00967414	Ncl/Serbp1/Bc1/Rtn3/Cnot9/Rbm4/Rpl13a/Paip2/Tpr/Ddx3x/Shfl/Wfs1/Dapk3/Gapdh	14	metabolism
BP	GO:0034250	positive regulation of amide metabolic process	13/926	169/29872	0.0024338	0.0308281	0.0240094	Eif5a2/Eif3d/Upf3b/Rbm4/Abcf1/Khdrbs1/Slc35a4/Jmjd4/Ythdf1/Ifngr1/Ddx3x/Uqcc2/Habp4	13	metabolism
BP	GO:0034599	cellular response to oxidative stress	19/926	238/29872	0.000173727	0.00524119	0.00408191	Ptprk/Srxn1/Hdac2/Zfp277/Meak7/Atp13a2/Mapkap1/Atf2/Psap/Ezh2/Selenos/Plekha1/Bmal1/Lonp1/Mapk9/Sin3a/Pex10/Mgat3/Nr4a2	19	metabolism
BP	GO:0042053	regulation of dopamine metabolic process	3/926	22/29872	0.0294801	0.143956	0.112115	Abat/Htr2c/Nr4a2	3	metabolism
BP	GO:0042069	regulation of catecholamine metabolic process	3/926	24/29872	0.037026	0.159457	0.124187	Abat/Htr2c/Nr4a2	3	metabolism
BP	GO:0042440	pigment metabolic process	6/926	70/29872	0.0213506	0.116712	0.0908966	Ddt/Fech/Gipc1/Snx3/Zeb2/Uros	6	metabolism
BP	GO:0043648	dicarboxylic acid metabolic process	9/926	95/29872	0.0027692	0.0334544	0.0260548	Mdh1/Cs/Glud1/D2hgdh/Gls/Aasdhppt/Fpgs/Nat8l/Me1	9	metabolism
BP	GO:0045936	negative regulation of phosphate metabolic process	20/926	419/29872	0.0387255	0.163178	0.127085	Ppp1r15a/Gpd1l/Itgb1bp1/Epm2a/Camk2n2/Dusp16/Prkar2b/Stk38/Pard3/Spry4/Tigar/Rgs14/Pebp1/Prkar1b/Stat3/Mvp/Gskip/Paqr3/Crkl/Trib1	20	metabolism
BP	GO:0046031	ADP metabolic process	9/926	113/29872	0.00863067	0.0667686	0.0520003	Eno1/Ucp2/Nudt9/Pfkp/Tigar/App/Stat3/Bpgm/Gapdh	9	metabolism
BP	GO:0046034	ATP metabolic process	14/926	232/29872	0.0139304	0.0898595	0.0699838	Eno1/Ndufa13/Ucp2/Ndufb11/ND2/Pfkp/Ndufs7/Tigar/Hspa8/App/Stat3/Bpgm/Atp5mc2/Gapdh	14	metabolism
BP	GO:0046037	GMP metabolic process	3/926	24/29872	0.037026	0.159457	0.124187	Impdh2/Gart/Guk1	3	metabolism
BP	GO:0046160	heme a metabolic process	2/926	10/29872	0.0366205	0.159457	0.124187	Fech/Uros	2	metabolism
BP	GO:0046209	nitric oxide metabolic process	8/926	93/29872	0.00830591	0.0656707	0.0511452	Pkd2/Cx3cr1/Ptx3/Selenos/App/Mapk9/Jak2/Ddah1	8	metabolism
BP	GO:0046485	ether lipid metabolic process	4/926	20/29872	0.00298942	0.0349444	0.0272152	Peds1/Pxmp4/Tmem86b/Nceh1	4	metabolism
BP	GO:0046496	nicotinamide nucleotide metabolic process	16/926	182/29872	0.000186244	0.00550825	0.0042899	Gpd1l/Mdh1/Eno1/Ldha/Nampt/Ucp2/Prps2/H6pd/Pfkp/Ldhb/Tigar/App/Stat3/Me1/Bpgm/Gapdh	16	metabolism
BP	GO:0050655	dermatan sulfate proteoglycan metabolic process	3/926	11/29872	0.00406577	0.0422059	0.0328705	Arsb/Dse/Ids	3	metabolism
BP	GO:0051054	positive regulation of DNA metabolic process	17/926	321/29872	0.0233658	0.122551	0.095444	Cct8/Kmt5c/Atrx/Nvl/Epc2/Slf1/Ep400/Mad2l2/Arid1a/Tigar/Cct3/Atr/Ube2v2/Cdc7/Pms2/Map2k7/Ruvbl1	17	metabolism
BP	GO:0072524	pyridine-containing compound metabolic process	16/926	193/29872	0.000361929	0.00796244	0.00620125	Gpd1l/Mdh1/Eno1/Ldha/Nampt/Ucp2/Prps2/H6pd/Pfkp/Ldhb/Tigar/App/Stat3/Me1/Bpgm/Gapdh	16	metabolism
BP	GO:0080164	regulation of nitric oxide metabolic process	8/926	78/29872	0.00286097	0.0341032	0.02656	Pkd2/Cx3cr1/Ptx3/Selenos/App/Mapk9/Jak2/Ddah1	8	metabolism
BP	GO:0170033	L-amino acid metabolic process	10/926	156/29872	0.0238885	0.123991	0.0965659	Gart/Ucp2/Glud1/Gls/P4hb/Phgdh/Aasdhppt/Fpgs/Nat8l/Ddah1	10	metabolism
BP	GO:1901142	insulin metabolic process	4/926	21/29872	0.00360318	0.0396006	0.0308414	Ide/Ctsd/Hsp90b1/P4hb	4	metabolism
BP	GO:1901605	alpha-amino acid metabolic process	12/926	209/29872	0.0304105	0.148153	0.115384	Hibadh/Gart/Hsd17b10/Ucp2/Glud1/Gls/P4hb/Phgdh/Aasdhppt/Fpgs/Nat8l/Ddah1	12	metabolism
BP	GO:1901661	quinone metabolic process	4/926	40/29872	0.0346888	0.158527	0.123463	Vkorc1/Coq10b/Cbr1/Coq3	4	metabolism
BP	GO:1902031	regulation of NADP metabolic process	2/926	10/29872	0.0366205	0.159457	0.124187	Tigar/Me1	2	metabolism
BP	GO:1903725	regulation of phospholipid metabolic process	4/926	39/29872	0.0319784	0.152591	0.11884	Phb2/Adgrf5/Erbb4/Htr2c	4	metabolism
BP	GO:1903727	positive regulation of phospholipid metabolic process	3/926	16/29872	0.0122956	0.0831022	0.064721	Adgrf5/Erbb4/Htr2c	3	metabolism
BP	GO:1904407	positive regulation of nitric oxide metabolic process	6/926	53/29872	0.00579949	0.0527762	0.0411028	Pkd2/Ptx3/App/Mapk9/Jak2/Ddah1	6	metabolism
BP	GO:2001057	reactive nitrogen species metabolic process	8/926	95/29872	0.00939705	0.070494	0.0549017	Pkd2/Cx3cr1/Ptx3/Selenos/App/Mapk9/Jak2/Ddah1	8	metabolism
MF	GO:0001664	G protein-coupled receptor binding	17/926	338/29872	0.0356713	0.159457	0.124187	Calm2/Gria1/Cx3cr1/Arhgef1/Ccdc88c/Usp33/Psap/Rala/Gna12/Hspa8/App/Gnas/Stat3/Tafa5/Tub/Jak2/Akap5	17	NIR
BP	GO:0001881	receptor recycling	5/926	53/29872	0.0238524	0.123991	0.0965659	Tbc1d16/Ide/Ctsd/Gria1/Pex10	5	NIR
CC	GO:0001917	photoreceptor inner segment	7/926	61/29872	0.00273673	0.0331901	0.0258489	Atp1b2/Crocc/Ccdc66/Hspa8/Guk1/Sptbn2/Dram2	7	NIR
BP	GO:0002090	regulation of receptor internalization	9/926	82/29872	0.000985212	0.0162133	0.0126271	Synj1/Napb/Iqsec1/Pard3/Rala/App/Plk2/Lrrtm1/Akap5	9	NIR
CC	GO:0002199	zona pellucida receptor complex	2/926	11/29872	0.0438549	0.174142	0.135624	Cct8/Cct3	2	NIR
BP	GO:0002562	somatic diversification of immune receptors via germline recombination within a single locus	6/926	78/29872	0.0340845	0.157836	0.122925	Kmt5c/Mad2l2/Cyren/Bcl11b/Ezh2/Pms2	6	NIR
MF	GO:0005484	SNAP receptor activity	4/926	36/29872	0.0246164	0.12672	0.0986911	Vti1b/Snap25/Vamp1/Stx17	4	NIR
BP	GO:0006836	neurotransmitter transport	17/926	229/29872	0.000851386	0.0149529	0.0116455	Synj1/Napb/Syt2/Syn2/Kcnj10/Ppp1r9a/Snap91/Sv2b/Snap25/Sv2a/Sptbn2/Ncs1/Napa/Vamp1/Nat8l/Nrxn2/Htr2c	17	NIR
BP	GO:0006898	receptor-mediated endocytosis	22/926	273/29872	4.81293e-05	0.00212514	0.00165509	Itsn1/Synj1/Napb/Gria1/Tmem108/Iqsec1/Pard3/Snap91/Tgfbr2/Itsn2/Rala/Snap25/App/Slc9b2/Lrp1/Rnasek/Kif3a/Plk2/Scarb2/Ap2a2/Lrrtm1/Akap5	22	NIR
BP	GO:0007178	transmembrane receptor protein serine/threonine kinase signaling pathway	20/926	394/29872	0.0222621	0.120744	0.094037	Pakap/Zeb1/Ptprk/Hdac2/Smad2/Hdac1/Crebbp/Tgfbr2/Pdcd4/Atf2/Gipc1/Nog/Map3k1/Itga3/Lrp1/Stat3/Ecsit/Zeb2/Jak2/Sin3a	20	NIR
BP	GO:0007179	transforming growth factor beta receptor signaling pathway	14/926	208/29872	0.00563428	0.051799	0.0403417	Zeb1/Ptprk/Hdac2/Smad2/Hdac1/Crebbp/Tgfbr2/Gipc1/Map3k1/Itga3/Lrp1/Stat3/Zeb2/Sin3a	14	NIR
BP	GO:0007269	neurotransmitter secretion	15/926	174/29872	0.000360922	0.00796244	0.00620125	Synj1/Napb/Syt2/Syn2/Ppp1r9a/Snap91/Sv2b/Snap25/Sv2a/Sptbn2/Ncs1/Napa/Vamp1/Nrxn2/Htr2c	15	NIR
CC	GO:0008328	ionotropic glutamate receptor complex	5/926	44/29872	0.0113154	0.0794488	0.0618757	Gria1/Grid2/Eps8/Olfm3/Cpt1c	5	NIR
MF	GO:0008503	benzodiazepine receptor activity	2/926	11/29872	0.0438549	0.174142	0.135624	Gabra3/Gabrg1	2	NIR
BP	GO:0010469	regulation of signaling receptor activity	9/926	115/29872	0.00963097	0.0717176	0.0558546	Neurl1a/Hdac2/Tafa1/Hdac1/Nog/Cdk5r1/App/Nrxn2/Jak2	9	NIR
MF	GO:0016922	nuclear receptor binding	10/926	155/29872	0.02297	0.121231	0.0944161	Ets2/Hsd17b10/Prpf6/Arid1a/Ncor2/Stat3/Taf1/Kdm5d/Ncoa2/Nr4a2	10	NIR
BP	GO:0017015	regulation of transforming growth factor beta receptor signaling pathway	10/926	142/29872	0.013237	0.0869786	0.06774	Zeb1/Hdac2/Smad2/Hdac1/Crebbp/Gipc1/Itga3/Lrp1/Zeb2/Sin3a	10	NIR
MF	GO:0030215	semaphorin receptor binding	3/926	22/29872	0.0294801	0.143956	0.112115	Sema7a/Sema3a/Sema3e	3	NIR
BP	GO:0030518	intracellular steroid hormone receptor signaling pathway	12/926	119/29872	0.000333679	0.00766362	0.00596853	Phb2/Cnot9/Hdac1/Arid1a/Safb/Ncor2/Cyp7b1/Bmal1/Kdm5d/Jak2/Ddrgk1/Ncoa2	12	NIR
BP	GO:0030520	intracellular estrogen receptor signaling pathway	6/926	51/29872	0.00479247	0.0473401	0.0368691	Phb2/Cnot9/Arid1a/Safb/Cyp7b1/Ddrgk1	6	NIR
BP	GO:0030521	androgen receptor signaling pathway	4/926	44/29872	0.0468241	0.181339	0.141229	Hdac1/Arid1a/Ncor2/Kdm5d	4	NIR
BP	GO:0030522	intracellular receptor signaling pathway	24/926	356/29872	0.000347679	0.00792709	0.00617372	Phb2/Cnot9/Hdac1/Arid1a/Thra/Safb/Ncor2/Cyp7b1/Hspa8/Nagk/Ezh2/Ppp6c/Stat3/Tbk1/Bmal1/Kdm5d/Ddx3x/Irf3/Stmp1/Tspan6/Jak2/Ddrgk1/Crkl/Ncoa2	24	NIR
BP	GO:0031623	receptor internalization	12/926	150/29872	0.00254615	0.0315897	0.0246025	Synj1/Napb/Gria1/Iqsec1/Pard3/Rala/Snap25/App/Plk2/Ap2a2/Lrrtm1/Akap5	12	NIR
MF	GO:0031690	adrenergic receptor binding	3/926	23/29872	0.0331407	0.155185	0.12086	Gria1/Gnas/Akap5	3	NIR
MF	GO:0031698	beta-2 adrenergic receptor binding	3/926	10/29872	0.00302628	0.0349444	0.0272152	Gria1/Gnas/Akap5	3	NIR
BP	GO:0031958	corticosteroid receptor signaling pathway	4/926	17/29872	0.00158109	0.0224048	0.0174492	Arid1a/Bmal1/Jak2/Ncoa2	4	NIR
MF	GO:0033130	acetylcholine receptor binding	4/926	22/29872	0.00429712	0.0435265	0.033899	Ly6e/Lynx1/App/Jak2	4	NIR
BP	GO:0033143	regulation of intracellular steroid hormone receptor signaling pathway	9/926	80/29872	0.000823546	0.0145865	0.0113602	Phb2/Cnot9/Hdac1/Ncor2/Cyp7b1/Bmal1/Kdm5d/Ddrgk1/Ncoa2	9	NIR
BP	GO:0033144	negative regulation of intracellular steroid hormone receptor signaling pathway	6/926	40/29872	0.00136155	0.0201818	0.0157179	Phb2/Cnot9/Hdac1/Ncor2/Cyp7b1/Bmal1	6	NIR
BP	GO:0033146	regulation of intracellular estrogen receptor signaling pathway	4/926	37/29872	0.026943	0.136017	0.105932	Phb2/Cnot9/Cyp7b1/Ddrgk1	4	NIR
BP	GO:0033147	negative regulation of intracellular estrogen receptor signaling pathway	3/926	15/29872	0.0102225	0.0742142	0.057799	Phb2/Cnot9/Cyp7b1	3	NIR
BP	GO:0035235	ionotropic glutamate receptor signaling pathway	3/926	19/29872	0.0198623	0.110995	0.0864446	Cdk5r1/App/Kalrn	3	NIR
MF	GO:0035254	glutamate receptor binding	8/926	77/29872	0.0026377	0.0323453	0.0251909	Calm2/Syndig1/Gria1/ND2/Gripap1/Cdk5r1/Gnas/Akap5	8	NIR
MF	GO:0035255	ionotropic glutamate receptor binding	5/926	51/29872	0.0205271	0.113097	0.0880817	Gria1/ND2/Gripap1/Cdk5r1/Gnas	5	NIR
MF	GO:0035259	nuclear glucocorticoid receptor binding	5/926	20/29872	0.000297802	0.0073803	0.00574788	Ets2/Ncor2/Stat3/Ncoa2/Nr4a2	5	NIR
BP	GO:0042921	glucocorticoid receptor signaling pathway	3/926	16/29872	0.0122956	0.0831022	0.064721	Arid1a/Bmal1/Ncoa2	3	NIR
BP	GO:0043113	receptor clustering	7/926	80/29872	0.0120556	0.0831022	0.064721	Itgb1bp1/Frrs1l/Gripap1/Nme7/Nrxn2/Crkl/Akap5	7	NIR
CC	GO:0043235	receptor complex	20/926	418/29872	0.0379315	0.161023	0.125406	Gfra1/Gabra3/Itga7/Gria1/Chrna4/Tgfbr2/Hsp90ab1/Rnmt/Erbb4/Itga3/App/Lrp1/Grid2/Eps8/Bmal1/Gabrg1/Jak2/Olfm3/Cpt1c/Htr2c	20	NIR
MF	GO:0043560	insulin receptor substrate binding	3/926	14/29872	0.00836856	0.0656707	0.0511452	Ncl/Lonp1/Jak2	3	NIR
BP	GO:0045494	photoreceptor cell maintenance	5/926	45/29872	0.012413	0.0835979	0.0651071	Atp1b2/Crocc/Pcdh15/Dram2/Tub	5	NIR
BP	GO:0046626	regulation of insulin receptor signaling pathway	6/926	83/29872	0.0441038	0.174798	0.136135	Ncl/Ide/Ctsd/Rbm4/Ptpre/Lonp1	6	NIR
BP	GO:0048008	platelet-derived growth factor receptor signaling pathway	7/926	66/29872	0.00427781	0.0435265	0.033899	Ndrg4/Tiparp/Rgs14/Lrp1/Plekha1/Jak2/Nrp1	7	NIR
BP	GO:0048259	regulation of receptor-mediated endocytosis	11/926	131/29872	0.00259955	0.032022	0.0249391	Synj1/Napb/Iqsec1/Pard3/Snap91/Rala/App/Kif3a/Plk2/Lrrtm1/Akap5	11	NIR
BP	GO:0048260	positive regulation of receptor-mediated endocytosis	5/926	63/29872	0.0455569	0.178415	0.138952	Synj1/Pard3/App/Kif3a/Plk2	5	NIR
MF	GO:0050750	low-density lipoprotein particle receptor binding	4/926	29/29872	0.0117594	0.0816514	0.0635912	Lancl1/Hsp90b1/App/Apbb3	4	NIR
MF	GO:0050811	GABA receptor binding	4/926	18/29872	0.00198332	0.0262995	0.0204824	Jakmip1/Erbb4/Gabrg1/Akap5	4	NIR
MF	GO:0070325	lipoprotein particle receptor binding	4/926	33/29872	0.0183859	0.106193	0.0827047	Lancl1/Hsp90b1/App/Apbb3	4	NIR
BP	GO:0098877	neurotransmitter receptor transport to plasma membrane	4/926	24/29872	0.00594364	0.0533906	0.0415813	Rab11a/Gripap1/Arhgap44/Snap25	4	NIR
CC	GO:0098878	neurotransmitter receptor complex	5/926	46/29872	0.0135805	0.0885132	0.0689353	Gria1/Grid2/Eps8/Olfm3/Cpt1c	5	NIR
BP	GO:0099590	neurotransmitter receptor internalization	6/926	45/29872	0.00253469	0.0315897	0.0246025	Synj1/Iqsec1/Rala/Snap25/Ap2a2/Akap5	6	NIR
BP	GO:0099637	neurotransmitter receptor transport	5/926	33/29872	0.00326791	0.0371192	0.0289089	Rab11a/Gripap1/Arhgap44/Snap25/Akap5	5	NIR
BP	GO:0099639	neurotransmitter receptor transport, endosome to plasma membrane	3/926	12/29872	0.00529698	0.0494964	0.0385484	Rab11a/Gripap1/Arhgap44	3	NIR
BP	GO:0141091	transforming growth factor beta receptor superfamily signaling pathway	18/926	359/29872	0.032169	0.152846	0.119038	Zeb1/Ptprk/Hdac2/Smad2/Hdac1/Crebbp/Tgfbr2/Pdcd4/Atf2/Gipc1/Nog/Map3k1/Itga3/Lrp1/Stat3/Ecsit/Zeb2/Sin3a	18	NIR
BP	GO:2000273	positive regulation of signaling receptor activity	5/926	28/29872	0.00153742	0.0220586	0.0171795	Neurl1a/Hdac2/Hdac1/Cdk5r1/Jak2	5	NIR
BP	GO:0000045	autophagosome assembly	8/926	113/29872	0.0245081	0.126266	0.0983378	Epm2a/Mtm1/Ctsd/Tbc1d14/Fez1/Snx30/Atg2a/Stx17	8	other
BP	GO:0000070	mitotic sister chromatid segregation	15/926	181/29872	0.000547789	0.0107332	0.00835919	Akap8/Chmp2a/Ccsap/Baz1b/Rab11a/Smc2/Bccip/Smc1a/Tpr/Ran/Golga2/Map9/Vps4a/Smc3/Incenp	15	other
BP	GO:0000082	G1/S transition of mitotic cell cycle	13/926	219/29872	0.0196239	0.110995	0.0864446	Adamts1/Lsm11/Pkd2/Rhou/Anp32b/Arid1a/Crebbp/Ezh2/Ppp6c/Fam107a/Larp7/Ddx3x/Plk2	13	other
CC	GO:0000118	histone deacetylase complex	9/926	79/29872	0.000751214	0.013496	0.0105109	Cfdp1/Hdac2/Ep400/Hdac1/Ncor2/Rere/Sin3a/Ruvbl1/Phf21a	9	other
CC	GO:0000123	histone acetyltransferase complex	7/926	88/29872	0.019531	0.110723	0.0862321	Epc2/Ep400/Crebbp/Atf2/Kat6a/Ruvbl1/Usp22	7	other
MF	GO:0000149	SNARE binding	10/926	118/29872	0.00374171	0.0401722	0.0312866	Napb/Syt2/Syt13/Snap91/Vti1b/Snap25/Napa/Golga2/Vamp1/Stx17	10	other
CC	GO:0000228	nuclear chromosome	16/926	286/29872	0.0173763	0.102013	0.0794488	Cfdp1/Atrx/Baz1b/Hdac2/Wdhd1/Ep400/Hdac1/Smarcad1/Smc2/Smc1a/Smc3/Zmiz2/Sin3a/Smarcal1/Incenp/Ruvbl1	16	other
CC	GO:0000242	pericentriolar material	4/926	24/29872	0.00594364	0.0533906	0.0415813	Akap9/Nin/Pcm1/Dync2i1	4	other
BP	GO:0000266	mitochondrial fission	5/926	51/29872	0.0205271	0.113097	0.0880817	Ucp2/Stat2/Rala/Marchf5/Inf2	5	other
BP	GO:0000280	nuclear division	25/926	454/29872	0.00436343	0.0439145	0.0342012	Akap8/Chmp2a/Top2b/Phb2/Ccsap/Baz1b/Psmd13/Rab11a/Smc2/Cdk11b/Bccip/Smc1a/Tpr/Rps6ka2/Pebp1/Ran/Phip/Golga2/Map9/Rpl24/Vps4a/Eps8/Smc3/Tom1l2/Incenp	25	other
BP	GO:0000281	mitotic cytokinesis	7/926	81/29872	0.0128535	0.0858272	0.0668433	Son/Chmp2a/Stmn1/Map9/Vps4a/Usp8/Incenp	7	other
MF	GO:0000287	magnesium ion binding	12/926	218/29872	0.0399814	0.167234	0.130244	Gss/Prps2/Cerk/Stk38/Rps6ka2/Aasdhppt/Plscr3/Ran/Ncs1/Me1/Map2k7/Bpnt1	12	other
CC	GO:0000502	proteasome complex	7/926	65/29872	0.00392691	0.0411735	0.0320664	Psmd4/Ide/Usp14/Psmd13/Zfand2a/Sem1/Psmd6	7	other
BP	GO:0000723	telomere maintenance	10/926	148/29872	0.0172419	0.101413	0.0789819	Cct8/Ten1/Atrx/Mad2l2/Ylpm1/Cct3/Atr/Map2k7/Tent4b/Ruvbl1	10	other
CC	GO:0000775	chromosome, centromeric region	20/926	267/29872	0.000276738	0.00714905	0.00556777	Cfdp1/Kmt5c/Atrx/Chmp2a/Baz1b/Wdhd1/Rangap1/Crebbp/Smc1a/Tpr/Kdm4a/Ezh2/Dync1i1/Smc3/Plk2/Sin3a/Dapk3/Incenp/Pafah1b1/Ctcf	20	other
CC	GO:0000776	kinetochore	11/926	172/29872	0.0186806	0.107753	0.0839194	Cfdp1/Chmp2a/Rangap1/Crebbp/Smc1a/Tpr/Dync1i1/Plk2/Sin3a/Incenp/Pafah1b1	11	other
CC	GO:0000779	condensed chromosome, centromeric region	13/926	183/29872	0.00480401	0.0473401	0.0368691	Cfdp1/Kmt5c/Atrx/Chmp2a/Rangap1/Crebbp/Smc1a/Tpr/Dync1i1/Plk2/Sin3a/Incenp/Pafah1b1	13	other
CC	GO:0000786	nucleosome	10/926	133/29872	0.00859302	0.0667686	0.0520003	Epc2/Slf1/Mphosph8/Ep400/Glyr1/Kat6a/H3c6/Hp1bp3/H1f2/Ruvbl1	10	other
CC	GO:0000792	heterochromatin	11/926	104/29872	0.000387282	0.00834453	0.00649883	Kmt5c/Atrx/Top2b/Baz1b/Mphosph8/Hdac2/Hdac1/Smarcad1/Kdm4a/Ezh2/Incenp	11	other
CC	GO:0000793	condensed chromosome	19/926	339/29872	0.0100035	0.0739647	0.0576047	Cfdp1/Akap8/Kmt5c/Atrx/Chmp2a/Baz1b/Rangap1/Smc2/Crebbp/Smc1a/Tpr/Tuba1a/Dync1i1/Smc3/Plk2/Sin3a/Incenp/Pafah1b1/Ctcf	19	other
CC	GO:0000800	lateral element	3/926	19/29872	0.0198623	0.110995	0.0864446	Smc1a/Smc3/Incenp	3	other
CC	GO:0000812	Swr1 complex	3/926	13/29872	0.00672876	0.0580337	0.0451974	Cfdp1/Ep400/Ruvbl1	3	other
CC	GO:0000815	ESCRT III complex	2/926	10/29872	0.0366205	0.159457	0.124187	Chmp1b2/Chmp2a	2	other
BP	GO:0000819	sister chromatid segregation	18/926	222/29872	0.000210419	0.00601634	0.0046856	Akap8/Chmp2a/Top2b/Ccsap/Baz1b/Rab11a/Smc2/Arid1a/Bccip/Smc1a/Tpr/Ran/Hecw2/Golga2/Map9/Vps4a/Smc3/Incenp	18	other
BP	GO:0000910	cytokinesis	11/926	189/29872	0.0341693	0.158095	0.123126	Son/Calm2/Chmp2a/Rab11a/Septin3/Gipc1/Stmn1/Map9/Vps4a/Usp8/Incenp	11	other
CC	GO:0000922	spindle pole	16/926	151/29872	1.97569e-05	0.0012124	0.000944234	Calm2/Nin/Nedd9/Rab11a/Bccip/Tpt1/Smc1a/Rgs14/Dync2i1/Golga2/Dync1i1/Vps4a/Smc3/Nubp2/Plk2/Topors	16	other
CC	GO:0000930	gamma-tubulin complex	3/926	17/29872	0.0145915	0.0915806	0.0713241	Pde4b/Nme7/Topors	3	other
MF	GO:0001098	basal transcription machinery binding	9/926	65/29872	0.000171457	0.00524119	0.00408191	Scaf8/Rtf1/Uvssa/Crebbp/Paf1/Leo1/Gtf2f1/Taf1/Ruvbl1	9	other
CC	GO:0001650	fibrillar center	10/926	154/29872	0.0220773	0.120161	0.0935826	Klf6/Ncl/Paf1/Leo1/Rnmt/Kdm4a/Znrf2/Nono/Timm13/Kdm5d	10	other
BP	GO:0001659	temperature homeostasis	11/926	196/29872	0.0426271	0.174142	0.135624	Adipor2/Ucp2/Nrdc/Thra/Dock7/Gnas/Stat3/Bmal1/Abat/Jak2/Map2k6	11	other
BP	GO:0001667	ameboidal-type cell migration	23/926	470/29872	0.0220173	0.119938	0.093409	Arsb/Nus1/Itgb1bp1/Nrp2/Adipor2/Emc10/Amot/Rab11a/Iqsec1/Sema7a/Sema3a/Tgfbr2/Coro1a/Sema3e/Gipc1/Erbb4/Gna12/Itga3/Spag6l/Zeb2/Plk2/Pafah1b1/Nrp1	23	other
BP	GO:0001704	formation of primary germ layer	9/926	109/29872	0.00686832	0.0580337	0.0451974	Ets2/Rtf1/Smad2/Arid1a/Paf1/Nog/Leo1/Ecsit/Hsbp1	9	other
BP	GO:0001706	endoderm formation	6/926	44/29872	0.00225493	0.0290586	0.0226312	Rtf1/Smad2/Paf1/Nog/Leo1/Hsbp1	6	other
BP	GO:0001711	endodermal cell fate commitment	3/926	15/29872	0.0102225	0.0742142	0.057799	Rtf1/Paf1/Leo1	3	other
CC	GO:0001726	ruffle	12/926	157/29872	0.00369735	0.040108	0.0312366	Itgb1bp1/Plekho1/Mtm1/Amot/Cyth3/Synj2/Gnas/Fam107a/Plekha1/Eps8/Myo1c/Palld	12	other
BP	GO:0001731	formation of translation preinitiation complex	2/926	10/29872	0.0366205	0.159457	0.124187	Rpl13a/Eif5	2	other
BP	GO:0001755	neural crest cell migration	7/926	61/29872	0.00273673	0.0331901	0.0258489	Nrp2/Sema7a/Sema3a/Sema3e/Erbb4/Zeb2/Nrp1	7	other
BP	GO:0001764	neuron migration	17/926	208/29872	0.000284105	0.00721081	0.00561587	Nrp2/Top2b/Sema3a/Pcm1/Sema3e/Cdk5r1/Itga3/Tuba1a/Scrt1/Stat3/Apbb2/Arx/Tubb2b/Crkl/Pafah1b1/Nrp1/Nr4a2	17	other
BP	GO:0001774	microglial cell activation	6/926	50/29872	0.00434021	0.043751	0.0340739	Ifngr2/Nampt/Cx3cr1/App/Ifngr1/Jak2	6	other
BP	GO:0001865	NK T cell differentiation	3/926	15/29872	0.0102225	0.0742142	0.057799	Tgfbr2/Atf2/Psap	3	other
BP	GO:0001895	retina homeostasis	5/926	59/29872	0.0358322	0.159457	0.124187	Atp1b2/Crocc/Pcdh15/Dram2/Tub	5	other
BP	GO:0001953	negative regulation of cell-matrix adhesion	4/926	37/29872	0.026943	0.136017	0.105932	Itgb1bp1/Sema3e/Lrp1/Fam107a	4	other
BP	GO:0001964	startle response	5/926	39/29872	0.00680706	0.0580337	0.0451974	Get1/Dbn1/Pcdh15/Tuba1a/Grid2	5	other
MF	GO:0002020	protease binding	11/926	195/29872	0.0413384	0.170297	0.132629	Ddt/Panx1/Cdk5r1/Psap/Ndufs7/Itga3/Selenos/Amfr/Lrp1/Bcl10/Bfar	11	other
BP	GO:0002028	regulation of sodium ion transport	10/926	91/29872	0.000519529	0.0103084	0.00802829	Gpd1l/Atp1b2/Sgk1/Atp1a1/Scn2b/Fgf12/Scn1b/Hecw2/Gnas/Dmpk	10	other
MF	GO:0002039	p53 binding	6/926	77/29872	0.0322755	0.152846	0.119038	Prmt5/Rnf20/Hdac1/Crebbp/Taf1/Setd7	6	other
BP	GO:0002052	positive regulation of neuroblast proliferation	4/926	44/29872	0.0468241	0.181339	0.141229	Hapln4/Bex1/Cx3cr1/Hapln1	4	other
BP	GO:0002181	cytoplasmic translation	21/926	153/29872	1.22554e-08	4.05944e-06	3.16154e-06	Rps17/Eif4a1/Eif3a/Eif3d/Nemf/Rpl13/Rbm4/Rpl13a/Rpl23a/Rps7/Rplp1/Eif5/Rpsa/Rpl32/Rpl27a/Rps11/Rpl24/Rpl29/Rpl12/Rpl18a/Rpl4	21	other
BP	GO:0002183	cytoplasmic translational initiation	6/926	33/29872	0.000472247	0.00967643	0.00753613	Eif4a1/Eif3a/Eif3d/Rbm4/Rpl13a/Eif5	6	other
BP	GO:0002269	leukocyte activation involved in inflammatory response	6/926	54/29872	0.00635708	0.0561393	0.043722	Ifngr2/Nampt/Cx3cr1/App/Ifngr1/Jak2	6	other
BP	GO:0002763	positive regulation of myeloid leukocyte differentiation	6/926	77/29872	0.0322755	0.152846	0.119038	Nedd9/Hax1/Eeig1/Slc9b2/Gnas/Trib1	6	other
BP	GO:0002790	peptide secretion	23/926	330/29872	0.000286362	0.00721081	0.00561587	Itsn1/Kif5b/Cdk16/Ucp2/Glud1/Rbm4/Smad2/Ndufaf2/Ildr2/Snap25/Slc25a22/Slc9b2/Lrp1/Gnas/Kcnj11/Kalrn/Myrip/Bmal1/Kcnj6/Abat/Uqcc2/Jak2/Htr2c	23	other
BP	GO:0002791	regulation of peptide secretion	19/926	270/29872	0.000831623	0.0146881	0.0114393	Itsn1/Kif5b/Cdk16/Ucp2/Glud1/Ndufaf2/Slc25a22/Slc9b2/Lrp1/Gnas/Kcnj11/Kalrn/Myrip/Bmal1/Kcnj6/Abat/Uqcc2/Jak2/Htr2c	19	other
BP	GO:0002931	response to ischemia	5/926	49/29872	0.01752	0.102282	0.0796584	Cx3cr1/Panx1/Tigar/Stat3/Kcnj11	5	other
BP	GO:0003012	muscle system process	25/926	449/29872	0.00379279	0.0406509	0.0316594	Gpd1l/Calm2/Akap9/Zfas1/Eno1/Dbn1/Tpm3/Pde4b/Sgcd/Atp1a1/Rap1gds1/Srl/Scn2b/Tmem38a/Scn1b/Kdm4a/Ezh2/Myh7b/Mtpn/Sulf2/Apbb2/Abat/Hsbp1/Dmpk/Map2k6	25	other
BP	GO:0003015	heart process	18/926	252/29872	0.000949869	0.0158277	0.0123268	Gpd1l/Calm2/Akap9/Zfas1/Pde4b/Sgcd/Atp1a1/Rap1gds1/Sema3a/Thra/Scn2b/Tmem38a/Scn1b/Rps6ka2/Myh7b/Pebp1/Dmpk/Map2k6	18	other
MF	GO:0003697	single-stranded DNA binding	9/926	124/29872	0.0152455	0.0943628	0.073491	Ten1/Ncl/Rtf1/Smc2/Tsn/Lonp1/Pms2/Smarca1/Smarcal1	9	other
MF	GO:0003735	structural constituent of ribosome	17/926	178/29872	4.23451e-05	0.00194738	0.00151664	Rps17/Rpl13/Rpl13a/Rpl23a/Rps7/Rplp1/Rpsa/Rpl32/Rpl27a/Rps11/Rpl24/Mrpl16/Rpl37/Rpl29/Rpl12/Rpl18a/Rpl4	17	other
MF	GO:0005525	GTP binding	21/926	363/29872	0.00495163	0.0480599	0.0374297	Eif5b/Nin/Zng1/Rab40c/Rhou/Glud1/Rab11a/Gfm1/Srl/Eif5/Septin3/Hsp90ab1/Rala/Gna12/Tuba1a/Ran/Gnas/Rap2c/Urgcp/Arl8a/Tubb2b	21	other
MF	GO:0005539	glycosaminoglycan binding	14/926	243/29872	0.0199862	0.111588	0.0869065	Adamts1/Nrp2/Hapln4/Aamp/Tgfbr2/Fgf12/Dpysl3/App/Hsd17b12/Sulf2/Rpl29/Hapln1/Habp4/Nrp1	14	other
MF	GO:0005540	hyaluronic acid binding	3/926	24/29872	0.037026	0.159457	0.124187	Hapln4/Hapln1/Habp4	3	other
MF	GO:0005543	phospholipid binding	29/926	494/29872	0.000864706	0.0151022	0.0117618	Golph3/Snx10/Syt2/Mtm1/Prex1/Chmp2a/Nrgn/Atp13a2/Pard3/Syt13/Snap91/Amer3/Cyth3/Mapkap1/Vdac1/Snx30/Psap/Arhgap44/Stam/Atg2a/Hspa8/Mfge8/Myo1c/Tom1l2/Snx3/Plekha5/Scarb2/Ap2a2/Gpr12	29	other
CC	GO:0005635	nuclear envelope	31/926	455/29872	4.22614e-05	0.00194738	0.00151664	Otulinl/Itsn1/Eno1/Lmo7/Trappc2b/Chmp2a/Gmcl1/Dtx2/Nudt9/Abcf1/Rangap1/Pcm1/Tmem38a/Tpr/Cse1l/Atr/App/Ran/Dhcr7/Kcnj11/Vps4a/Parp11/Irag2/Apeh/Lypla1/Habp4/Scrn1/Dmpk/Gapdh/Pafah1b1/Zftraf1	31	other
CC	GO:0005643	nuclear pore	6/926	78/29872	0.0340845	0.157836	0.122925	Chmp2a/Rangap1/Tpr/Ran/Vps4a/Parp11	6	other
CC	GO:0005657	replication fork	7/926	81/29872	0.0128535	0.0858272	0.0668433	Baz1b/Hdac2/Wdhd1/Smarcad1/Tex264/Zmiz2/Smarcal1	7	other
CC	GO:0005681	spliceosomal complex	20/926	223/29872	2.32295e-05	0.00129334	0.00100727	Rbm17/Ncl/Scnm1/Ddx41/Luc7l3/Prpf6/Pnn/Srrm1/Cwc22/Dhx8/Sf3b2/Srrm2/Hspa8/Zrsr2/Prpf4/U2af1l4/Snrnp48/Prpf38b/Hnrnph1/Txnl4b	20	other
CC	GO:0005721	pericentric heterochromatin	6/926	33/29872	0.000472247	0.00967643	0.00753613	Kmt5c/Atrx/Baz1b/Kdm4a/Ezh2/Incenp	6	other
CC	GO:0005741	mitochondrial outer membrane	14/926	204/29872	0.00475993	0.0473401	0.0368691	Ppp1r15a/Phb2/Tomm7/Vdac1/Atf2/Hax1/Tigar/Pebp1/Cisd1/Tomm34/Marchf5/Stmp1/Cpt1c/Dmpk	14	other
CC	GO:0005746	mitochondrial respirasome	8/926	95/29872	0.00939705	0.070494	0.0549017	Cox6c/Ndufa13/Ndufb11/Uqcrc2/Cox5a/ND2/Ndufs7/Stmp1	8	other
CC	GO:0005751	mitochondrial respiratory chain complex IV	3/926	25/29872	0.0411334	0.169564	0.132059	Cox6c/Uqcrc2/Cox5a	3	other
CC	GO:0005753	mitochondrial proton-transporting ATP synthase complex	3/926	21/29872	0.026046	0.132127	0.102902	Atp5mj/Atp5mk/Atp5mc2	3	other
CC	GO:0005759	mitochondrial matrix	17/926	316/29872	0.020448	0.112959	0.0879742	Cs/Etfa/Dlat/Hsd17b10/Glud1/Tfb1m/Fech/Vdac1/Prorp/Hax1/Aurkaip1/Pmpcb/Mrpl16/Nat8l/Abat/Lonp1/Uqcc2	17	other
CC	GO:0005765	lysosomal membrane	17/926	231/29872	0.000937275	0.0157976	0.0123034	Tmem9b/Borcs6/Chmp2a/H2-DMa/Ctsd/Meak7/Atp13a2/Cdip1/Tmem106b/Cyb561a3/Vti1b/Hsp90ab1/Hspa8/Ap1s1/Scarb2/Ap1m1/Arl8a	17	other
CC	GO:0005771	multivesicular body	7/926	59/29872	0.00225702	0.0290586	0.0226312	Chmp1b2/Chmp2a/H2-DMa/Rab11a/Atp13a2/Tpt1/Prkar1b	7	other
CC	GO:0005774	vacuolar membrane	21/926	285/29872	0.000246435	0.00668895	0.00520944	Tmem9b/Borcs6/Chmp2a/H2-DMa/Ctsd/Meak7/Atp13a2/Cdip1/Tmem106b/Cyb561a3/Vti1b/Hsp90ab1/Hspa8/Tex264/Vps4a/Atp6v1h/Stx17/Ap1s1/Scarb2/Ap1m1/Arl8a	21	other
CC	GO:0005775	vacuolar lumen	4/926	25/29872	0.00690481	0.0580337	0.0451974	Ids/Hspa8/Scarb2/Manba	4	other
CC	GO:0005776	autophagosome	7/926	93/29872	0.0255772	0.131116	0.102115	Chmp2a/Tbc1d14/Atp13a2/Plekhm1/Hspa8/Tex264/Stx17	7	other
CC	GO:0005790	smooth endoplasmic reticulum	4/926	33/29872	0.0183859	0.106193	0.0827047	Erp29/Hsp90b1/Ttyh1/Stx17	4	other
CC	GO:0005814	centriole	16/926	140/29872	7.55507e-06	0.000599624	0.000466995	Crocc/Nin/Cep104/Ccsap/Rab11a/Cetn4/Bccip/Wdr90/Pcm1/Ran/Kif3a/Plk2/Agbl4/Cep135/Cep170/Topors	16	other
CC	GO:0005818	aster	4/926	12/29872	0.000372138	0.00814956	0.00634699	Ccsap/Mapre3/Map9/Pafah1b1	4	other
CC	GO:0005819	spindle	36/926	368/29872	1.50891e-09	1.05121e-06	8.18697e-07	Calm2/Pkd2/Nin/Chmp2a/Ccsap/Nedd9/Rab11a/Mad2l2/Rangap1/Pard3/Bccip/Tpt1/Smc1a/Tpr/Rps6ka2/E4f1/Bbln/App/Rgs14/Mapre3/Dync2i1/Hecw2/Golga2/Dync1i1/Map9/Cdc7/Vps4a/Smc3/Kif3a/Nubp2/Plk2/Arl8a/Tubb2b/Incenp/Topors/Pafah1b1	36	other
CC	GO:0005832	chaperonin-containing T-complex	2/926	10/29872	0.0366205	0.159457	0.124187	Cct8/Cct3	2	other
CC	GO:0005838	proteasome regulatory particle	4/926	23/29872	0.00507581	0.0486031	0.0378527	Psmd4/Psmd13/Sem1/Psmd6	4	other
CC	GO:0005840	ribosome	22/926	270/29872	4.07721e-05	0.00193667	0.00150831	Rps17/Ltn1/Nemf/Rpl13/Rpl13a/Rpl23a/Rps7/Abcf1/Rplp1/Rpsa/Rpl32/Aurkaip1/Rpl27a/Rps11/Rpl24/Mrpl16/Rpl37/Rpl29/Ddx3x/Rpl12/Rpl18a/Rpl4	22	other
CC	GO:0005852	eukaryotic translation initiation factor 3 complex	4/926	16/29872	0.00123928	0.0190449	0.0148324	Eif3a/Eif3d/Eif3g/Ddx3x	4	other
CC	GO:0005868	cytoplasmic dynein complex	4/926	28/29872	0.0103872	0.0745165	0.0580345	Dync2h1/Tpr/Dync2i1/Dync1i1	4	other
CC	GO:0005890	sodium:potassium-exchanging ATPase complex	2/926	11/29872	0.0438549	0.174142	0.135624	Atp1b2/Atp1a1	2	other
CC	GO:0005905	clathrin-coated pit	7/926	74/29872	0.00799908	0.0641359	0.0499499	Itsn1/Synj1/Snap91/App/Lrp1/Ap1s1/Ap2a2	7	other
BP	GO:0006007	glucose catabolic process	5/926	26/29872	0.00108306	0.0172794	0.0134574	Eno1/Ldha/Pfkp/Tigar/Gapdh	5	other
BP	GO:0006091	generation of precursor metabolites and energy	34/926	488/29872	1.15439e-05	0.000831955	0.000647937	Epm2a/Mdh1/Cs/Eno1/Etfa/Dlat/Ndufa13/Ide/Ifnar1/Ldha/Ucp2/Phb2/Ndufb11/Uqcrc2/Prps2/H6pd/Cox5a/ND2/Adgrf5/Coq10b/Gbe1/Pfkp/Pygm/Ndufs7/Tigar/Slc25a22/App/Gnas/Cisd1/Stat3/Il10rb/Bpgm/Uqcc2/Gapdh	34	other
BP	GO:0006096	glycolytic process	8/926	105/29872	0.016511	0.0989417	0.0770571	Eno1/Ucp2/Pfkp/Tigar/App/Stat3/Bpgm/Gapdh	8	other
BP	GO:0006098	pentose-phosphate shunt	3/926	21/29872	0.026046	0.132127	0.102902	Prps2/H6pd/Tigar	3	other
BP	GO:0006195	purine nucleotide catabolic process	10/926	158/29872	0.0258045	0.131754	0.102612	Eno1/Ucp2/Nudt9/Nudt4/Pfkp/Tigar/App/Stat3/Bpgm/Gapdh	10	other
BP	GO:0006260	DNA replication	14/926	271/29872	0.0441416	0.174838	0.136166	Lig1/Supt16/Atrx/Wdhd1/Ssrp1/E4f1/Poll/Atr/Dtd1/Cdc7/Smc3/Sin3a/Smarcal1/Ruvbl1	14	other
BP	GO:0006282	regulation of DNA repair	13/926	212/29872	0.0154239	0.0951225	0.0740826	Kmt5c/Epc2/Slf1/Ep400/Mad2l2/Cyren/Dek/Arid1a/Tigar/Atr/Ube2v2/Ruvbl1/Usp22	13	other
BP	GO:0006302	double-strand break repair	18/926	300/29872	0.00616724	0.0546167	0.0425362	Lig1/Kmt5c/Epc2/Slf1/Ep400/Mad2l2/Cyren/Smarcad1/Dek/Arid1a/Zmynd8/Poll/Atr/Ube2v2/Cdc7/Sem1/Smarcal1/Ruvbl1	18	other
BP	GO:0006303	double-strand break repair via nonhomologous end joining	7/926	66/29872	0.00427781	0.0435265	0.033899	Lig1/Kmt5c/Mad2l2/Cyren/Dek/Poll/Smarcal1	7	other
BP	GO:0006310	DNA recombination	18/926	331/29872	0.0158099	0.0967656	0.0753623	Lig1/Kmt5c/Top2b/Epc2/Ep400/Mad2l2/Cyren/Smarcad1/Bcl11b/Zmynd8/Ezh2/Poll/Nono/Cdc7/Sem1/Pms2/H1f2/Ruvbl1	18	other
BP	GO:0006334	nucleosome assembly	10/926	70/29872	5.74769e-05	0.00245156	0.00190931	Nap1l5/Supt16/Atrx/Anp32b/Ssrp1/Kat6a/H3c6/Hp1bp3/Rsf1/H1f2	10	other
BP	GO:0006337	nucleosome disassembly	3/926	17/29872	0.0145915	0.0915806	0.0713241	Supt16/Arid1a/Ssrp1	3	other
BP	GO:0006354	DNA-templated transcription elongation	12/926	120/29872	0.000360483	0.00796244	0.00620125	Gtf2h5/Supt16/Med10/Scaf8/Rtf1/Glyr1/Paf1/Zmynd8/Leo1/Gtf2f1/Supt5/Ezh2	12	other
BP	GO:0006413	translational initiation	17/926	126/29872	3.79676e-07	5.53621e-05	4.31167e-05	Ppp1r15a/Eif4a1/Eif5b/Eif3a/Eif3d/Bc1/Rbm4/Rpl13a/Paip2/Abcf1/Eif5/Fech/Eif3g/Tpr/Khdrbs1/Ddx3x/Habp4	17	other
BP	GO:0006414	translational elongation	8/926	96/29872	0.00998101	0.0738854	0.0575429	Ltn1/Eef1b2/Eif5a2/Nemf/Gfm1/Elac1/Rplp1/Shfl	8	other
BP	GO:0006415	translational termination	3/926	14/29872	0.00836856	0.0656707	0.0511452	Eif5a2/Jmjd4/Shfl	3	other
BP	GO:0006417	regulation of translation	31/926	364/29872	4.62372e-07	6.30233e-05	4.90834e-05	Ppp1r15a/Eif5b/Ncl/Neurl1a/Eif5a2/Eif3d/Serbp1/Bc1/Upf3b/Cnot9/Rbm4/Rpl13a/Paip2/Abcf1/Rplp1/Eif5/Fech/Cnot11/Tpr/Khdrbs1/App/Slc35a4/Jmjd4/Ythdf1/Ddx3x/Uqcc2/Shfl/Habp4/Wfs1/Dapk3/Gapdh	31	other
BP	GO:0006446	regulation of translational initiation	12/926	67/29872	9.1672e-07	0.000104506	8.13907e-05	Ppp1r15a/Eif5b/Bc1/Rbm4/Rpl13a/Paip2/Eif5/Fech/Tpr/Khdrbs1/Ddx3x/Habp4	12	other
BP	GO:0006735	NADH regeneration	3/926	17/29872	0.0145915	0.0915806	0.0713241	Eno1/Pfkp/Gapdh	3	other
BP	GO:0006740	NADPH regeneration	3/926	24/29872	0.037026	0.159457	0.124187	Prps2/H6pd/Tigar	3	other
BP	GO:0006813	potassium ion transport	14/926	238/29872	0.0170267	0.101035	0.0786877	Atp1b2/Akap9/Kif5b/Pkd2/Kcnk4/Kcna6/Atp1a1/Kcnj10/Tmem38a/Kcnc1/Kcnv1/Kcnj11/Kcnj6/Akap5	14	other
BP	GO:0006814	sodium ion transport	14/926	248/29872	0.0233183	0.122551	0.095444	Gpd1l/Atp1b2/Sgk1/Pkd2/Atp1a1/Scn2b/Fgf12/Scn1b/Slc9b2/Hecw2/Gnas/Slc5a3/Dmpk/Asic2	14	other
BP	GO:0006839	mitochondrial transport	13/926	180/29872	0.00418265	0.0432046	0.0336483	Kif5b/Ndufa13/Mpc1/Ucp2/Tomm7/Vdac1/Atf2/Mcur1/Mcub/Slc25a22/Timm13/Stat3/Timm17a	13	other
BP	GO:0006851	mitochondrial calcium ion transmembrane transport	3/926	19/29872	0.0198623	0.110995	0.0864446	Vdac1/Mcur1/Mcub	3	other
BP	GO:0006874	intracellular calcium ion homeostasis	18/926	328/29872	0.0145433	0.0915806	0.0713241	Calm2/Pkd2/Rap1gds1/Atp13a2/Coro1a/Tmem38a/Mcur1/Pygm/Sv2b/Mcub/Myh7b/App/Sv2a/Ncs1/Wfs1/Dmpk/Gpr12/Htr2c	18	other
BP	GO:0006913	nucleocytoplasmic transport	28/926	359/29872	8.80027e-06	0.000681206	0.000530532	Epm2a/Camk1/Nemf/Phb2/Dusp16/Rbm4/Anp32b/Rangap1/Atf2/Tpr/Khdrbs1/Hsp90ab1/Cse1l/Ncbp3/Rgs14/Kpna1/Ran/Phip/Stat3/Desi1/Bmal1/Sem1/Ythdc1/Rbm33/Jak2/Ltv1/Thoc3/Akap5	28	other
BP	GO:0006936	muscle contraction	21/926	324/29872	0.00129743	0.0195625	0.0152355	Gpd1l/Calm2/Akap9/Zfas1/Eno1/Dbn1/Tpm3/Pde4b/Sgcd/Atp1a1/Rap1gds1/Scn2b/Tmem38a/Scn1b/Myh7b/Sulf2/Apbb2/Abat/Hsbp1/Dmpk/Map2k6	21	other
BP	GO:0006937	regulation of muscle contraction	10/926	167/29872	0.0357984	0.159457	0.124187	Calm2/Akap9/Eno1/Dbn1/Pde4b/Atp1a1/Tmem38a/Myh7b/Abat/Dmpk	10	other
BP	GO:0006941	striated muscle contraction	13/926	178/29872	0.0038057	0.0407197	0.031713	Gpd1l/Calm2/Akap9/Zfas1/Pde4b/Sgcd/Atp1a1/Scn2b/Tmem38a/Scn1b/Myh7b/Dmpk/Map2k6	13	other
BP	GO:0006942	regulation of striated muscle contraction	7/926	90/29872	0.0218148	0.119042	0.0927111	Calm2/Akap9/Pde4b/Atp1a1/Tmem38a/Myh7b/Dmpk	7	other
BP	GO:0006997	nucleus organization	11/926	143/29872	0.00507736	0.0486031	0.0378527	Serbp1/Chmp2a/Mfsd14a/Atr/Vps4a/Parp11/Irag2/Selenof/Habp4/Dmpk/Pafah1b1	11	other
BP	GO:0006998	nuclear envelope organization	6/926	50/29872	0.00434021	0.043751	0.0340739	Chmp2a/Atr/Vps4a/Parp11/Dmpk/Pafah1b1	6	other
BP	GO:0007004	telomere maintenance via telomerase	6/926	64/29872	0.0142462	0.09152	0.071277	Cct8/Ten1/Cct3/Atr/Map2k7/Tent4b	6	other
BP	GO:0007030	Golgi organization	10/926	137/29872	0.0104704	0.0750278	0.0584326	Akap9/Golph3/Prmt5/Tango2/Yipf4/Dync2h1/Vti1b/Golga2/Usp6nl/Stx17	10	other
BP	GO:0007033	vacuole organization	16/926	222/29872	0.0016209	0.0228383	0.0177868	Epm2a/Mtm1/Chmp1b2/Chmp2a/Ctsd/Tbc1d14/Atp13a2/Fez1/Tmem106b/Snx30/Coro1a/Atf2/Atg2a/Gnptab/Vps4a/Stx17	16	other
BP	GO:0007034	vacuolar transport	18/926	168/29872	5.22435e-06	0.000448722	0.00034947	Tmem50b/Mtm1/Chmp1b2/Chmp2a/Atp13a2/Tmem106b/Plekhm1/Vti1b/Psap/Ap3s2/Stam/Hspa8/Gnptab/Lrp1/Vps4a/Vps37d/Scarb2/Mon1b	18	other
BP	GO:0007041	lysosomal transport	12/926	131/29872	0.000796746	0.0141518	0.0110216	Mtm1/Chmp1b2/Chmp2a/Atp13a2/Tmem106b/Plekhm1/Psap/Hspa8/Gnptab/Lrp1/Vps4a/Scarb2	12	other
BP	GO:0007051	spindle organization	15/926	195/29872	0.00117606	0.0185021	0.0144097	Atrx/Chmp2a/Ccsap/Rab11a/Bccip/Smc1a/Tpr/Stmn1/Rgs14/Mapre3/Golga2/Map9/Smc3/Plk2/Incenp	15	other
BP	GO:0007052	mitotic spindle organization	12/926	128/29872	0.000648105	0.012314	0.00959031	Chmp2a/Ccsap/Rab11a/Bccip/Smc1a/Tpr/Stmn1/Golga2/Map9/Smc3/Plk2/Incenp	12	other
BP	GO:0007059	chromosome segregation	24/926	419/29872	0.00316575	0.0362857	0.0282597	Akap8/Chmp2a/Top2b/Ccsap/Baz1b/Rab11a/Smarcad1/Smc2/Arid1a/Bccip/Smc1a/Tpr/Rgs14/Mapre3/Ran/Hecw2/Golga2/Map9/Vps4a/Smc3/Ddx3x/Arl8a/Incenp/Ctcf	24	other
BP	GO:0007062	sister chromatid cohesion	6/926	56/29872	0.00758747	0.0620253	0.0483061	Atrx/Phb2/Slf1/Pds5b/Smc1a/Smc3	6	other
BP	GO:0007064	mitotic sister chromatid cohesion	4/926	26/29872	0.00796331	0.0641359	0.0499499	Atrx/Slf1/Pds5b/Smc3	4	other
BP	GO:0007076	mitotic chromosome condensation	3/926	15/29872	0.0102225	0.0742142	0.057799	Akap8/Baz1b/Smc2	3	other
BP	GO:0007098	centrosome cycle	13/926	135/29872	0.000302098	0.0073866	0.00575278	Crocc/Nin/Chmp2a/Cetn4/Usp33/Cdk11b/Pcm1/Tuba1a/Golga2/Map9/Kif3a/Plk2/Cep135	13	other
BP	GO:0007099	centriole replication	4/926	42/29872	0.0404974	0.1688	0.131464	Chmp2a/Cetn4/Plk2/Cep135	4	other
BP	GO:0007163	establishment or maintenance of cell polarity	14/926	240/29872	0.0181675	0.10557	0.0822194	Golph3/Rhou/Amot/Fez1/Pard3/Snap91/Bccip/Cyth3/Dock7/Spag6l/Kif3a/Hey1/Crkl/Pafah1b1	14	other
BP	GO:0007254	JNK cascade	12/926	190/29872	0.0157966	0.0967656	0.0753623	Tpd52l1/Dusp16/Atf2/Fgf12/Map3k1/App/Ankrd6/Map3k13/Map2k7/Mapk9/Trib1/Pafah1b1	12	other
BP	GO:0007350	blastoderm segmentation	4/926	30/29872	0.0132426	0.0869786	0.06774	Nrp2/Sema3a/Nog/Nrp1	4	other
BP	GO:0007369	gastrulation	11/926	188/29872	0.033066	0.155185	0.12086	Ets2/Amot/Rtf1/Smad2/Arid1a/Tgfbr2/Paf1/Nog/Leo1/Ecsit/Hsbp1	11	other
BP	GO:0007405	neuroblast proliferation	7/926	98/29872	0.0327915	0.154705	0.120486	Hapln4/Bex1/Cx3cr1/Tafa1/Dock7/Hapln1/Pafah1b1	7	other
BP	GO:0007549	sex-chromosome dosage compensation	3/926	23/29872	0.0331407	0.155185	0.12086	Ftx/Ythdc1/Ctcf	3	other
BP	GO:0007567	parturition	2/926	10/29872	0.0366205	0.159457	0.124187	Kalrn/Bmal1	2	other
BP	GO:0007585	respiratory gaseous exchange by respiratory system	7/926	78/29872	0.0105678	0.0753068	0.0586499	Ndst1/Cfap54/Chrna4/Gls/Spag6l/Slc5a3/Nr4a2	7	other
BP	GO:0007623	circadian rhythm	14/926	232/29872	0.0139304	0.0898595	0.0699838	Dyrk1a/Impdh2/Prmt5/Nampt/Hdac2/Rbm4/Hdac1/Cyp7b1/Ezh2/Nono/Bmal1/Mapk9/Sin3a/Ncoa2	14	other
BP	GO:0008016	regulation of heart contraction	13/926	199/29872	0.00947852	0.0708347	0.055167	Gpd1l/Calm2/Akap9/Pde4b/Atp1a1/Sema3a/Thra/Scn2b/Tmem38a/Scn1b/Myh7b/Pebp1/Dmpk	13	other
CC	GO:0008023	transcription elongation factor complex	7/926	52/29872	0.00106684	0.01724	0.0134267	Supt16/Rtf1/Ssrp1/Paf1/Leo1/Ice2/Supt5	7	other
CC	GO:0008076	voltage-gated potassium channel complex	7/926	82/29872	0.0136888	0.0889415	0.0692688	Calm2/Akap9/Kcna6/Kcnc1/Snap25/Kcnv1/Slc5a3	7	other
MF	GO:0008179	adenylate cyclase binding	3/926	15/29872	0.0102225	0.0742142	0.057799	Calm2/Gria1/Akap5	3	other
CC	GO:0008278	cohesin complex	2/926	10/29872	0.0366205	0.159457	0.124187	Smc1a/Smc3	2	other
BP	GO:0008347	glial cell migration	6/926	71/29872	0.0227308	0.120849	0.0941189	Atp1b2/Cx3cr1/Cdk5r1/Lrp1/Crkl/Pafah1b1	6	other
BP	GO:0008356	asymmetric cell division	3/926	21/29872	0.026046	0.132127	0.102902	Dock7/Rgs14/Golga2	3	other
BP	GO:0008360	regulation of cell shape	14/926	142/29872	0.000139981	0.00454859	0.0035425	Pakap/Itga7/Cfdp1/Plekho1/Rhou/Coro1a/Sema3e/Gna12/Brwd1/Phip/Eps8/Kif3a/Palmd/Dapk3	14	other
BP	GO:0008361	regulation of cell size	14/926	223/29872	0.0101222	0.0742142	0.057799	Dbn1/Golga4/Ttc3/Sema7a/Sema3a/Sema3e/Hsp90ab1/Mtpn/Lrp1/Map3k13/Sin3a/Pafah1b1/Nrp1/Rpl4	14	other
MF	GO:0008432	JUN kinase binding	4/926	17/29872	0.00158109	0.0224048	0.0174492	Kif5b/Dusp16/Mad2l2/Map3k1	4	other
BP	GO:0009048	dosage compensation by inactivation of X chromosome	3/926	21/29872	0.026046	0.132127	0.102902	Ftx/Ythdc1/Ctcf	3	other
BP	GO:0009060	aerobic respiration	11/926	199/29872	0.0466584	0.181339	0.141229	Mdh1/Cs/Dlat/Ndufa13/Ide/Ndufb11/Uqcrc2/Cox5a/ND2/Ndufs7/Uqcc2	11	other
BP	GO:0009063	amino acid catabolic process	7/926	98/29872	0.0327915	0.154705	0.120486	Hibadh/Etfa/Hsd17b10/Glud1/Gls/Abat/Ddah1	7	other
BP	GO:0009065	glutamine family amino acid catabolic process	3/926	23/29872	0.0331407	0.155185	0.12086	Glud1/Gls/Ddah1	3	other
BP	GO:0009134	nucleoside diphosphate catabolic process	9/926	120/29872	0.012513	0.0840908	0.065491	Eno1/Ucp2/Nudt9/Pfkp/Tigar/App/Stat3/Bpgm/Gapdh	9	other
BP	GO:0009137	purine nucleoside diphosphate catabolic process	9/926	113/29872	0.00863067	0.0667686	0.0520003	Eno1/Ucp2/Nudt9/Pfkp/Tigar/App/Stat3/Bpgm/Gapdh	9	other
BP	GO:0009166	nucleotide catabolic process	10/926	176/29872	0.0482073	0.185903	0.144784	Eno1/Ucp2/Nudt9/Nudt4/Pfkp/Tigar/App/Stat3/Bpgm/Gapdh	10	other
BP	GO:0009181	purine ribonucleoside diphosphate catabolic process	9/926	113/29872	0.00863067	0.0667686	0.0520003	Eno1/Ucp2/Nudt9/Pfkp/Tigar/App/Stat3/Bpgm/Gapdh	9	other
BP	GO:0009191	ribonucleoside diphosphate catabolic process	9/926	117/29872	0.0107163	0.0759224	0.0591294	Eno1/Ucp2/Nudt9/Pfkp/Tigar/App/Stat3/Bpgm/Gapdh	9	other
CC	GO:0009295	nucleoid	6/926	49/29872	0.00392022	0.0411722	0.0320654	Hsd17b10/Tfb1m/Vdac1/Prorp/Lonp1/Uqcc2	6	other
BP	GO:0009314	response to radiation	23/926	448/29872	0.0133346	0.0872731	0.0679694	Gtf2h5/Sgk1/Ptprk/Ndrg4/Ccdc66/Tafa2/Rbm4/Uvssa/B4galt2/Crebbp/Casp9/Fech/Nog/Tigar/Tuba1a/Atr/App/Rgs14/Cds2/Ro60/Map2k7/Mapk9/Asic2	23	other
BP	GO:0009410	response to xenobiotic stimulus	19/926	350/29872	0.0136521	0.0888874	0.0692267	N6amt1/Vkorc1/Pde4b/Atp1a1/Tgfbr2/Srp68/Tigar/Guk1/Cbr1/Gnas/Kcnj11/Abat/Mapk9/Nfatc2/Crkl/Akap5/Nceh1/Htr2c/Asic2	19	other
BP	GO:0009416	response to light stimulus	21/926	333/29872	0.00181318	0.0245257	0.019101	Sgk1/Ptprk/Ndrg4/Ccdc66/Tafa2/Rbm4/Uvssa/B4galt2/Crebbp/Casp9/Fech/Nog/Tuba1a/Atr/App/Rgs14/Cds2/Ro60/Map2k7/Mapk9/Asic2	21	other
BP	GO:0009612	response to mechanical stimulus	11/926	191/29872	0.0364534	0.159457	0.124187	Pkd2/Kcnk4/Atp1a1/Pcdh15/Ano3/Tuba1a/Atr/Etv1/Nrxn2/Habp4/Asic2	11	other
BP	GO:0009615	response to virus	21/926	377/29872	0.00750873	0.0618656	0.0481817	Pqbp1/Ddx41/Ifngr2/Ifnar1/Phb2/Stat2/Crebbp/Atf2/Serinc3/Ncbp3/Zdhhc1/Ifnar2/Il10rb/Tbk1/Ifngr1/Ddx3x/Irf3/Shfl/Xpr1/Sin3a/Agbl4	21	other
BP	GO:0009880	embryonic pattern specification	7/926	84/29872	0.0154745	0.0951225	0.0740826	Dop1b/Nrp2/Smad2/Sema3a/Nog/Erbb4/Nrp1	7	other
BP	GO:0009895	negative regulation of catabolic process	20/926	353/29872	0.00748443	0.0617465	0.048089	Mtm1/Usp14/Nampt/Tbc1d14/Mad2l2/Rps7/Fez1/Gipc1/Hsp90ab1/Tigar/Kdm4a/Golga2/Stat3/Snx3/Usp8/Psme3ip1/Tent4b/Ubxn1/Ddrgk1/Mgat3	20	other
BP	GO:0009914	hormone transport	23/926	413/29872	0.00533143	0.0496702	0.0386838	Itsn1/Kif5b/Cdk16/Ucp2/Glud1/Rbm4/Smad2/Ndufaf2/Ildr2/Snap25/Slc25a22/Slc9b2/Lrp1/Gnas/Kcnj11/Kalrn/Myrip/Bmal1/Kcnj6/Abat/Uqcc2/Jak2/Htr2c	23	other
CC	GO:0009925	basal plasma membrane	16/926	310/29872	0.0333485	0.156041	0.121527	Ndrg4/Pkd2/Ide/Atp1a1/Kcnj10/Slc7a1/Hsp90ab1/Erbb4/Itga3/Slc9b2/Lrp1/Slc31a1/Myo1c/Slc5a3/Akap5/Cnnm4	16	other
BP	GO:0010001	glial cell differentiation	18/926	293/29872	0.00485784	0.0474162	0.0369284	Hapln4/Prmt5/Hdac2/Kcnj10/Hdac1/Pard3/Cntnap1/Nog/Kdm4a/Tuba1a/Phgdh/Afdn/App/Lrp1/Stat3/Ifngr1/Zeb2/Hapln1	18	other
BP	GO:0010038	response to metal ion	18/926	318/29872	0.0108863	0.0770399	0.0599997	Gss/Calm2/Syt2/Pkd2/Glud1/Kcnj10/Atp13a2/Syt13/D2hgdh/Alg2/Pcdh15/Tigar/Tuba1a/App/Abat/Mapk9/Nfatc2/Akap5	18	other
BP	GO:0010257	NADH dehydrogenase complex assembly	6/926	65/29872	0.0152956	0.0944861	0.073587	Ndufa13/Ndufb11/ND2/Ndufaf2/Ndufs7/Ndufaf6	6	other
BP	GO:0010457	centriole-centriole cohesion	4/926	14/29872	0.000716159	0.0131681	0.0102555	Crocc/Nin/Kif3a/Cep135	4	other
BP	GO:0010458	exit from mitosis	4/926	31/29872	0.0148398	0.0921822	0.0717927	Chmp2a/Phb2/Rpl24/Eps8	4	other
BP	GO:0010634	positive regulation of epithelial cell migration	10/926	163/29872	0.0310716	0.150672	0.117345	Nus1/Itgb1bp1/Emc10/Amot/Rab11a/Iqsec1/Tgfbr2/Itga3/Plk2/Nrp1	10	other
BP	GO:0010639	negative regulation of organelle organization	24/926	390/29872	0.00124354	0.0190635	0.0148469	Ten1/Sgk1/Dyrk1a/Dbn1/Mtm1/Stmn2/Atrx/Baz1b/Fez1/Ppp1r9a/Coro1a/Evi5l/Map3k1/Tpr/Stmn1/Tigar/Rps6ka2/Mtpn/Gmfb/Eps8/Tom1l2/Tent4b/Tbc1d4/Incenp	24	other
BP	GO:0010657	muscle cell apoptotic process	8/926	123/29872	0.0378826	0.16098	0.125373	Zfas1/Pdcd4/Tigar/Erbb4/Rps6ka2/Jak2/Dmpk/Gapdh	8	other
BP	GO:0010717	regulation of epithelial to mesenchymal transition	7/926	102/29872	0.0394553	0.165475	0.128874	Hdac2/Mad2l2/Smad2/Tgfbr2/Nog/Mcrip1/Ezh2	7	other
BP	GO:0010718	positive regulation of epithelial to mesenchymal transition	5/926	54/29872	0.0256376	0.131116	0.102115	Hdac2/Mad2l2/Smad2/Tgfbr2/Ezh2	5	other
BP	GO:0010764	negative regulation of fibroblast migration	3/926	12/29872	0.00529698	0.0494964	0.0385484	Itgb1bp1/Adipor2/Zeb2	3	other
BP	GO:0010765	positive regulation of sodium ion transport	6/926	40/29872	0.00136155	0.0201818	0.0157179	Gpd1l/Atp1b2/Sgk1/Fgf12/Scn1b/Gnas	6	other
BP	GO:0010810	regulation of cell-substrate adhesion	16/926	230/29872	0.00232095	0.0298204	0.0232245	Itgb1bp1/Dbn1/Prex1/Nedd9/Spry4/Sema3e/Rell2/P4hb/Itga3/Hsd17b12/Lrp1/Fam107a/Jak2/Dapk3/Crkl/Nrp1	16	other
BP	GO:0010811	positive regulation of cell-substrate adhesion	11/926	142/29872	0.00481796	0.0473489	0.0368759	Itgb1bp1/Dbn1/Prex1/Nedd9/Rell2/P4hb/Itga3/Hsd17b12/Jak2/Crkl/Nrp1	11	other
BP	GO:0010812	negative regulation of cell-substrate adhesion	5/926	61/29872	0.0405174	0.1688	0.131464	Itgb1bp1/Spry4/Sema3e/Lrp1/Fam107a	5	other
BP	GO:0010821	regulation of mitochondrion organization	10/926	147/29872	0.0165191	0.0989417	0.0770571	Golph3/Stat2/Rap1gds1/Atp13a2/Vdac1/Tigar/Rala/Plscr3/Marchf5/Inf2	10	other
BP	GO:0010833	telomere maintenance via telomere lengthening	6/926	78/29872	0.0340845	0.157836	0.122925	Cct8/Ten1/Cct3/Atr/Map2k7/Tent4b	6	other
BP	GO:0010948	negative regulation of cell cycle process	16/926	314/29872	0.0368112	0.159457	0.124187	Pkd2/Atrx/Chmp2a/Baz1b/Atf2/Tpr/Rps6ka2/Ezh2/Atr/Fam107a/Rpl24/Vps4a/Apbb2/Tom1l2/Apbb3/Incenp	16	other
BP	GO:0010959	regulation of metal ion transport	25/926	431/29872	0.00222879	0.0289928	0.02258	Gpd1l/Calm2/Atp1b2/Akap9/Sgk1/Zfas1/Kif5b/Pkd2/Pde4b/Atp1a1/Tspan13/Scn2b/Vdac1/Coro1a/Ahnak/Tmem38a/Fgf12/Kcnc1/Scn1b/Hecw2/Gnas/Fbxo11/Wfs1/Akap5/Dmpk	25	other
BP	GO:0010971	positive regulation of G2/M transition of mitotic cell cycle	4/926	29/29872	0.0117594	0.0816514	0.0635912	Rab11a/App/Cdc7/Sin3a	4	other
BP	GO:0014033	neural crest cell differentiation	8/926	99/29872	0.0118947	0.0823175	0.0641099	Nrp2/Rps7/Sema7a/Sema3a/Sema3e/Erbb4/Zeb2/Nrp1	8	other
BP	GO:0014051	gamma-aminobutyric acid secretion	3/926	19/29872	0.0198623	0.110995	0.0864446	Sv2a/Abat/Htr2c	3	other
BP	GO:0014052	regulation of gamma-aminobutyric acid secretion	3/926	13/29872	0.00672876	0.0580337	0.0451974	Sv2a/Abat/Htr2c	3	other
BP	GO:0014059	regulation of dopamine secretion	4/926	42/29872	0.0404974	0.1688	0.131464	Syt2/Chrna4/Syt13/Abat	4	other
BP	GO:0014074	response to purine-containing compound	8/926	116/29872	0.0281061	0.14098	0.109797	Akap9/Pkd2/Hmgcs1/Panx1/Tmem38a/Pygm/Hsp90b1/Kcnj11	8	other
BP	GO:0014812	muscle cell migration	10/926	134/29872	0.00903604	0.0692501	0.0539329	Adamts1/Itgb1bp1/Plekho1/Ndrg4/Abhd2/Gna12/Dock7/Lrp1/Tafa5/Trib1	10	other
BP	GO:0014841	skeletal muscle satellite cell proliferation	3/926	19/29872	0.0198623	0.110995	0.0864446	Kpna1/Stat3/Jak2	3	other
BP	GO:0014855	striated muscle cell proliferation	7/926	89/29872	0.0206509	0.11358	0.0884576	Hdac2/Tgfbr2/Nog/Erbb4/Kpna1/Stat3/Jak2	7	other
BP	GO:0014856	skeletal muscle cell proliferation	3/926	24/29872	0.037026	0.159457	0.124187	Kpna1/Stat3/Jak2	3	other
BP	GO:0014909	smooth muscle cell migration	8/926	119/29872	0.0320535	0.152601	0.118848	Adamts1/Ndrg4/Abhd2/Gna12/Dock7/Lrp1/Tafa5/Trib1	8	other
BP	GO:0014910	regulation of smooth muscle cell migration	8/926	107/29872	0.0183029	0.10616	0.082679	Adamts1/Ndrg4/Abhd2/Gna12/Dock7/Lrp1/Tafa5/Trib1	8	other
BP	GO:0014912	negative regulation of smooth muscle cell migration	6/926	37/29872	0.000892221	0.0154965	0.0120689	Ndrg4/Abhd2/Gna12/Lrp1/Tafa5/Trib1	6	other
CC	GO:0015030	Cajal body	4/926	39/29872	0.0319784	0.152591	0.11884	Srrm2/Ice2/Prpf4/Habp4	4	other
MF	GO:0015631	tubulin binding	33/926	392/29872	2.59264e-07	4.14628e-05	3.22918e-05	Jakmip1/Dyrk1a/Kif5b/Gas2l3/Stmn2/Kif21a/Nin/Ccdc66/Ccsap/Pde4b/Rab11a/Ccdc88c/Fez1/Bccip/Ttll11/Tpr/Stmn1/B9d2/Rgs14/Mapre3/Spag6l/Gnas/Golga2/Dync1i1/Map9/Smc3/Irag2/Kif3a/Ddx3x/Agbl4/Cep135/Gapdh/Pafah1b1	33	other
BP	GO:0015812	gamma-aminobutyric acid transport	3/926	25/29872	0.0411334	0.169564	0.132059	Sv2a/Abat/Htr2c	3	other
BP	GO:0015833	peptide transport	23/926	351/29872	0.000675808	0.0127247	0.00991014	Itsn1/Kif5b/Cdk16/Ucp2/Glud1/Rbm4/Smad2/Ndufaf2/Ildr2/Snap25/Slc25a22/Slc9b2/Lrp1/Gnas/Kcnj11/Kalrn/Myrip/Bmal1/Kcnj6/Abat/Uqcc2/Jak2/Htr2c	23	other
CC	GO:0015934	large ribosomal subunit	13/926	138/29872	0.000374334	0.00814956	0.00634699	Rpl13/Rpl13a/Rpl23a/Rplp1/Rpl32/Rpl27a/Rpl24/Mrpl16/Rpl37/Rpl29/Rpl12/Rpl18a/Rpl4	13	other
CC	GO:0015935	small ribosomal subunit	6/926	83/29872	0.0441038	0.174798	0.136135	Rps17/Rps7/Rpsa/Aurkaip1/Rps11/Ddx3x	6	other
BP	GO:0015980	energy derivation by oxidation of organic compounds	24/926	351/29872	0.000282986	0.00721081	0.00561587	Epm2a/Mdh1/Cs/Etfa/Dlat/Ndufa13/Ide/Ifnar1/Ldha/Ndufb11/Uqcrc2/Cox5a/ND2/Adgrf5/Coq10b/Gbe1/Pygm/Ndufs7/Tigar/Slc25a22/Gnas/Cisd1/Il10rb/Uqcc2	24	other
BP	GO:0016032	viral process	23/926	332/29872	0.000312026	0.00755368	0.00588291	Ly6e/Eif3a/Eif3d/Chmp2a/Top2b/Mphosph8/Ptx3/Hdac1/Crebbp/Eif3g/Map3k1/P4hb/Hspa8/Larp7/Rsf1/Usp6nl/Rnasek/Vps4a/Snx3/Ddx3x/Shfl/Mon1b/Nrp1	23	other
BP	GO:0016052	carbohydrate catabolic process	12/926	162/29872	0.00475144	0.0473401	0.0368691	Eno1/Ldha/Ucp2/Pfkp/Pygm/Tigar/App/Stat3/Bpgm/Scarb2/Manba/Gapdh	12	other
BP	GO:0016054	organic acid catabolic process	13/926	241/29872	0.0384325	0.162161	0.126293	Arsb/Hibadh/Etfa/Hsd17b10/Ldha/Abhd2/Glud1/Gls/Ids/Nagk/Aasdhppt/Abat/Ddah1	13	other
MF	GO:0016208	AMP binding	3/926	20/29872	0.0228399	0.120849	0.0941189	Prps2/Pfkp/Pygm	3	other
BP	GO:0016311	dephosphorylation	19/926	322/29872	0.00593836	0.0533906	0.0415813	Ppp1r15a/Calm2/Synj1/Epm2a/Mtm1/Ptprk/Dusp16/Plppr4/Plpp1/Synj2/Ptpdc1/Hsp90b1/Gna12/Ppp6c/Fam220a/Ptpre/Lhpp/Ppm1g/Nceh1	19	other
CC	GO:0016363	nuclear matrix	14/926	107/29872	5.75946e-06	0.000475156	0.000370057	Akap8/Phb2/Gmcl1/Scaf8/Tcerg1/Srrm1/Smc1a/Dcaf7/Ncor2/Ppig/Nono/Smc3/Hltf/Ruvbl1	14	other
BP	GO:0016444	somatic cell DNA recombination	6/926	78/29872	0.0340845	0.157836	0.122925	Kmt5c/Mad2l2/Cyren/Bcl11b/Ezh2/Pms2	6	other
CC	GO:0016469	proton-transporting two-sector ATPase complex	6/926	51/29872	0.00479247	0.0473401	0.0368691	Atp6ap1/Atp5mj/Atp6v1h/Atp6v0e2/Atp5mk/Atp5mc2	6	other
CC	GO:0016528	sarcoplasm	9/926	106/29872	0.00573854	0.052668	0.0410185	Zfas1/Sgcd/H6pd/Srl/Tmem38a/Pygm/Hax1/Hsp90b1/Dmpk	9	other
CC	GO:0016529	sarcoplasmic reticulum	9/926	81/29872	0.000901441	0.0155276	0.0120931	Zfas1/Sgcd/H6pd/Srl/Tmem38a/Pygm/Hax1/Hsp90b1/Dmpk	9	other
CC	GO:0016607	nuclear speck	41/926	369/29872	1.96261e-12	6.15279e-09	4.79187e-09	Son/Pqbp1/Sgk1/Dyrk1a/Gpatch2/Nsrp1/Scnm1/Pnisr/Luc7l3/Nampt/Prpf6/Zc3h13/Ep400/Rbm4/Fam76a/Pnn/Rbm25/Srrm1/Fam76b/Cwc22/Ylpm1/Srsf5/Kat6a/Sf3b2/Srrm2/Malat1/Ncbp3/Hp1bp3/Afdn/Ppig/Prpf4/Fam107a/Rbm39/Lhpp/Ythdc1/Mapk9/Habp4/Heatr5b/Topors/Hsf4/Nr4a2	41	other
MF	GO:0017022	myosin binding	7/926	78/29872	0.0105678	0.0753068	0.0586499	Gria1/Rab11a/Coro1a/Gipc1/Rala/Snap25/Myrip	7	other
BP	GO:0017062	respiratory chain complex III assembly	2/926	11/29872	0.0438549	0.174142	0.135624	Uqcc2/Stmp1	2	other
MF	GO:0017124	SH3 domain binding	13/926	130/29872	0.000208035	0.00601097	0.00468142	Synj1/Afap1/Lancl1/Casp9/Cntnap1/Synj2/Khdrbs1/Dpysl3/Plscr3/Arhgap17/Usp8/Nckipsd/Akap5	13	other
BP	GO:0017148	negative regulation of translation	13/926	142/29872	0.000493081	0.00997296	0.00776707	Ncl/Serbp1/Bc1/Cnot9/Rbm4/Rpl13a/Paip2/Tpr/Ddx3x/Shfl/Wfs1/Dapk3/Gapdh	13	other
BP	GO:0018105	peptidyl-serine phosphorylation	25/926	310/29872	1.49348e-05	0.000975431	0.000759679	Ppp1r15a/Gpd1l/Akap9/Epm2a/Sgk1/Dyrk1a/Camk1/Cnot9/Stk38/Mad2l2/Mapkap1/Cdk5r1/Rps6ka2/Dock7/Atr/App/Phip/Cdc7/Tbk1/Map3k13/Paqr3/Mapk9/Dyrk1b/Plk2/Dmpk	25	other
BP	GO:0018107	peptidyl-threonine phosphorylation	8/926	105/29872	0.016511	0.0989417	0.0770571	Ppp1r15a/Dyrk1a/Pard3/Cdk5r1/App/Phip/Tbk1/Dyrk1b	8	other
BP	GO:0018108	peptidyl-tyrosine phosphorylation	16/926	309/29872	0.0325214	0.153662	0.119674	Gfra1/Dyrk1a/Ncl/Neurl1a/Ifnar1/Nedd9/Hdac2/Arl2bp/Hax1/Erbb4/App/Rap2c/Mvp/Lonp1/Jak2/Nrp1	16	other
BP	GO:0018200	peptidyl-glutamic acid modification	3/926	26/29872	0.04546	0.178415	0.138952	Vkorc1/Ttll11/Agbl4	3	other
BP	GO:0018206	peptidyl-methionine modification	2/926	11/29872	0.0438549	0.174142	0.135624	Naa16/Naa25	2	other
BP	GO:0018209	peptidyl-serine modification	25/926	321/29872	2.68264e-05	0.00146262	0.00113911	Ppp1r15a/Gpd1l/Akap9/Epm2a/Sgk1/Dyrk1a/Camk1/Cnot9/Stk38/Mad2l2/Mapkap1/Cdk5r1/Rps6ka2/Dock7/Atr/App/Phip/Cdc7/Tbk1/Map3k13/Paqr3/Mapk9/Dyrk1b/Plk2/Dmpk	25	other
BP	GO:0018210	peptidyl-threonine modification	8/926	114/29872	0.0256695	0.131172	0.102158	Ppp1r15a/Dyrk1a/Pard3/Cdk5r1/App/Phip/Tbk1/Dyrk1b	8	other
BP	GO:0018212	peptidyl-tyrosine modification	16/926	311/29872	0.0341909	0.158095	0.123126	Gfra1/Dyrk1a/Ncl/Neurl1a/Ifnar1/Nedd9/Hdac2/Arl2bp/Hax1/Erbb4/App/Rap2c/Mvp/Lonp1/Jak2/Nrp1	16	other
BP	GO:0018216	peptidyl-arginine methylation	2/926	11/29872	0.0438549	0.174142	0.135624	Prmt5/Prmt8	2	other
BP	GO:0018394	peptidyl-lysine acetylation	3/926	26/29872	0.04546	0.178415	0.138952	Hdac2/Crebbp/Kif3a	3	other
MF	GO:0019001	guanyl nucleotide binding	22/926	387/29872	0.00500964	0.0484729	0.0377513	Eif5b/Nin/Zng1/Rab40c/Rhou/Glud1/Rab11a/Gfm1/Prps2/Srl/Eif5/Septin3/Hsp90ab1/Rala/Gna12/Tuba1a/Ran/Gnas/Rap2c/Urgcp/Arl8a/Tubb2b	22	other
BP	GO:0019058	viral life cycle	14/926	254/29872	0.0278442	0.140228	0.109211	Ly6e/Chmp2a/Top2b/Mphosph8/Ptx3/P4hb/Hspa8/Usp6nl/Rnasek/Vps4a/Snx3/Ddx3x/Shfl/Nrp1	14	other
BP	GO:0019068	virion assembly	3/926	26/29872	0.04546	0.178415	0.138952	Chmp2a/Usp6nl/Vps4a	3	other
BP	GO:0019080	viral gene expression	9/926	73/29872	0.000417803	0.00888007	0.00691592	Eif3a/Eif3d/Hdac1/Eif3g/Map3k1/Larp7/Rsf1/Shfl/Mon1b	9	other
BP	GO:0019081	viral translation	4/926	19/29872	0.0024511	0.030872	0.0240435	Eif3a/Eif3d/Eif3g/Shfl	4	other
BP	GO:0019083	viral transcription	5/926	53/29872	0.0238524	0.123991	0.0965659	Hdac1/Map3k1/Larp7/Rsf1/Mon1b	5	other
BP	GO:0019364	pyridine nucleotide catabolic process	8/926	113/29872	0.0245081	0.126266	0.0983378	Eno1/Ucp2/Pfkp/Tigar/App/Stat3/Bpgm/Gapdh	8	other
BP	GO:0019677	NAD catabolic process	3/926	22/29872	0.0294801	0.143956	0.112115	Eno1/Pfkp/Gapdh	3	other
BP	GO:0019827	stem cell population maintenance	18/926	214/29872	0.000133129	0.00449705	0.00350236	Med10/Hdac2/Zc3h13/Rtf1/Hdac1/Arid1a/Crebbp/Tpt1/Paf1/Pcm1/Kat6a/Nog/Smc1a/Leo1/Stat3/Smc3/Sin3a/Srrt	18	other
CC	GO:0019867	outer membrane	17/926	231/29872	0.000937275	0.0157976	0.0123034	Ppp1r15a/Eno1/Trappc2b/Phb2/Tomm7/Vdac1/Atf2/Hax1/Tigar/Pebp1/Dhcr7/Cisd1/Tomm34/Marchf5/Stmp1/Cpt1c/Dmpk	17	other
CC	GO:0019897	extrinsic component of plasma membrane	9/926	122/29872	0.0138294	0.0894845	0.0696917	Akap9/Gng2/Nptx2/Snap91/Gna12/Snap25/Gnas/Jak2/Crkl	9	other
CC	GO:0019898	extrinsic component of membrane	16/926	195/29872	0.000405874	0.00868542	0.00676432	Gfra1/Akap9/Snx10/Syn2/Gng2/Arhgef25/Nptx2/Snap91/Gripap1/Gna12/Snap25/Gnas/Kalrn/Atp6v1h/Jak2/Crkl	16	other
MF	GO:0019902	phosphatase binding	18/926	243/29872	0.000623861	0.0119621	0.00931625	Ppp1r15a/Nptxr/Smad2/Pard3/Ppp1r9a/Gtf2f1/Hsp90b1/Gna12/Stat3/Tbk1/Mvp/Stx17/Snx3/Kif3a/Map2k7/Nfatc2/Akap5/Hsf4	18	other
MF	GO:0019905	syntaxin binding	7/926	76/29872	0.00921812	0.0698039	0.0543642	Napb/Syt2/Syt13/Snap25/Napa/Golga2/Vamp1	7	other
BP	GO:0021533	cell differentiation in hindbrain	4/926	31/29872	0.0148398	0.0921822	0.0717927	Kndc1/Nog/Psap/Grid2	4	other
BP	GO:0021604	cranial nerve structural organization	3/926	13/29872	0.00672876	0.0580337	0.0451974	Nrp2/Sema3a/Nrp1	3	other
BP	GO:0021612	facial nerve structural organization	3/926	10/29872	0.00302628	0.0349444	0.0272152	Nrp2/Sema3a/Nrp1	3	other
BP	GO:0021684	cerebellar granular layer formation	2/926	10/29872	0.0366205	0.159457	0.124187	Kndc1/Grid2	2	other
BP	GO:0021707	cerebellar granule cell differentiation	2/926	10/29872	0.0366205	0.159457	0.124187	Kndc1/Grid2	2	other
BP	GO:0021846	cell proliferation in forebrain	5/926	37/29872	0.00542159	0.0500639	0.0389904	Pcm1/Ncor2/Dock7/Arx/Zeb2	5	other
BP	GO:0021879	forebrain neuron differentiation	5/926	53/29872	0.0238524	0.123991	0.0965659	Nrp2/Sema3a/Sema3e/Bcl11b/Nrp1	5	other
BP	GO:0021953	central nervous system neuron differentiation	17/926	210/29872	0.000317763	0.00757438	0.00589903	Nrp2/Nin/Kndc1/Sema3a/Dync2h1/Sema3e/Bcl11b/Psap/Scn1b/Grid2/Arx/Zeb2/Sin3a/Agbl4/Pafah1b1/Nrp1/Nr4a2	17	other
BP	GO:0021979	hypothalamus cell differentiation	4/926	14/29872	0.000716159	0.0131681	0.0102555	Nrp2/Sema3a/Sema3e/Nrp1	4	other
BP	GO:0022027	interkinetic nuclear migration	2/926	10/29872	0.0366205	0.159457	0.124187	Pcm1/Dock7	2	other
BP	GO:0022411	cellular component disassembly	42/926	496/29872	5.22479e-09	2.72995e-06	2.12612e-06	Ltn1/Synj1/Sgk1/Napb/Kif5b/Stmn2/Supt16/Eif5a2/Nemf/Chmp2a/Phb2/Ccsap/Nedd9/Cx3cr1/Scaf8/Iqsec1/Arhgef1/Elac1/Tomm7/Arid1a/Ssrp1/Dhx8/Vdac1/Snx30/Stmn1/Tigar/Kdm4a/Atg2a/Hspa8/Mtpn/Atr/Napa/Golga2/Jmjd4/Tex264/Vps4a/Eps8/Stx17/Shfl/Ddrgk1/Akap5/Pafah1b1	42	other
CC	GO:0022624	proteasome accessory complex	4/926	25/29872	0.00690481	0.0580337	0.0451974	Psmd4/Psmd13/Sem1/Psmd6	4	other
CC	GO:0022625	cytosolic large ribosomal subunit	12/926	79/29872	5.56903e-06	0.000471863	0.000367493	Rpl13/Rpl13a/Rpl23a/Rplp1/Rpl32/Rpl27a/Rpl24/Rpl37/Rpl29/Rpl12/Rpl18a/Rpl4	12	other
CC	GO:0022626	cytosolic ribosome	19/926	142/29872	9.09751e-08	2.1939e-05	1.70864e-05	Rps17/Ltn1/Nemf/Rpl13/Rpl13a/Rpl23a/Rps7/Rplp1/Rpsa/Rpl32/Rpl27a/Rps11/Rpl24/Rpl37/Rpl29/Ddx3x/Rpl12/Rpl18a/Rpl4	19	other
CC	GO:0022627	cytosolic small ribosomal subunit	5/926	45/29872	0.012413	0.0835979	0.0651071	Rps17/Rps7/Rpsa/Rps11/Ddx3x	5	other
BP	GO:0030010	establishment of cell polarity	11/926	170/29872	0.0172802	0.101544	0.0790834	Golph3/Amot/Fez1/Pard3/Bccip/Cyth3/Dock7/Spag6l/Hey1/Crkl/Pafah1b1	11	other
CC	GO:0030027	lamellipodium	15/926	183/29872	0.000614364	0.0118161	0.00920256	Itgb1bp1/Itsn1/Dbn1/Stmn2/Pkd2/Amot/Ppp1r9a/Coro1a/Hax1/Dpysl3/P4hb/Snap25/App/Palld/Arpc3	15	other
BP	GO:0030070	insulin processing	2/926	10/29872	0.0366205	0.159457	0.124187	Hsp90b1/P4hb	2	other
BP	GO:0030072	peptide hormone secretion	23/926	322/29872	0.000201315	0.00589834	0.0045937	Itsn1/Kif5b/Cdk16/Ucp2/Glud1/Rbm4/Smad2/Ndufaf2/Ildr2/Snap25/Slc25a22/Slc9b2/Lrp1/Gnas/Kcnj11/Kalrn/Myrip/Bmal1/Kcnj6/Abat/Uqcc2/Jak2/Htr2c	23	other
BP	GO:0030073	insulin secretion	20/926	267/29872	0.000276738	0.00714905	0.00556777	Kif5b/Cdk16/Ucp2/Glud1/Rbm4/Smad2/Ndufaf2/Ildr2/Snap25/Slc25a22/Slc9b2/Lrp1/Gnas/Kcnj11/Myrip/Bmal1/Kcnj6/Abat/Uqcc2/Jak2	20	other
BP	GO:0030099	myeloid cell differentiation	25/926	500/29872	0.0138029	0.0894845	0.0696917	Atp6ap1/Snx10/Ucp2/Nedd9/Klf13/Hmgb3/Adgrf5/Thra/Fech/Tgfbr2/Paf1/Kat6a/Leo1/Hax1/Efna2/Eeig1/App/Slc9b2/Gnas/Stat3/Bpgm/Lmo2/Jak2/Trib1/Pafah1b1	25	other
CC	GO:0030117	membrane coat	7/926	100/29872	0.0360218	0.159457	0.124187	Synj1/Chmp2a/Snap91/Ap3s2/Ap1s1/Ap2a2/Ap1m1	7	other
CC	GO:0030118	clathrin coat	5/926	52/29872	0.0221493	0.120239	0.0936437	Synj1/Snap91/Ap1s1/Ap2a2/Ap1m1	5	other
CC	GO:0030119	AP-type membrane coat adaptor complex	5/926	46/29872	0.0135805	0.0885132	0.0689353	Snap91/Ap3s2/Ap1s1/Ap2a2/Ap1m1	5	other
CC	GO:0030121	AP-1 adaptor complex	2/926	11/29872	0.0438549	0.174142	0.135624	Ap1s1/Ap1m1	2	other
CC	GO:0030131	clathrin adaptor complex	4/926	28/29872	0.0103872	0.0745165	0.0580345	Snap91/Ap1s1/Ap2a2/Ap1m1	4	other
CC	GO:0030132	clathrin coat of coated pit	3/926	20/29872	0.0228399	0.120849	0.0941189	Synj1/Snap91/Ap2a2	3	other
MF	GO:0030165	PDZ domain binding	9/926	123/29872	0.0145248	0.0915806	0.0713241	Sntb1/Cxxc4/Gria1/Ccdc88c/Synj2/Gipc1/Plekha1/Grid2/Lnx2	9	other
CC	GO:0030175	filopodium	9/926	98/29872	0.00341778	0.0383354	0.0298561	Dbn1/Mtm1/Ppp1r9a/Snap25/Itga3/App/Ttyh1/Palld/Akap5	9	other
BP	GO:0030261	chromosome condensation	5/926	43/29872	0.0102858	0.0742142	0.057799	Akap8/Baz1b/Smc2/Kdm4a/H1f2	5	other
MF	GO:0030276	clathrin binding	6/926	58/29872	0.00898077	0.0692501	0.0539329	Syt2/Syt13/Snap91/Lrp1/Tom1l2/Plk2	6	other
CC	GO:0030286	dynein complex	5/926	60/29872	0.0381308	0.161541	0.12581	Drc1/Dync2h1/Tpr/Dync2i1/Dync1i1	5	other
BP	GO:0030336	negative regulation of cell migration	24/926	319/29872	6.65929e-05	0.00274696	0.00213937	Itgb1bp1/Atp1b2/Adipor2/Ptprk/Ndrg4/Rnf20/Abhd2/Nedd9/Cx3cr1/Hdac2/Hdac1/Sema3a/Nog/Zmynd8/Dpysl3/Gna12/Afdn/Lrp1/Stat3/Rap2c/Zeb2/Tafa5/Sin3a/Trib1	24	other
MF	GO:0030552	cAMP binding	3/926	22/29872	0.0294801	0.143956	0.112115	Pde4b/Prkar2b/Prkar1b	3	other
CC	GO:0030677	ribonuclease P complex	3/926	13/29872	0.00672876	0.0580337	0.0451974	Hsd17b10/Rpp21/Prorp	3	other
CC	GO:0030684	preribosome	8/926	112/29872	0.0233841	0.122551	0.095444	Rps17/Rps7/Kri1/Rrp9/Utp20/Rps11/Ltv1/Wdr75	8	other
BP	GO:0030705	cytoskeleton-dependent intracellular transport	21/926	202/29872	1.44115e-06	0.000158526	0.000123462	Kif5b/Borcs6/Tmem108/Ccdc88c/Fez1/Dync2h1/Nme7/Pcm1/Ap3s2/Tuba1a/App/Dync2i1/Dync1i1/Myo1c/Myrip/Kif3a/Tub/Hsbp1/Arl8a/Agbl4/Pafah1b1	21	other
CC	GO:0031010	ISWI-type complex	3/926	14/29872	0.00836856	0.0656707	0.0511452	Baz1b/Rsf1/Smarca1	3	other
CC	GO:0031201	SNARE complex	7/926	49/29872	0.000742237	0.0134107	0.0104445	Napb/Syn2/Vti1b/Snap25/Napa/Vamp1/Stx17	7	other
MF	GO:0031210	phosphatidylcholine binding	4/926	28/29872	0.0103872	0.0745165	0.0580345	Chmp2a/Vdac1/Scarb2/Gpr12	4	other
CC	GO:0031252	cell leading edge	35/926	419/29872	1.3661e-07	2.85514e-05	2.22362e-05	Gabra3/Itgb1bp1/Itsn1/Plekho1/Dbn1/Mtm1/Stmn2/Ptprk/Pkd2/Amot/Gria1/Ppp1r9a/Cyth3/Synj2/Coro1a/Kcnc1/Hax1/Arhgap44/Dpysl3/P4hb/Snap25/App/Raph1/Gnas/Fam107a/Plekha1/Kcnj11/Eps8/Myo1c/Palld/Ddx3x/Arpc3/Gabrg1/Akap5/Pafah1b1	35	other
CC	GO:0031256	leading edge membrane	14/926	159/29872	0.000452625	0.00936619	0.00729451	Gabra3/Plekho1/Ptprk/Gria1/Synj2/Kcnc1/Arhgap44/Fam107a/Plekha1/Kcnj11/Eps8/Myo1c/Gabrg1/Akap5	14	other
MF	GO:0031267	small GTPase binding	21/926	297/29872	0.000427404	0.00905346	0.00705096	Atp6ap1/Golga4/Gria1/Usp33/Rangap1/Mapkap1/Evi5l/Arhgap44/Cse1l/Dock7/Afdn/Strip1/Usp6nl/Vps4a/Eps8/Myo1c/Inf2/Myrip/Kif3a/Dapk3/Rusc2	21	other
CC	GO:0031312	extrinsic component of organelle membrane	5/926	34/29872	0.00373504	0.0401722	0.0312866	Snx10/Syn2/Snap91/Gripap1/Atp6v1h	5	other
BP	GO:0031445	regulation of heterochromatin formation	3/926	25/29872	0.0411334	0.169564	0.132059	Dyrk1a/Mphosph8/Tpr	3	other
MF	GO:0031490	chromatin DNA binding	9/926	152/29872	0.0476636	0.184375	0.143594	Atrx/Hdac2/Hmgn5/Crebbp/Thra/Ezh2/Stat3/H1f2/Ctcf	9	other
MF	GO:0031491	nucleosome binding	8/926	86/29872	0.00522062	0.0494964	0.0385484	Supt16/Hmgn5/Arid1a/Ssrp1/Glyr1/Hp1bp3/H1f2/Smarca1	8	other
BP	GO:0031507	heterochromatin formation	12/926	114/29872	0.000223542	0.00622936	0.00485151	Dyrk1a/Atrx/Mphosph8/Hdac2/Wdhd1/Hdac1/Tpr/Ezh2/Ftx/Ythdc1/Sin3a/Ctcf	12	other
CC	GO:0031514	motile cilium	16/926	323/29872	0.0455427	0.178415	0.138952	Drc1/Akap9/Cfap36/Crocc/Pkd2/Ldha/Abhd2/Atp1a1/Dync2h1/Brwd1/Spag6l/Ran/Slc9b2/Kif3a/Catspere2/Pafah1b1	16	other
CC	GO:0031527	filopodium membrane	3/926	17/29872	0.0145915	0.0915806	0.0713241	Itga3/Ttyh1/Akap5	3	other
BP	GO:0031529	ruffle organization	5/926	58/29872	0.0336212	0.156616	0.121974	Snx10/Plekhm1/Plekha1/Eps8/Arhgef26	5	other
BP	GO:0031589	cell-substrate adhesion	23/926	369/29872	0.00131608	0.0197412	0.0153747	Itgb1bp1/Atp1b2/Itga7/Dbn1/Ptprk/Prex1/Nedd9/Spry4/Coro1a/Sema3e/Rell2/P4hb/Itga3/Spag6l/Hsd17b12/Lrp1/Ttyh1/Fam107a/Rpl29/Jak2/Dapk3/Crkl/Nrp1	23	other
CC	GO:0031594	neuromuscular junction	17/926	108/29872	3.81302e-08	1.13846e-05	8.86648e-06	Itga7/Syt2/Gria1/Ppp1r9a/Pdzrn3/Cdk5r1/Efna2/Erbb4/Itga3/Tuba1a/Dock7/App/Sv2a/Syngr1/Napa/Vamp1/Crkl	17	other
BP	GO:0031644	regulation of nervous system process	15/926	165/29872	0.000203043	0.00592129	0.00461158	Dbn1/Tmem108/Nrdc/Pard3/Celf4/Zmynd8/Fgf12/Afdn/App/Prkar1b/Abat/Nrxn2/Plk2/Dmpk/Htr2c	15	other
CC	GO:0031965	nuclear membrane	15/926	265/29872	0.0189497	0.108805	0.0847387	Eno1/Trappc2b/Dtx2/Nudt9/Rangap1/Pcm1/Tmem38a/Tpr/Dhcr7/Apeh/Lypla1/Habp4/Scrn1/Dmpk/Gapdh	15	other
CC	GO:0031968	organelle outer membrane	17/926	231/29872	0.000937275	0.0157976	0.0123034	Ppp1r15a/Eno1/Trappc2b/Phb2/Tomm7/Vdac1/Atf2/Hax1/Tigar/Pebp1/Dhcr7/Cisd1/Tomm34/Marchf5/Stmp1/Cpt1c/Dmpk	17	other
CC	GO:0032040	small-subunit processome	6/926	75/29872	0.0288476	0.143779	0.111977	Rps17/Rps7/Rrp9/Utp20/Rps11/Wdr75	6	other
MF	GO:0032050	clathrin heavy chain binding	3/926	10/29872	0.00302628	0.0349444	0.0272152	Snap91/Lrp1/Plk2	3	other
BP	GO:0032200	telomere organization	11/926	153/29872	0.00832442	0.0656707	0.0511452	Cct8/Ten1/Atrx/Mad2l2/Ylpm1/Ezh2/Cct3/Atr/Map2k7/Tent4b/Ruvbl1	11	other
BP	GO:0032204	regulation of telomere maintenance	9/926	99/29872	0.00365862	0.0398256	0.0310167	Cct8/Ten1/Atrx/Ylpm1/Cct3/Atr/Map2k7/Tent4b/Ruvbl1	9	other
BP	GO:0032206	positive regulation of telomere maintenance	6/926	72/29872	0.0241696	0.12483	0.0972193	Cct8/Atrx/Cct3/Atr/Map2k7/Ruvbl1	6	other
BP	GO:0032210	regulation of telomere maintenance via telomerase	6/926	53/29872	0.00579949	0.0527762	0.0411028	Cct8/Ten1/Cct3/Atr/Map2k7/Tent4b	6	other
BP	GO:0032212	positive regulation of telomere maintenance via telomerase	4/926	35/29872	0.0224156	0.120744	0.094037	Cct8/Cct3/Atr/Map2k7	4	other
BP	GO:0032259	methylation	16/926	245/29872	0.00431139	0.0436007	0.0339568	Hsd17b10/Prmt5/N6amt1/Kmt2c/Kmt5c/Zc3h13/Tfb1m/Prmt8/Rnmt/Ezh2/Gnas/Larp7/Prdm5/Setd7/Coq3/Ctcf	16	other
BP	GO:0032365	intracellular lipid transport	4/926	44/29872	0.0468241	0.181339	0.141229	Nus1/Snord60/Stard4/Vps4a	4	other
BP	GO:0032366	intracellular sterol transport	4/926	35/29872	0.0224156	0.120744	0.094037	Nus1/Snord60/Stard4/Vps4a	4	other
BP	GO:0032367	intracellular cholesterol transport	4/926	32/29872	0.0165534	0.0989417	0.0770571	Nus1/Snord60/Stard4/Vps4a	4	other
BP	GO:0032386	regulation of intracellular transport	24/926	293/29872	1.70238e-05	0.00108917	0.000848263	Nus1/Epm2a/Kif5b/Dbn1/Ndrg4/Camk1/Rab11a/Rbm4/Atp13a2/Fez1/Anp32b/Rangap1/Gripap1/Pcm1/Tpr/Khdrbs1/Hsp90ab1/Arhgap44/Insig1/Ran/Snx3/Kif3a/Jak2/Akap5	24	other
BP	GO:0032388	positive regulation of intracellular transport	12/926	152/29872	0.00284024	0.0341032	0.02656	Kif5b/Camk1/Fez1/Anp32b/Pcm1/Tpr/Khdrbs1/Hsp90ab1/Ran/Kif3a/Jak2/Akap5	12	other
MF	GO:0032404	mismatch repair complex binding	2/926	11/29872	0.0438549	0.174142	0.135624	Atr/Pms2	2	other
CC	GO:0032420	stereocilium	5/926	59/29872	0.0358322	0.159457	0.124187	Coro1a/Pcdh15/Eps8/Myo1c/Pafah1b1	5	other
BP	GO:0032438	melanosome organization	4/926	39/29872	0.0319784	0.152591	0.11884	Ap3s2/Zeb2/Ap1s1/Ap1m1	4	other
BP	GO:0032535	regulation of cellular component size	28/926	415/29872	0.000114997	0.00409678	0.00319063	Ppp1r15a/Borcs6/Dbn1/Prex1/Golga4/Rab11a/Atp13a2/Ttc3/Ppp1r9a/Sema7a/Sema3a/Coro1a/Sema3e/Map3k1/Hax1/Hsp90ab1/Hp1bp3/Mtpn/Lrp1/Eps8/Myo1c/Map3k13/Inf2/Arpc3/Sin3a/Pafah1b1/Nrp1/Rpl4	28	other
CC	GO:0032587	ruffle membrane	6/926	75/29872	0.0288476	0.143779	0.111977	Plekho1/Synj2/Fam107a/Plekha1/Eps8/Myo1c	6	other
CC	GO:0032588	trans-Golgi network membrane	6/926	55/29872	0.0069526	0.0582014	0.045328	Ndst1/Rab11a/Cabp7/Gnas/Ap1s1/Ap1m1	6	other
BP	GO:0032651	regulation of interleukin-1 beta production	7/926	107/29872	0.0489517	0.18853	0.14683	Ifnar1/Cx3cr1/Panx1/App/Stat3/Stmp1/Jak2	7	other
BP	GO:0032652	regulation of interleukin-1 production	8/926	128/29872	0.0461154	0.180152	0.140305	Ifnar1/Cx3cr1/Hdac2/Panx1/App/Stat3/Stmp1/Jak2	8	other
BP	GO:0032731	positive regulation of interleukin-1 beta production	6/926	70/29872	0.0213506	0.116712	0.0908966	Ifnar1/Panx1/App/Stat3/Stmp1/Jak2	6	other
BP	GO:0032732	positive regulation of interleukin-1 production	7/926	82/29872	0.0136888	0.0889415	0.0692688	Ifnar1/Hdac2/Panx1/App/Stat3/Stmp1/Jak2	7	other
BP	GO:0032784	regulation of DNA-templated transcription elongation	7/926	84/29872	0.0154745	0.0951225	0.0740826	Med10/Scaf8/Zmynd8/Leo1/Gtf2f1/Supt5/Ezh2	7	other
BP	GO:0032786	positive regulation of DNA-templated transcription, elongation	6/926	61/29872	0.0114001	0.0798642	0.0621993	Med10/Scaf8/Zmynd8/Leo1/Gtf2f1/Supt5	6	other
CC	GO:0032809	neuronal cell body membrane	4/926	38/29872	0.0293967	0.143956	0.112115	Gria1/Cx3cr1/Kcnc1/Kcnj6	4	other
BP	GO:0032868	response to insulin	14/926	266/29872	0.0387829	0.16331	0.127188	Sgk1/Ncl/Ide/Ctsd/Meak7/Rbm4/Srsf5/Insig1/Phip/Ptpre/Myo1c/Lonp1/Tbc1d4/Ncoa2	14	other
BP	GO:0032869	cellular response to insulin stimulus	12/926	221/29872	0.0435944	0.174142	0.135624	Sgk1/Ncl/Ide/Ctsd/Rbm4/Insig1/Phip/Ptpre/Myo1c/Lonp1/Tbc1d4/Ncoa2	12	other
BP	GO:0032922	circadian regulation of gene expression	7/926	74/29872	0.00799908	0.0641359	0.0499499	Prmt5/Nampt/Hdac2/Rbm4/Hdac1/Bmal1/Ncoa2	7	other
BP	GO:0032981	mitochondrial respiratory chain complex I assembly	6/926	65/29872	0.0152956	0.0944861	0.073587	Ndufa13/Ndufb11/ND2/Ndufaf2/Ndufs7/Ndufaf6	6	other
BP	GO:0033044	regulation of chromosome organization	18/926	247/29872	0.000754376	0.0135141	0.010525	Cct8/Ten1/Atrx/Baz1b/Slf1/Mphosph8/Wdhd1/Smc2/Arid1a/Ylpm1/Tpr/Cct3/Atr/Hecw2/Map2k7/Tent4b/Incenp/Ruvbl1	18	other
BP	GO:0033059	cellular pigmentation	5/926	58/29872	0.0336212	0.156616	0.121974	Rab11a/Ap3s2/Zeb2/Ap1s1/Ap1m1	5	other
BP	GO:0033108	mitochondrial respiratory chain complex assembly	8/926	104/29872	0.0156641	0.0960999	0.0748438	Ndufa13/Ndufb11/ND2/Ndufaf2/Ndufs7/Ndufaf6/Uqcc2/Stmp1	8	other
BP	GO:0033135	regulation of peptidyl-serine phosphorylation	11/926	148/29872	0.00654443	0.0573896	0.0446958	Ppp1r15a/Gpd1l/Akap9/Epm2a/Cnot9/Mad2l2/Mapkap1/Dock7/App/Phip/Paqr3	11	other
BP	GO:0033138	positive regulation of peptidyl-serine phosphorylation	8/926	116/29872	0.0281061	0.14098	0.109797	Ppp1r15a/Akap9/Cnot9/Mad2l2/Mapkap1/Dock7/App/Phip	8	other
BP	GO:0033151	V(D)J recombination	3/926	20/29872	0.0228399	0.120849	0.0941189	Cyren/Bcl11b/Ezh2	3	other
BP	GO:0033152	immunoglobulin V(D)J recombination	2/926	10/29872	0.0366205	0.159457	0.124187	Cyren/Ezh2	2	other
BP	GO:0033500	carbohydrate homeostasis	16/926	299/29872	0.02506	0.128581	0.100141	Kif5b/Adipor2/Cdk16/Ucp2/Rbm4/Adgrf5/Ndufaf2/Ncor2/Plscr3/Slc9b2/Lrp1/Crtc2/Stat3/Tent4b/Wfs1/Sin3a	16	other
BP	GO:0034063	stress granule assembly	4/926	32/29872	0.0165534	0.0989417	0.0770571	Pqbp1/Prrc2c/Ythdf1/Ddx3x	4	other
BP	GO:0034091	regulation of maintenance of sister chromatid cohesion	2/926	10/29872	0.0366205	0.159457	0.124187	Atrx/Slf1	2	other
BP	GO:0034329	cell junction assembly	30/926	487/29872	0.000323412	0.00759473	0.00591488	Gabra3/Itgb1bp1/Syndig1/Hapln4/Lrfn4/Ptprk/Gria1/Nptxr/Pard3/Ppp1r9a/Cntnap1/Erbb4/Dock7/Afdn/App/Ube2v2/Lgi2/Sptbn2/Lrp1/Fam107a/Grid2/Myo1c/Nrxn2/Gabrg1/Lrrtm1/Dapk3/Crkl/Akap5/Nrp1/Asic2	30	other
BP	GO:0034340	response to type I interferon	7/926	74/29872	0.00799908	0.0641359	0.0499499	Ifnar1/Stat2/Ifnar2/Tbk1/Irf3/Shfl/Sin3a	7	other
CC	GO:0034399	nuclear periphery	15/926	135/29872	2.02692e-05	0.0012124	0.000944234	Akap8/Phb2/Gmcl1/Scaf8/Tcerg1/Srrm1/Smc1a/Tpr/Dcaf7/Ncor2/Ppig/Nono/Smc3/Hltf/Ruvbl1	15	other
BP	GO:0034446	substrate adhesion-dependent cell spreading	8/926	100/29872	0.0125888	0.0842386	0.0656062	Itgb1bp1/Dbn1/Prex1/Nedd9/Spry4/P4hb/Crkl/Nrp1	8	other
CC	GO:0034451	centriolar satellite	8/926	119/29872	0.0320535	0.152601	0.118848	Itgb1bp1/Kif5b/Upf3b/Ccdc66/Ccdc112/Rab11a/Pcm1/Rbm39	8	other
BP	GO:0034551	mitochondrial respiratory chain complex III assembly	2/926	11/29872	0.0438549	0.174142	0.135624	Uqcc2/Stmp1	2	other
CC	GO:0034702	monoatomic ion channel complex	28/926	331/29872	1.87287e-06	0.000186395	0.000145167	Gabra3/Calm2/Akap9/Pkd2/Kcnk4/Kcna6/Gria1/Chrna4/Pde4b/Kcnj10/Clcc1/Scn2b/Kcnc1/Scn1b/Snap25/Mcub/Kcnv1/Ttyh1/Grid2/Kcnj11/Eps8/Kcnj6/Atp5mc2/Gabrg1/Catspere2/Olfm3/Cpt1c/Slc5a3	28	other
CC	GO:0034703	cation channel complex	16/926	199/29872	0.00050768	0.0101476	0.00790311	Calm2/Akap9/Pkd2/Kcnk4/Kcna6/Pde4b/Scn2b/Kcnc1/Scn1b/Snap25/Mcub/Kcnv1/Kcnj11/Atp5mc2/Catspere2/Slc5a3	16	other
CC	GO:0034705	potassium channel complex	9/926	96/29872	0.00297353	0.0349444	0.0272152	Calm2/Akap9/Kcnk4/Kcna6/Kcnc1/Snap25/Kcnv1/Kcnj11/Slc5a3	9	other
CC	GO:0034708	methyltransferase complex	9/926	107/29872	0.00609789	0.0543093	0.0422968	Hsd17b10/Prmt5/N6amt1/Kmt2c/Hdac2/Zc3h13/Ezh2/Taf1/Ruvbl1	9	other
BP	GO:0034728	nucleosome organization	11/926	89/29872	9.64744e-05	0.0035582	0.00277117	Nap1l5/Supt16/Atrx/Anp32b/Arid1a/Ssrp1/Kat6a/H3c6/Hp1bp3/Rsf1/H1f2	11	other
BP	GO:0034765	regulation of monoatomic ion transmembrane transport	25/926	366/29872	0.000216806	0.00610242	0.00475265	Gpd1l/Calm2/Atp1b2/Akap9/Zfas1/Pkd2/Phb2/Pde4b/Kcnj10/Tspan13/Scn2b/Vdac1/Coro1a/Ahnak/Tmem38a/Fgf12/Kcnc1/Scn1b/App/Hecw2/Fbxo11/Kcnj11/Kcnj6/Akap5/Asic2	25	other
BP	GO:0034976	response to endoplasmic reticulum stress	15/926	263/29872	0.0178297	0.103703	0.0807655	Ppp1r15a/Usp14/Casp9/Erp29/Hsp90b1/Serinc3/P4hb/Selenos/App/Amfr/Ddx3x/Wfs1/Ubxn1/Ddrgk1/Bfar	15	other
MF	GO:0035091	phosphatidylinositol binding	17/926	295/29872	0.0111181	0.078591	0.0612077	Golph3/Snx10/Mtm1/Nrgn/Atp13a2/Pard3/Snap91/Amer3/Cyth3/Mapkap1/Snx30/Stam/Atg2a/Tom1l2/Snx3/Plekha5/Ap2a2	17	other
CC	GO:0035097	histone methyltransferase complex	6/926	76/29872	0.0305301	0.148391	0.115568	Prmt5/Kmt2c/Hdac2/Ezh2/Taf1/Ruvbl1	6	other
CC	GO:0035253	ciliary rootlet	3/926	15/29872	0.0102225	0.0742142	0.057799	Kif5b/Crocc/App	3	other
BP	GO:0035455	response to interferon-alpha	4/926	32/29872	0.0165534	0.0989417	0.0770571	Ifnar1/Tpr/Ifnar2/Ro60	4	other
BP	GO:0035457	cellular response to interferon-alpha	3/926	20/29872	0.0228399	0.120849	0.0941189	Ifnar1/Tpr/Ro60	3	other
BP	GO:0035725	sodium ion transmembrane transport	9/926	153/29872	0.049317	0.189704	0.147744	Gpd1l/Atp1b2/Pkd2/Atp1a1/Scn2b/Fgf12/Scn1b/Hecw2/Asic2	9	other
BP	GO:0035773	insulin secretion involved in cellular response to glucose stimulus	7/926	102/29872	0.0394553	0.165475	0.128874	Kif5b/Cdk16/Ucp2/Rbm4/Ndufaf2/Slc9b2/Lrp1	7	other
CC	GO:0035861	site of double-strand break	7/926	86/29872	0.0174196	0.102076	0.079498	Slf1/Mad2l2/Cyren/Smarcad1/Atf2/Poll/Smarcal1	7	other
CC	GO:0035869	ciliary transition zone	6/926	77/29872	0.0322755	0.152846	0.119038	Cfap36/Ccsap/Pcm1/B9d2/Kif3a/Topors	6	other
BP	GO:0035987	endodermal cell differentiation	4/926	34/29872	0.0203393	0.112558	0.0876613	Rtf1/Paf1/Leo1/Hsbp1	4	other
CC	GO:0036064	ciliary basal body	12/926	185/29872	0.0130371	0.0866838	0.0675105	Akap9/Pkd2/Ccdc66/Ccsap/Nedd9/Cetn4/Nme7/Pcm1/Ttll11/B9d2/Agbl4/Topors	12	other
BP	GO:0036257	multivesicular body organization	4/926	15/29872	0.000952718	0.0158277	0.0123268	Chmp1b2/Chmp2a/Rab11a/Vps4a	4	other
BP	GO:0036258	multivesicular body assembly	4/926	14/29872	0.000716159	0.0131681	0.0102555	Chmp1b2/Chmp2a/Rab11a/Vps4a	4	other
BP	GO:0036293	response to decreased oxygen levels	15/926	266/29872	0.0195294	0.110723	0.0862321	Zfas1/Eno1/Ucp2/Chrna4/Atf2/Pygm/Tigar/P4hb/Hp1bp3/Stat3/Kcnj11/Abat/Zeb2/Ddah1/Nr4a2	15	other
BP	GO:0036444	calcium import into the mitochondrion	3/926	14/29872	0.00836856	0.0656707	0.0511452	Vdac1/Mcur1/Mcub	3	other
CC	GO:0036452	ESCRT complex	4/926	27/29872	0.00912291	0.0692501	0.0539329	Chmp1b2/Chmp2a/Stam/Vps37d	4	other
BP	GO:0040013	negative regulation of locomotion	28/926	364/29872	1.1369e-05	0.000828877	0.00064554	Itgb1bp1/Atp1b2/Adipor2/Dbn1/Ptprk/Ndrg4/Rnf20/Abhd2/Nedd9/Cx3cr1/Hdac2/Hdac1/Sema7a/Sema3a/Sema3e/Nog/Zmynd8/Dpysl3/Gna12/Afdn/Lrp1/Stat3/Rap2c/Zeb2/Tafa5/Sin3a/Trib1/Nrp1	28	other
BP	GO:0040029	epigenetic regulation of gene expression	17/926	238/29872	0.00129839	0.0195625	0.0152355	Dyrk1a/N6amt1/Atrx/Mphosph8/Hdac2/Wdhd1/Hdac1/Zdbf2/Glyr1/Atf2/Tpr/Ezh2/Ftx/Gnas/Ythdc1/Sin3a/Ctcf	17	other
BP	GO:0042063	gliogenesis	26/926	397/29872	0.000314991	0.00756702	0.00589329	Atp1b2/Synj1/Epm2a/Hapln4/Prmt5/Cx3cr1/Hdac2/Kcnj10/Hdac1/Pard3/Cntnap1/Nog/Cdk5r1/Kdm4a/Ezh2/Tuba1a/Phgdh/Afdn/App/Lrp1/Stat3/Ifngr1/Zeb2/Hapln1/Crkl/Pafah1b1	26	other
BP	GO:0042073	intraciliary transport	5/926	53/29872	0.0238524	0.123991	0.0965659	Dync2h1/Nme7/Pcm1/Dync2i1/Tub	5	other
BP	GO:0042254	ribosome biogenesis	22/926	320/29872	0.00046271	0.00954339	0.00743252	Gtf2h5/Rps17/Eif5b/Ncl/Nom1/Nvl/Tfb1m/Rpl23a/Rps7/Eif5/Rpsa/Kri1/Rrp9/Utp20/Nol8/Ran/Rps11/Rpl24/Ddx3x/Tent4b/Ltv1/Wdr75	22	other
BP	GO:0042255	ribosome assembly	6/926	66/29872	0.0163974	0.0989417	0.0770571	Eif5b/Rpl23a/Eif5/Rpsa/Rpl24/Ddx3x	6	other
BP	GO:0042274	ribosomal small subunit biogenesis	11/926	103/29872	0.000356126	0.00796244	0.00620125	Gtf2h5/Rps17/Nom1/Rps7/Rpsa/Kri1/Rrp9/Utp20/Rps11/Ltv1/Wdr75	11	other
BP	GO:0042326	negative regulation of phosphorylation	19/926	349/29872	0.0132823	0.0870222	0.0677741	Ppp1r15a/Gpd1l/Itgb1bp1/Epm2a/Camk2n2/Dusp16/Prkar2b/Stk38/Pard3/Spry4/Tigar/Rgs14/Pebp1/Prkar1b/Mvp/Gskip/Paqr3/Crkl/Trib1	19	other
MF	GO:0042393	histone binding	22/926	295/29872	0.000149477	0.00480627	0.00374318	Ptms/Ncl/Kmt2c/Kmt5c/Atrx/Rnf20/Baz1b/Mphosph8/Hdac2/Anp32b/Dek/Scmh1/Ssrp1/Ptma/Glyr1/Zmynd8/Kdm4a/Phip/Rsf1/Taf1/Jak2/Atad2b	22	other
BP	GO:0042593	glucose homeostasis	15/926	298/29872	0.046094	0.180152	0.140305	Kif5b/Adipor2/Cdk16/Ucp2/Rbm4/Adgrf5/Ndufaf2/Ncor2/Plscr3/Slc9b2/Lrp1/Crtc2/Stat3/Wfs1/Sin3a	15	other
CC	GO:0042645	mitochondrial nucleoid	6/926	49/29872	0.00392022	0.0411722	0.0320654	Hsd17b10/Tfb1m/Vdac1/Prorp/Lonp1/Uqcc2	6	other
BP	GO:0042886	amide transport	24/926	386/29872	0.00108183	0.0172794	0.0134574	Itsn1/Kif5b/Cdk16/Ucp2/Glud1/Rbm4/Smad2/Ndufaf2/Psap/Ildr2/Snap25/Slc25a22/Slc9b2/Lrp1/Gnas/Kcnj11/Kalrn/Myrip/Bmal1/Kcnj6/Abat/Uqcc2/Jak2/Htr2c	24	other
MF	GO:0043015	gamma-tubulin binding	4/926	35/29872	0.0224156	0.120744	0.094037	Pde4b/Fez1/B9d2/Ddx3x	4	other
MF	GO:0043022	ribosome binding	12/926	119/29872	0.000333679	0.00766362	0.00596853	Ltn1/Naa16/Eif5a2/Nemf/Serbp1/Abcf1/Letm2/Rpsa/Srp68/Ythdf1/Ddx3x/Shfl	12	other
MF	GO:0043178	alcohol binding	7/926	90/29872	0.0218148	0.119042	0.0927111	Syt2/Stard4/Snap91/Vdac1/Xpr1/Scarb2/Cdipt	7	other
CC	GO:0043202	lysosomal lumen	4/926	21/29872	0.00360318	0.0396006	0.0308414	Ids/Hspa8/Scarb2/Manba	4	other
MF	GO:0043236	laminin binding	4/926	31/29872	0.0148398	0.0921822	0.0717927	Itga7/Ncl/Rpsa/Itga3	4	other
BP	GO:0043270	positive regulation of monoatomic ion transport	13/926	241/29872	0.0384325	0.162161	0.126293	Gpd1l/Calm2/Atp1b2/Akap9/Sgk1/Kif5b/Pkd2/Fgf12/Kcnc1/Scn1b/Gnas/Wfs1/Akap5	13	other
BP	GO:0043414	macromolecule methylation	11/926	173/29872	0.0194116	0.110646	0.0861725	Hsd17b10/Prmt5/N6amt1/Zc3h13/Tfb1m/Prmt8/Ezh2/Gnas/Larp7/Setd7/Ctcf	11	other
BP	GO:0043434	response to peptide hormone	23/926	399/29872	0.00352853	0.0392551	0.0305724	Sgk1/Ncl/Ide/Ctsd/Stat2/Meak7/Rbm4/Rap1gds1/Rangap1/Serpina3n/Srsf5/Insig1/Nono/Phip/Gnas/Stat3/Ptpre/Myo1c/Lonp1/Jak2/Tbc1d4/Ncoa2/Nr4a2	23	other
BP	GO:0043457	regulation of cellular respiration	5/926	63/29872	0.0455569	0.178415	0.138952	Ide/Ifnar1/Cisd1/Il10rb/Uqcc2	5	other
BP	GO:0043523	regulation of neuron apoptotic process	20/926	320/29872	0.00254935	0.0315897	0.0246025	Itsn1/Ucp2/Cx3cr1/Casp9/Coro1a/Sema3e/Atf2/Gbe1/Cdk5r1/Hsp90ab1/App/Ube2v2/Nono/Lrp1/Grid2/Map2k7/Wfs1/Jak2/Nrp1/Nr4a2	20	other
BP	GO:0043524	negative regulation of neuron apoptotic process	14/926	213/29872	0.0069038	0.0580337	0.0451974	Itsn1/Ucp2/Cx3cr1/Coro1a/Sema3e/Gbe1/Hsp90ab1/Ube2v2/Nono/Lrp1/Wfs1/Jak2/Nrp1/Nr4a2	14	other
MF	GO:0043531	ADP binding	6/926	42/29872	0.00176576	0.0242792	0.0189089	Glud1/Atp1a1/Prps2/Hspa8/Lonp1/Ruvbl1	6	other
MF	GO:0043548	phosphatidylinositol 3-kinase binding	4/926	43/29872	0.043596	0.174142	0.135624	Calm2/Atp1a1/Coro1a/Jak2	4	other
BP	GO:0043555	regulation of translation in response to stress	5/926	26/29872	0.00108306	0.0172794	0.0134574	Ppp1r15a/Rbm4/Fech/Slc35a4/Ddx3x	5	other
CC	GO:0043596	nuclear replication fork	5/926	47/29872	0.0148197	0.0921822	0.0717927	Baz1b/Wdhd1/Smarcad1/Zmiz2/Smarcal1	5	other
BP	GO:0043954	cellular component maintenance	8/926	89/29872	0.0064114	0.0563018	0.0438486	Abhd17b/Nedd9/Sema3a/Cntnap1/Zmynd8/Itga3/Afdn/App	8	other
BP	GO:0044088	regulation of vacuole organization	6/926	56/29872	0.00758747	0.0620253	0.0483061	Mtm1/Tbc1d14/Fez1/Tmem106b/Snx30/Atg2a	6	other
BP	GO:0044282	small molecule catabolic process	18/926	353/29872	0.0279028	0.14041	0.109353	Arsb/Hibadh/Eno1/Etfa/Hsd17b10/Ldha/Abhd2/Glud1/Synj2/Gls/Pfkp/Ids/Tigar/Nagk/Aasdhppt/Abat/Ddah1/Gapdh	18	other
CC	GO:0044291	cell-cell contact zone	7/926	91/29872	0.0230233	0.121308	0.094476	Atp1a1/Ahnak/Scn1b/Afdn/Kcnj11/Slc31a1/Rap2c	7	other
CC	GO:0044298	cell body membrane	5/926	41/29872	0.00842267	0.0659303	0.0513473	Atp1b2/Gria1/Cx3cr1/Kcnc1/Kcnj6	5	other
CC	GO:0044309	neuron spine	21/926	214/29872	3.63475e-06	0.000345301	0.000268925	Itsn1/Syndig1/Neurl1a/Dbn1/Gria1/Pde4b/Prkar2b/Nrgn/Ppp1r9a/Gipc1/Zmynd8/Cdk5r1/Arhgap44/Hspa8/Rgs14/Grid2/Usp8/Palmd/Akap5/Ncoa2/Asic2	21	other
MF	GO:0044325	transmembrane transporter binding	18/926	169/29872	5.68045e-06	0.000474886	0.000369847	Gpd1l/Calm2/Akap9/Zfas1/Pkd2/Pacs1/Trappc2b/Pde4b/Panx1/Ppp1r9a/Vdac1/Fgf12/Kcnc1/Scn1b/Hsp90ab1/Snap25/Kcnj11/Slc5a3	18	other
CC	GO:0044391	ribosomal subunit	19/926	216/29872	4.80406e-05	0.00212514	0.00165509	Rps17/Rpl13/Rpl13a/Rpl23a/Rps7/Rplp1/Rpsa/Rpl32/Aurkaip1/Rpl27a/Rps11/Rpl24/Mrpl16/Rpl37/Rpl29/Ddx3x/Rpl12/Rpl18a/Rpl4	19	other
BP	GO:0044403	biological process involved in symbiotic interaction	13/926	246/29872	0.0440602	0.174798	0.136135	Ly6e/Chmp2a/Cx3cr1/Ptx3/Hdac1/Tusc2/P4hb/Hspa8/Rnasek/Vps4a/Snx3/Gapdh/Nrp1	13	other
BP	GO:0044772	mitotic cell cycle phase transition	27/926	442/29872	0.000713734	0.0131681	0.0102555	Adamts1/Tpd52l1/Calm2/Lsm11/Pkd2/Rhou/Chmp2a/Phb2/Rab11a/Anp32b/Arid1a/Crebbp/Tpr/Ezh2/Ppp6c/App/Hecw2/Fam107a/Larp7/Rpl24/Cdc7/Vps4a/Eps8/Ddx3x/Plk2/Sin3a/Incenp	27	other
BP	GO:0044782	cilium organization	26/926	426/29872	0.000898555	0.0155276	0.0120931	Drc1/Pqbp1/Snx10/Neurl1a/Crocc/Pkd2/Ccdc66/Cfap54/Nedd9/Rab11a/Kcnj10/Wdr90/Dync2h1/Nme7/Pcm1/Evi5l/Ptpdc1/Erich3/Pcdh15/B9d2/Spag6l/Dync2i1/Kif3a/Ro60/Tub/Cep135	26	other
BP	GO:0044843	cell cycle G1/S phase transition	15/926	247/29872	0.0105934	0.0753068	0.0586499	Adamts1/Lsm11/Pkd2/Rhou/Phb2/Anp32b/Arid1a/Crebbp/Paf1/Ezh2/Ppp6c/Fam107a/Larp7/Ddx3x/Plk2	15	other
CC	GO:0045120	pronucleus	3/926	24/29872	0.037026	0.159457	0.124187	Akap8/Ezh2/Taf1	3	other
CC	GO:0045121	membrane raft	17/926	305/29872	0.0150139	0.0931132	0.0725177	Eno1/Plvap/Ctsd/Atp1a1/Plpp1/Tgfbr2/Ahnak/Ldhb/Erbb4/Tuba1a/Eeig1/App/Bcl10/Myo1c/Jak2/Dapk3/Akap5	17	other
CC	GO:0045259	proton-transporting ATP synthase complex	3/926	22/29872	0.0294801	0.143956	0.112115	Atp5mj/Atp5mk/Atp5mc2	3	other
BP	GO:0045333	cellular respiration	17/926	255/29872	0.00269035	0.0328181	0.0255592	Mdh1/Cs/Etfa/Dlat/Ndufa13/Ide/Ifnar1/Ndufb11/Uqcrc2/Cox5a/ND2/Coq10b/Ndufs7/Slc25a22/Cisd1/Il10rb/Uqcc2	17	other
MF	GO:0045505	dynein intermediate chain binding	4/926	40/29872	0.0346888	0.158527	0.123463	Frrs1l/Dync2h1/Ran/Pafah1b1	4	other
BP	GO:0045647	negative regulation of erythrocyte differentiation	2/926	11/29872	0.0438549	0.174142	0.135624	Klf13/Lmo2	2	other
BP	GO:0045672	positive regulation of osteoclast differentiation	4/926	40/29872	0.0346888	0.158527	0.123463	Nedd9/Eeig1/Slc9b2/Gnas	4	other
BP	GO:0045727	positive regulation of translation	12/926	135/29872	0.00103826	0.0169529	0.0132031	Eif5a2/Eif3d/Upf3b/Rbm4/Abcf1/Khdrbs1/Slc35a4/Jmjd4/Ythdf1/Ddx3x/Uqcc2/Habp4	12	other
BP	GO:0045739	positive regulation of DNA repair	9/926	131/29872	0.0210459	0.115651	0.0900705	Kmt5c/Epc2/Slf1/Ep400/Mad2l2/Arid1a/Tigar/Ube2v2/Ruvbl1	9	other
BP	GO:0045787	positive regulation of cell cycle	25/926	359/29872	0.00016128	0.0051072	0.00397755	Adamts1/Lsm11/Atrx/Phb2/Slf1/Rab11a/Anp32b/Smc2/Crebbp/Paf1/Gipc1/Tpr/Ccpg1/Ezh2/App/Mapre3/Pebp1/Phip/Larp7/Cdc7/Ddx3x/Sin3a/Incenp/Pafah1b1/Usp22	25	other
BP	GO:0045814	negative regulation of gene expression, epigenetic	12/926	155/29872	0.0033325	0.0375131	0.0292157	Dyrk1a/Atrx/Mphosph8/Hdac2/Wdhd1/Hdac1/Tpr/Ezh2/Ftx/Ythdc1/Sin3a/Ctcf	12	other
BP	GO:0045862	positive regulation of proteolysis	23/926	357/29872	0.000849647	0.0149529	0.0116455	Eno1/Ndufa13/Ctsd/Hdac2/Zfand2a/Anp32b/Nrdc/Casp9/Aurkaip1/Pdcd2/App/Ube2v2/Stat3/Bcl10/Timm17a/Ddx3x/Mapk9/Plk2/Wfs1/Jak2/Agbl4/Ddrgk1/Trib1	23	other
BP	GO:0045911	positive regulation of DNA recombination	6/926	72/29872	0.0241696	0.12483	0.0972193	Kmt5c/Epc2/Ep400/Mad2l2/Pms2/Ruvbl1	6	other
BP	GO:0045924	regulation of female receptivity	2/926	11/29872	0.0438549	0.174142	0.135624	Thra/Ncoa2	2	other
BP	GO:0045931	positive regulation of mitotic cell cycle	13/926	134/29872	0.000280829	0.00721081	0.00561587	Adamts1/Lsm11/Phb2/Rab11a/Anp32b/Crebbp/App/Larp7/Cdc7/Ddx3x/Sin3a/Pafah1b1/Usp22	13	other
BP	GO:0045947	negative regulation of translational initiation	5/926	20/29872	0.000297802	0.0073803	0.00574788	Bc1/Rbm4/Rpl13a/Paip2/Tpr	5	other
BP	GO:0045948	positive regulation of translational initiation	3/926	20/29872	0.0228399	0.120849	0.0941189	Khdrbs1/Ddx3x/Habp4	3	other
BP	GO:0046032	ADP catabolic process	9/926	109/29872	0.00686832	0.0580337	0.0451974	Eno1/Ucp2/Nudt9/Pfkp/Tigar/App/Stat3/Bpgm/Gapdh	9	other
BP	GO:0046365	monosaccharide catabolic process	5/926	40/29872	0.00758499	0.0620253	0.0483061	Eno1/Ldha/Pfkp/Tigar/Gapdh	5	other
BP	GO:0046395	carboxylic acid catabolic process	13/926	241/29872	0.0384325	0.162161	0.126293	Arsb/Hibadh/Etfa/Hsd17b10/Ldha/Abhd2/Glud1/Gls/Ids/Nagk/Aasdhppt/Abat/Ddah1	13	other
BP	GO:0046434	organophosphate catabolic process	14/926	246/29872	0.0219391	0.119616	0.0931584	Gpd1l/Eno1/Ucp2/Nudt9/Nudt4/Synj2/Pfkp/Smpdl3a/Tigar/App/Stat3/Bpgm/Gpcpd1/Gapdh	14	other
CC	GO:0046540	U4/U6 x U5 tri-snRNP complex	4/926	37/29872	0.026943	0.136017	0.105932	Prpf6/Snrnp27/Prpf4/Txnl4b	4	other
MF	GO:0046625	sphingolipid binding	4/926	30/29872	0.0132426	0.0869786	0.06774	Phb2/Vdac1/Map3k1/Psap	4	other
BP	GO:0046761	viral budding from plasma membrane	2/926	11/29872	0.0438549	0.174142	0.135624	Chmp2a/Vps4a	2	other
BP	GO:0046782	regulation of viral transcription	3/926	23/29872	0.0331407	0.155185	0.12086	Map3k1/Larp7/Rsf1	3	other
BP	GO:0046822	regulation of nucleocytoplasmic transport	11/926	135/29872	0.00328242	0.0372166	0.0289848	Epm2a/Camk1/Rbm4/Anp32b/Rangap1/Tpr/Khdrbs1/Hsp90ab1/Ran/Jak2/Akap5	11	other
BP	GO:0046824	positive regulation of nucleocytoplasmic transport	8/926	76/29872	0.00242828	0.0308205	0.0240034	Camk1/Anp32b/Tpr/Khdrbs1/Hsp90ab1/Ran/Jak2/Akap5	8	other
BP	GO:0046839	phospholipid dephosphorylation	5/926	43/29872	0.0102858	0.0742142	0.057799	Synj1/Mtm1/Plppr4/Plpp1/Synj2	5	other
BP	GO:0046847	filopodium assembly	11/926	78/29872	2.79822e-05	0.00149956	0.00116788	Neurl1a/Dbn1/Arhgef4/Ppp1r9a/Zmynd8/Arhgap44/Dpysl3/Rala/Spag6l/Ttyh1/Nrp1	11	other
BP	GO:0046879	hormone secretion	23/926	405/29872	0.00422591	0.0434368	0.0338291	Itsn1/Kif5b/Cdk16/Ucp2/Glud1/Rbm4/Smad2/Ndufaf2/Ildr2/Snap25/Slc25a22/Slc9b2/Lrp1/Gnas/Kcnj11/Kalrn/Myrip/Bmal1/Kcnj6/Abat/Uqcc2/Jak2/Htr2c	23	other
BP	GO:0046883	regulation of hormone secretion	20/926	339/29872	0.00485578	0.0474162	0.0369284	Itsn1/Kif5b/Cdk16/Ucp2/Glud1/Ndufaf2/Snap25/Slc25a22/Slc9b2/Lrp1/Gnas/Kcnj11/Kalrn/Myrip/Bmal1/Kcnj6/Abat/Uqcc2/Jak2/Htr2c	20	other
CC	GO:0046930	pore complex	3/926	26/29872	0.04546	0.178415	0.138952	Tspan33/Vdac1/Afdn	3	other
BP	GO:0046931	pore complex assembly	3/926	22/29872	0.0294801	0.143956	0.112115	Tspan33/Afdn/Atp5mc2	3	other
MF	GO:0048038	quinone binding	3/926	17/29872	0.0145915	0.0915806	0.0713241	Vkorc1/Coq10b/Ndufs7	3	other
BP	GO:0048143	astrocyte activation	4/926	21/29872	0.00360318	0.0396006	0.0308414	App/Lrp1/Ifngr1/Zeb2	4	other
BP	GO:0048284	organelle fusion	15/926	173/29872	0.00033933	0.00776495	0.00604745	Kif5b/Syt2/Chmp1b2/Chmp2a/Atp13a2/Yipf4/Plekhm1/Coro1a/Vti1b/Snap25/Vamp1/Vps4a/Stx17/Tbc1d4/Snph	15	other
CC	GO:0048475	coated membrane	7/926	100/29872	0.0360218	0.159457	0.124187	Synj1/Chmp2a/Snap91/Ap3s2/Ap1s1/Ap2a2/Ap1m1	7	other
BP	GO:0048511	rhythmic process	20/926	320/29872	0.00254935	0.0315897	0.0246025	Adamts1/Dyrk1a/Impdh2/Prmt5/Nampt/Hdac2/Ptx3/Rbm4/Hdac1/Crebbp/Cdk5r1/Cyp7b1/Tef/Ezh2/Nono/Plekha1/Bmal1/Mapk9/Sin3a/Ncoa2	20	other
BP	GO:0048524	positive regulation of viral process	6/926	62/29872	0.0122997	0.0831022	0.064721	Top2b/Map3k1/P4hb/Rsf1/Vps4a/Ddx3x	6	other
BP	GO:0048532	anatomical structure arrangement	3/926	22/29872	0.0294801	0.143956	0.112115	Nrp2/Sema3a/Nrp1	3	other
BP	GO:0048545	response to steroid hormone	19/926	255/29872	0.00041543	0.00885969	0.00690004	Sgk1/Gpr83/Phb2/Abhd2/Cnot9/Atp1a1/Hdac1/Arid1a/Casp9/Safb/Ncor2/Cyp7b1/Zfp764/Fam107a/Bmal1/Kdm5d/Jak2/Ddrgk1/Ncoa2	19	other
BP	GO:0048668	collateral sprouting	4/926	34/29872	0.0203393	0.112558	0.0876613	Nin/App/Lrp1/Zeb2	4	other
BP	GO:0048708	astrocyte differentiation	7/926	95/29872	0.0283181	0.141817	0.110449	Nog/Kdm4a/App/Lrp1/Stat3/Ifngr1/Zeb2	7	other
BP	GO:0048753	pigment granule organization	4/926	40/29872	0.0346888	0.158527	0.123463	Ap3s2/Zeb2/Ap1s1/Ap1m1	4	other
BP	GO:0048762	mesenchymal cell differentiation	17/926	254/29872	0.00258345	0.0318862	0.0248334	Nrp2/Hdac2/Mad2l2/Smad2/Rps7/Sema7a/Sema3a/Tgfbr2/Pdcd4/Sema3e/Nog/Mcrip1/Erbb4/Ezh2/Zeb2/Hey1/Nrp1	17	other
BP	GO:0048863	stem cell differentiation	15/926	284/29872	0.0324249	0.153321	0.119409	Nrp2/Hdac2/Rps7/Hdac1/Sema7a/Sema3a/Tgfbr2/Sema3e/Nog/Erbb4/Ezh2/Stat3/Zeb2/Ap2a2/Nrp1	15	other
BP	GO:0048872	homeostasis of number of cells	21/926	408/29872	0.017034	0.101035	0.0786877	Rps17/Tsc22d3/Pacs1/Pde4b/Cx3cr1/Spns2/Klf13/Adgrf5/Thra/Fech/Coro1a/Ildr2/Ezh2/Tuba1a/Afdn/Stat3/Bcl10/Kif3a/Bpgm/Lmo2/Jak2	21	other
BP	GO:0050657	nucleic acid transport	10/926	147/29872	0.0165191	0.0989417	0.0770571	Tgfbr2/Tpr/Khdrbs1/Ncbp3/Ran/Parp11/Sem1/Ythdc1/Rbm33/Thoc3	10	other
MF	GO:0050661	NADP binding	5/926	47/29872	0.0148197	0.0921822	0.0717927	Hibadh/H6pd/Glyr1/Me1/Gapdh	5	other
BP	GO:0050730	regulation of peptidyl-tyrosine phosphorylation	15/926	256/29872	0.014304	0.0915806	0.0713241	Gfra1/Ncl/Neurl1a/Ifnar1/Nedd9/Hdac2/Arl2bp/Hax1/Erbb4/App/Rap2c/Mvp/Lonp1/Jak2/Nrp1	15	other
BP	GO:0050767	regulation of neurogenesis	39/926	494/29872	1.18352e-07	2.55886e-05	1.99287e-05	Synj1/Sgk1/Hapln4/Neurl1a/Dbn1/Golga4/Prmt5/Nin/Bex1/Cx3cr1/Hdac2/Hdac1/Nrdc/Ttc3/Snap91/Sema7a/Sema3a/Pcm1/Sema3e/Nog/Kdm4a/Ezh2/Dock7/Afdn/Rgs14/Lrp1/Golga2/Kalrn/Map3k13/Bmal1/Hltf/Zeb2/Hapln1/Hey1/Srrt/Akap5/Pafah1b1/Nrp1/Rpl4	39	other
BP	GO:0050769	positive regulation of neurogenesis	29/926	330/29872	5.66614e-07	7.40139e-05	5.7643e-05	Synj1/Sgk1/Hapln4/Neurl1a/Dbn1/Golga4/Prmt5/Nin/Bex1/Cx3cr1/Hdac2/Hdac1/Nrdc/Snap91/Sema7a/Nog/Afdn/Rgs14/Lrp1/Golga2/Kalrn/Map3k13/Zeb2/Hapln1/Srrt/Akap5/Pafah1b1/Nrp1/Rpl4	29	other
BP	GO:0050792	regulation of viral process	13/926	191/29872	0.006829	0.0580337	0.0451974	Ly6e/Top2b/Mphosph8/Ptx3/Crebbp/Map3k1/P4hb/Larp7/Rsf1/Vps4a/Snx3/Ddx3x/Shfl	13	other
BP	GO:0050796	regulation of insulin secretion	16/926	222/29872	0.0016209	0.0228383	0.0177868	Kif5b/Cdk16/Ucp2/Glud1/Ndufaf2/Slc25a22/Slc9b2/Lrp1/Gnas/Kcnj11/Myrip/Bmal1/Kcnj6/Abat/Uqcc2/Jak2	16	other
MF	GO:0050815	phosphoserine residue binding	3/926	12/29872	0.00529698	0.0494964	0.0385484	Scaf8/Rtf1/Leo1	3	other
BP	GO:0050919	negative chemotaxis	4/926	43/29872	0.043596	0.174142	0.135624	Nrp2/Sema7a/Sema3a/Sema3e	4	other
MF	GO:0050997	quaternary ammonium group binding	5/926	39/29872	0.00680706	0.0580337	0.0451974	Chmp2a/Chrna4/Vdac1/Scarb2/Gpr12	5	other
MF	GO:0051020	GTPase binding	26/926	337/29872	2.19521e-05	0.00125127	0.000974507	Pqbp1/Atp6ap1/Eno1/Golga4/Gria1/Usp33/Rangap1/Ppp1r9a/Mapkap1/Evi5l/Arhgap44/Cse1l/Dock7/Afdn/Strip1/Usp6nl/Vps4a/Eps8/Myo1c/Marchf5/Inf2/Myrip/Kif3a/Plk2/Dapk3/Rusc2	26	other
BP	GO:0051051	negative regulation of transport	24/926	497/29872	0.0225747	0.120849	0.0941189	Calm2/Zfas1/Pkd2/Ucp2/Rangap1/Ppp1r9a/Vdac1/Coro1a/Ndufaf2/Tpr/Erp29/Insig1/Hecw2/Fbxo11/Kcnj11/Kalrn/Snx3/Kcnj6/Abat/Lypla1/Lrrtm1/Tbc1d4/Akap5/Snph	24	other
MF	GO:0051059	NF-kappaB binding	4/926	34/29872	0.0203393	0.112558	0.0876613	Akap8/Hdac2/Hdac1/Bcl10	4	other
BP	GO:0051098	regulation of binding	26/926	361/29872	6.97137e-05	0.00285689	0.00222499	Itgb1bp1/Eno1/Camk1/Ide/Eif3d/Nvl/Mad2l2/Smad2/Usp33/Nog/Stmn1/Gtf2f1/Ccpg1/Atr/App/Fam220a/Mapre3/Ran/Lrp1/Golga2/Larp7/Rsf1/Psme3ip1/Habp4/Jak2/Ddrgk1	26	other
BP	GO:0051099	positive regulation of binding	12/926	157/29872	0.00369735	0.040108	0.0312366	Eno1/Ide/Eif3d/Nvl/Usp33/Stmn1/App/Fam220a/Mapre3/Ran/Lrp1/Ddrgk1	12	other
BP	GO:0051100	negative regulation of binding	12/926	155/29872	0.0033325	0.0375131	0.0292157	Itgb1bp1/Camk1/Mad2l2/Usp33/Nog/Gtf2f1/Golga2/Larp7/Rsf1/Psme3ip1/Habp4/Jak2	12	other
MF	GO:0051117	ATPase binding	10/926	100/29872	0.00109096	0.0173612	0.0135211	Atp1b2/Snx10/Pkd2/Tmem106b/Rala/Selenos/Plk2/Wfs1/Ubxn1/Ruvbl1	10	other
BP	GO:0051150	regulation of smooth muscle cell differentiation	4/926	38/29872	0.0293967	0.143956	0.112115	Zeb1/Pdcd4/Hey1/Nfatc2	4	other
BP	GO:0051151	negative regulation of smooth muscle cell differentiation	3/926	18/29872	0.0171132	0.101035	0.0786877	Pdcd4/Hey1/Nfatc2	3	other
BP	GO:0051168	nuclear export	16/926	175/29872	0.000118134	0.0041405	0.00322467	Camk1/Nemf/Dusp16/Anp32b/Rangap1/Tpr/Khdrbs1/Cse1l/Ncbp3/Ran/Desi1/Sem1/Ythdc1/Rbm33/Ltv1/Thoc3	16	other
BP	GO:0051169	nuclear transport	28/926	359/29872	8.80027e-06	0.000681206	0.000530532	Epm2a/Camk1/Nemf/Phb2/Dusp16/Rbm4/Anp32b/Rangap1/Atf2/Tpr/Khdrbs1/Hsp90ab1/Cse1l/Ncbp3/Rgs14/Kpna1/Ran/Phip/Stat3/Desi1/Bmal1/Sem1/Ythdc1/Rbm33/Jak2/Ltv1/Thoc3/Akap5	28	other
BP	GO:0051170	import into nucleus	13/926	187/29872	0.0057456	0.052668	0.0410185	Epm2a/Phb2/Atf2/Tpr/Hsp90ab1/Cse1l/Kpna1/Ran/Phip/Stat3/Bmal1/Jak2/Akap5	13	other
BP	GO:0051225	spindle assembly	11/926	125/29872	0.00179439	0.0245257	0.019101	Chmp2a/Ccsap/Rab11a/Bccip/Smc1a/Tpr/Mapre3/Golga2/Map9/Smc3/Incenp	11	other
CC	GO:0051233	spindle midzone	5/926	39/29872	0.00680706	0.0580337	0.0451974	App/Mapre3/Map9/Arl8a/Incenp	5	other
MF	GO:0051287	NAD binding	11/926	65/29872	4.64256e-06	0.000404289	0.000314866	Gpd1l/Mdh1/Hibadh/Hsd17b10/Ldha/Glud1/Glyr1/Ldhb/Phgdh/Me1/Gapdh	11	other
BP	GO:0051402	neuron apoptotic process	22/926	381/29872	0.00417917	0.0432046	0.0336483	Itsn1/Ucp2/Cx3cr1/Casp9/Coro1a/Sema3e/Atf2/Gbe1/Cdk5r1/Hsp90ab1/Tuba1a/App/Ube2v2/Nono/Lrp1/Grid2/Map2k7/Wfs1/Jak2/Gapdh/Nrp1/Nr4a2	22	other
BP	GO:0051489	regulation of filopodium assembly	8/926	58/29872	0.000401986	0.0086317	0.00672248	Neurl1a/Dbn1/Ppp1r9a/Zmynd8/Arhgap44/Dpysl3/Rala/Nrp1	8	other
BP	GO:0051491	positive regulation of filopodium assembly	5/926	39/29872	0.00680706	0.0580337	0.0451974	Neurl1a/Zmynd8/Dpysl3/Rala/Nrp1	5	other
BP	GO:0051494	negative regulation of cytoskeleton organization	11/926	177/29872	0.0225481	0.120849	0.0941189	Sgk1/Dyrk1a/Dbn1/Stmn2/Ppp1r9a/Coro1a/Map3k1/Stmn1/Mtpn/Gmfb/Eps8	11	other
BP	GO:0051561	positive regulation of mitochondrial calcium ion concentration	2/926	11/29872	0.0438549	0.174142	0.135624	Rap1gds1/Mcur1	2	other
BP	GO:0051592	response to calcium ion	10/926	147/29872	0.0165191	0.0989417	0.0770571	Calm2/Syt2/Pkd2/Syt13/Alg2/Pcdh15/Tuba1a/App/Nfatc2/Akap5	10	other
BP	GO:0051607	defense response to virus	17/926	314/29872	0.0193622	0.110483	0.0860456	Pqbp1/Ddx41/Ifngr2/Ifnar1/Phb2/Stat2/Serinc3/Ncbp3/Zdhhc1/Ifnar2/Il10rb/Tbk1/Ifngr1/Irf3/Shfl/Sin3a/Agbl4	17	other
BP	GO:0051642	centrosome localization	5/926	33/29872	0.00326791	0.0371192	0.0289089	Akap9/Kif5b/Nin/Pard3/Pafah1b1	5	other
BP	GO:0051646	mitochondrion localization	5/926	57/29872	0.031497	0.151796	0.11822	Kif5b/Mtm1/Fez1/Hsbp1/Agbl4	5	other
BP	GO:0051651	maintenance of location in cell	13/926	247/29872	0.0452513	0.178415	0.138952	Calm2/Akap9/Golph3/Dbn1/Pkd2/Rangap1/Arl2bp/Coro1a/Tmem38a/Insig1/Topors/Htr2c/Pafah1b1	13	other
BP	GO:0051654	establishment of mitochondrion localization	4/926	34/29872	0.0203393	0.112558	0.0876613	Kif5b/Fez1/Hsbp1/Agbl4	4	other
BP	GO:0051656	establishment of organelle localization	27/926	498/29872	0.0038625	0.0410473	0.0319682	Synj1/Kif5b/Borcs6/Crocc/Chmp2a/Rab11a/Atp13a2/Fez1/Pard3/Snap91/Bccip/Pcm1/Ap3s2/Stam/Snap25/Tuba1a/Dock7/Ran/Dync1i1/Vps4a/Myo1c/Myrip/Hsbp1/Agbl4/Ltv1/Incenp/Pafah1b1	27	other
BP	GO:0051775	response to redox state	2/926	10/29872	0.0366205	0.159457	0.124187	Selenos/Bmal1	2	other
BP	GO:0051893	regulation of focal adhesion assembly	5/926	64/29872	0.0482103	0.185903	0.144784	Itgb1bp1/Lrp1/Fam107a/Dapk3/Nrp1	5	other
BP	GO:0051895	negative regulation of focal adhesion assembly	3/926	16/29872	0.0122956	0.0831022	0.064721	Itgb1bp1/Lrp1/Fam107a	3	other
BP	GO:0055074	calcium ion homeostasis	20/926	354/29872	0.00770952	0.0628591	0.0489555	Calm2/Snx10/Pkd2/Sgcd/Rap1gds1/Atp13a2/Coro1a/Tmem38a/Mcur1/Pygm/Sv2b/Mcub/Myh7b/App/Sv2a/Ncs1/Wfs1/Dmpk/Gpr12/Htr2c	20	other
BP	GO:0055078	sodium ion homeostasis	4/926	43/29872	0.043596	0.174142	0.135624	Atp1b2/Sgk1/Atp1a1/Slc9b2	4	other
BP	GO:0055117	regulation of cardiac muscle contraction	6/926	72/29872	0.0241696	0.12483	0.0972193	Calm2/Akap9/Pde4b/Atp1a1/Tmem38a/Myh7b	6	other
BP	GO:0060044	negative regulation of cardiac muscle cell proliferation	3/926	17/29872	0.0145915	0.0915806	0.0713241	Hdac2/Tgfbr2/Nog	3	other
BP	GO:0060047	heart contraction	17/926	240/29872	0.00142097	0.0208653	0.0162502	Gpd1l/Calm2/Akap9/Zfas1/Pde4b/Sgcd/Atp1a1/Sema3a/Thra/Scn2b/Tmem38a/Scn1b/Rps6ka2/Myh7b/Pebp1/Dmpk/Map2k6	17	other
BP	GO:0060048	cardiac muscle contraction	12/926	134/29872	0.000972827	0.0160516	0.0125012	Gpd1l/Calm2/Akap9/Zfas1/Pde4b/Sgcd/Atp1a1/Scn2b/Tmem38a/Scn1b/Myh7b/Map2k6	12	other
BP	GO:0060155	platelet dense granule organization	3/926	21/29872	0.026046	0.132127	0.102902	Ap3s2/Ap1s1/Ap1m1	3	other
BP	GO:0060236	regulation of mitotic spindle organization	4/926	40/29872	0.0346888	0.158527	0.123463	Chmp2a/Ccsap/Tpr/Map9	4	other
BP	GO:0060271	cilium assembly	22/926	395/29872	0.00632539	0.0559382	0.0435654	Drc1/Pqbp1/Snx10/Neurl1a/Crocc/Ccdc66/Cfap54/Rab11a/Kcnj10/Wdr90/Dync2h1/Pcm1/Evi5l/Ptpdc1/Erich3/Pcdh15/B9d2/Spag6l/Dync2i1/Kif3a/Ro60/Cep135	22	other
BP	GO:0060317	cardiac epithelial to mesenchymal transition	4/926	32/29872	0.0165534	0.0989417	0.0770571	Tgfbr2/Pdcd4/Nog/Hey1	4	other
BP	GO:0060600	dichotomous subdivision of an epithelial terminal unit	2/926	11/29872	0.0438549	0.174142	0.135624	Sema3a/Nrp1	2	other
BP	GO:0060623	regulation of chromosome condensation	2/926	11/29872	0.0438549	0.174142	0.135624	Baz1b/Smc2	2	other
BP	GO:0060788	ectodermal placode formation	3/926	16/29872	0.0122956	0.0831022	0.064721	Hdac2/Hdac1/Gnas	3	other
BP	GO:0060795	cell fate commitment involved in formation of primary germ layer	4/926	31/29872	0.0148398	0.0921822	0.0717927	Ets2/Rtf1/Paf1/Leo1	4	other
BP	GO:0060816	random inactivation of X chromosome	2/926	11/29872	0.0438549	0.174142	0.135624	Ftx/Ctcf	2	other
BP	GO:0061025	membrane fusion	15/926	172/29872	0.000318857	0.00757438	0.00589903	Kif5b/Syt2/Chmp1b2/Chmp2a/Atp13a2/Yipf4/Plekhm1/Coro1a/Vti1b/Snap25/Vamp1/Vps4a/Stx17/Tbc1d4/Snph	15	other
BP	GO:0061351	neural precursor cell proliferation	18/926	222/29872	0.000210419	0.00601634	0.0046856	Hapln4/Dbn1/Bex1/Cx3cr1/Tafa1/Pcm1/Nog/Ncor2/Rere/Dock7/Afdn/Arx/Kif3a/Zeb2/Hapln1/Smarca1/Pafah1b1/Lnx2	18	other
BP	GO:0061615	glycolytic process through fructose-6-phosphate	3/926	26/29872	0.04546	0.178415	0.138952	Eno1/Pfkp/Gapdh	3	other
BP	GO:0061620	glycolytic process through glucose-6-phosphate	3/926	20/29872	0.0228399	0.120849	0.0941189	Eno1/Pfkp/Gapdh	3	other
BP	GO:0061621	canonical glycolysis	3/926	17/29872	0.0145915	0.0915806	0.0713241	Eno1/Pfkp/Gapdh	3	other
BP	GO:0061640	cytoskeleton-dependent cytokinesis	8/926	108/29872	0.0192492	0.110121	0.0857636	Son/Chmp2a/Septin3/Stmn1/Map9/Vps4a/Usp8/Incenp	8	other
CC	GO:0061695	transferase complex, transferring phosphorus-containing groups	18/926	277/29872	0.00270228	0.0328996	0.0256226	Gtf2h5/Cdk16/Prps2/Prkar2b/Rtf1/Mad2l2/Pard3/Cdk11b/Bccip/Tgfbr2/Paf1/Pfkp/Cdk5r1/Leo1/Gtf2f1/Prkar1b/Taf1/Usp22	18	other
BP	GO:0061709	reticulophagy	4/926	20/29872	0.00298942	0.0349444	0.0272152	Snx30/Atg2a/Tex264/Ddrgk1	4	other
BP	GO:0061718	glucose catabolic process to pyruvate	3/926	17/29872	0.0145915	0.0915806	0.0713241	Eno1/Pfkp/Gapdh	3	other
BP	GO:0061763	multivesicular body-lysosome fusion	2/926	11/29872	0.0438549	0.174142	0.135624	Chmp1b2/Chmp2a	2	other
BP	GO:0061900	glial cell activation	8/926	59/29872	0.000452568	0.00936619	0.00729451	Ifngr2/Nampt/Cx3cr1/App/Lrp1/Ifngr1/Zeb2/Jak2	8	other
BP	GO:0061909	autophagosome-lysosome fusion	2/926	10/29872	0.0366205	0.159457	0.124187	Atp13a2/Plekhm1	2	other
BP	GO:0062042	regulation of cardiac epithelial to mesenchymal transition	2/926	10/29872	0.0366205	0.159457	0.124187	Tgfbr2/Nog	2	other
BP	GO:0062197	cellular response to chemical stress	23/926	313/29872	0.000133001	0.00449705	0.00350236	Ptprk/Pkd2/Srxn1/Hdac2/Atp1a1/Zfp277/Meak7/Atp13a2/Mapkap1/Atf2/Psap/Ezh2/Selenos/Plekha1/Bmal1/Lonp1/Ddx3x/Map2k7/Mapk9/Sin3a/Pex10/Mgat3/Nr4a2	23	other
BP	GO:0070050	neuron cellular homeostasis	7/926	74/29872	0.00799908	0.0641359	0.0499499	Atp6ap1/Tmem106b/Sv2b/App/Ncs1/Atp6v1h/Atp6v0e2	7	other
MF	GO:0070182	DNA polymerase binding	3/926	24/29872	0.037026	0.159457	0.124187	Hsp90ab1/Lonp1/Ncoa2	3	other
MF	GO:0070300	phosphatidic acid binding	3/926	24/29872	0.037026	0.159457	0.124187	Nrgn/Atp13a2/Mapkap1	3	other
BP	GO:0070314	G1 to G0 transition	3/926	18/29872	0.0171132	0.101035	0.0786877	Cdk5r1/Ezh2/Phgdh	3	other
CC	GO:0070469	respirasome	8/926	103/29872	0.0148491	0.0921822	0.0717927	Cox6c/Ndufa13/Ndufb11/Uqcrc2/Cox5a/ND2/Ndufs7/Stmp1	8	other
BP	GO:0070482	response to oxygen levels	16/926	325/29872	0.0476669	0.184375	0.143594	Atp6ap1/Zfas1/Eno1/Ucp2/Chrna4/Atf2/Pygm/Tigar/P4hb/Hp1bp3/Stat3/Kcnj11/Abat/Zeb2/Ddah1/Nr4a2	16	other
MF	GO:0070577	lysine-acetylated histone binding	4/926	26/29872	0.00796331	0.0641359	0.0499499	Zmynd8/Phip/Taf1/Atad2b	4	other
CC	GO:0070603	SWI/SNF superfamily-type complex	12/926	94/29872	3.39692e-05	0.00174212	0.00135678	Cfdp1/Baz1b/Hdac2/Ep400/Hdac1/Dek/Arid1a/Bcl11b/Rsf1/Myo1c/Smarca1/Ruvbl1	12	other
CC	GO:0070822	Sin3-type complex	3/926	13/29872	0.00672876	0.0580337	0.0451974	Hdac2/Hdac1/Sin3a	3	other
BP	GO:0070828	heterochromatin organization	14/926	161/29872	0.000513343	0.010218	0.0079579	Dyrk1a/Atrx/Mphosph8/Hdac2/Wdhd1/Hdac1/Tpr/Ezh2/Hp1bp3/Ftx/Ythdc1/Sin3a/Setd7/Ctcf	14	other
MF	GO:0070840	dynein complex binding	3/926	24/29872	0.037026	0.159457	0.124187	Tpr/Smc3/Pafah1b1	3	other
CC	GO:0071005	U2-type precatalytic spliceosome	5/926	60/29872	0.0381308	0.161541	0.12581	Prpf6/Cwc22/Sf3b2/Srrm2/Prpf4	5	other
CC	GO:0071011	precatalytic spliceosome	6/926	62/29872	0.0122997	0.0831022	0.064721	Prpf6/Cwc22/Sf3b2/Srrm2/Prpf4/Prpf38b	6	other
CC	GO:0071013	catalytic step 2 spliceosome	9/926	110/29872	0.00728044	0.0603254	0.0469822	Ddx41/Prpf6/Pnn/Srrm1/Cwc22/Dhx8/Sf3b2/Srrm2/Hnrnph1	9	other
BP	GO:0071357	cellular response to type I interferon	6/926	67/29872	0.0175527	0.102282	0.0796584	Ifnar1/Stat2/Ifnar2/Tbk1/Irf3/Sin3a	6	other
BP	GO:0071375	cellular response to peptide hormone stimulus	19/926	296/29872	0.00240006	0.0306485	0.0238694	Sgk1/Ncl/Ide/Ctsd/Rbm4/Rap1gds1/Rangap1/Insig1/Nono/Phip/Gnas/Stat3/Ptpre/Myo1c/Lonp1/Jak2/Tbc1d4/Ncoa2/Nr4a2	19	other
BP	GO:0071383	cellular response to steroid hormone stimulus	18/926	187/29872	2.29225e-05	0.00129334	0.00100727	Sgk1/Phb2/Abhd2/Cnot9/Atp1a1/Hdac1/Arid1a/Casp9/Safb/Ncor2/Cyp7b1/Zfp764/Fam107a/Bmal1/Kdm5d/Jak2/Ddrgk1/Ncoa2	18	other
BP	GO:0071384	cellular response to corticosteroid stimulus	5/926	63/29872	0.0455569	0.178415	0.138952	Sgk1/Casp9/Zfp764/Fam107a/Jak2	5	other
BP	GO:0071385	cellular response to glucocorticoid stimulus	5/926	53/29872	0.0238524	0.123991	0.0965659	Sgk1/Casp9/Zfp764/Fam107a/Jak2	5	other
BP	GO:0071763	nuclear membrane organization	4/926	34/29872	0.0203393	0.112558	0.0876613	Chmp2a/Atr/Vps4a/Pafah1b1	4	other
BP	GO:0071805	potassium ion transmembrane transport	12/926	198/29872	0.0211004	0.115849	0.0902247	Atp1b2/Akap9/Pkd2/Kcnk4/Kcna6/Atp1a1/Kcnj10/Tmem38a/Kcnc1/Kcnv1/Kcnj11/Kcnj6	12	other
BP	GO:0071985	multivesicular body sorting pathway	5/926	35/29872	0.00424812	0.0434514	0.0338405	Tmem50b/Chmp1b2/Chmp2a/Stam/Vps4a	5	other
MF	GO:0072341	modified amino acid binding	8/926	119/29872	0.0320535	0.152601	0.118848	Gss/Syt2/Lancl1/Syt13/Hspa8/Mfge8/Uros/Scarb2	8	other
BP	GO:0072523	purine-containing compound catabolic process	10/926	164/29872	0.0322095	0.152846	0.119038	Eno1/Ucp2/Nudt9/Nudt4/Pfkp/Tigar/App/Stat3/Bpgm/Gapdh	10	other
BP	GO:0072526	pyridine-containing compound catabolic process	8/926	117/29872	0.0293824	0.143956	0.112115	Eno1/Ucp2/Pfkp/Tigar/App/Stat3/Bpgm/Gapdh	8	other
CC	GO:0072534	perineuronal net	2/926	10/29872	0.0366205	0.159457	0.124187	Hapln4/Hapln1	2	other
CC	GO:0072686	mitotic spindle	15/926	181/29872	0.000547789	0.0107332	0.00835919	Pkd2/Nin/Ccsap/Nedd9/Rangap1/Bccip/Smc1a/Tpr/Mapre3/Hecw2/Golga2/Map9/Cdc7/Smc3/Tubb2b	15	other
BP	GO:0075522	IRES-dependent viral translational initiation	2/926	11/29872	0.0438549	0.174142	0.135624	Eif3a/Eif3d	2	other
MF	GO:0080025	phosphatidylinositol-3,5-bisphosphate binding	4/926	30/29872	0.0132426	0.0869786	0.06774	Atp13a2/Mapkap1/Snx3/Plekha5	4	other
BP	GO:0086003	cardiac muscle cell contraction	8/926	72/29872	0.00171722	0.0238207	0.0185519	Gpd1l/Akap9/Pde4b/Sgcd/Atp1a1/Scn2b/Scn1b/Myh7b	8	other
BP	GO:0086004	regulation of cardiac muscle cell contraction	4/926	40/29872	0.0346888	0.158527	0.123463	Akap9/Pde4b/Atp1a1/Myh7b	4	other
BP	GO:0090068	positive regulation of cell cycle process	21/926	275/29872	0.000151123	0.00480984	0.00374597	Adamts1/Lsm11/Atrx/Phb2/Slf1/Rab11a/Anp32b/Smc2/Crebbp/Paf1/Gipc1/Tpr/Ezh2/App/Pebp1/Phip/Larp7/Cdc7/Ddx3x/Sin3a/Incenp	21	other
BP	GO:0090087	regulation of peptide transport	19/926	272/29872	0.000907843	0.015595	0.0121456	Itsn1/Kif5b/Cdk16/Ucp2/Glud1/Ndufaf2/Slc25a22/Slc9b2/Lrp1/Gnas/Kcnj11/Kalrn/Myrip/Bmal1/Kcnj6/Abat/Uqcc2/Jak2/Htr2c	19	other
BP	GO:0090109	regulation of cell-substrate junction assembly	5/926	64/29872	0.0482103	0.185903	0.144784	Itgb1bp1/Lrp1/Fam107a/Dapk3/Nrp1	5	other
BP	GO:0090140	regulation of mitochondrial fission	4/926	38/29872	0.0293967	0.143956	0.112115	Stat2/Rala/Marchf5/Inf2	4	other
BP	GO:0090161	Golgi ribbon formation	3/926	11/29872	0.00406577	0.0422059	0.0328705	Golph3/Prmt5/Golga2	3	other
BP	GO:0090162	establishment of epithelial cell polarity	6/926	40/29872	0.00136155	0.0201818	0.0157179	Golph3/Amot/Pard3/Cyth3/Spag6l/Hey1	6	other
BP	GO:0090174	organelle membrane fusion	15/926	129/29872	1.17047e-05	0.000833957	0.000649497	Kif5b/Syt2/Chmp1b2/Chmp2a/Atp13a2/Yipf4/Plekhm1/Coro1a/Vti1b/Snap25/Vamp1/Vps4a/Stx17/Tbc1d4/Snph	15	other
BP	GO:0090224	regulation of spindle organization	4/926	44/29872	0.0468241	0.181339	0.141229	Chmp2a/Ccsap/Tpr/Map9	4	other
BP	GO:0090276	regulation of peptide hormone secretion	19/926	265/29872	0.00066467	0.0125527	0.00977617	Itsn1/Kif5b/Cdk16/Ucp2/Glud1/Ndufaf2/Slc25a22/Slc9b2/Lrp1/Gnas/Kcnj11/Kalrn/Myrip/Bmal1/Kcnj6/Abat/Uqcc2/Jak2/Htr2c	19	other
BP	GO:0090307	mitotic spindle assembly	10/926	72/29872	7.34784e-05	0.00299162	0.00232991	Chmp2a/Ccsap/Rab11a/Bccip/Smc1a/Tpr/Golga2/Map9/Smc3/Incenp	10	other
BP	GO:0090497	mesenchymal cell migration	7/926	63/29872	0.00329097	0.0372462	0.0290078	Nrp2/Sema7a/Sema3a/Sema3e/Erbb4/Zeb2/Nrp1	7	other
CC	GO:0090734	site of DNA damage	9/926	118/29872	0.0112922	0.0794488	0.0618757	Slf1/Mad2l2/Cyren/Smarcad1/Atf2/Zmynd8/Poll/Atr/Smarcal1	9	other
BP	GO:0097178	ruffle assembly	4/926	43/29872	0.043596	0.174142	0.135624	Snx10/Plekhm1/Eps8/Arhgef26	4	other
CC	GO:0097431	mitotic spindle pole	4/926	40/29872	0.0346888	0.158527	0.123463	Nin/Bccip/Smc1a/Smc3	4	other
CC	GO:0097525	spliceosomal snRNP complex	6/926	63/29872	0.0132479	0.0869786	0.06774	Luc7l3/Prpf6/Snrnp27/Sf3b2/Prpf4/Txnl4b	6	other
CC	GO:0097526	spliceosomal tri-snRNP complex	4/926	37/29872	0.026943	0.136017	0.105932	Prpf6/Snrnp27/Prpf4/Txnl4b	4	other
CC	GO:0097546	ciliary base	5/926	47/29872	0.0148197	0.0921822	0.0717927	Pqbp1/Cfap36/Prkar2b/Kcnj10/Dync2i1	5	other
MF	GO:0097718	disordered domain specific binding	5/926	36/29872	0.00480952	0.0473401	0.0368691	Smad2/Crebbp/Hsp90ab1/Ap2a2/Gapdh	5	other
CC	GO:0098554	cytoplasmic side of endoplasmic reticulum membrane	3/926	12/29872	0.00529698	0.0494964	0.0385484	Otulinl/Epm2a/Pkd2	3	other
CC	GO:0098562	cytoplasmic side of membrane	14/926	199/29872	0.00382468	0.0408268	0.0317964	Otulinl/Epm2a/Borcs6/Pkd2/Cdk16/Gng2/Prmt8/Cdip1/Gna12/Gnas/Cisd1/Jak2/Ap2a2/Akap5	14	other
BP	GO:0098659	inorganic cation import across plasma membrane	8/926	123/29872	0.0378826	0.16098	0.125373	Atp1b2/Slc39a12/Atp1a1/Kcnj10/Kcnj11/Slc31a1/Kcnj6/Akap5	8	other
CC	GO:0098687	chromosomal region	23/926	377/29872	0.00173696	0.0240413	0.0187237	Ten1/Cfdp1/Kmt5c/Atrx/Chmp2a/Baz1b/Hdac2/Wdhd1/Rangap1/Crebbp/Smc1a/Tpr/Kdm4a/Ezh2/Dync1i1/Smc3/Plk2/Sin3a/Dapk3/Incenp/Thoc3/Pafah1b1/Ctcf	23	other
BP	GO:0098727	maintenance of cell number	19/926	219/29872	5.79143e-05	0.00245353	0.00191084	Med10/Hdac2/Zc3h13/Rtf1/Hdac1/Arid1a/Crebbp/Tpt1/Paf1/Pcm1/Kat6a/Nog/Smc1a/Leo1/Ezh2/Stat3/Smc3/Sin3a/Srrt	19	other
BP	GO:0098732	macromolecule deacylation	7/926	59/29872	0.00225702	0.0290586	0.0226312	Abhd17b/Dyrk1a/Ndst1/Hdac2/Hdac1/Ncor2/Lypla1	7	other
BP	GO:0098734	macromolecule depalmitoylation	2/926	10/29872	0.0366205	0.159457	0.124187	Abhd17b/Lypla1	2	other
BP	GO:0098760	response to interleukin-7	5/926	18/29872	0.000173278	0.00524119	0.00408191	Eno1/Gipc1/P4hb/Crkl/Hnrnph1	5	other
BP	GO:0098761	cellular response to interleukin-7	5/926	17/29872	0.000128415	0.00444842	0.00346449	Eno1/Gipc1/P4hb/Crkl/Hnrnph1	5	other
BP	GO:0098779	positive regulation of mitophagy in response to mitochondrial depolarization	2/926	11/29872	0.0438549	0.174142	0.135624	Tomm7/Vdac1	2	other
CC	GO:0098803	respiratory chain complex	7/926	96/29872	0.0297604	0.145099	0.113005	Cox6c/Ndufa13/Ndufb11/Uqcrc2/Cox5a/ND2/Ndufs7	7	other
BP	GO:0098813	nuclear chromosome segregation	18/926	317/29872	0.0105652	0.0753068	0.0586499	Akap8/Chmp2a/Top2b/Ccsap/Baz1b/Rab11a/Smc2/Arid1a/Bccip/Smc1a/Tpr/Ran/Hecw2/Golga2/Map9/Vps4a/Smc3/Incenp	18	other
CC	GO:0098852	lytic vacuole membrane	17/926	231/29872	0.000937275	0.0157976	0.0123034	Tmem9b/Borcs6/Chmp2a/H2-DMa/Ctsd/Meak7/Atp13a2/Cdip1/Tmem106b/Cyb561a3/Vti1b/Hsp90ab1/Hspa8/Ap1s1/Scarb2/Ap1m1/Arl8a	17	other
CC	GO:0098857	membrane microdomain	17/926	306/29872	0.0154556	0.0951225	0.0740826	Eno1/Plvap/Ctsd/Atp1a1/Plpp1/Tgfbr2/Ahnak/Ldhb/Erbb4/Tuba1a/Eeig1/App/Bcl10/Myo1c/Jak2/Dapk3/Akap5	17	other
BP	GO:0099587	inorganic ion import across plasma membrane	8/926	123/29872	0.0378826	0.16098	0.125373	Atp1b2/Slc39a12/Atp1a1/Kcnj10/Kcnj11/Slc31a1/Kcnj6/Akap5	8	other
CC	GO:0120103	centriolar subdistal appendage	2/926	10/29872	0.0366205	0.159457	0.124187	Nin/Cep170	2	other
BP	GO:0120161	regulation of cold-induced thermogenesis	9/926	151/29872	0.0460474	0.180152	0.140305	Adipor2/Ucp2/Nrdc/Thra/Dock7/Gnas/Bmal1/Jak2/Map2k6	9	other
BP	GO:0120197	mucociliary clearance	2/926	11/29872	0.0438549	0.174142	0.135624	Cfap54/Spag6l	2	other
BP	GO:0120261	regulation of heterochromatin organization	3/926	25/29872	0.0411334	0.169564	0.132059	Dyrk1a/Mphosph8/Tpr	3	other
BP	GO:0140014	mitotic nuclear division	22/926	270/29872	4.07721e-05	0.00193667	0.00150831	Akap8/Chmp2a/Phb2/Ccsap/Baz1b/Rab11a/Smc2/Cdk11b/Bccip/Smc1a/Tpr/Pebp1/Ran/Phip/Golga2/Map9/Rpl24/Vps4a/Eps8/Smc3/Tom1l2/Incenp	22	other
MF	GO:0140296	general transcription initiation factor binding	6/926	60/29872	0.0105479	0.0753068	0.0586499	Crebbp/Thra/Gtf2f1/Bcl10/Taf1/Ruvbl1	6	other
BP	GO:0140694	non-membrane-bounded organelle assembly	26/926	414/29872	0.00059195	0.0114908	0.00894919	Pqbp1/Eif5b/Prrc2c/Chmp2a/Ccsap/Hdac2/Rab11a/Cetn4/Rpl23a/Eif5/Bccip/Rpsa/Smc1a/Tpr/Mapre3/Golga2/Ythdf1/Map9/Rpl24/Smc3/Cds2/Ddx3x/Mapk9/Plk2/Incenp/Cep135	26	other
BP	GO:0140719	constitutive heterochromatin formation	2/926	11/29872	0.0438549	0.174142	0.135624	Atrx/Ezh2	2	other
BP	GO:0150076	neuroinflammatory response	9/926	87/29872	0.00150385	0.0217262	0.0169206	Ifngr2/Nampt/Cx3cr1/App/Lrp1/Ifngr1/Bpgm/Zeb2/Jak2	9	other
BP	GO:0150115	cell-substrate junction organization	7/926	105/29872	0.0449948	0.177992	0.138623	Itgb1bp1/Ptprk/Iqsec1/Lrp1/Fam107a/Dapk3/Nrp1	7	other
BP	GO:0150116	regulation of cell-substrate junction organization	6/926	69/29872	0.0200282	0.111624	0.0869342	Itgb1bp1/Iqsec1/Lrp1/Fam107a/Dapk3/Nrp1	6	other
BP	GO:0150118	negative regulation of cell-substrate junction organization	3/926	16/29872	0.0122956	0.0831022	0.064721	Itgb1bp1/Lrp1/Fam107a	3	other
BP	GO:0170036	import into the mitochondrion	5/926	50/29872	0.0189845	0.108805	0.0847387	Tomm7/Vdac1/Mcur1/Mcub/Timm17a	5	other
BP	GO:1900024	regulation of substrate adhesion-dependent cell spreading	8/926	59/29872	0.000452568	0.00936619	0.00729451	Itgb1bp1/Dbn1/Prex1/Nedd9/Spry4/P4hb/Crkl/Nrp1	8	other
BP	GO:1900026	positive regulation of substrate adhesion-dependent cell spreading	6/926	41/29872	0.00155369	0.0222411	0.0173217	Dbn1/Prex1/Nedd9/P4hb/Crkl/Nrp1	6	other
BP	GO:1900076	regulation of cellular response to insulin stimulus	7/926	91/29872	0.0230233	0.121308	0.094476	Ncl/Ide/Ctsd/Ptpre/Myo1c/Lonp1/Ncoa2	7	other
BP	GO:1900087	positive regulation of G1/S transition of mitotic cell cycle	6/926	49/29872	0.00392022	0.0411722	0.0320654	Adamts1/Lsm11/Anp32b/Crebbp/Larp7/Ddx3x	6	other
BP	GO:1901136	carbohydrate derivative catabolic process	16/926	268/29872	0.0098903	0.0733004	0.0570873	Arsb/Gpd1l/Eno1/Ucp2/Nudt9/Nudt4/Pfkp/Psap/Ids/Tigar/Nagk/App/Stat3/Bpgm/Manba/Gapdh	16	other
BP	GO:1901292	nucleoside phosphate catabolic process	11/926	184/29872	0.0289046	0.143835	0.11202	Eno1/Ucp2/Nudt9/Nudt4/Pfkp/Smpdl3a/Tigar/App/Stat3/Bpgm/Gapdh	11	other
BP	GO:1901652	response to peptide	26/926	467/29872	0.00320091	0.0365568	0.0284709	Sgk1/Ncl/Ide/Ctsd/Stat2/Meak7/Rbm4/Rap1gds1/Rangap1/Serpina3n/Srsf5/Nagk/Insig1/App/Nono/Phip/Lrp1/Gnas/Stat3/Ptpre/Myo1c/Lonp1/Jak2/Tbc1d4/Ncoa2/Nr4a2	26	other
BP	GO:1901653	cellular response to peptide	21/926	346/29872	0.00285892	0.0341032	0.02656	Sgk1/Ncl/Ide/Ctsd/Rbm4/Rap1gds1/Rangap1/Insig1/App/Nono/Phip/Lrp1/Gnas/Stat3/Ptpre/Myo1c/Lonp1/Jak2/Tbc1d4/Ncoa2/Nr4a2	21	other
BP	GO:1901673	regulation of mitotic spindle assembly	3/926	20/29872	0.0228399	0.120849	0.0941189	Chmp2a/Ccsap/Tpr	3	other
MF	GO:1901681	sulfur compound binding	15/926	298/29872	0.046094	0.180152	0.140305	Adamts1/Gss/Nrp2/Aamp/N6amt1/Cep104/Kmt5c/Prmt8/Lancl1/Fgf12/Dpysl3/App/Hsd17b12/Rpl29/Nrp1	15	other
BP	GO:1901888	regulation of cell junction assembly	14/926	247/29872	0.0226208	0.120849	0.0941189	Itgb1bp1/Syndig1/Lrfn4/Ppp1r9a/App/Ube2v2/Lrp1/Fam107a/Grid2/Myo1c/Lrrtm1/Dapk3/Nrp1/Asic2	14	other
MF	GO:1901981	phosphatidylinositol phosphate binding	12/926	200/29872	0.0226113	0.120849	0.0941189	Golph3/Snx10/Nrgn/Atp13a2/Pard3/Snap91/Amer3/Cyth3/Mapkap1/Atg2a/Snx3/Plekha5	12	other
BP	GO:1901987	regulation of cell cycle phase transition	25/926	453/29872	0.00424389	0.0434514	0.0338405	Adamts1/Lsm11/Pkd2/Phb2/Rab11a/Anp32b/Arid1a/Crebbp/Paf1/Atf2/Tpr/Ezh2/Atr/App/Hecw2/Fam107a/Larp7/Rpl24/Cdc7/Vps4a/Apbb2/Ddx3x/Apbb3/Sin3a/Incenp	25	other
BP	GO:1901989	positive regulation of cell cycle phase transition	13/926	119/29872	8.47969e-05	0.00334434	0.00260461	Adamts1/Lsm11/Phb2/Rab11a/Anp32b/Crebbp/Paf1/Ezh2/App/Larp7/Cdc7/Ddx3x/Sin3a	13	other
BP	GO:1901990	regulation of mitotic cell cycle phase transition	19/926	347/29872	0.0125666	0.0841801	0.0655606	Adamts1/Lsm11/Pkd2/Phb2/Rab11a/Anp32b/Arid1a/Crebbp/Tpr/Ezh2/App/Hecw2/Fam107a/Larp7/Cdc7/Vps4a/Ddx3x/Sin3a/Incenp	19	other
BP	GO:1901992	positive regulation of mitotic cell cycle phase transition	11/926	99/29872	0.000251681	0.00678565	0.00528476	Adamts1/Lsm11/Phb2/Rab11a/Anp32b/Crebbp/App/Larp7/Cdc7/Ddx3x/Sin3a	11	other
BP	GO:1902115	regulation of organelle assembly	21/926	231/29872	1.19248e-05	0.000840098	0.00065428	Pqbp1/Lrfn4/Mtm1/Crocc/Chmp2a/Ccsap/Rab11a/Nptxr/Tbc1d14/Fez1/Snx30/Evi5l/Tpr/Stam/Atg2a/Sptbn2/Grid2/Mapk9/Plk2/Lrrtm1/Cep135	21	other
BP	GO:1902275	regulation of chromatin organization	5/926	39/29872	0.00680706	0.0580337	0.0451974	Lsm11/Dyrk1a/Mphosph8/Ssrp1/Tpr	5	other
BP	GO:1902305	regulation of sodium ion transmembrane transport	6/926	59/29872	0.00974195	0.0722864	0.0562976	Gpd1l/Atp1b2/Scn2b/Fgf12/Scn1b/Hecw2	6	other
BP	GO:1902412	regulation of mitotic cytokinesis	2/926	10/29872	0.0366205	0.159457	0.124187	Map9/Incenp	2	other
BP	GO:1902455	negative regulation of stem cell population maintenance	3/926	25/29872	0.0411334	0.169564	0.132059	Hdac2/Hdac1/Sin3a	3	other
CC	GO:1902493	acetyltransferase complex	10/926	104/29872	0.00147304	0.0214708	0.0167217	Dlat/Naa16/Epc2/Ep400/Crebbp/Atf2/Kat6a/Ruvbl1/Naa25/Usp22	10	other
CC	GO:1902495	transmembrane transporter complex	36/926	429/29872	8.09506e-08	2.11267e-05	1.64538e-05	Gabra3/Calm2/Atp1b2/Akap9/Ndufa13/Pkd2/Kcnk4/Kcna6/Ndufb11/Gria1/Chrna4/Pde4b/Uqcrc2/Atp1a1/Kcnj10/Clcc1/ND2/Scn2b/Kcnc1/Ndufs7/Scn1b/Snap25/Mcub/Kcnv1/Ttyh1/Grid2/Kcnj11/Atp6v1h/Eps8/Kcnj6/Atp5mc2/Gabrg1/Catspere2/Olfm3/Cpt1c/Slc5a3	36	other
CC	GO:1902555	endoribonuclease complex	4/926	35/29872	0.0224156	0.120744	0.094037	Hsd17b10/Rpp21/Tsn/Prorp	4	other
CC	GO:1902562	H4 histone acetyltransferase complex	4/926	41/29872	0.0375284	0.160616	0.12509	Epc2/Ep400/Atf2/Ruvbl1	4	other
BP	GO:1902600	proton transmembrane transport	9/926	113/29872	0.00863067	0.0667686	0.0520003	Atp6ap1/Phb2/Atp1a1/Ndufs7/Slc9b2/Rnasek/Atp6v1h/Atp6v0e2/Atp5mc2	9	other
BP	GO:1902751	positive regulation of cell cycle G2/M phase transition	4/926	32/29872	0.0165534	0.0989417	0.0770571	Rab11a/App/Cdc7/Sin3a	4	other
BP	GO:1902806	regulation of cell cycle G1/S phase transition	12/926	195/29872	0.0189762	0.108805	0.0847387	Adamts1/Lsm11/Pkd2/Phb2/Anp32b/Arid1a/Crebbp/Paf1/Ezh2/Fam107a/Larp7/Ddx3x	12	other
BP	GO:1902808	positive regulation of cell cycle G1/S phase transition	9/926	63/29872	0.000134141	0.00449705	0.00350236	Adamts1/Lsm11/Phb2/Anp32b/Crebbp/Paf1/Ezh2/Larp7/Ddx3x	9	other
BP	GO:1902903	regulation of supramolecular fiber organization	26/926	398/29872	0.000327341	0.00760696	0.0059244	Itgb1bp1/Akap9/Sgk1/Dyrk1a/Dbn1/Stmn2/Slc39a12/Prex1/Hdac2/Ppp1r9a/Coro1a/Nme7/Map3k1/Hax1/Stmn1/Hspa8/Mtpn/App/Mapre3/Gmfb/Eps8/Myo1c/Usp8/Arpc3/Dapk3/Nrp1	26	other
BP	GO:1902904	negative regulation of supramolecular fiber organization	12/926	179/29872	0.0102303	0.0742142	0.057799	Sgk1/Dyrk1a/Dbn1/Stmn2/Ppp1r9a/Coro1a/Map3k1/Stmn1/Hspa8/Mtpn/Gmfb/Eps8	12	other
BP	GO:1903008	organelle disassembly	14/926	167/29872	0.000738673	0.0133858	0.010425	Ltn1/Kif5b/Nemf/Phb2/Nedd9/Elac1/Tomm7/Vdac1/Snx30/Tigar/Atg2a/Golga2/Tex264/Ddrgk1	14	other
BP	GO:1903169	regulation of calcium ion transmembrane transport	11/926	184/29872	0.0289046	0.143835	0.11202	Calm2/Zfas1/Pkd2/Pde4b/Tspan13/Vdac1/Coro1a/Ahnak/Tmem38a/Fbxo11/Akap5	11	other
BP	GO:1903170	negative regulation of calcium ion transmembrane transport	5/926	53/29872	0.0238524	0.123991	0.0965659	Calm2/Zfas1/Pkd2/Vdac1/Fbxo11	5	other
BP	GO:1903232	melanosome assembly	3/926	19/29872	0.0198623	0.110995	0.0864446	Ap3s2/Ap1s1/Ap1m1	3	other
BP	GO:1903522	regulation of blood circulation	16/926	273/29872	0.011648	0.081419	0.0634102	Gpd1l/Calm2/Akap9/Pde4b/Atp1a1/Sema3a/Thra/Scn2b/Tmem38a/Scn1b/Myh7b/App/Pebp1/Dmpk/Htr2c/Asic2	16	other
BP	GO:1903532	positive regulation of secretion by cell	19/926	389/29872	0.0355219	0.159457	0.124187	Itsn1/Golph3/Kif5b/Chmp2a/Glud1/Atp13a2/Stam/Snap25/Ncs1/Lrp1/Gnas/Vps4a/Myrip/Abat/Apbb3/Mapk9/Jak2/Map2k6/Htr2c	19	other
BP	GO:1903573	negative regulation of response to endoplasmic reticulum stress	6/926	40/29872	0.00136155	0.0201818	0.0157179	Usp14/Selenos/Wfs1/Ubxn1/Ddrgk1/Bfar	6	other
BP	GO:1903975	regulation of glial cell migration	4/926	26/29872	0.00796331	0.0641359	0.0499499	Atp1b2/Cx3cr1/Lrp1/Crkl	4	other
BP	GO:1903977	positive regulation of glial cell migration	3/926	14/29872	0.00836856	0.0656707	0.0511452	Cx3cr1/Lrp1/Crkl	3	other
MF	GO:1904047	S-adenosyl-L-methionine binding	3/926	18/29872	0.0171132	0.101035	0.0786877	N6amt1/Kmt5c/Prmt8	3	other
BP	GO:1904062	regulation of monoatomic cation transmembrane transport	21/926	328/29872	0.00150859	0.0217445	0.0169349	Gpd1l/Calm2/Atp1b2/Akap9/Zfas1/Pkd2/Phb2/Pde4b/Tspan13/Scn2b/Vdac1/Coro1a/Ahnak/Tmem38a/Fgf12/Kcnc1/Scn1b/App/Hecw2/Fbxo11/Akap5	21	other
BP	GO:1904292	regulation of ERAD pathway	3/926	25/29872	0.0411334	0.169564	0.132059	Usp14/Wfs1/Ubxn1	3	other
BP	GO:1904356	regulation of telomere maintenance via telomere lengthening	6/926	62/29872	0.0122997	0.0831022	0.064721	Cct8/Ten1/Cct3/Atr/Map2k7/Tent4b	6	other
BP	GO:1904358	positive regulation of telomere maintenance via telomere lengthening	4/926	39/29872	0.0319784	0.152591	0.11884	Cct8/Cct3/Atr/Map2k7	4	other
BP	GO:1904738	vascular associated smooth muscle cell migration	5/926	42/29872	0.00932225	0.0701687	0.0546483	Adamts1/Gna12/Dock7/Lrp1/Tafa5	5	other
BP	GO:1904752	regulation of vascular associated smooth muscle cell migration	5/926	36/29872	0.00480952	0.0473401	0.0368691	Adamts1/Gna12/Dock7/Lrp1/Tafa5	5	other
BP	GO:1904754	positive regulation of vascular associated smooth muscle cell migration	3/926	24/29872	0.037026	0.159457	0.124187	Adamts1/Dock7/Lrp1	3	other
CC	GO:1904949	ATPase complex	19/926	149/29872	1.97004e-07	3.33842e-05	2.6e-05	Cfdp1/Atp6ap1/Atp5mj/Baz1b/Hdac2/Ep400/Hdac1/Dek/Arid1a/Bcl11b/Rsf1/Vps4a/Atp6v1h/Atp6v0e2/Myo1c/Atp5mk/Atp5mc2/Smarca1/Ruvbl1	19	other
BP	GO:1905037	autophagosome organization	9/926	121/29872	0.013159	0.0869786	0.06774	Epm2a/Mtm1/Ctsd/Tbc1d14/Atp13a2/Fez1/Snx30/Atg2a/Stx17	9	other
CC	GO:1905348	endonuclease complex	4/926	41/29872	0.0375284	0.160616	0.12509	Hsd17b10/Rpp21/Tsn/Prorp	4	other
CC	GO:1905368	peptidase complex	9/926	121/29872	0.013159	0.0869786	0.06774	Psmd4/Ide/Usp14/Psmd13/Zfand2a/Casp9/Sem1/Psmd6/Usp22	9	other
CC	GO:1905369	endopeptidase complex	8/926	85/29872	0.00486388	0.0474162	0.0369284	Psmd4/Ide/Usp14/Psmd13/Zfand2a/Casp9/Sem1/Psmd6	8	other
BP	GO:1905515	non-motile cilium assembly	8/926	77/29872	0.0026377	0.0323453	0.0251909	Pqbp1/Kcnj10/Dync2h1/Pcm1/Pcdh15/Spag6l/Kif3a/Cep135	8	other
BP	GO:1905897	regulation of response to endoplasmic reticulum stress	10/926	80/29872	0.000180598	0.00536658	0.00417956	Ppp1r15a/Usp14/Erp29/Serinc3/Selenos/App/Wfs1/Ubxn1/Ddrgk1/Bfar	10	other
CC	GO:1990204	oxidoreductase complex	10/926	125/29872	0.00562091	0.051752	0.0403051	Gpd1l/Dlat/Ndufa13/Ldha/Ndufb11/Uqcrc2/ND2/Ldhb/Ndufs7/P4hb	10	other
CC	GO:1990351	transporter complex	37/926	454/29872	1.12587e-07	2.52114e-05	1.96349e-05	Gabra3/Calm2/Atp1b2/Akap9/Ndufa13/Pkd2/Kcnk4/Kcna6/Ndufb11/Gria1/Chrna4/Pde4b/Uqcrc2/Atp1a1/Kcnj10/Clcc1/ND2/Scn2b/Kcnc1/Ndufs7/Scn1b/Snap25/Mcub/Kcnv1/Ttyh1/Timm13/Grid2/Kcnj11/Atp6v1h/Eps8/Kcnj6/Atp5mc2/Gabrg1/Catspere2/Olfm3/Cpt1c/Slc5a3	37	other
BP	GO:1990542	mitochondrial transmembrane transport	8/926	94/29872	0.00883892	0.0682512	0.053155	Mpc1/Ucp2/Tomm7/Vdac1/Mcur1/Mcub/Slc25a22/Timm17a	8	other
BP	GO:1990573	potassium ion import across plasma membrane	5/926	47/29872	0.0148197	0.0921822	0.0717927	Atp1b2/Atp1a1/Kcnj10/Kcnj11/Kcnj6	5	other
MF	GO:1990841	promoter-specific chromatin binding	7/926	79/29872	0.011294	0.0794488	0.0618757	Hdac2/Hdac1/Atf2/Gtf2f1/Ezh2/Taf1/Irf3	7	other
BP	GO:2000045	regulation of G1/S transition of mitotic cell cycle	10/926	169/29872	0.0383397	0.162161	0.126293	Adamts1/Lsm11/Pkd2/Anp32b/Arid1a/Crebbp/Ezh2/Fam107a/Larp7/Ddx3x	10	other
BP	GO:2000146	negative regulation of cell motility	24/926	332/29872	0.000123305	0.00429513	0.0033451	Itgb1bp1/Atp1b2/Adipor2/Ptprk/Ndrg4/Rnf20/Abhd2/Nedd9/Cx3cr1/Hdac2/Hdac1/Sema3a/Nog/Zmynd8/Dpysl3/Gna12/Afdn/Lrp1/Stat3/Rap2c/Zeb2/Tafa5/Sin3a/Trib1	24	other
BP	GO:2000779	regulation of double-strand break repair	11/926	130/29872	0.00244817	0.030872	0.0240435	Kmt5c/Epc2/Slf1/Ep400/Mad2l2/Cyren/Dek/Arid1a/Atr/Ube2v2/Ruvbl1	11	other
BP	GO:2000781	positive regulation of double-strand break repair	8/926	85/29872	0.00486388	0.0474162	0.0369284	Kmt5c/Epc2/Slf1/Ep400/Mad2l2/Arid1a/Ube2v2/Ruvbl1	8	other
BP	GO:2000785	regulation of autophagosome assembly	5/926	45/29872	0.012413	0.0835979	0.0651071	Mtm1/Tbc1d14/Fez1/Snx30/Atg2a	5	other
BP	GO:2001032	regulation of double-strand break repair via nonhomologous end joining	4/926	27/29872	0.00912291	0.0692501	0.0539329	Kmt5c/Mad2l2/Cyren/Dek	4	other
BP	GO:2001252	positive regulation of chromosome organization	10/926	109/29872	0.00209641	0.0276688	0.0215489	Cct8/Atrx/Slf1/Mphosph8/Smc2/Tpr/Cct3/Atr/Map2k7/Ruvbl1	10	other
BP	GO:0000209	protein polyubiquitination	15/926	272/29872	0.023295	0.122533	0.0954306	Rnf20/Ttc3/Map3k1/Znrf2/Ube2v2/Amfr/Marchf8/Rusc1/Marchf5/Ube2e3/Ddx3x/Pex10/Bfar/Topors/Ankib1	15	protein
BP	GO:0001933	negative regulation of protein phosphorylation	18/926	326/29872	0.0137441	0.0892087	0.0694769	Ppp1r15a/Gpd1l/Itgb1bp1/Epm2a/Camk2n2/Dusp16/Prkar2b/Stk38/Pard3/Spry4/Rgs14/Pebp1/Prkar1b/Mvp/Gskip/Paqr3/Crkl/Trib1	18	protein
MF	GO:0001965	G-protein alpha-subunit binding	5/926	42/29872	0.00932225	0.0701687	0.0546483	Gria1/Ccdc88c/Rgs14/Gnas/Kcnj6	5	protein
BP	GO:0002084	protein depalmitoylation	2/926	10/29872	0.0366205	0.159457	0.124187	Abhd17b/Lypla1	2	protein
MF	GO:0003925	G protein activity	5/926	55/29872	0.0275061	0.138636	0.107972	Rab11a/Rala/Ran/Gnas/Rap2c	5	protein
MF	GO:0004674	protein serine/threonine kinase activity	26/926	441/29872	0.00146891	0.0214687	0.0167201	Sgk1/Dyrk1a/Camk1/Cdk16/Map3k19/Stk38/Hunk/Cdk11b/Tgfbr2/Map3k1/Cdk20/Rps6ka2/Atr/Kalrn/Cdc7/Tbk1/Taf1/Map3k13/Map2k7/Mapk9/Dyrk1b/Plk2/Dapk3/Dmpk/Map2k6/Lmtk3	26	protein
MF	GO:0004712	protein serine/threonine/tyrosine kinase activity	8/926	39/29872	2.16763e-05	0.00125127	0.000974507	Sgk1/Dyrk1a/Map3k1/Rps6ka2/Map2k7/Mapk9/Dyrk1b/Map2k6	8	protein
MF	GO:0004842	ubiquitin-protein transferase activity	22/926	433/29872	0.016978	0.101035	0.0786877	Ltn1/Neurl1a/Med10/Rnf20/Dtx2/Ttc3/Pdzrn3/Map3k1/Znrf2/Amfr/Hecw2/Fbxo11/Marchf8/Taf1/Marchf5/Hltf/Ube2e3/Pex10/Bfar/Topors/Ankib1/Lnx2	22	protein
MF	GO:0004860	protein kinase inhibitor activity	6/926	70/29872	0.0213506	0.116712	0.0908966	Camk2n2/Prkar2b/Spry4/Prkar1b/Gskip/Trib1	6	protein
BP	GO:0006457	protein folding	12/926	172/29872	0.00757344	0.0620253	0.0483061	Cct8/H2-DMa/Hsp90ab1/Hsp90b1/P4hb/Hspa8/Cct3/Ppig/Dnajc7/Fkbp5/Sdf2/Selenof	12	protein
BP	GO:0006458	'de novo' protein folding	5/926	39/29872	0.00680706	0.0580337	0.0451974	H2-DMa/Hspa8/Dnajc7/Sdf2/Selenof	5	protein
BP	GO:0006469	negative regulation of protein kinase activity	12/926	185/29872	0.0130371	0.0866838	0.0675105	Itgb1bp1/Camk2n2/Dusp16/Prkar2b/Stk38/Spry4/Rgs14/Prkar1b/Mvp/Gskip/Paqr3/Trib1	12	protein
BP	GO:0006470	protein dephosphorylation	14/926	230/29872	0.0130013	0.0866292	0.067468	Ppp1r15a/Calm2/Epm2a/Mtm1/Ptprk/Dusp16/Ptpdc1/Hsp90b1/Gna12/Ppp6c/Fam220a/Ptpre/Ppm1g/Nceh1	14	protein
BP	GO:0006473	protein acetylation	8/926	60/29872	0.000508191	0.0101476	0.00790311	Naa16/Hdac2/Crebbp/Kat6a/Bmal1/Kif3a/Ddx3x/Naa25	8	protein
BP	GO:0006474	N-terminal protein amino acid acetylation	3/926	17/29872	0.0145915	0.0915806	0.0713241	Naa16/Crebbp/Naa25	3	protein
BP	GO:0006476	protein deacetylation	5/926	47/29872	0.0148197	0.0921822	0.0717927	Dyrk1a/Ndst1/Hdac2/Hdac1/Ncor2	5	protein
BP	GO:0006605	protein targeting	23/926	293/29872	4.91439e-05	0.00215477	0.00167816	Itgb1bp1/Get1/Ndufa13/Zfand2a/Tomm7/Pard3/Gipc1/Cdk5r1/Srp68/Hspa8/Gnptab/Zdhhc1/Pmpcb/Syngr1/Timm13/Vps4a/Tomm34/Myo1c/Zfand6/Vps37d/Timm17a/Scarb2/Mon1b	23	protein
BP	GO:0006606	protein import into nucleus	13/926	182/29872	0.00458916	0.0459649	0.0357981	Epm2a/Phb2/Atf2/Tpr/Hsp90ab1/Cse1l/Kpna1/Ran/Phip/Stat3/Bmal1/Jak2/Akap5	13	protein
BP	GO:0006611	protein export from nucleus	8/926	69/29872	0.00130104	0.0195625	0.0152355	Camk1/Dusp16/Anp32b/Rangap1/Tpr/Cse1l/Ran/Desi1	8	protein
BP	GO:0006612	protein targeting to membrane	8/926	120/29872	0.0334493	0.156047	0.121531	Itgb1bp1/Get1/Pard3/Cdk5r1/Srp68/Zdhhc1/Myo1c/Vps37d	8	protein
BP	GO:0006622	protein targeting to lysosome	4/926	29/29872	0.0117594	0.0816514	0.0635912	Hspa8/Gnptab/Vps4a/Scarb2	4	protein
BP	GO:0006623	protein targeting to vacuole	6/926	47/29872	0.00317138	0.0362857	0.0282597	Hspa8/Gnptab/Vps4a/Vps37d/Scarb2/Mon1b	6	protein
BP	GO:0006626	protein targeting to mitochondrion	6/926	81/29872	0.0398991	0.167001	0.130062	Ndufa13/Tomm7/Pmpcb/Timm13/Tomm34/Timm17a	6	protein
BP	GO:0007039	protein catabolic process in the vacuole	6/926	22/29872	4.25504e-05	0.00194738	0.00151664	Atp13a2/Tmem106b/Psap/Lrp1/Usp8/Mgat3	6	protein
MF	GO:0008140	cAMP response element binding protein binding	3/926	10/29872	0.00302628	0.0349444	0.0272152	Crebbp/Atf2/Crtc2	3	protein
MF	GO:0008276	protein methyltransferase activity	9/926	93/29872	0.00239387	0.0306485	0.0238694	Setbp1/Prmt5/N6amt1/Kmt2c/Kmt5c/Prmt8/Ezh2/Fbxo11/Setd7	9	protein
MF	GO:0008474	palmitoyl-(protein) hydrolase activity	3/926	11/29872	0.00406577	0.0422059	0.0328705	Abhd17b/Lypla1/Cpt1c	3	protein
MF	GO:0008603	cAMP-dependent protein kinase regulator activity	2/926	10/29872	0.0366205	0.159457	0.124187	Prkar2b/Prkar1b	2	protein
BP	GO:0009100	glycoprotein metabolic process	20/926	353/29872	0.00748443	0.0617465	0.048089	Arsb/B3galt5/Nus1/Golph3/Dse/Ndst1/Itm2b/St8sia5/Ptx3/Alg2/Ids/Gnptab/Fam20b/B3galt6/Golga2/Sulf2/Pmm2/Dolpp1/Manba/Mgat3	20	protein
BP	GO:0009306	protein secretion	31/926	438/29872	2.04967e-05	0.0012124	0.000944234	Golph3/Kif5b/Cdk16/Ucp2/Glud1/Rbm4/Rap1gds1/Atp13a2/Smad2/Tango2/Ndufaf2/Psap/Ildr2/Erp29/Snap25/Gnptab/Slc25a22/Slc9b2/Lrp1/Gnas/Kcnj11/Myrip/Bmal1/Kcnj6/Abat/Apbb3/Uqcc2/Ap1s1/Jak2/Akap5/Pafah1b1	31	protein
CC	GO:0016010	dystrophin-associated glycoprotein complex	3/926	20/29872	0.0228399	0.120849	0.0941189	Sntb1/Sgcd/Sntb2	3	protein
MF	GO:0016274	protein-arginine N-methyltransferase activity	3/926	12/29872	0.00529698	0.0494964	0.0385484	Prmt5/Prmt8/Fbxo11	3	protein
MF	GO:0016279	protein-lysine N-methyltransferase activity	6/926	59/29872	0.00974195	0.0722864	0.0562976	Setbp1/N6amt1/Kmt2c/Kmt5c/Ezh2/Setd7	6	protein
MF	GO:0019787	ubiquitin-like protein transferase activity	23/926	460/29872	0.0176459	0.10273	0.0800073	Ltn1/Neurl1a/Med10/Rnf20/Dtx2/Ttc3/Pdzrn3/Map3k1/Znrf2/Amfr/Hecw2/Fbxo11/Marchf8/Taf1/Marchf5/Hltf/Ube2e3/Zmiz2/Pex10/Bfar/Topors/Ankib1/Lnx2	23	protein
MF	GO:0019887	protein kinase regulator activity	13/926	235/29872	0.0323765	0.153208	0.119321	Calm2/Camk2n2/Prkar2b/Mob1a/Rplp1/Spry4/Cdk5r1/Hsp90ab1/Prkar1b/Gskip/Map3k13/Ddx3x/Trib1	13	protein
MF	GO:0019903	protein phosphatase binding	16/926	191/29872	0.000322147	0.00759347	0.00591389	Ppp1r15a/Nptxr/Pard3/Ppp1r9a/Gtf2f1/Hsp90b1/Gna12/Stat3/Tbk1/Mvp/Stx17/Snx3/Kif3a/Map2k7/Akap5/Hsf4	16	protein
BP	GO:0022613	ribonucleoprotein complex biogenesis	32/926	442/29872	9.6291e-06	0.000730515	0.000568934	Gtf2h5/Rps17/Eif5b/Ncl/Eif3a/Luc7l3/Prmt5/Eif3d/Nom1/Nvl/Prpf6/Rpl13a/Tfb1m/Rpl23a/Rps7/Eif5/Rpsa/Celf4/Kri1/Rrp9/Utp20/Nol8/Atr/Ran/Rps11/Rpl24/Ythdc1/Ddx3x/Tent4b/Ltv1/Ruvbl1/Wdr75	32	protein
CC	GO:0030532	small nuclear ribonucleoprotein complex	8/926	72/29872	0.00171722	0.0238207	0.0185519	Lsm11/Luc7l3/Prpf6/Snrnp27/Sf3b2/Prpf4/Larp7/Txnl4b	8	protein
BP	GO:0030968	endoplasmic reticulum unfolded protein response	6/926	71/29872	0.0227308	0.120849	0.0941189	Ppp1r15a/Selenos/Amfr/Wfs1/Ddrgk1/Bfar	6	protein
MF	GO:0031072	heat shock protein binding	11/926	152/29872	0.00794142	0.0641359	0.0499499	Eno1/Hdac2/Cdk5r1/Tpr/Hsp90ab1/Hspa8/Dnajc7/Fkbp5/Kcnj11/Tomm34/Bmal1	11	protein
CC	GO:0031248	protein acetyltransferase complex	9/926	99/29872	0.00365862	0.0398256	0.0310167	Naa16/Epc2/Ep400/Crebbp/Atf2/Kat6a/Ruvbl1/Naa25/Usp22	9	protein
BP	GO:0031333	negative regulation of protein-containing complex assembly	10/926	169/29872	0.0383397	0.162161	0.126293	Sgk1/Dyrk1a/Stmn2/Rpl13a/Thra/Stmn1/Hspa8/Mtpn/Eps8/Ddx3x	10	protein
BP	GO:0031396	regulation of protein ubiquitination	15/926	211/29872	0.00254727	0.0315897	0.0246025	Bex3/Epm2a/Bex1/Mad2l2/Rps7/Ube2v2/Fam107a/Bcl10/Bex2/Ddx3x/Mapk9/Wfs1/Ubxn1/Topors/Trib1	15	protein
BP	GO:0031397	negative regulation of protein ubiquitination	6/926	81/29872	0.0398991	0.167001	0.130062	Bex3/Bex1/Mad2l2/Rps7/Bex2/Ubxn1	6	protein
BP	GO:0031398	positive regulation of protein ubiquitination	8/926	116/29872	0.0281061	0.14098	0.109797	Ube2v2/Fam107a/Bcl10/Ddx3x/Mapk9/Wfs1/Topors/Trib1	8	protein
BP	GO:0031400	negative regulation of protein modification process	25/926	453/29872	0.00424389	0.0434514	0.0338405	Ppp1r15a/Gpd1l/Bex3/Itgb1bp1/Epm2a/Bex1/Camk2n2/Hdac2/Dusp16/Prkar2b/Stk38/Mad2l2/Rps7/Pard3/Spry4/Rgs14/Pebp1/Prkar1b/Mvp/Gskip/Paqr3/Bex2/Ubxn1/Crkl/Trib1	25	protein
CC	GO:0031414	N-terminal protein acetyltransferase complex	2/926	11/29872	0.0438549	0.174142	0.135624	Naa16/Naa25	2	protein
MF	GO:0031435	mitogen-activated protein kinase kinase kinase binding	4/926	26/29872	0.00796331	0.0641359	0.0499499	Stk38/Tgfbr2/Map2k7/Mapk9	4	protein
BP	GO:0031503	protein-containing complex localization	24/926	245/29872	7.7569e-07	9.51143e-05	7.40762e-05	Akap9/Synj1/Kif5b/Dbn1/Sgcd/Rab11a/Nptxr/Iqsec1/Nptx2/Gripap1/Dync2h1/Nme7/Pcm1/Arhgap44/Rala/Erbb4/Snap25/Ran/Dync2i1/Kalrn/Tub/Ap2a2/Ltv1/Akap5	24	protein
BP	GO:0031647	regulation of protein stability	23/926	318/29872	0.00016785	0.00520999	0.00405761	Cct8/Atp1b2/Get1/Naa16/Phb2/Rps7/Ccdc88c/Usp33/Tomm7/Cmtm6/Crebbp/Gipc1/Ncor2/Hsp90ab1/Hspa8/Cct3/Fam107a/Apbb2/Hypk/Usp8/Wfs1/Ddrgk1/Gapdh	23	protein
MF	GO:0031681	G-protein beta-subunit binding	3/926	25/29872	0.0411334	0.169564	0.132059	Gria1/Gng2/Gnas	3	protein
MF	GO:0031683	G-protein beta/gamma-subunit complex binding	3/926	24/29872	0.037026	0.159457	0.124187	Cetn4/Gna12/Gnas	3	protein
BP	GO:0032091	negative regulation of protein binding	7/926	85/29872	0.0164267	0.0989417	0.0770571	Itgb1bp1/Camk1/Usp33/Nog/Gtf2f1/Golga2/Psme3ip1	7	protein
BP	GO:0032092	positive regulation of protein binding	8/926	82/29872	0.00390481	0.0411722	0.0320654	Ide/Nvl/Usp33/App/Fam220a/Mapre3/Ran/Lrp1	8	protein
BP	GO:0032271	regulation of protein polymerization	18/926	208/29872	9.27861e-05	0.00353125	0.00275018	Akap9/Sgk1/Dyrk1a/Dbn1/Stmn2/Slc39a12/Prex1/Ppp1r9a/Coro1a/Nme7/Map3k1/Hax1/Stmn1/Mtpn/Mapre3/Eps8/Myo1c/Arpc3	18	protein
BP	GO:0032272	negative regulation of protein polymerization	6/926	84/29872	0.0463061	0.180672	0.140709	Sgk1/Dyrk1a/Stmn2/Stmn1/Mtpn/Eps8	6	protein
BP	GO:0032434	regulation of proteasomal ubiquitin-dependent protein catabolic process	11/926	124/29872	0.00168255	0.0234957	0.0182988	Mtm1/Zfand2a/Gipc1/Gna12/Ube2v2/Desi1/Mapk9/Plk2/Ubxn1/Ddrgk1/Trib1	11	protein
BP	GO:0032435	negative regulation of proteasomal ubiquitin-dependent protein catabolic process	4/926	39/29872	0.0319784	0.152591	0.11884	Mtm1/Gipc1/Ubxn1/Ddrgk1	4	protein
BP	GO:0032436	positive regulation of proteasomal ubiquitin-dependent protein catabolic process	6/926	75/29872	0.0288476	0.143779	0.111977	Zfand2a/Ube2v2/Mapk9/Plk2/Ddrgk1/Trib1	6	protein
BP	GO:0032507	maintenance of protein location in cell	6/926	72/29872	0.0241696	0.12483	0.0972193	Golph3/Dbn1/Rangap1/Arl2bp/Insig1/Topors	6	protein
BP	GO:0032516	positive regulation of phosphoprotein phosphatase activity	3/926	17/29872	0.0145915	0.0915806	0.0713241	Ppp1r15a/Calm2/Gna12	3	protein
BP	GO:0032984	protein-containing complex disassembly	24/926	254/29872	1.47901e-06	0.000159886	0.000124521	Synj1/Sgk1/Napb/Kif5b/Stmn2/Supt16/Eif5a2/Chmp2a/Ccsap/Scaf8/Arhgef1/Arid1a/Ssrp1/Dhx8/Stmn1/Hspa8/Mtpn/Napa/Jmjd4/Vps4a/Eps8/Stx17/Shfl/Akap5	24	protein
BP	GO:0032986	protein-DNA complex disassembly	3/926	20/29872	0.0228399	0.120849	0.0941189	Supt16/Arid1a/Ssrp1	3	protein
BP	GO:0033157	regulation of intracellular protein transport	17/926	177/29872	3.94187e-05	0.00191593	0.00149215	Epm2a/Kif5b/Camk1/Atp13a2/Anp32b/Rangap1/Gripap1/Pcm1/Tpr/Hsp90ab1/Arhgap44/Insig1/Ran/Snx3/Kif3a/Jak2/Akap5	17	protein
MF	GO:0034237	protein kinase A regulatory subunit binding	4/926	25/29872	0.00690481	0.0580337	0.0451974	Akap9/Akap8/Gskip/Akap5	4	protein
BP	GO:0034502	protein localization to chromosome	8/926	120/29872	0.0334493	0.156047	0.121531	Cct8/Atrx/Slf1/Zmynd8/Ezh2/Cct3/Atr/Ctcf	8	protein
BP	GO:0034504	protein localization to nucleus	25/926	337/29872	5.94773e-05	0.00250284	0.00194924	Epm2a/Phb2/Nvl/Rap1gds1/Atp13a2/Rangap1/Crebbp/Arl2bp/Paf1/Atf2/Tpr/Hsp90ab1/Cse1l/Nol8/App/Kpna1/Ran/Phip/Larp7/Stat3/Bmal1/Jak2/Sin3a/Akap5/Topors	25	protein
BP	GO:0034620	cellular response to unfolded protein	6/926	84/29872	0.0463061	0.180672	0.140709	Ppp1r15a/Selenos/Amfr/Wfs1/Ddrgk1/Bfar	6	protein
BP	GO:0035592	establishment of protein localization to extracellular region	31/926	439/29872	2.14167e-05	0.00125127	0.000974507	Golph3/Kif5b/Cdk16/Ucp2/Glud1/Rbm4/Rap1gds1/Atp13a2/Smad2/Tango2/Ndufaf2/Psap/Ildr2/Erp29/Snap25/Gnptab/Slc25a22/Slc9b2/Lrp1/Gnas/Kcnj11/Myrip/Bmal1/Kcnj6/Abat/Apbb3/Uqcc2/Ap1s1/Jak2/Akap5/Pafah1b1	31	protein
BP	GO:0035601	protein deacylation	7/926	59/29872	0.00225702	0.0290586	0.0226312	Abhd17b/Dyrk1a/Ndst1/Hdac2/Hdac1/Ncor2/Lypla1	7	protein
BP	GO:0036010	protein localization to endosome	4/926	28/29872	0.0103872	0.0745165	0.0580345	Abhd17b/Zdhhc1/Mgat3/Nrp1	4	protein
MF	GO:0036435	K48-linked polyubiquitin modification-dependent protein binding	2/926	10/29872	0.0366205	0.159457	0.124187	Mindy2/Ubxn1	2	protein
CC	GO:0036464	cytoplasmic ribonucleoprotein granule	13/926	249/29872	0.0477003	0.18439	0.143605	Pqbp1/Ncl/Cnot9/Rbm4/Pnrc2/Mcrip1/Tuba1a/Dync1i1/Ythdf1/Bmal1/Ddx3x/Shfl/Habp4	13	protein
BP	GO:0042159	lipoprotein catabolic process	3/926	17/29872	0.0145915	0.0915806	0.0713241	Abhd17b/Ctsd/Lypla1	3	protein
BP	GO:0042176	regulation of protein catabolic process	28/926	363/29872	1.08063e-05	0.00080661	0.000628198	Epm2a/Mtm1/Ndufa13/Tiparp/Usp14/Zfand2a/Mad2l2/Atp13a2/Nrdc/Gipc1/Hsp90ab1/Gna12/App/Ube2v2/Lrp1/Fbxo11/Desi1/Snx3/Bmal1/Usp8/Psme3ip1/Mapk9/Plk2/Wfs1/Ubxn1/Ddrgk1/Trib1/Mgat3	28	protein
BP	GO:0042177	negative regulation of protein catabolic process	11/926	117/29872	0.00104862	0.0170775	0.0133002	Mtm1/Usp14/Mad2l2/Gipc1/Hsp90ab1/Snx3/Usp8/Psme3ip1/Ubxn1/Ddrgk1/Mgat3	11	protein
BP	GO:0042306	regulation of protein import into nucleus	6/926	80/29872	0.0378957	0.16098	0.125373	Epm2a/Tpr/Hsp90ab1/Ran/Jak2/Akap5	6	protein
BP	GO:0042307	positive regulation of protein import into nucleus	5/926	54/29872	0.0256376	0.131116	0.102115	Tpr/Hsp90ab1/Ran/Jak2/Akap5	5	protein
MF	GO:0043008	ATP-dependent protein binding	2/926	11/29872	0.0438549	0.174142	0.135624	Hsp90ab1/Plk2	2	protein
MF	GO:0043021	ribonucleoprotein complex binding	19/926	197/29872	1.33406e-05	0.000899416	0.000700477	Ltn1/Pqbp1/Naa16/Prmt5/Eif5a2/Nemf/Serbp1/Nvl/Prpf6/Abcf1/Rplp1/Letm2/Rpsa/Srp68/Ezh2/Ythdf1/Rbm39/Ddx3x/Shfl	19	protein
BP	GO:0043161	proteasome-mediated ubiquitin-dependent protein catabolic process	22/926	394/29872	0.00614684	0.0546029	0.0425254	Ltn1/Psmd4/Epm2a/Mtm1/Usp14/Nemf/Zfand2a/Gipc1/Dcaf12/Gna12/Znrf2/Ube2v2/Desi1/Bmal1/Psmd6/Mapk9/Plk2/Ubxn1/Ddrgk1/Bfar/Topors/Trib1	22	protein
BP	GO:0043162	ubiquitin-dependent protein catabolic process via the multivesicular body sorting pathway	4/926	29/29872	0.0117594	0.0816514	0.0635912	Chmp2a/Stam/Vps4a/Vps37d	4	protein
BP	GO:0043254	regulation of protein-containing complex assembly	30/926	453/29872	9.29275e-05	0.00353125	0.00275018	Akap9/Sgk1/Dyrk1a/Napb/Dbn1/Stmn2/Slc39a12/Prex1/Slf1/Rpl13a/Ppp1r9a/Snap91/Thra/Coro1a/Nme7/Map3k1/Hax1/Stmn1/Hspa8/Zdhhc1/Mtpn/Atr/Mapre3/Napa/Eps8/Myo1c/Ddx3x/Arpc3/Mapk9/Stmp1	30	protein
BP	GO:0043393	regulation of protein binding	15/926	196/29872	0.00123793	0.0190449	0.0148324	Itgb1bp1/Camk1/Ide/Nvl/Usp33/Nog/Gtf2f1/Atr/App/Fam220a/Mapre3/Ran/Lrp1/Golga2/Psme3ip1	15	protein
BP	GO:0043543	protein acylation	10/926	102/29872	0.00127034	0.0193326	0.0150565	Naa16/Hdac2/Crebbp/Kat6a/Zdhhc1/Bmal1/Kif3a/Ddx3x/Zdhhc16/Naa25	10	protein
BP	GO:0043666	regulation of phosphoprotein phosphatase activity	4/926	43/29872	0.043596	0.174142	0.135624	Ppp1r15a/Calm2/Hsp90b1/Gna12	4	protein
MF	GO:0044183	protein folding chaperone	6/926	56/29872	0.00758747	0.0620253	0.0483061	Cct8/Hsp90ab1/Hsp90b1/Hspa8/Cct3/Hypk	6	protein
BP	GO:0044380	protein localization to cytoskeleton	5/926	63/29872	0.0455569	0.178415	0.138952	Abhd17b/Snx10/Rab11a/Pcm1/Mapre3	5	protein
BP	GO:0045039	protein insertion into mitochondrial inner membrane	2/926	10/29872	0.0366205	0.159457	0.124187	Ndufa13/Timm13	2	protein
BP	GO:0045732	positive regulation of protein catabolic process	13/926	199/29872	0.00947852	0.0708347	0.055167	Ndufa13/Tiparp/Zfand2a/Nrdc/App/Ube2v2/Lrp1/Fbxo11/Mapk9/Plk2/Wfs1/Ddrgk1/Trib1	13	protein
BP	GO:0045860	positive regulation of protein kinase activity	20/926	308/29872	0.00163481	0.02288	0.0178193	Tpd52l1/Itgb1bp1/Neurl1a/Camk1/Phb2/Nedd9/Map3k1/Cdk5r1/Hsp90ab1/Erp29/Ezh2/Mmd2/App/Mapre3/Map3k13/Zeb2/Ddx3x/Map2k7/Jak2/Map2k6	20	protein
BP	GO:0046825	regulation of protein export from nucleus	4/926	38/29872	0.0293967	0.143956	0.112115	Camk1/Anp32b/Rangap1/Tpr	4	protein
BP	GO:0046827	positive regulation of protein export from nucleus	3/926	20/29872	0.0228399	0.120849	0.0941189	Camk1/Anp32b/Tpr	3	protein
MF	GO:0046982	protein heterodimerization activity	19/926	313/29872	0.00440852	0.0442972	0.0344992	Atp1b2/Prmt5/Phb2/Atp1a1/Atf2/Smc1a/Alg2/Supt5/P4hb/Itga3/Tuba1a/App/Ran/Bcl10/Taf1/Smc3/Bmal1/Tubb2b/Nr4a2	19	protein
MF	GO:0048156	tau protein binding	4/926	22/29872	0.00429712	0.0435265	0.033899	Sgk1/Dyrk1a/Smad2/Hsp90ab1	4	protein
MF	GO:0048306	calcium-dependent protein binding	7/926	92/29872	0.0242772	0.125282	0.0975716	Calm2/Stmn2/Syn2/Alg2/Snap25/Plscr3/Wfs1	7	protein
BP	GO:0050708	regulation of protein secretion	21/926	333/29872	0.00181318	0.0245257	0.019101	Golph3/Kif5b/Cdk16/Ucp2/Glud1/Rap1gds1/Atp13a2/Ndufaf2/Erp29/Slc25a22/Slc9b2/Lrp1/Gnas/Kcnj11/Myrip/Bmal1/Kcnj6/Abat/Apbb3/Uqcc2/Jak2	21	protein
BP	GO:0050821	protein stabilization	14/926	204/29872	0.00475993	0.0473401	0.0368691	Cct8/Atp1b2/Get1/Naa16/Phb2/Rps7/Usp33/Ncor2/Hsp90ab1/Cct3/Apbb2/Hypk/Wfs1/Gapdh	14	protein
MF	GO:0051018	protein kinase A binding	9/926	57/29872	6.01752e-05	0.00251532	0.00195897	Pakap/Akap9/Akap8/Gria1/Prkar2b/Prkar1b/Gskip/Myrip/Akap5	9	protein
MF	GO:0051019	mitogen-activated protein kinase binding	4/926	34/29872	0.0203393	0.112558	0.0876613	Dusp16/Map3k1/Tpr/Pebp1	4	protein
BP	GO:0051084	'de novo' post-translational protein folding	5/926	38/29872	0.00608668	0.0542866	0.0422791	H2-DMa/Hspa8/Dnajc7/Sdf2/Selenof	5	protein
BP	GO:0051085	chaperone cofactor-dependent protein refolding	4/926	33/29872	0.0183859	0.106193	0.0827047	H2-DMa/Hspa8/Dnajc7/Sdf2	4	protein
MF	GO:0051219	phosphoprotein binding	8/926	112/29872	0.0233841	0.122551	0.095444	Pkd2/Scaf8/Rtf1/Leo1/Dpysl3/Tbk1/Crkl/Pafah1b1	8	protein
BP	GO:0051222	positive regulation of protein transport	19/926	309/29872	0.0038419	0.0408976	0.0318516	Golph3/Kif5b/Camk1/Glud1/Atp13a2/Anp32b/Pcm1/Tpr/Hsp90ab1/App/Ran/Lrp1/Gnas/Myrip/Abat/Kif3a/Apbb3/Jak2/Akap5	19	protein
BP	GO:0051224	negative regulation of protein transport	9/926	140/29872	0.0306399	0.148809	0.115894	Ucp2/Rangap1/Ndufaf2/Erp29/Insig1/Kcnj11/Snx3/Kcnj6/Lypla1	9	protein
BP	GO:0051258	protein polymerization	24/926	287/29872	1.20877e-05	0.000842108	0.000655844	Akap9/Sgk1/Dyrk1a/Dbn1/Stmn2/Slc39a12/Prex1/Nin/Chmp2a/Ppp1r9a/Coro1a/Nme7/Map3k1/Hax1/Stmn1/Tuba1a/Mtpn/Mapre3/Golga2/Fam107a/Eps8/Pstpip2/Myo1c/Arpc3	24	protein
BP	GO:0051259	protein complex oligomerization	16/926	267/29872	0.00956544	0.0713992	0.0556066	Hsd17b10/Pkd2/Chmp2a/Kcna6/Prmt8/Gls/Kcnc1/Zdhhc1/App/Kcnv1/Golga2/Crtc2/Bcl10/Slc31a1/Me1/Kctd1	16	protein
BP	GO:0051260	protein homooligomerization	14/926	193/29872	0.00290562	0.0345029	0.0268713	Hsd17b10/Pkd2/Chmp2a/Kcna6/Prmt8/Gls/Kcnc1/App/Kcnv1/Golga2/Crtc2/Bcl10/Me1/Kctd1	14	protein
BP	GO:0051261	protein depolymerization	10/926	129/29872	0.00698532	0.0583973	0.0454805	Synj1/Sgk1/Stmn2/Ccsap/Arhgef1/Stmn1/Hspa8/Mtpn/Vps4a/Eps8	10	protein
BP	GO:0051262	protein tetramerization	8/926	89/29872	0.0064114	0.0563018	0.0438486	Hsd17b10/Pkd2/Gls/Kcnc1/App/Golga2/Crtc2/Me1	8	protein
BP	GO:0051289	protein homotetramerization	6/926	55/29872	0.0069526	0.0582014	0.045328	Hsd17b10/Pkd2/Gls/Golga2/Crtc2/Me1	6	protein
BP	GO:0051438	regulation of ubiquitin-protein transferase activity	5/926	41/29872	0.00842267	0.0659303	0.0513473	Epm2a/Mad2l2/Rps7/Topors/Trib1	5	protein
BP	GO:0051457	maintenance of protein location in nucleus	3/926	25/29872	0.0411334	0.169564	0.132059	Rangap1/Arl2bp/Topors	3	protein
BP	GO:0061077	chaperone-mediated protein folding	7/926	66/29872	0.00427781	0.0435265	0.033899	Cct8/H2-DMa/Hspa8/Cct3/Dnajc7/Fkbp5/Sdf2	7	protein
BP	GO:0061097	regulation of protein tyrosine kinase activity	5/926	62/29872	0.0429927	0.174142	0.135624	Neurl1a/Nedd9/App/Rap2c/Mvp	5	protein
BP	GO:0061136	regulation of proteasomal protein catabolic process	16/926	187/29872	0.00025377	0.00678565	0.00528476	Epm2a/Mtm1/Usp14/Zfand2a/Gipc1/Hsp90ab1/Gna12/Ube2v2/Desi1/Psme3ip1/Mapk9/Plk2/Wfs1/Ubxn1/Ddrgk1/Trib1	16	protein
BP	GO:0061462	protein localization to lysosome	6/926	55/29872	0.0069526	0.0582014	0.045328	Meak7/Atp13a2/Hspa8/Gnptab/Vps4a/Scarb2	6	protein
BP	GO:0061512	protein localization to cilium	7/926	75/29872	0.00859274	0.0667686	0.0520003	Snx10/Crocc/Ccdc66/Rab11a/Dync2h1/Cdk20/Tub	7	protein
BP	GO:0061951	establishment of protein localization to plasma membrane	10/926	70/29872	5.74769e-05	0.00245156	0.00190931	Golph3/Atp6ap1/Golga4/Rab11a/Gripap1/Arhgap44/Afdn/Lypla1/Scarb2/Akap5	10	protein
BP	GO:0065004	protein-DNA complex assembly	14/926	176/29872	0.00123	0.0190449	0.0148324	Nap1l5/Gtf2h5/Supt16/Med10/Atrx/Anp32b/Ssrp1/Thra/Kat6a/H3c6/Hp1bp3/Rsf1/Taf1/H1f2	14	protein
BP	GO:0070198	protein localization to chromosome, telomeric region	4/926	32/29872	0.0165534	0.0989417	0.0770571	Cct8/Atrx/Cct3/Atr	4	protein
BP	GO:0070203	regulation of establishment of protein localization to telomere	2/926	11/29872	0.0438549	0.174142	0.135624	Cct8/Cct3	2	protein
BP	GO:0070585	protein localization to mitochondrion	8/926	108/29872	0.0192492	0.110121	0.0857636	Ndufa13/Tomm7/Rala/Pmpcb/Timm13/Tomm34/Marchf5/Timm17a	8	protein
BP	GO:0070972	protein localization to endoplasmic reticulum	6/926	78/29872	0.0340845	0.157836	0.122925	Ppp1r15a/Get1/Zfand2a/Srp68/Insig1/Ddrgk1	6	protein
BP	GO:0071108	protein K48-linked deubiquitination	4/926	29/29872	0.0117594	0.0816514	0.0635912	Mindy2/Usp33/Usp8/Ubxn1	4	protein
BP	GO:0071692	protein localization to extracellular region	31/926	445/29872	2.77721e-05	0.00149956	0.00116788	Golph3/Kif5b/Cdk16/Ucp2/Glud1/Rbm4/Rap1gds1/Atp13a2/Smad2/Tango2/Ndufaf2/Psap/Ildr2/Erp29/Snap25/Gnptab/Slc25a22/Slc9b2/Lrp1/Gnas/Kcnj11/Myrip/Bmal1/Kcnj6/Abat/Apbb3/Uqcc2/Ap1s1/Jak2/Akap5/Pafah1b1	31	protein
BP	GO:0071900	regulation of protein serine/threonine kinase activity	20/926	294/29872	0.00093493	0.0157976	0.0123034	Tpd52l1/Camk1/Dusp16/Prkar2b/Stk38/Spry4/Bccip/Map3k1/Erp29/Ezh2/Rgs14/Mapre3/Prkar1b/Map3k13/Paqr3/Zeb2/Ddx3x/Map2k7/Trib1/Map2k6	20	protein
BP	GO:0071901	negative regulation of protein serine/threonine kinase activity	7/926	99/29872	0.0343814	0.158527	0.123463	Dusp16/Prkar2b/Stk38/Spry4/Rgs14/Prkar1b/Paqr3	7	protein
BP	GO:0071902	positive regulation of protein serine/threonine kinase activity	11/926	162/29872	0.0124495	0.0837537	0.0652285	Tpd52l1/Camk1/Map3k1/Erp29/Ezh2/Mapre3/Map3k13/Zeb2/Ddx3x/Map2k7/Map2k6	11	protein
BP	GO:0072594	establishment of protein localization to organelle	35/926	452/29872	8.19166e-07	9.51143e-05	7.40762e-05	Cct8/Epm2a/Get1/Ndufa13/Phb2/Rab11a/Zfand2a/Tomm7/Atf2/Tpr/Hsp90ab1/Srp68/Cse1l/Stam/Rala/Hspa8/Gnptab/Cct3/Pmpcb/Kpna1/Ran/Phip/Timm13/Stat3/Vps4a/Tomm34/Bmal1/Zfand6/Vps37d/Timm17a/Scarb2/Jak2/Pex10/Mon1b/Akap5	35	protein
BP	GO:0072595	maintenance of protein localization in organelle	4/926	44/29872	0.0468241	0.181339	0.141229	Rangap1/Arl2bp/Insig1/Topors	4	protein
BP	GO:0072655	establishment of protein localization to mitochondrion	7/926	99/29872	0.0343814	0.158527	0.123463	Ndufa13/Tomm7/Rala/Pmpcb/Timm13/Tomm34/Timm17a	7	protein
BP	GO:0072659	protein localization to plasma membrane	21/926	317/29872	0.000988424	0.0162236	0.0126352	Itgb1bp1/Golph3/Epm2a/Atp6ap1/Kif5b/Golga4/Tspan33/Pacs1/Rab40c/Rab11a/Gripap1/Vti1b/Arhgap44/Itga3/Afdn/Lrp1/Kcnj11/Vps4a/Lypla1/Scarb2/Akap5	21	protein
BP	GO:0072665	protein localization to vacuole	9/926	81/29872	0.000901441	0.0155276	0.0120931	Meak7/Atp13a2/Stam/Hspa8/Gnptab/Vps4a/Vps37d/Scarb2/Mon1b	9	protein
BP	GO:0072666	establishment of protein localization to vacuole	7/926	60/29872	0.002488	0.0311372	0.0242501	Stam/Hspa8/Gnptab/Vps4a/Vps37d/Scarb2/Mon1b	7	protein
BP	GO:0072698	protein localization to microtubule cytoskeleton	5/926	59/29872	0.0358322	0.159457	0.124187	Abhd17b/Snx10/Rab11a/Pcm1/Mapre3	5	protein
BP	GO:0090150	establishment of protein localization to membrane	22/926	268/29872	3.64441e-05	0.00179925	0.00140128	Itgb1bp1/Golph3/Get1/Atp6ap1/Ndufa13/Golga4/Emc10/Rab11a/Pard3/Gripap1/Cdk5r1/Arhgap44/Srp68/Snap25/Zdhhc1/Afdn/Timm13/Myo1c/Vps37d/Lypla1/Scarb2/Akap5	22	protein
BP	GO:0090316	positive regulation of intracellular protein transport	10/926	111/29872	0.00239863	0.0306485	0.0238694	Kif5b/Camk1/Anp32b/Pcm1/Tpr/Hsp90ab1/Ran/Kif3a/Jak2/Akap5	10	protein
CC	GO:0090665	glycoprotein complex	3/926	25/29872	0.0411334	0.169564	0.132059	Sntb1/Sgcd/Sntb2	3	protein
CC	GO:0098798	mitochondrial protein-containing complex	25/926	305/29872	1.13181e-05	0.000828877	0.00064554	Cox6c/Etfa/Dlat/Ndufa13/Hsd17b10/Atp5mj/Phb2/Ndufb11/Uqcrc2/Tomm7/Cox5a/ND2/Vdac1/Prorp/Ndufs7/Aurkaip1/Mcub/Lyrm4/Pmpcb/Timm13/Mrpl16/Atp5mk/Timm17a/Micos13/Atp5mc2	25	protein
CC	GO:0098800	inner mitochondrial membrane protein complex	14/926	155/29872	0.000349345	0.00793621	0.00618082	Cox6c/Ndufa13/Atp5mj/Phb2/Ndufb11/Uqcrc2/Cox5a/ND2/Ndufs7/Mcub/Atp5mk/Timm17a/Micos13/Atp5mc2	14	protein
BP	GO:0099638	endosome to plasma membrane protein transport	6/926	22/29872	4.25504e-05	0.00194738	0.00151664	Atp6ap1/Rab11a/Gripap1/Arhgap44/Scarb2/Akap5	6	protein
CC	GO:0101031	protein folding chaperone complex	6/926	37/29872	0.000892221	0.0154965	0.0120689	Cct8/Hsp90ab1/Hspa8/Cct3/Sdf2/Ruvbl1	6	protein
CC	GO:0120114	Sm-like protein family complex	8/926	85/29872	0.00486388	0.0474162	0.0369284	Lsm11/Luc7l3/Prpf6/Snrnp27/Sf3b2/Prpf4/Larp7/Txnl4b	8	protein
MF	GO:0140030	modification-dependent protein binding	13/926	240/29872	0.0373713	0.160602	0.125079	Psmd4/Ide/Atrx/Mphosph8/Mindy2/Glyr1/Zmynd8/Kdm4a/Phip/Taf1/Zfand6/Ubxn1/Atad2b	13	protein
MF	GO:0140033	acetylation-dependent protein binding	4/926	27/29872	0.00912291	0.0692501	0.0539329	Zmynd8/Phip/Taf1/Atad2b	4	protein
CC	GO:0140534	endoplasmic reticulum protein-containing complex	9/926	134/29872	0.0239631	0.124275	0.096787	Get1/Emc10/Hsp90b1/P4hb/Insig1/Selenos/Amfr/Hsd17b12/Ubxn1	9	protein
MF	GO:0140662	ATP-dependent protein folding chaperone	5/926	26/29872	0.00108306	0.0172794	0.0134574	Cct8/Hsp90ab1/Hsp90b1/Hspa8/Cct3	5	protein
BP	GO:0170039	proteinogenic amino acid metabolic process	9/926	135/29872	0.0249964	0.128465	0.10005	Gart/Ucp2/Glud1/Gls/Phgdh/Aasdhppt/Fpgs/Nat8l/Ddah1	9	protein
BP	GO:1900101	regulation of endoplasmic reticulum unfolded protein response	3/926	25/29872	0.0411334	0.169564	0.132059	Wfs1/Ddrgk1/Bfar	3	protein
BP	GO:1900102	negative regulation of endoplasmic reticulum unfolded protein response	3/926	13/29872	0.00672876	0.0580337	0.0451974	Wfs1/Ddrgk1/Bfar	3	protein
BP	GO:1900180	regulation of protein localization to nucleus	12/926	166/29872	0.0057568	0.0526937	0.0410385	Epm2a/Nvl/Atp13a2/Crebbp/Tpr/Hsp90ab1/App/Ran/Larp7/Jak2/Sin3a/Akap5	12	protein
BP	GO:1900182	positive regulation of protein localization to nucleus	7/926	104/29872	0.0430959	0.174142	0.135624	Crebbp/Tpr/Hsp90ab1/Ran/Larp7/Jak2/Akap5	7	protein
BP	GO:1901799	negative regulation of proteasomal protein catabolic process	7/926	55/29872	0.00149362	0.0216716	0.0168781	Mtm1/Usp14/Gipc1/Hsp90ab1/Psme3ip1/Ubxn1/Ddrgk1	7	protein
BP	GO:1901800	positive regulation of proteasomal protein catabolic process	7/926	105/29872	0.0449948	0.177992	0.138623	Zfand2a/Ube2v2/Mapk9/Plk2/Wfs1/Ddrgk1/Trib1	7	protein
BP	GO:1901873	regulation of post-translational protein modification	15/926	252/29872	0.0125474	0.0841411	0.0655302	Bex3/Epm2a/Bex1/Mad2l2/Rps7/Ube2v2/Fam107a/Bcl10/Bex2/Ddx3x/Mapk9/Wfs1/Ubxn1/Topors/Trib1	15	protein
BP	GO:1901983	regulation of protein acetylation	3/926	24/29872	0.037026	0.159457	0.124187	Hdac2/Bmal1/Ddx3x	3	protein
BP	GO:1902414	protein localization to cell junction	16/926	133/29872	3.87332e-06	0.000350468	0.000272949	Abhd17b/Kif5b/Rab11a/Nptxr/Nptx2/Gripap1/Arhgap44/Erbb4/Snap25/Afdn/Kalrn/Kif3a/Nrxn2/Mapk9/Lrrtm1/Asic2	16	protein
CC	GO:1902554	serine/threonine protein kinase complex	9/926	122/29872	0.0138294	0.0894845	0.0696917	Gtf2h5/Cdk16/Prkar2b/Pard3/Cdk11b/Bccip/Tgfbr2/Cdk5r1/Prkar1b	9	protein
BP	GO:1902570	protein localization to nucleolus	3/926	17/29872	0.0145915	0.0915806	0.0713241	Nvl/Nol8/Ran	3	protein
CC	GO:1902911	protein kinase complex	9/926	135/29872	0.0249964	0.128465	0.10005	Gtf2h5/Cdk16/Prkar2b/Pard3/Cdk11b/Bccip/Tgfbr2/Cdk5r1/Prkar1b	9	protein
BP	GO:1903050	regulation of proteolysis involved in protein catabolic process	18/926	224/29872	0.000234992	0.00649074	0.00505507	Epm2a/Mtm1/Usp14/Zfand2a/Rps7/Gipc1/Hsp90ab1/Gna12/Ube2v2/Desi1/Psme3ip1/Mapk9/Plk2/Wfs1/Agbl4/Ubxn1/Ddrgk1/Trib1	18	protein
BP	GO:1903051	negative regulation of proteolysis involved in protein catabolic process	8/926	74/29872	0.00204859	0.0270984	0.0211046	Mtm1/Usp14/Rps7/Gipc1/Hsp90ab1/Psme3ip1/Ubxn1/Ddrgk1	8	protein
BP	GO:1903052	positive regulation of proteolysis involved in protein catabolic process	8/926	124/29872	0.0394438	0.165475	0.128874	Zfand2a/Ube2v2/Mapk9/Plk2/Wfs1/Agbl4/Ddrgk1/Trib1	8	protein
BP	GO:1903076	regulation of protein localization to plasma membrane	12/926	120/29872	0.000360483	0.00796244	0.00620125	Epm2a/Kif5b/Rab11a/Gripap1/Vti1b/Arhgap44/Itga3/Lrp1/Kcnj11/Vps4a/Lypla1/Akap5	12	protein
BP	GO:1903078	positive regulation of protein localization to plasma membrane	6/926	63/29872	0.0132479	0.0869786	0.06774	Kif5b/Rab11a/Itga3/Lrp1/Kcnj11/Akap5	6	protein
BP	GO:1903320	regulation of protein modification by small protein conjugation or removal	15/926	247/29872	0.0105934	0.0753068	0.0586499	Bex3/Epm2a/Bex1/Mad2l2/Rps7/Ube2v2/Fam107a/Bcl10/Bex2/Ddx3x/Mapk9/Wfs1/Ubxn1/Topors/Trib1	15	protein
BP	GO:1903564	regulation of protein localization to cilium	2/926	11/29872	0.0438549	0.174142	0.135624	Crocc/Ccdc66	2	protein
BP	GO:1903828	negative regulation of protein localization	15/926	246/29872	0.010233	0.0742142	0.057799	Abhd17b/Itgb1bp1/Ucp2/Rangap1/Gripap1/Ndufaf2/Erp29/Insig1/App/Kcnj11/Snx3/Kcnj6/Lypla1/Plk2/Sin3a	15	protein
BP	GO:1904350	regulation of protein catabolic process in the vacuole	4/926	10/29872	0.000165916	0.00517559	0.00403082	Atp13a2/Lrp1/Usp8/Mgat3	4	protein
BP	GO:1904375	regulation of protein localization to cell periphery	13/926	156/29872	0.00118921	0.0185021	0.0144097	Epm2a/Kif5b/Rab11a/Gripap1/Vti1b/Arhgap44/Itga3/Lrp1/Kcnj11/Kalrn/Vps4a/Lypla1/Akap5	13	protein
BP	GO:1904377	positive regulation of protein localization to cell periphery	6/926	75/29872	0.0288476	0.143779	0.111977	Kif5b/Rab11a/Itga3/Lrp1/Kcnj11/Akap5	6	protein
BP	GO:1904666	regulation of ubiquitin protein ligase activity	3/926	22/29872	0.0294801	0.143956	0.112115	Epm2a/Mad2l2/Rps7	3	protein
BP	GO:1904667	negative regulation of ubiquitin protein ligase activity	2/926	10/29872	0.0366205	0.159457	0.124187	Mad2l2/Rps7	2	protein
BP	GO:1904851	positive regulation of establishment of protein localization to telomere	2/926	10/29872	0.0366205	0.159457	0.124187	Cct8/Cct3	2	protein
BP	GO:1904950	negative regulation of establishment of protein localization	10/926	156/29872	0.0238885	0.123991	0.0965659	Itgb1bp1/Ucp2/Rangap1/Ndufaf2/Erp29/Insig1/Kcnj11/Snx3/Kcnj6/Lypla1	10	protein
BP	GO:1904951	positive regulation of establishment of protein localization	26/926	364/29872	7.98267e-05	0.00320842	0.00249876	Cct8/Itgb1bp1/Golph3/Kif5b/Camk1/Glud1/Atp13a2/Tomm7/Anp32b/Pcm1/Cdk5r1/Tpr/Hsp90ab1/Cct3/App/Ran/Lrp1/Gnas/Myo1c/Myrip/Abat/Kif3a/Apbb3/Jak2/Cep135/Akap5	26	protein
BP	GO:1905146	lysosomal protein catabolic process	6/926	20/29872	2.33091e-05	0.00129334	0.00100727	Atp13a2/Tmem106b/Psap/Lrp1/Usp8/Mgat3	6	protein
BP	GO:1905475	regulation of protein localization to membrane	21/926	215/29872	3.91272e-06	0.000350468	0.000272949	Itgb1bp1/Epm2a/Kif5b/Dbn1/Rab11a/Frrs1l/Gripap1/Vti1b/Zmynd8/Cdk5r1/Arhgap44/Itga3/Lrp1/Kcnj11/Kalrn/Vps4a/Myo1c/Lypla1/Slc5a3/Crkl/Akap5	21	protein
BP	GO:1905477	positive regulation of protein localization to membrane	11/926	118/29872	0.0011247	0.0177629	0.013834	Itgb1bp1/Kif5b/Rab11a/Cdk5r1/Itga3/Lrp1/Kcnj11/Myo1c/Slc5a3/Crkl/Akap5	11	protein
BP	GO:1905666	regulation of protein localization to endosome	3/926	15/29872	0.0102225	0.0742142	0.057799	Abhd17b/Zdhhc1/Mgat3	3	protein
BP	GO:1905668	positive regulation of protein localization to endosome	3/926	14/29872	0.00836856	0.0656707	0.0511452	Abhd17b/Zdhhc1/Mgat3	3	protein
BP	GO:1990778	protein localization to cell periphery	27/926	402/29872	0.000162689	0.00512593	0.00399214	Itgb1bp1/Golph3/Epm2a/Atp6ap1/Kif5b/Golga4/Tspan33/Pacs1/Rab40c/Rab11a/Nptxr/Nptx2/Gripap1/Vti1b/Arhgap44/Erbb4/Snap25/Itga3/Afdn/Lrp1/Kcnj11/Kalrn/Vps4a/Lypla1/Tub/Scarb2/Akap5	27	protein
BP	GO:2000058	regulation of ubiquitin-dependent protein catabolic process	14/926	162/29872	0.000546213	0.0107332	0.00835919	Mtm1/Usp14/Zfand2a/Rps7/Gipc1/Gna12/Ube2v2/Desi1/Mapk9/Plk2/Agbl4/Ubxn1/Ddrgk1/Trib1	14	protein
BP	GO:2000059	negative regulation of ubiquitin-dependent protein catabolic process	6/926	57/29872	0.00826307	0.0656707	0.0511452	Mtm1/Usp14/Rps7/Gipc1/Ubxn1/Ddrgk1	6	protein
BP	GO:2000060	positive regulation of ubiquitin-dependent protein catabolic process	7/926	96/29872	0.0297604	0.145099	0.113005	Zfand2a/Ube2v2/Mapk9/Plk2/Agbl4/Ddrgk1/Trib1	7	protein
BP	GO:0000375	RNA splicing, via transesterification reactions	31/926	310/29872	1.23013e-08	4.05944e-06	3.16154e-06	Rbm17/Son/Pqbp1/Dyrk1a/Ncl/Nsrp1/Scnm1/Ddx41/Luc7l3/Prmt5/Upf3b/Prpf6/Rbm4/Rbm25/Srrm1/Celf4/Cwc22/Dhx8/Srsf5/Sf3b2/Srrm2/Khdrbs1/Malat1/Hspa8/Zrsr2/Prpf4/U2af1l4/Larp7/Rbm39/Ythdc1/Txnl4b	31	RNA
BP	GO:0000377	RNA splicing, via transesterification reactions with bulged adenosine as nucleophile	31/926	310/29872	1.23013e-08	4.05944e-06	3.16154e-06	Rbm17/Son/Pqbp1/Dyrk1a/Ncl/Nsrp1/Scnm1/Ddx41/Luc7l3/Prmt5/Upf3b/Prpf6/Rbm4/Rbm25/Srrm1/Celf4/Cwc22/Dhx8/Srsf5/Sf3b2/Srrm2/Khdrbs1/Malat1/Hspa8/Zrsr2/Prpf4/U2af1l4/Larp7/Rbm39/Ythdc1/Txnl4b	31	RNA
BP	GO:0000380	alternative mRNA splicing, via spliceosome	11/926	76/29872	2.17939e-05	0.00125127	0.000974507	Rbm17/Pqbp1/Dyrk1a/Nsrp1/Scnm1/Rbm4/Rbm25/Celf4/Khdrbs1/Malat1/Ythdc1	11	RNA
BP	GO:0000381	regulation of alternative mRNA splicing, via spliceosome	8/926	55/29872	0.000277068	0.00714905	0.00556777	Dyrk1a/Nsrp1/Rbm4/Rbm25/Celf4/Khdrbs1/Malat1/Ythdc1	8	RNA
BP	GO:0000398	mRNA splicing, via spliceosome	31/926	310/29872	1.23013e-08	4.05944e-06	3.16154e-06	Rbm17/Son/Pqbp1/Dyrk1a/Ncl/Nsrp1/Scnm1/Ddx41/Luc7l3/Prmt5/Upf3b/Prpf6/Rbm4/Rbm25/Srrm1/Celf4/Cwc22/Dhx8/Srsf5/Sf3b2/Srrm2/Khdrbs1/Malat1/Hspa8/Zrsr2/Prpf4/U2af1l4/Larp7/Rbm39/Ythdc1/Txnl4b	31	RNA
CC	GO:0000428	DNA-directed RNA polymerase complex	7/926	97/29872	0.0312513	0.15096	0.117569	Gtf2h5/Rtf1/Paf1/Leo1/Gtf2f1/Taf1/Usp22	7	RNA
BP	GO:0000966	RNA 5'-end processing	3/926	19/29872	0.0198623	0.110995	0.0864446	Hsd17b10/Rpp21/Prorp	3	RNA
MF	GO:0000979	RNA polymerase II core promoter sequence-specific DNA binding	3/926	24/29872	0.037026	0.159457	0.124187	Hdac1/Ezh2/Taf1	3	RNA
MF	GO:0000993	RNA polymerase II complex binding	5/926	39/29872	0.00680706	0.0580337	0.0451974	Scaf8/Rtf1/Uvssa/Paf1/Leo1	5	RNA
MF	GO:0001091	RNA polymerase II general transcription initiation factor binding	4/926	26/29872	0.00796331	0.0641359	0.0499499	Crebbp/Gtf2f1/Taf1/Ruvbl1	4	RNA
MF	GO:0001099	basal RNA polymerase II transcription machinery binding	9/926	65/29872	0.000171457	0.00524119	0.00408191	Scaf8/Rtf1/Uvssa/Crebbp/Paf1/Leo1/Gtf2f1/Taf1/Ruvbl1	9	RNA
MF	GO:0001227	DNA-binding transcription repressor activity, RNA polymerase II-specific	18/926	294/29872	0.00502954	0.0484917	0.037766	Ets2/Zeb1/Eno1/Zfp1006/Myt1l/Ylpm1/E4f1/Zfp263/Scrt1/Zfp3/Lrrfip1/Arx/Prdm5/Zeb2/Hey1/Nfatc2/Hsf4/Ctcf	18	RNA
MF	GO:0003729	mRNA binding	31/926	402/29872	3.73593e-06	0.000349616	0.000272286	Ncl/Nsrp1/Eif3a/Ddx41/Luc7l3/Eif3d/Serbp1/Upf3b/Rnf20/Scaf8/Rbm4/Rpl13a/Rps7/Paip2/Rbm25/Tsn/Celf4/Fech/Csdc2/Srrm2/Tpr/Khdrbs1/Ncbp3/Supt5/Larp7/Ythdf1/Zfp638/Rpl24/Ythdc1/Ddx3x/Shfl	31	RNA
MF	GO:0004549	tRNA-specific ribonuclease activity	3/926	16/29872	0.0122956	0.0831022	0.064721	Rpp21/Elac1/Prorp	3	RNA
BP	GO:0006085	acetyl-CoA biosynthetic process	3/926	20/29872	0.0228399	0.120849	0.0941189	Dlat/Mpc1/Vdac1	3	RNA
BP	GO:0006086	acetyl-CoA biosynthetic process from pyruvate	3/926	13/29872	0.00672876	0.0580337	0.0451974	Dlat/Mpc1/Vdac1	3	RNA
BP	GO:0006164	purine nucleotide biosynthetic process	17/926	233/29872	0.00103043	0.016869	0.0131378	Impdh2/Eno1/Gart/Dlat/Ndufa13/Mpc1/Nampt/Ndufb11/Prps2/ND2/Vdac1/Nme7/Dcakd/Ndufs7/Guk1/Stat3/Atp5mc2	17	RNA
BP	GO:0006278	RNA-templated DNA biosynthetic process	6/926	64/29872	0.0142462	0.09152	0.071277	Cct8/Ten1/Cct3/Atr/Map2k7/Tent4b	6	RNA
BP	GO:0006356	regulation of transcription by RNA polymerase I	7/926	46/29872	0.000501196	0.0101045	0.00786951	Ppp1r15a/Ncl/Baz1b/Dek/Crebbp/Myo1c/Wdr75	7	RNA
BP	GO:0006359	regulation of transcription by RNA polymerase III	4/926	25/29872	0.00690481	0.0580337	0.0451974	Baz1b/Dek/Ice2/Myo1c	4	RNA
BP	GO:0006360	transcription by RNA polymerase I	8/926	68/29872	0.00118176	0.0185021	0.0144097	Gtf2h5/Ppp1r15a/Ncl/Baz1b/Dek/Crebbp/Myo1c/Wdr75	8	RNA
BP	GO:0006364	rRNA processing	12/926	216/29872	0.0376927	0.16098	0.125373	Gtf2h5/Rps17/Ncl/Nvl/Tfb1m/Rps7/Kri1/Rrp9/Utp20/Nol8/Tent4b/Wdr75	12	RNA
BP	GO:0006368	transcription elongation by RNA polymerase II	10/926	102/29872	0.00127034	0.0193326	0.0150565	Supt16/Med10/Rtf1/Glyr1/Paf1/Zmynd8/Leo1/Gtf2f1/Supt5/Ezh2	10	RNA
BP	GO:0006403	RNA localization	12/926	176/29872	0.00901525	0.0692501	0.0539329	Prpf6/Tgfbr2/Tpr/Khdrbs1/Ncbp3/Atr/Ran/Parp11/Sem1/Ythdc1/Rbm33/Thoc3	12	RNA
BP	GO:0006405	RNA export from nucleus	7/926	89/29872	0.0206509	0.11358	0.0884576	Tpr/Khdrbs1/Ncbp3/Sem1/Ythdc1/Rbm33/Thoc3	7	RNA
BP	GO:0006488	dolichol-linked oligosaccharide biosynthetic process	2/926	11/29872	0.0438549	0.174142	0.135624	Nus1/Alg2	2	RNA
BP	GO:0006754	ATP biosynthetic process	7/926	102/29872	0.0394553	0.165475	0.128874	Eno1/Ndufa13/Ndufb11/ND2/Ndufs7/Stat3/Atp5mc2	7	RNA
BP	GO:0006783	heme biosynthetic process	3/926	26/29872	0.04546	0.178415	0.138952	Fech/Snx3/Uros	3	RNA
BP	GO:0006784	heme A biosynthetic process	2/926	10/29872	0.0366205	0.159457	0.124187	Fech/Uros	2	RNA
BP	GO:0006809	nitric oxide biosynthetic process	7/926	88/29872	0.019531	0.110723	0.0862321	Pkd2/Cx3cr1/Ptx3/App/Mapk9/Jak2/Ddah1	7	RNA
MF	GO:0008135	translation factor activity, RNA binding	9/926	92/29872	0.00222201	0.0289928	0.02258	Eif4a1/Eif5b/Eef1b2/Eif3a/Eif5a2/Eif3d/Gfm1/Eif5/Eif3g	9	RNA
BP	GO:0008380	RNA splicing	47/926	455/29872	6.77852e-13	4.25013e-09	3.31006e-09	Rbm17/Son/Pqbp1/Dyrk1a/Ncl/Nsrp1/Scnm1/Hnrnph3/Ddx41/Luc7l3/Prmt5/Upf3b/Prpf6/Zc3h13/Tcerg1/Rbm4/Pnn/Rbm25/Srrm1/Snrnp27/Celf4/Cwc22/Dhx8/Ahnak/Srsf5/Sf3b2/Srrm2/Ildr2/Khdrbs1/Malat1/Hspa8/Zrsr2/Nono/Prpf4/U2af1l4/Larp7/Zfp638/Rbm39/Ythdc1/Snrnp48/Habp4/Prpf38b/Thoc3/Zranb2/Hnrnph1/Txnl4b/Usp22	47	RNA
BP	GO:0009127	purine nucleoside monophosphate biosynthetic process	3/926	25/29872	0.0411334	0.169564	0.132059	Impdh2/Gart/Prps2	3	RNA
BP	GO:0009142	nucleoside triphosphate biosynthetic process	10/926	125/29872	0.00562091	0.051752	0.0403051	Impdh2/Eno1/Ndufa13/Ndufb11/ND2/Nme7/Cmpk2/Ndufs7/Stat3/Atp5mc2	10	RNA
BP	GO:0009145	purine nucleoside triphosphate biosynthetic process	9/926	115/29872	0.00963097	0.0717176	0.0558546	Impdh2/Eno1/Ndufa13/Ndufb11/ND2/Nme7/Ndufs7/Stat3/Atp5mc2	9	RNA
BP	GO:0009150	purine ribonucleotide metabolic process	29/926	441/29872	0.000136274	0.00449705	0.00350236	Cs/Impdh2/Eno1/Gart/Dlat/Ndufa13/Mpc1/Ucp2/Hmgcs1/Ndufb11/Prps2/Nudt9/Nudt4/ND2/Vdac1/Nme7/Dcakd/Pfkp/Ndufs7/Tigar/Hspa8/App/Guk1/Ran/Stat3/Bpgm/Atp5mc2/Acot6/Gapdh	29	RNA
BP	GO:0009152	purine ribonucleotide biosynthetic process	16/926	199/29872	0.00050768	0.0101476	0.00790311	Impdh2/Eno1/Gart/Dlat/Ndufa13/Mpc1/Ndufb11/Prps2/ND2/Vdac1/Nme7/Dcakd/Ndufs7/Guk1/Stat3/Atp5mc2	16	RNA
BP	GO:0009154	purine ribonucleotide catabolic process	10/926	146/29872	0.0158189	0.0967656	0.0753623	Eno1/Ucp2/Nudt9/Nudt4/Pfkp/Tigar/App/Stat3/Bpgm/Gapdh	10	RNA
BP	GO:0009165	nucleotide biosynthetic process	18/926	267/29872	0.00181498	0.0245257	0.019101	Impdh2/Eno1/Gart/Dlat/Ndufa13/Mpc1/Nampt/Ndufb11/Prps2/ND2/Vdac1/Nme7/Cmpk2/Dcakd/Ndufs7/Guk1/Stat3/Atp5mc2	18	RNA
BP	GO:0009168	purine ribonucleoside monophosphate biosynthetic process	3/926	23/29872	0.0331407	0.155185	0.12086	Impdh2/Gart/Prps2	3	RNA
BP	GO:0009201	ribonucleoside triphosphate biosynthetic process	9/926	119/29872	0.0118909	0.0823175	0.0641099	Impdh2/Eno1/Ndufa13/Ndufb11/ND2/Nme7/Ndufs7/Stat3/Atp5mc2	9	RNA
BP	GO:0009206	purine ribonucleoside triphosphate biosynthetic process	9/926	114/29872	0.00912046	0.0692501	0.0539329	Impdh2/Eno1/Ndufa13/Ndufb11/ND2/Nme7/Ndufs7/Stat3/Atp5mc2	9	RNA
BP	GO:0009259	ribonucleotide metabolic process	29/926	460/29872	0.00027663	0.00714905	0.00556777	Cs/Impdh2/Eno1/Gart/Dlat/Ndufa13/Mpc1/Ucp2/Hmgcs1/Ndufb11/Prps2/Nudt9/Nudt4/ND2/Vdac1/Nme7/Dcakd/Pfkp/Ndufs7/Tigar/Hspa8/App/Guk1/Ran/Stat3/Bpgm/Atp5mc2/Acot6/Gapdh	29	RNA
BP	GO:0009260	ribonucleotide biosynthetic process	16/926	211/29872	0.000954203	0.0158277	0.0123268	Impdh2/Eno1/Gart/Dlat/Ndufa13/Mpc1/Ndufb11/Prps2/ND2/Vdac1/Nme7/Dcakd/Ndufs7/Guk1/Stat3/Atp5mc2	16	RNA
BP	GO:0009261	ribonucleotide catabolic process	10/926	155/29872	0.02297	0.121231	0.0944161	Eno1/Ucp2/Nudt9/Nudt4/Pfkp/Tigar/App/Stat3/Bpgm/Gapdh	10	RNA
BP	GO:0009299	mRNA transcription	7/926	52/29872	0.00106684	0.01724	0.0134267	Thra/Atf2/Ncbp3/Stat3/Hltf/Irf3/Ncoa2	7	RNA
BP	GO:0016053	organic acid biosynthetic process	17/926	328/29872	0.0279671	0.14062	0.109517	Dse/Hsd17b10/Ldha/Abhd2/Stard4/Gls/Ldhb/Degs1/Fads6/Cyp7b1/Insig1/Phgdh/Aasdhppt/Hsd17b12/Abat/Uros/Mapk9	17	RNA
CC	GO:0016591	RNA polymerase II, holoenzyme	7/926	71/29872	0.00639895	0.0563018	0.0438486	Gtf2h5/Rtf1/Paf1/Leo1/Gtf2f1/Taf1/Usp22	7	RNA
MF	GO:0017069	snRNA binding	4/926	44/29872	0.0468241	0.181339	0.141229	Lsm11/Prpf4/Larp7/Ro60	4	RNA
MF	GO:0019843	rRNA binding	7/926	75/29872	0.00859274	0.0667686	0.0520003	Ncl/Rpl23a/Rps11/Mrpl16/Rpl37/Rpl12/Rpl4	7	RNA
BP	GO:0022618	protein-RNA complex assembly	14/926	179/29872	0.00144497	0.0211681	0.016486	Eif3a/Luc7l3/Prmt5/Eif3d/Prpf6/Rpl13a/Rpl23a/Eif5/Rpsa/Celf4/Atr/Rpl24/Ythdc1/Ruvbl1	14	RNA
CC	GO:0030880	RNA polymerase complex	7/926	99/29872	0.0343814	0.158527	0.123463	Gtf2h5/Rtf1/Paf1/Leo1/Gtf2f1/Taf1/Usp22	7	RNA
BP	GO:0031053	primary miRNA processing	3/926	17/29872	0.0145915	0.0915806	0.0713241	Stat3/Ddx3x/Srrt	3	RNA
BP	GO:0031123	RNA 3'-end processing	12/926	99/29872	5.70946e-05	0.00245156	0.00190931	Fip1l1/Lsm11/Hsd17b10/Scaf8/Elac1/Paf1/Leo1/Ints6l/App/Larp7/Ythdc1/Tent4b	12	RNA
BP	GO:0031124	mRNA 3'-end processing	8/926	54/29872	0.000243305	0.00663271	0.00516564	Fip1l1/Lsm11/Scaf8/Paf1/Leo1/App/Ythdc1/Tent4b	8	RNA
MF	GO:0032561	guanyl ribonucleotide binding	22/926	387/29872	0.00500964	0.0484729	0.0377513	Eif5b/Nin/Zng1/Rab40c/Rhou/Glud1/Rab11a/Gfm1/Prps2/Srl/Eif5/Septin3/Hsp90ab1/Rala/Gna12/Tuba1a/Ran/Gnas/Rap2c/Urgcp/Arl8a/Tubb2b	22	RNA
BP	GO:0032988	protein-RNA complex disassembly	2/926	10/29872	0.0366205	0.159457	0.124187	Kif5b/Dhx8	2	RNA
BP	GO:0033120	positive regulation of RNA splicing	8/926	59/29872	0.000452568	0.00936619	0.00729451	Dyrk1a/Ncl/Prmt5/Upf3b/Celf4/Srsf5/Hspa8/Habp4	8	RNA
BP	GO:0033866	nucleoside bisphosphate biosynthetic process	4/926	40/29872	0.0346888	0.158527	0.123463	Dlat/Mpc1/Vdac1/Dcakd	4	RNA
BP	GO:0034030	ribonucleoside bisphosphate biosynthetic process	4/926	40/29872	0.0346888	0.158527	0.123463	Dlat/Mpc1/Vdac1/Dcakd	4	RNA
BP	GO:0034033	purine nucleoside bisphosphate biosynthetic process	4/926	40/29872	0.0346888	0.158527	0.123463	Dlat/Mpc1/Vdac1/Dcakd	4	RNA
BP	GO:0034243	regulation of transcription elongation by RNA polymerase II	6/926	75/29872	0.0288476	0.143779	0.111977	Med10/Zmynd8/Leo1/Gtf2f1/Supt5/Ezh2	6	RNA
BP	GO:0034470	ncRNA processing	23/926	411/29872	0.00503479	0.0484917	0.037766	Gtf2h5/Rps17/Urm1/Ncl/Hsd17b10/Rpp21/Nvl/Tfb1m/Rps7/Elac1/Tsn/Prorp/Kri1/Ints6l/Rrp9/Utp20/Nol8/Larp7/Stat3/Ddx3x/Tent4b/Srrt/Wdr75	23	RNA
BP	GO:0034471	ncRNA 5'-end processing	3/926	18/29872	0.0171132	0.101035	0.0786877	Hsd17b10/Rpp21/Prorp	3	RNA
MF	GO:0036002	pre-mRNA binding	4/926	39/29872	0.0319784	0.152591	0.11884	Rbm4/Celf4/Zrsr2/U2af1l4	4	RNA
BP	GO:0042438	melanin biosynthetic process	3/926	25/29872	0.0411334	0.169564	0.132059	Ddt/Gipc1/Zeb2	3	RNA
BP	GO:0042789	mRNA transcription by RNA polymerase II	6/926	47/29872	0.00317138	0.0362857	0.0282597	Thra/Atf2/Ncbp3/Stat3/Hltf/Ncoa2	6	RNA
MF	GO:0043175	RNA polymerase core enzyme binding	5/926	43/29872	0.0102858	0.0742142	0.057799	Scaf8/Rtf1/Uvssa/Paf1/Leo1	5	RNA
BP	GO:0043484	regulation of RNA splicing	25/926	190/29872	1.25722e-09	9.85347e-07	7.67401e-07	Son/Pqbp1/Dyrk1a/Ncl/Nsrp1/Hnrnph3/Prmt5/Upf3b/Rbm4/Rbm25/Srrm1/Celf4/Ahnak/Srsf5/Ildr2/Khdrbs1/Malat1/Hspa8/Larp7/Zfp638/Rbm39/Ythdc1/Habp4/Hnrnph1/Usp22	25	RNA
BP	GO:0045342	MHC class II biosynthetic process	3/926	17/29872	0.0145915	0.0915806	0.0713241	Cdk5r1/Marchf8/Jak2	3	RNA
BP	GO:0045346	regulation of MHC class II biosynthetic process	3/926	16/29872	0.0122956	0.0831022	0.064721	Cdk5r1/Marchf8/Jak2	3	RNA
BP	GO:0045428	regulation of nitric oxide biosynthetic process	7/926	75/29872	0.00859274	0.0667686	0.0520003	Pkd2/Cx3cr1/Ptx3/App/Mapk9/Jak2/Ddah1	7	RNA
BP	GO:0045429	positive regulation of nitric oxide biosynthetic process	6/926	51/29872	0.00479247	0.0473401	0.0368691	Pkd2/Ptx3/App/Mapk9/Jak2/Ddah1	6	RNA
BP	GO:0045943	positive regulation of transcription by RNA polymerase I	6/926	34/29872	0.000558537	0.0109097	0.00849664	Ppp1r15a/Ncl/Baz1b/Dek/Myo1c/Wdr75	6	RNA
BP	GO:0045945	positive regulation of transcription by RNA polymerase III	4/926	18/29872	0.00198332	0.0262995	0.0204824	Baz1b/Dek/Ice2/Myo1c	4	RNA
BP	GO:0046148	pigment biosynthetic process	6/926	53/29872	0.00579949	0.0527762	0.0411028	Ddt/Fech/Gipc1/Snx3/Zeb2/Uros	6	RNA
BP	GO:0046166	glyceraldehyde-3-phosphate biosynthetic process	3/926	12/29872	0.00529698	0.0494964	0.0385484	Mdh1/Eno1/Gapdh	3	RNA
BP	GO:0046390	ribose phosphate biosynthetic process	16/926	219/29872	0.00140886	0.0207849	0.0161875	Impdh2/Eno1/Gart/Dlat/Ndufa13/Mpc1/Ndufb11/Prps2/ND2/Vdac1/Nme7/Dcakd/Ndufs7/Guk1/Stat3/Atp5mc2	16	RNA
BP	GO:0046394	carboxylic acid biosynthetic process	17/926	325/29872	0.0259188	0.132123	0.102899	Dse/Hsd17b10/Ldha/Abhd2/Stard4/Gls/Ldhb/Degs1/Fads6/Cyp7b1/Insig1/Phgdh/Aasdhppt/Hsd17b12/Abat/Uros/Mapk9	17	RNA
BP	GO:0048023	positive regulation of melanin biosynthetic process	2/926	10/29872	0.0366205	0.159457	0.124187	Gipc1/Zeb2	2	RNA
BP	GO:0048024	regulation of mRNA splicing, via spliceosome	16/926	117/29872	6.90507e-07	8.65895e-05	6.74371e-05	Son/Dyrk1a/Ncl/Nsrp1/Prmt5/Upf3b/Rbm4/Rbm25/Srrm1/Celf4/Khdrbs1/Malat1/Hspa8/Larp7/Rbm39/Ythdc1	16	RNA
BP	GO:0048026	positive regulation of mRNA splicing, via spliceosome	5/926	42/29872	0.00932225	0.0701687	0.0546483	Ncl/Prmt5/Upf3b/Celf4/Hspa8	5	RNA
MF	GO:0048027	mRNA 5'-UTR binding	3/926	25/29872	0.0411334	0.169564	0.132059	Ncl/Rps7/Ddx3x	3	RNA
BP	GO:0050658	RNA transport	10/926	147/29872	0.0165191	0.0989417	0.0770571	Tgfbr2/Tpr/Khdrbs1/Ncbp3/Ran/Parp11/Sem1/Ythdc1/Rbm33/Thoc3	10	RNA
BP	GO:0050684	regulation of mRNA processing	18/926	142/29872	4.4894e-07	6.25523e-05	4.87165e-05	Fip1l1/Son/Dyrk1a/Ncl/Nsrp1/Prmt5/Upf3b/Rbm4/Rbm25/Srrm1/Celf4/Safb/Khdrbs1/Malat1/Hspa8/Larp7/Rbm39/Ythdc1	18	RNA
BP	GO:0050685	positive regulation of mRNA processing	5/926	46/29872	0.0135805	0.0885132	0.0689353	Ncl/Prmt5/Upf3b/Celf4/Hspa8	5	RNA
BP	GO:0051236	establishment of RNA localization	11/926	150/29872	0.00721659	0.0600106	0.0467371	Tgfbr2/Tpr/Khdrbs1/Ncbp3/Atr/Ran/Parp11/Sem1/Ythdc1/Rbm33/Thoc3	11	RNA
BP	GO:0051767	nitric-oxide synthase biosynthetic process	5/926	29/29872	0.00181082	0.0245257	0.019101	Nampt/Selenos/Mapk9/Jak2/Map2k6	5	RNA
BP	GO:0051769	regulation of nitric-oxide synthase biosynthetic process	5/926	29/29872	0.00181082	0.0245257	0.019101	Nampt/Selenos/Mapk9/Jak2/Map2k6	5	RNA
BP	GO:0051770	positive regulation of nitric-oxide synthase biosynthetic process	4/926	21/29872	0.00360318	0.0396006	0.0308414	Nampt/Mapk9/Jak2/Map2k6	4	RNA
CC	GO:0055029	nuclear DNA-directed RNA polymerase complex	7/926	94/29872	0.026924	0.136017	0.105932	Gtf2h5/Rtf1/Paf1/Leo1/Gtf2f1/Taf1/Usp22	7	RNA
MF	GO:0061629	RNA polymerase II-specific DNA-binding transcription factor binding	31/926	381/29872	1.2267e-06	0.000137346	0.000106967	Ets2/Akap8/Hsd17b10/Bex1/Hdac2/Prpf6/Tcerg1/Mad2l2/Smad2/Hdac1/Arid1a/Crebbp/Atf2/Ncor2/E4f1/Fam220a/Stat3/Bcl10/Taf1/Bmal1/Kdm5d/Bex2/Lmo2/Hey1/Sin3a/Smarca1/Ddrgk1/Crkl/Trib1/Ncoa2/Nr4a2	31	RNA
MF	GO:0070063	RNA polymerase binding	8/926	63/29872	0.000709044	0.0131681	0.0102555	Scaf8/Wdhd1/Tcerg1/Rtf1/Uvssa/Anp32b/Paf1/Leo1	8	RNA
MF	GO:0070878	primary miRNA binding	3/926	11/29872	0.00406577	0.0422059	0.0328705	Ezh2/Stat3/Ddx3x	3	RNA
BP	GO:0071071	regulation of phospholipid biosynthetic process	3/926	20/29872	0.0228399	0.120849	0.0941189	Adgrf5/Erbb4/Htr2c	3	RNA
BP	GO:0071073	positive regulation of phospholipid biosynthetic process	3/926	12/29872	0.00529698	0.0494964	0.0385484	Adgrf5/Erbb4/Htr2c	3	RNA
BP	GO:0071826	protein-RNA complex organization	16/926	189/29872	0.000286197	0.00721081	0.00561587	Kif5b/Eif3a/Luc7l3/Prmt5/Eif3d/Prpf6/Rpl13a/Rpl23a/Eif5/Rpsa/Celf4/Dhx8/Atr/Rpl24/Ythdc1/Ruvbl1	16	RNA
BP	GO:0072522	purine-containing compound biosynthetic process	17/926	240/29872	0.00142097	0.0208653	0.0162502	Impdh2/Eno1/Gart/Dlat/Ndufa13/Mpc1/Nampt/Ndufb11/Prps2/ND2/Vdac1/Nme7/Dcakd/Ndufs7/Guk1/Stat3/Atp5mc2	17	RNA
CC	GO:0090575	RNA polymerase II transcription regulator complex	17/926	249/29872	0.00210054	0.0276688	0.0215489	Gtf2h5/Med10/Stat2/Smad2/Crebbp/Thra/Atf2/Gtf2f1/Cebpd/Nono/Stat3/Taf1/Bmal1/Hltf/Nfatc2/Usp22/Ncoa2	17	RNA
BP	GO:0098781	ncRNA transcription	10/926	152/29872	0.0203679	0.112616	0.0877069	Gtf2h5/Ncl/Hdac2/Ice2/Ncor2/App/Larp7/Stat3/Nfatc2/Ctcf	10	RNA
BP	GO:0099116	tRNA 5'-end processing	3/926	15/29872	0.0102225	0.0742142	0.057799	Hsd17b10/Rpp21/Prorp	3	RNA
MF	GO:0099122	RNA polymerase II C-terminal domain binding	3/926	11/29872	0.00406577	0.0422059	0.0328705	Scaf8/Rtf1/Leo1	3	RNA
MF	GO:0106222	lncRNA binding	3/926	22/29872	0.0294801	0.143956	0.112115	Ezh2/Nono/Rbm33	3	RNA
MF	GO:0140517	protein-RNA adaptor activity	3/926	22/29872	0.0294801	0.143956	0.112115	Ythdf1/Ythdc1/Rbm33	3	RNA
BP	GO:0140747	regulation of ncRNA transcription	7/926	100/29872	0.0360218	0.159457	0.124187	Ncl/Hdac2/Ncor2/App/Larp7/Stat3/Ctcf	7	RNA
BP	GO:1900378	positive regulation of secondary metabolite biosynthetic process	2/926	10/29872	0.0366205	0.159457	0.124187	Gipc1/Zeb2	2	RNA
BP	GO:1901293	nucleoside phosphate biosynthetic process	18/926	269/29872	0.00196942	0.0262995	0.0204824	Impdh2/Eno1/Gart/Dlat/Ndufa13/Mpc1/Nampt/Ndufb11/Prps2/ND2/Vdac1/Nme7/Cmpk2/Dcakd/Ndufs7/Guk1/Stat3/Atp5mc2	18	RNA
BP	GO:1901617	organic hydroxy compound biosynthetic process	15/926	247/29872	0.0105934	0.0753068	0.0586499	Nus1/Hsd17b10/Ldha/Hmgcs1/Ddt/H6pd/Stard4/Gipc1/Ldhb/Cyp7b1/Insig1/Dhcr7/Zeb2/Acer3/Nr4a2	15	RNA
BP	GO:1901663	quinone biosynthetic process	3/926	18/29872	0.0171132	0.101035	0.0786877	Vkorc1/Coq10b/Coq3	3	RNA
BP	GO:1903311	regulation of mRNA metabolic process	22/926	310/29872	0.000299933	0.0073866	0.00575278	Fip1l1/Son/Dyrk1a/Ncl/Nsrp1/Prmt5/Upf3b/Rbm4/Rbm25/Srrm1/Celf4/Csdc2/Safb/Khdrbs1/Malat1/Hspa8/Larp7/Ythdf1/Rbm39/Ythdc1/Tent4b/Rbm33	22	RNA
MF	GO:1990247	N6-methyladenosine-containing RNA reader activity	3/926	12/29872	0.00529698	0.0494964	0.0385484	Ythdf1/Ythdc1/Rbm33	3	RNA
BP	GO:0001666	response to hypoxia	14/926	232/29872	0.0139304	0.0898595	0.0699838	Zfas1/Eno1/Ucp2/Chrna4/Atf2/Pygm/Tigar/P4hb/Hp1bp3/Stat3/Kcnj11/Abat/Ddah1/Nr4a2	14	ROS
BP	GO:0071456	cellular response to hypoxia	8/926	120/29872	0.0334493	0.156047	0.121531	Zfas1/Eno1/Atf2/Tigar/P4hb/Hp1bp3/Stat3/Ddah1	8	ROS
BP	GO:0006984	ER-nucleus signaling pathway	4/926	44/29872	0.0468241	0.181339	0.141229	Insig1/Selenos/Amfr/Wfs1	4	signal
BP	GO:0007224	smoothened signaling pathway	10/926	167/29872	0.0357984	0.159457	0.124187	Ndst1/Scube1/Tgfbr2/Dync2h1/Nog/Ptpdc1/Cdk20/Tuba1a/Kif3a/Ro60	10	signal
BP	GO:0007264	small GTPase-mediated signal transduction	23/926	439/29872	0.0106898	0.0758203	0.0590498	Itsn1/Rhou/Kndc1/Amot/Iqsec1/Ccdc88c/Spry4/Cyth3/Mapkap1/Stmn1/Arhgap44/Rala/Gna12/Mmd2/Itga3/Dock7/Rap2c/Eps8/Arhgap17/Usp8/Plk2/Crkl/Nrp1	23	signal
CC	GO:0008180	COP9 signalosome	4/926	34/29872	0.0203393	0.112558	0.0876613	Amot/Hsp90ab1/Dock7/Nckipsd	4	signal
BP	GO:0009755	hormone-mediated signaling pathway	16/926	172/29872	9.63838e-05	0.0035582	0.00277117	Sgk1/Adipor2/Phb2/Abhd2/Cnot9/Hdac1/Arid1a/Thra/Safb/Ncor2/Cyp7b1/Bmal1/Kdm5d/Jak2/Ddrgk1/Ncoa2	16	signal
BP	GO:0016055	Wnt signaling pathway	29/926	462/29872	0.000297109	0.0073803	0.00574788	Epm2a/Pkd2/Cxxc4/Hdac2/Rtf1/Mad2l2/Ccdc88c/Hdac1/Amer3/Thra/Paf1/Nog/Map3k1/Leo1/Itga3/App/Amfr/Kpna1/Lrp1/Sulf2/Ankrd6/Snx3/Gskip/Bmal1/Usp8/Zeb2/Ddx3x/Dapk3/Ruvbl1	29	signal
BP	GO:0016601	Rac protein signal transduction	5/926	59/29872	0.0358322	0.159457	0.124187	Rhou/Arhgap44/Eps8/Arhgap17/Crkl	5	signal
BP	GO:0019722	calcium-mediated signaling	13/926	223/29872	0.0223804	0.120744	0.094037	Calm2/Cx3cr1/Sgcd/Ppp1r9a/Tmem38a/Myh7b/App/Ncs1/Kcnj11/Nfatc2/Akap5/Dmpk/Htr2c	13	signal
BP	GO:0030111	regulation of Wnt signaling pathway	24/926	324/29872	8.48085e-05	0.00334434	0.00260461	Cxxc4/Hdac2/Mad2l2/Ccdc88c/Hdac1/Amer3/Thra/Nog/Map3k1/Itga3/App/Amfr/Kpna1/Lrp1/Sulf2/Ankrd6/Snx3/Gskip/Bmal1/Usp8/Zeb2/Ddx3x/Dapk3/Ruvbl1	24	signal
BP	GO:0030177	positive regulation of Wnt signaling pathway	11/926	141/29872	0.00456917	0.0458379	0.0356992	Thra/Map3k1/Sulf2/Ankrd6/Gskip/Bmal1/Usp8/Zeb2/Ddx3x/Dapk3/Ruvbl1	11	signal
BP	GO:0030178	negative regulation of Wnt signaling pathway	10/926	170/29872	0.039656	0.166205	0.129443	Cxxc4/Hdac2/Mad2l2/Ccdc88c/Hdac1/Nog/App/Amfr/Lrp1/Ankrd6	10	signal
BP	GO:0031929	TOR signaling	10/926	168/29872	0.037054	0.159457	0.124187	Golph3/Epm2a/Mtm1/Meak7/Slc7a1/Mapkap1/Gna12/Tbk1/Bmal1/Castor2	10	signal
BP	GO:0032007	negative regulation of TOR signaling	5/926	61/29872	0.0405174	0.1688	0.131464	Epm2a/Mtm1/Tbk1/Bmal1/Castor2	5	signal
MF	GO:0035591	signaling adaptor activity	8/926	104/29872	0.0156641	0.0960999	0.0748438	Ifnar1/Hax1/Khdrbs1/Rgs14/Stat3/Bcl10/Ddx3x/Crkl	8	signal
BP	GO:0038065	collagen-activated signaling pathway	3/926	16/29872	0.0122956	0.0831022	0.064721	Col4a1/Col4a2/Jak2	3	signal
BP	GO:0038084	vascular endothelial growth factor signaling pathway	4/926	44/29872	0.0468241	0.181339	0.141229	Nus1/Nrp2/Myo1c/Nrp1	4	signal
BP	GO:0043401	steroid hormone mediated signaling pathway	14/926	124/29872	3.17036e-05	0.00167043	0.00130096	Sgk1/Phb2/Abhd2/Cnot9/Hdac1/Arid1a/Safb/Ncor2/Cyp7b1/Bmal1/Kdm5d/Jak2/Ddrgk1/Ncoa2	14	signal
BP	GO:0051056	regulation of small GTPase mediated signal transduction	13/926	241/29872	0.0384325	0.162161	0.126293	Amot/Iqsec1/Spry4/Cyth3/Mapkap1/Stmn1/Arhgap44/Mmd2/Itga3/Eps8/Arhgap17/Crkl/Nrp1	13	signal
BP	GO:0051058	negative regulation of small GTPase mediated signal transduction	5/926	63/29872	0.0455569	0.178415	0.138952	Spry4/Mapkap1/Stmn1/Arhgap44/Itga3	5	signal
BP	GO:0060070	canonical Wnt signaling pathway	20/926	308/29872	0.00163481	0.02288	0.0178193	Hdac2/Mad2l2/Ccdc88c/Hdac1/Amer3/Thra/Nog/Map3k1/App/Amfr/Kpna1/Sulf2/Ankrd6/Gskip/Bmal1/Usp8/Zeb2/Ddx3x/Dapk3/Ruvbl1	20	signal
BP	GO:0060337	type I interferon-mediated signaling pathway	6/926	67/29872	0.0175527	0.102282	0.0796584	Ifnar1/Stat2/Ifnar2/Tbk1/Irf3/Sin3a	6	signal
BP	GO:0060828	regulation of canonical Wnt signaling pathway	20/926	253/29872	0.000135454	0.00449705	0.00350236	Hdac2/Mad2l2/Ccdc88c/Hdac1/Amer3/Thra/Nog/Map3k1/App/Amfr/Kpna1/Sulf2/Ankrd6/Gskip/Bmal1/Usp8/Zeb2/Ddx3x/Dapk3/Ruvbl1	20	signal
BP	GO:0070059	intrinsic apoptotic signaling pathway in response to endoplasmic reticulum stress	6/926	67/29872	0.0175527	0.102282	0.0796584	Casp9/Erp29/Serinc3/Selenos/App/Wfs1	6	signal
BP	GO:0071526	semaphorin-plexin signaling pathway	5/926	52/29872	0.0221493	0.120239	0.0936437	Nrp2/Sema7a/Sema3a/Sema3e/Nrp1	5	signal
BP	GO:0090263	positive regulation of canonical Wnt signaling pathway	10/926	108/29872	0.00195724	0.026222	0.020422	Thra/Map3k1/Sulf2/Gskip/Bmal1/Usp8/Zeb2/Ddx3x/Dapk3/Ruvbl1	10	signal
BP	GO:0097193	intrinsic apoptotic signaling pathway	21/926	338/29872	0.0021685	0.0284445	0.0221529	Zfas1/Eno1/Ndufa13/Hdac2/Rps7/Hdac1/Casp9/Cdip1/Tpt1/Atf2/Erp29/Serinc3/P4hb/Selenos/App/Nono/Gskip/Ddx3x/Wfs1/Jak2/Topors	21	signal
BP	GO:0140888	interferon-mediated signaling pathway	9/926	85/29872	0.00127506	0.0193574	0.0150758	Ifngr2/Ifnar1/Stat2/Ifnar2/Tbk1/Ifngr1/Irf3/Jak2/Sin3a	9	signal
BP	GO:0198738	cell-cell signaling by wnt	29/926	464/29872	0.000318921	0.00757438	0.00589903	Epm2a/Pkd2/Cxxc4/Hdac2/Rtf1/Mad2l2/Ccdc88c/Hdac1/Amer3/Thra/Paf1/Nog/Map3k1/Leo1/Itga3/App/Amfr/Kpna1/Lrp1/Sulf2/Ankrd6/Snx3/Gskip/Bmal1/Usp8/Zeb2/Ddx3x/Dapk3/Ruvbl1	29	signal
BP	GO:1902235	regulation of endoplasmic reticulum stress-induced intrinsic apoptotic signaling pathway	5/926	31/29872	0.00246188	0.030872	0.0240435	Erp29/Serinc3/Selenos/App/Wfs1	5	signal
BP	GO:1903297	regulation of hypoxia-induced intrinsic apoptotic signaling pathway	2/926	10/29872	0.0366205	0.159457	0.124187	Zfas1/Eno1	2	signal
BP	GO:1990144	intrinsic apoptotic signaling pathway in response to hypoxia	3/926	13/29872	0.00672876	0.0580337	0.0451974	Zfas1/Eno1/Atf2	3	signal
BP	GO:2001233	regulation of apoptotic signaling pathway	26/926	436/29872	0.00125143	0.0191378	0.0149047	Tpd52l1/Zfas1/Eno1/Ndufa13/Cx3cr1/Hdac2/Rps7/Hdac1/Cdk11b/Tpt1/Nog/Erp29/Serinc3/P4hb/Selenos/App/Nono/Phip/Bcl10/Ddx3x/Mapk9/Wfs1/Jak2/Dapk3/Nrp1/Nr4a2	26	signal
BP	GO:2001234	negative regulation of apoptotic signaling pathway	15/926	253/29872	0.0129699	0.0865117	0.0673764	Eno1/Ndufa13/Cx3cr1/Hdac2/Hdac1/Cdk11b/Tpt1/Nog/Selenos/Nono/Phip/Ddx3x/Wfs1/Nrp1/Nr4a2	15	signal
BP	GO:2001242	regulation of intrinsic apoptotic signaling pathway	15/926	194/29872	0.00111681	0.0176829	0.0137717	Zfas1/Eno1/Ndufa13/Hdac2/Rps7/Hdac1/Tpt1/Erp29/Serinc3/P4hb/Selenos/App/Nono/Ddx3x/Wfs1	15	signal
BP	GO:2001243	negative regulation of intrinsic apoptotic signaling pathway	9/926	110/29872	0.00728044	0.0603254	0.0469822	Eno1/Ndufa13/Hdac2/Hdac1/Tpt1/Selenos/Nono/Ddx3x/Wfs1	9	signal
BP	GO:0001941	postsynaptic membrane organization	5/926	53/29872	0.0238524	0.123991	0.0965659	Dbn1/Frrs1l/Zmynd8/Nrxn2/Crkl	5	synaptic
BP	GO:0007416	synapse assembly	20/926	231/29872	3.84717e-05	0.00188451	0.00146768	Gabra3/Syndig1/Hapln4/Lrfn4/Gria1/Nptxr/Ppp1r9a/Erbb4/Dock7/App/Ube2v2/Lgi2/Sptbn2/Grid2/Nrxn2/Gabrg1/Lrrtm1/Crkl/Akap5/Asic2	20	synaptic
CC	GO:0008021	synaptic vesicle	26/926	260/29872	1.817e-07	3.29915e-05	2.56942e-05	Calm2/Syndig1/Atp6ap1/Syt2/Cdk16/Rab40c/Gria1/Syn2/Pde4b/Snap91/Vdac1/Gipc1/Vti1b/Sv2b/Hspa8/Snap25/App/Sv2a/Pebp1/Sptbn2/Slc9b2/Syngr1/Atp6v1h/Atp6v0e2/Wfs1/Ap2a2	26	synaptic
BP	GO:0010807	regulation of synaptic vesicle priming	2/926	11/29872	0.0438549	0.174142	0.135624	Napb/Napa	2	synaptic
CC	GO:0014069	postsynaptic density	38/926	382/29872	3.28625e-10	4.12095e-07	3.20945e-07	Abhd17b/Syndig1/Akap9/Lrfn4/Neurl1a/Eif3a/Dbn1/Camk1/Rtn3/Phb2/Gria1/Syn2/Pde4b/Atp1a1/Tmem108/Iqsec1/Plppr4/Ppp1r9a/Snap91/Vdac1/Cdk5r1/Arhgap44/Erbb4/Hspa8/Rgs14/Kpna1/Stat3/Grid2/Kalrn/Eps8/Usp8/Rpl12/Rpl18a/Plekha5/Akap5/Gapdh/Hnrnph1/Rpl4	38	synaptic
BP	GO:0016079	synaptic vesicle exocytosis	10/926	115/29872	0.00310769	0.0357526	0.0278446	Synj1/Napb/Syt2/Sv2b/Snap25/Sv2a/Sptbn2/Ncs1/Napa/Vamp1	10	synaptic
BP	GO:0016082	synaptic vesicle priming	6/926	27/29872	0.000147872	0.00477915	0.00372207	Synj1/Napb/Snap25/Sv2a/Napa/Vamp1	6	synaptic
BP	GO:0016185	synaptic vesicle budding from presynaptic endocytic zone membrane	2/926	11/29872	0.0438549	0.174142	0.135624	Snap91/Ap3s2	2	synaptic
CC	GO:0030672	synaptic vesicle membrane	13/926	148/29872	0.000730116	0.0133076	0.0103642	Calm2/Syndig1/Atp6ap1/Syt2/Gria1/Syn2/Sv2b/Sv2a/Slc9b2/Syngr1/Atp6v1h/Atp6v0e2/Wfs1	13	synaptic
CC	GO:0032279	asymmetric synapse	39/926	405/29872	4.97151e-10	5.19523e-07	4.04611e-07	Abhd17b/Syndig1/Akap9/Lrfn4/Neurl1a/Eif3a/Dbn1/Camk1/Rtn3/Phb2/Gria1/Syn2/Pde4b/Atp1a1/Tmem108/Iqsec1/Plppr4/Ppp1r9a/Snap91/Sema3a/Vdac1/Cdk5r1/Arhgap44/Erbb4/Hspa8/Rgs14/Kpna1/Stat3/Grid2/Kalrn/Eps8/Usp8/Rpl12/Rpl18a/Plekha5/Akap5/Gapdh/Hnrnph1/Rpl4	39	synaptic
BP	GO:0035418	protein localization to synapse	13/926	100/29872	1.32403e-05	0.000899416	0.000700477	Abhd17b/Kif5b/Rab11a/Nptxr/Nptx2/Gripap1/Arhgap44/Erbb4/Snap25/Kalrn/Nrxn2/Lrrtm1/Asic2	13	synaptic
BP	GO:0036465	synaptic vesicle recycling	9/926	90/29872	0.00190774	0.0256135	0.0199481	Itsn1/Synj1/Napb/Syt2/Snap91/Gripap1/Synj2/Itsn2/Ap3s2	9	synaptic
CC	GO:0042734	presynaptic membrane	19/926	238/29872	0.000173727	0.00524119	0.00408191	Gabra3/Itsn1/Napb/Gria1/Chrna4/Snap91/Septin3/Gripap1/Vdac1/Kcnc1/Itsn2/Erbb4/Snap25/Itga3/Napa/Kcnj11/Kcnj6/Nrxn2/Snph	19	synaptic
CC	GO:0045211	postsynaptic membrane	23/926	353/29872	0.000729957	0.0133076	0.0103642	Abhd17b/Gabra3/Syndig1/Akap9/Nrp2/Lrfn4/Dbn1/Gria1/Chrna4/Nrgn/Nptx2/Plppr4/Snap91/Vdac1/Kcnc1/Erbb4/Hspa8/Itga3/Grid2/Gabrg1/Lrrtm1/Crkl/Nrp1	23	synaptic
BP	GO:0048167	regulation of synaptic plasticity	22/926	397/29872	0.00669531	0.0580337	0.0451974	Neurl1a/Dbn1/Gria1/Cx3cr1/Rab11a/Kcnj10/Nrgn/Paip2/Ppp1r9a/Gipc1/Nog/Snap25/App/Rgs14/Syngr1/Prkar1b/Fam107a/Ythdf1/Grid2/Plk2/Lrrtm1/Akap5	22	synaptic
BP	GO:0048168	regulation of neuronal synaptic plasticity	6/926	76/29872	0.0305301	0.148391	0.115568	Neurl1a/Rab11a/Kcnj10/Nog/App/Syngr1	6	synaptic
BP	GO:0048169	regulation of long-term neuronal synaptic plasticity	5/926	39/29872	0.00680706	0.0580337	0.0451974	Neurl1a/Rab11a/Kcnj10/App/Syngr1	5	synaptic
BP	GO:0048488	synaptic vesicle endocytosis	8/926	78/29872	0.00286097	0.0341032	0.02656	Itsn1/Synj1/Napb/Syt2/Snap91/Synj2/Itsn2/Ap3s2	8	synaptic
BP	GO:0048499	synaptic vesicle membrane organization	4/926	35/29872	0.0224156	0.120744	0.094037	Syt2/Snap25/Syngr1/Vamp1	4	synaptic
CC	GO:0048786	presynaptic active zone	14/926	121/29872	2.40338e-05	0.00132186	0.00102948	Gabra3/Napb/Pnisr/Phb2/Gria1/Snap91/Vdac1/Cntnap1/Arhgap44/Snap25/Itga3/App/Sv2a/Napa	14	synaptic
CC	GO:0048787	presynaptic active zone membrane	8/926	66/29872	0.000969354	0.0160365	0.0124895	Gabra3/Napb/Gria1/Snap91/Vdac1/Snap25/Itga3/Napa	8	synaptic
BP	GO:0050803	regulation of synapse structure or activity	28/926	317/29872	7.98133e-07	9.51143e-05	7.40762e-05	Abhd17b/Itsn1/Syndig1/Nrp2/Lrfn4/Neurl1a/Dbn1/Camk1/Nedd9/Ppp1r9a/Snap91/Gripap1/Cntnap1/Zmynd8/Cdk5r1/Arhgap44/Malat1/Hspa8/Tuba1a/Afdn/App/Ube2v2/Grid2/Kalrn/Lrrtm1/Dmpk/Pafah1b1/Asic2	28	synaptic
BP	GO:0050806	positive regulation of synaptic transmission	19/926	349/29872	0.0132823	0.0870222	0.0677741	Kif5b/Gria1/Cx3cr1/Nrgn/Paip2/Ppp1r9a/Nog/Erbb4/Snap25/App/Rgs14/Prkar1b/Ncs1/Fam107a/Ythdf1/Plk2/Lrrtm1/Akap5/Htr2c	19	synaptic
BP	GO:0050807	regulation of synapse organization	28/926	309/29872	4.77466e-07	6.3696e-05	4.96073e-05	Abhd17b/Itsn1/Syndig1/Nrp2/Lrfn4/Neurl1a/Dbn1/Camk1/Nedd9/Ppp1r9a/Snap91/Gripap1/Cntnap1/Zmynd8/Cdk5r1/Arhgap44/Malat1/Hspa8/Tuba1a/Afdn/App/Ube2v2/Grid2/Kalrn/Lrrtm1/Dmpk/Pafah1b1/Asic2	28	synaptic
BP	GO:0051823	regulation of synapse structural plasticity	3/926	10/29872	0.00302628	0.0349444	0.0272152	Camk1/Ppp1r9a/Dmpk	3	synaptic
BP	GO:0051932	synaptic transmission, GABAergic	6/926	70/29872	0.0213506	0.116712	0.0908966	Gabra3/Kif5b/Hapln4/Erbb4/Ezh2/Gabrg1	6	synaptic
BP	GO:0060074	synapse maturation	4/926	39/29872	0.0319784	0.152591	0.11884	Neurl1a/Cx3cr1/Cntnap1/Erbb4	4	synaptic
CC	GO:0060076	excitatory synapse	15/926	99/29872	3.98868e-07	5.68387e-05	4.42667e-05	Syndig1/Synj1/Dbn1/Gria1/Pde4b/Snap91/Sema3a/Itga3/Afdn/Sptbn2/Grid2/Kcnj6/Palld/Lrrtm1/Akap5	15	synaptic
BP	GO:0060078	regulation of postsynaptic membrane potential	16/926	132/29872	3.50688e-06	0.000338279	0.000263456	Gabra3/Dbn1/Gria1/Chrna4/Tmem108/Ppp1r9a/Celf4/Zmynd8/Afdn/App/Prkar1b/Grid2/Abat/Plk2/Gabrg1/Dmpk	16	synaptic
BP	GO:0060079	excitatory postsynaptic potential	11/926	95/29872	0.000174365	0.00524119	0.00408191	Dbn1/Tmem108/Ppp1r9a/Celf4/Zmynd8/Afdn/App/Prkar1b/Grid2/Plk2/Dmpk	11	synaptic
BP	GO:0060080	inhibitory postsynaptic potential	3/926	24/29872	0.037026	0.159457	0.124187	Dbn1/Chrna4/Abat	3	synaptic
BP	GO:0060291	long-term synaptic potentiation	14/926	261/29872	0.0339054	0.157705	0.122823	Cx3cr1/Nrgn/Paip2/Ppp1r9a/Nog/Snap25/App/Rgs14/Prkar1b/Fam107a/Ythdf1/Plk2/Lrrtm1/Akap5	14	synaptic
BP	GO:0060292	long-term synaptic depression	4/926	39/29872	0.0319784	0.152591	0.11884	Gria1/Ppp1r9a/Grid2/Plk2	4	synaptic
BP	GO:0062237	protein localization to postsynapse	8/926	68/29872	0.00118176	0.0185021	0.0144097	Rab11a/Nptxr/Nptx2/Gripap1/Arhgap44/Erbb4/Snap25/Kalrn	8	synaptic
BP	GO:0097091	synaptic vesicle clustering	3/926	20/29872	0.0228399	0.120849	0.0941189	Syndig1/Syn2/Snap91	3	synaptic
BP	GO:0097106	postsynaptic density organization	8/926	47/29872	8.90079e-05	0.00346633	0.00269963	Lrfn4/Dbn1/Tmem108/Cntnap1/Zmynd8/Grid2/Nrxn2/Lrrtm1	8	synaptic
BP	GO:0097107	postsynaptic density assembly	4/926	27/29872	0.00912291	0.0692501	0.0539329	Lrfn4/Grid2/Nrxn2/Lrrtm1	4	synaptic
BP	GO:0097119	postsynaptic density protein 95 clustering	3/926	10/29872	0.00302628	0.0349444	0.0272152	Dbn1/Zmynd8/Nrxn2	3	synaptic
BP	GO:0097120	receptor localization to synapse	10/926	87/29872	0.000361323	0.00796244	0.00620125	Kif5b/Dbn1/Rab11a/Nptxr/Nptx2/Gripap1/Arhgap44/Erbb4/Snap25/Kalrn	10	synaptic
BP	GO:0097401	synaptic vesicle lumen acidification	3/926	19/29872	0.0198623	0.110995	0.0864446	Atp6ap1/Atp6v1h/Atp6v0e2	3	synaptic
BP	GO:0097479	synaptic vesicle localization	6/926	62/29872	0.0122997	0.0831022	0.064721	Syndig1/Synj1/Kif5b/Syn2/Snap91/Ap3s2	6	synaptic
CC	GO:0098685	Schaffer collateral - CA1 synapse	12/926	144/29872	0.00180898	0.0245257	0.019101	Synj1/Syn2/Rab11a/Iqsec1/Snap91/Gipc1/Rala/Prkar1b/Stat3/Mapk9/Tubb2b/Pafah1b1	12	synaptic
CC	GO:0098688	parallel fiber to Purkinje cell synapse	5/926	37/29872	0.00542159	0.0500639	0.0389904	Synj1/Snap91/Sptbn2/Grid2/Kcnj6	5	synaptic
BP	GO:0098693	regulation of synaptic vesicle cycle	3/926	17/29872	0.0145915	0.0915806	0.0713241	Cdk5r1/Prkar1b/Scrn1	3	synaptic
BP	GO:0098698	postsynaptic specialization assembly	8/926	38/29872	1.77087e-05	0.00112155	0.00087348	Lrfn4/Nptxr/Dock7/Sptbn2/Grid2/Nrxn2/Lrrtm1/Crkl	8	synaptic
BP	GO:0098815	modulation of excitatory postsynaptic potential	9/926	62/29872	0.000118194	0.0041405	0.00322467	Dbn1/Tmem108/Celf4/Zmynd8/Afdn/App/Prkar1b/Plk2/Dmpk	9	synaptic
BP	GO:0098828	modulation of inhibitory postsynaptic potential	2/926	10/29872	0.0366205	0.159457	0.124187	Dbn1/Abat	2	synaptic
CC	GO:0098837	postsynaptic recycling endosome	4/926	10/29872	0.000165916	0.00517559	0.00403082	Abhd17b/Rab11a/Gripap1/Akap5	4	synaptic
CC	GO:0098839	postsynaptic density membrane	9/926	114/29872	0.00912046	0.0692501	0.0539329	Abhd17b/Syndig1/Akap9/Lrfn4/Gria1/Plppr4/Vdac1/Erbb4/Grid2	9	synaptic
CC	GO:0098845	postsynaptic endosome	4/926	17/29872	0.00158109	0.0224048	0.0174492	Abhd17b/Rab11a/Gripap1/Akap5	4	synaptic
CC	GO:0098871	postsynaptic actin cytoskeleton	3/926	16/29872	0.0122956	0.0831022	0.064721	Itsn1/Dbn1/Ppp1r9a	3	synaptic
BP	GO:0098884	postsynaptic neurotransmitter receptor internalization	5/926	38/29872	0.00608668	0.0542866	0.0422791	Synj1/Iqsec1/Rala/Ap2a2/Akap5	5	synaptic
BP	GO:0098887	neurotransmitter receptor transport, endosome to postsynaptic membrane	3/926	11/29872	0.00406577	0.0422059	0.0328705	Rab11a/Gripap1/Arhgap44	3	synaptic
CC	GO:0098890	extrinsic component of postsynaptic membrane	3/926	16/29872	0.0122956	0.0831022	0.064721	Akap9/Nptx2/Crkl	3	synaptic
BP	GO:0098926	postsynaptic signal transduction	7/926	71/29872	0.00639895	0.0563018	0.0438486	Ly6e/Chrna4/Cdk5r1/Kpna1/Stat3/Jak2/Crkl	7	synaptic
CC	GO:0098966	perisynaptic extracellular matrix	2/926	11/29872	0.0438549	0.174142	0.135624	Hapln4/Hapln1	2	synaptic
BP	GO:0098969	neurotransmitter receptor transport to postsynaptic membrane	4/926	22/29872	0.00429712	0.0435265	0.033899	Rab11a/Gripap1/Arhgap44/Snap25	4	synaptic
CC	GO:0098984	neuron to neuron synapse	41/926	446/29872	7.23994e-10	6.48492e-07	5.05054e-07	Abhd17b/Atp1b2/Syndig1/Akap9/Lrfn4/Neurl1a/Eif3a/Dbn1/Camk1/Rtn3/Phb2/Gria1/Syn2/Pde4b/Atp1a1/Tmem108/Iqsec1/Plppr4/Ppp1r9a/Snap91/Sema3a/Vdac1/Cdk5r1/Arhgap44/Erbb4/Hspa8/Rgs14/Kpna1/Prkar1b/Stat3/Grid2/Kalrn/Eps8/Usp8/Rpl12/Rpl18a/Plekha5/Akap5/Gapdh/Hnrnph1/Rpl4	41	synaptic
BP	GO:0099003	vesicle-mediated transport in synapse	29/926	271/29872	7.96383e-09	3.4846e-06	2.71385e-06	Itsn1/Syndig1/Synj1/Atp6ap1/Napb/Syt2/Syn2/Rab11a/Iqsec1/Snap91/Gripap1/Synj2/Cdk5r1/Itsn2/Sv2b/Ap3s2/Rala/Snap25/Sv2a/Sptbn2/Prkar1b/Ncs1/Napa/Vamp1/Atp6v1h/Atp6v0e2/Ap2a2/Scrn1/Akap5	29	synaptic
BP	GO:0099068	postsynapse assembly	8/926	50/29872	0.000140013	0.00454859	0.0035425	Lrfn4/Nptxr/Dock7/Sptbn2/Grid2/Nrxn2/Lrrtm1/Crkl	8	synaptic
BP	GO:0099072	regulation of postsynaptic membrane neurotransmitter receptor levels	16/926	133/29872	3.87332e-06	0.000350468	0.000272949	Synj1/Rab11a/Frrs1l/Nptxr/Iqsec1/Nptx2/Gripap1/Arhgap44/Rala/Erbb4/Snap25/Kalrn/Eps8/Ap2a2/Cpt1c/Akap5	16	synaptic
BP	GO:0099084	postsynaptic specialization organization	12/926	58/29872	1.76074e-07	3.29915e-05	2.56942e-05	Lrfn4/Dbn1/Nptxr/Tmem108/Cntnap1/Zmynd8/Dock7/Sptbn2/Grid2/Nrxn2/Lrrtm1/Crkl	12	synaptic
BP	GO:0099149	regulation of postsynaptic neurotransmitter receptor internalization	4/926	28/29872	0.0103872	0.0745165	0.0580345	Synj1/Iqsec1/Rala/Akap5	4	synaptic
BP	GO:0099150	regulation of postsynaptic specialization assembly	5/926	20/29872	0.000297802	0.0073803	0.00574788	Lrfn4/Nptxr/Sptbn2/Grid2/Lrrtm1	5	synaptic
BP	GO:0099151	regulation of postsynaptic density assembly	3/926	15/29872	0.0102225	0.0742142	0.057799	Lrfn4/Grid2/Lrrtm1	3	synaptic
BP	GO:0099172	presynapse organization	5/926	63/29872	0.0455569	0.178415	0.138952	Lrfn4/Snap91/App/Grid2/Lrrtm1	5	synaptic
BP	GO:0099173	postsynapse organization	28/926	255/29872	8.15679e-09	3.4846e-06	2.71385e-06	Abhd17b/Itsn1/Nrp2/Lrfn4/Dbn1/Nedd9/Frrs1l/Nptxr/Tmem108/Stk38/Ppp1r9a/Cntnap1/Zmynd8/Cdk5r1/Arhgap44/Hspa8/Itga3/Dock7/Afdn/App/Sptbn2/Grid2/Kalrn/Nrxn2/Lrrtm1/Crkl/Pafah1b1/Nrp1	28	synaptic
BP	GO:0099174	regulation of presynapse organization	5/926	43/29872	0.0102858	0.0742142	0.057799	Lrfn4/Snap91/App/Grid2/Lrrtm1	5	synaptic
BP	GO:0099175	regulation of postsynapse organization	17/926	139/29872	1.54527e-06	0.000163797	0.000127567	Abhd17b/Itsn1/Nrp2/Lrfn4/Dbn1/Nedd9/Ppp1r9a/Zmynd8/Cdk5r1/Arhgap44/Hspa8/Afdn/App/Grid2/Kalrn/Lrrtm1/Pafah1b1	17	synaptic
CC	GO:0099243	extrinsic component of synaptic membrane	5/926	31/29872	0.00246188	0.030872	0.0240435	Akap9/Nptx2/Snap91/Snap25/Crkl	5	synaptic
BP	GO:0099504	synaptic vesicle cycle	24/926	231/29872	2.64516e-07	4.14628e-05	3.22918e-05	Itsn1/Syndig1/Synj1/Atp6ap1/Napb/Syt2/Syn2/Snap91/Gripap1/Synj2/Cdk5r1/Itsn2/Sv2b/Ap3s2/Snap25/Sv2a/Sptbn2/Prkar1b/Ncs1/Napa/Vamp1/Atp6v1h/Atp6v0e2/Scrn1	24	synaptic
MF	GO:0099508	voltage-gated monoatomic ion channel activity involved in regulation of presynaptic membrane potential	3/926	17/29872	0.0145915	0.0915806	0.0713241	Kcnc1/Kcnj11/Kcnj6	3	synaptic
BP	GO:0099527	postsynapse to nucleus signaling pathway	3/926	16/29872	0.0122956	0.0831022	0.064721	Kpna1/Stat3/Jak2	3	synaptic
BP	GO:0099532	synaptic vesicle endosomal processing	3/926	12/29872	0.00529698	0.0494964	0.0385484	Itsn1/Gripap1/Itsn2	3	synaptic
BP	GO:0099563	modification of synaptic structure	4/926	42/29872	0.0404974	0.1688	0.131464	Itsn1/Gripap1/Arhgap44/Kalrn	4	synaptic
BP	GO:0099565	chemical synaptic transmission, postsynaptic	13/926	116/29872	6.50468e-05	0.00270095	0.00210353	Dbn1/Chrna4/Tmem108/Ppp1r9a/Celf4/Zmynd8/Afdn/App/Prkar1b/Grid2/Abat/Plk2/Dmpk	13	synaptic
CC	GO:0099571	postsynaptic cytoskeleton	4/926	23/29872	0.00507581	0.0486031	0.0378527	Itsn1/Dbn1/Ppp1r9a/Sptbn2	4	synaptic
CC	GO:0099572	postsynaptic specialization	42/926	434/29872	9.16497e-11	1.43661e-07	1.11885e-07	Abhd17b/Gabra3/Syndig1/Akap9/Lrfn4/Neurl1a/Eif3a/Dbn1/Camk1/Rtn3/Phb2/Gria1/Chrna4/Syn2/Pde4b/Atp1a1/Tmem108/Iqsec1/Nptx2/Plppr4/Ppp1r9a/Snap91/Vdac1/Cdk5r1/Arhgap44/Erbb4/Hspa8/Rgs14/Kpna1/Stat3/Grid2/Kalrn/Eps8/Usp8/Rpl12/Rpl18a/Plekha5/Lrrtm1/Akap5/Gapdh/Hnrnph1/Rpl4	42	synaptic
BP	GO:0099633	protein localization to postsynaptic specialization membrane	4/926	41/29872	0.0375284	0.160616	0.12509	Nptxr/Nptx2/Erbb4/Kalrn	4	synaptic
CC	GO:0099634	postsynaptic specialization membrane	14/926	154/29872	0.000326932	0.00760696	0.0059244	Abhd17b/Gabra3/Syndig1/Akap9/Lrfn4/Gria1/Chrna4/Nptx2/Plppr4/Vdac1/Erbb4/Hspa8/Grid2/Lrrtm1	14	synaptic
BP	GO:0099643	signal release from synapse	15/926	174/29872	0.000360922	0.00796244	0.00620125	Synj1/Napb/Syt2/Syn2/Ppp1r9a/Snap91/Sv2b/Snap25/Sv2a/Sptbn2/Ncs1/Napa/Vamp1/Nrxn2/Htr2c	15	synaptic
BP	GO:0099645	neurotransmitter receptor localization to postsynaptic specialization membrane	4/926	41/29872	0.0375284	0.160616	0.12509	Nptxr/Nptx2/Erbb4/Kalrn	4	synaptic
BP	GO:0140236	translation at presynapse	11/926	47/29872	1.50206e-07	2.98004e-05	2.32089e-05	Rpl13/Rpl13a/Rpl23a/Rpl32/Rpl27a/Rps11/Rpl24/Rpl37/Rpl29/Rpl12/Rpl4	11	synaptic
BP	GO:0140238	presynaptic endocytosis	8/926	81/29872	0.00361998	0.0396805	0.0309037	Itsn1/Synj1/Napb/Syt2/Snap91/Synj2/Itsn2/Ap3s2	8	synaptic
BP	GO:0140239	postsynaptic endocytosis	5/926	38/29872	0.00608668	0.0542866	0.0422791	Synj1/Iqsec1/Rala/Ap2a2/Akap5	5	synaptic
BP	GO:0140241	translation at synapse	11/926	48/29872	1.89425e-07	3.29915e-05	2.56942e-05	Rpl13/Rpl13a/Rpl23a/Rpl32/Rpl27a/Rps11/Rpl24/Rpl37/Rpl29/Rpl12/Rpl4	11	synaptic
BP	GO:0140242	translation at postsynapse	11/926	48/29872	1.89425e-07	3.29915e-05	2.56942e-05	Rpl13/Rpl13a/Rpl23a/Rpl32/Rpl27a/Rps11/Rpl24/Rpl37/Rpl29/Rpl12/Rpl4	11	synaptic
BP	GO:1900271	regulation of long-term synaptic potentiation	9/926	60/29872	9.10173e-05	0.00350109	0.0027267	Cx3cr1/Nrgn/Paip2/Ppp1r9a/App/Prkar1b/Fam107a/Ythdf1/Akap5	9	synaptic
BP	GO:1900272	negative regulation of long-term synaptic potentiation	4/926	14/29872	0.000716159	0.0131681	0.0102555	Cx3cr1/Ppp1r9a/App/Fam107a	4	synaptic
BP	GO:1900273	positive regulation of long-term synaptic potentiation	4/926	32/29872	0.0165534	0.0989417	0.0770571	Nrgn/App/Prkar1b/Akap5	4	synaptic
BP	GO:1900454	positive regulation of long-term synaptic depression	2/926	10/29872	0.0366205	0.159457	0.124187	Ppp1r9a/Grid2	2	synaptic
BP	GO:1902473	regulation of protein localization to synapse	4/926	29/29872	0.0117594	0.0816514	0.0635912	Abhd17b/Gripap1/Arhgap44/Kalrn	4	synaptic
BP	GO:1902683	regulation of receptor localization to synapse	4/926	32/29872	0.0165534	0.0989417	0.0770571	Dbn1/Gripap1/Arhgap44/Kalrn	4	synaptic
BP	GO:1903539	protein localization to postsynaptic membrane	8/926	67/29872	0.00107136	0.0172685	0.0134489	Rab11a/Nptxr/Nptx2/Gripap1/Arhgap44/Erbb4/Snap25/Kalrn	8	synaptic
BP	GO:1903540	establishment of protein localization to postsynaptic membrane	4/926	23/29872	0.00507581	0.0486031	0.0378527	Rab11a/Gripap1/Arhgap44/Snap25	4	synaptic
BP	GO:1904861	excitatory synapse assembly	4/926	38/29872	0.0293967	0.143956	0.112115	Lrfn4/Grid2/Nrxn2/Lrrtm1	4	synaptic
BP	GO:1904862	inhibitory synapse assembly	4/926	27/29872	0.00912291	0.0692501	0.0539329	Gabra3/Hapln4/Lgi2/Gabrg1	4	synaptic
BP	GO:1904889	regulation of excitatory synapse assembly	3/926	20/29872	0.0228399	0.120849	0.0941189	Lrfn4/Grid2/Lrrtm1	3	synaptic
BP	GO:1905244	regulation of modification of synaptic structure	3/926	23/29872	0.0331407	0.155185	0.12086	Itsn1/Gripap1/Kalrn	3	synaptic
BP	GO:1905274	regulation of modification of postsynaptic actin cytoskeleton	2/926	10/29872	0.0366205	0.159457	0.124187	Itsn1/Kalrn	2	synaptic
BP	GO:1905606	regulation of presynapse assembly	4/926	39/29872	0.0319784	0.152591	0.11884	Lrfn4/App/Grid2/Lrrtm1	4	synaptic
BP	GO:1905874	regulation of postsynaptic density organization	5/926	19/29872	0.000229179	0.00635818	0.00495184	Lrfn4/Dbn1/Zmynd8/Grid2/Lrrtm1	5	synaptic
BP	GO:2000463	positive regulation of excitatory postsynaptic potential	4/926	41/29872	0.0375284	0.160616	0.12509	Dbn1/Afdn/App/Prkar1b	4	synaptic
CC	GO:0005798	Golgi-associated vesicle	7/926	97/29872	0.0312513	0.15096	0.117569	Itm2b/Pacs1/Nrgn/App/Gnas/Ap1s1/Ap1m1	7	vesicle
BP	GO:0006888	endoplasmic reticulum to Golgi vesicle-mediated transport	8/926	124/29872	0.0394438	0.165475	0.128874	Trappc2b/Sec22c/Yipf4/Erp29/P4hb/Insig1/Golga2/Stx17	8	vesicle
BP	GO:0006900	vesicle budding from membrane	6/926	78/29872	0.0340845	0.157836	0.122925	Golph3/Snap91/Ap3s2/Insig1/Vps4a/Snx3	6	vesicle
BP	GO:0006906	vesicle fusion	15/926	127/29872	9.67029e-06	0.000730515	0.000568934	Kif5b/Syt2/Chmp1b2/Chmp2a/Atp13a2/Yipf4/Plekhm1/Coro1a/Vti1b/Snap25/Vamp1/Vps4a/Stx17/Tbc1d4/Snph	15	vesicle
CC	GO:0012510	trans-Golgi network transport vesicle membrane	3/926	19/29872	0.0198623	0.110995	0.0864446	Nrgn/Ap1s1/Ap1m1	3	vesicle
BP	GO:0016050	vesicle organization	34/926	365/29872	1.47313e-08	4.61826e-06	3.59676e-06	Golph3/Synj1/Atp6ap1/Kif5b/Snx10/Syt2/Chmp1b2/Chmp2a/Rab11a/Atp13a2/Snap91/Yipf4/Plekhm1/Coro1a/Mfsd14a/Vti1b/Ap3s2/Stam/Snap25/Insig1/Vamp1/Rnasek/Vps4a/Atp6v1h/Atp6v0e2/Stx17/Snx3/Usp8/Zeb2/Ap1s1/Ap1m1/Tbc1d4/Snph/Pafah1b1	34	vesicle
CC	GO:0030125	clathrin vesicle coat	4/926	35/29872	0.0224156	0.120744	0.094037	Snap91/Ap1s1/Ap2a2/Ap1m1	4	vesicle
CC	GO:0030133	transport vesicle	35/926	367/29872	4.94121e-09	2.72995e-06	2.12612e-06	Calm2/Syndig1/Atp6ap1/Syt2/Cdk16/Rab40c/Gria1/Syn2/Pde4b/Rab11a/Nrgn/Atp13a2/Syt13/Snap91/Vdac1/Gipc1/Vti1b/Sv2b/Dpysl3/Hspa8/Snap25/App/Sv2a/Pebp1/Sptbn2/Slc9b2/Syngr1/Gnas/Dync1i1/Atp6v1h/Atp6v0e2/Ap1s1/Wfs1/Ap2a2/Ap1m1	35	vesicle
CC	GO:0030135	coated vesicle	14/926	209/29872	0.00587187	0.0533574	0.0415555	Pacs1/Nrgn/Snap91/Vti1b/Hax1/App/Lrp1/Gnas/Golga2/Stx17/Snx3/Ap1s1/Ap2a2/Ap1m1	14	vesicle
CC	GO:0030136	clathrin-coated vesicle	8/926	123/29872	0.0378826	0.16098	0.125373	Nrgn/Snap91/Hax1/Lrp1/Snx3/Ap1s1/Ap2a2/Ap1m1	8	vesicle
CC	GO:0030658	transport vesicle membrane	17/926	191/29872	0.000102092	0.00370008	0.00288167	Calm2/Syndig1/Atp6ap1/Syt2/Gria1/Syn2/Nrgn/Vti1b/Sv2b/Sv2a/Slc9b2/Syngr1/Atp6v1h/Atp6v0e2/Ap1s1/Wfs1/Ap1m1	17	vesicle
CC	GO:0030665	clathrin-coated vesicle membrane	5/926	53/29872	0.0238524	0.123991	0.0965659	Nrgn/Snap91/Ap1s1/Ap2a2/Ap1m1	5	vesicle
BP	GO:0031338	regulation of vesicle fusion	5/926	33/29872	0.00326791	0.0371192	0.0289089	Kif5b/Syt2/Coro1a/Vamp1/Tbc1d4	5	vesicle
BP	GO:0048193	Golgi vesicle transport	17/926	281/29872	0.00705617	0.0589111	0.0458807	Dop1b/Golph3/Golga4/Trappc2b/Tbc1d14/Sec22c/Yipf4/Cyth3/Vti1b/Ap3s2/Erp29/P4hb/Insig1/Golga2/Stx17/Snx3/Lypla1	17	vesicle
BP	GO:0048280	vesicle fusion with Golgi apparatus	2/926	10/29872	0.0366205	0.159457	0.124187	Yipf4/Vti1b	2	vesicle
BP	GO:0051469	vesicle fusion with vacuole	2/926	11/29872	0.0438549	0.174142	0.135624	Chmp1b2/Chmp2a	2	vesicle
BP	GO:0051648	vesicle localization	16/926	219/29872	0.00140886	0.0207849	0.0161875	Syndig1/Synj1/Kif5b/Chmp2a/Syn2/Rab11a/Atp13a2/Snap91/Ap3s2/Stam/Snap25/Dync1i1/Vps4a/Myo1c/Myrip/Pafah1b1	16	vesicle
BP	GO:0051650	establishment of vesicle localization	14/926	197/29872	0.00349521	0.0390642	0.0304237	Synj1/Kif5b/Chmp2a/Rab11a/Atp13a2/Snap91/Ap3s2/Stam/Snap25/Dync1i1/Vps4a/Myo1c/Myrip/Pafah1b1	14	vesicle
BP	GO:0098876	vesicle-mediated transport to the plasma membrane	14/926	156/29872	0.000373059	0.00814956	0.00634699	Golph3/Atp6ap1/Ndrg4/Golga4/Rab11a/Cmtm6/Gripap1/Snx30/Arhgap44/Snap25/Snx3/Lypla1/Scarb2/Akap5	14	vesicle
BP	GO:0099518	vesicle cytoskeletal trafficking	6/926	62/29872	0.0122997	0.0831022	0.064721	Kif5b/Ap3s2/Dync1i1/Myo1c/Myrip/Pafah1b1	6	vesicle
BP	GO:0140112	extracellular vesicle biogenesis	5/926	24/29872	0.00073665	0.0133858	0.010425	Chmp2a/Rab11a/Atp13a2/Stam/Vps4a	5	vesicle
