# Supplementary material for: Profiling hippocampal neuronal populations reveals unique gene expression mosaics reflective of connectivity-based degeneration in the Ts65Dn mouse model of Down syndrome and Alzheimer’s disease
Source: Front Mol Neurosci. 2025 Feb 26;18:1546375. doi: 10.3389/fnmol.2025.1546375 (PMC11897496; doi:10.3389/fnmol.2025.1546375)
Supplement: SUPPLEMENTARY TABLE S14 — Total GO processes sorted by bin of significantly dysregulated in CA3 PNs in Ts compared to 2N. [file Table_14.XLSX]

## Sheet: sorted by bin
ONTOLOGY_CA3	ID_CA3	Description_CA3	GeneRatio_CA3	BgRatio_CA3	pvalue_CA3	p.adjust_CA3	qvalue_CA3	geneID_CA3	Count_CA3	Bin_CA3
MF	GO:0003779	actin binding	49/1537	448/29872	6.1716e-07	5.1884e-05	3.8299e-05	Fmnl2/Dyrk1a/Fermt1/Ablim3/Coro1c/Fscn1/Tmsb4x/Tpm1/Cttn/Samd14/Ezr/Limch1/Wdr1/Bin1/Map1b/Ncald/Myo5b/Myo19/Cotl1/Enc1/Epb41/Sptan1/Impact/Gipc1/Fmnl1/Daam2/Klhl2/Jmy/Actn1/Arpc4/Parvb/Nebl/Enah/Espn/Shroom1/Lrrk2/Pfn2/Egfr/Crocc/Coro2b/Inf2/Wipf2/Fgd4/Sntb2/Mylk/Fxyd5/Daam1/Setd3/Mrtfb	49	actin	highlight indicates process was binned in two categories
CC	GO:0005874	microtubule	39/1537	485/29872	0.00413995	0.0318733	0.0235278	Synj1/Cct8/Synj2/Dyrk1a/Tuba8/Clip4/Dnah2/Ndel1/Dync1i1/Map4/Kif1c/Haus6/Map1b/Nav1/Tiam1/Pierce2/Map2k1/Dnah8/Rassf3/Rcc2/Fam161a/Kif5a/Slc8a2/Ccdc181/Togaram1/Rab3d/Shroom1/Tubb2b/Kif5c/Kcnab2/Kif17/Sntb2/Kifc3/Ttll1/Efhc2/Kif5b/Klc1/Map6d1/Fgf13	39	actin
CC	GO:0005875	microtubule associated complex	15/1537	148/29872	0.00946055	0.0558935	0.0412587	Dnah2/Ndel1/Dync1i1/Kif1c/Haus6/Map1b/Pea15a/Nudcd3/Dnah8/Kif5a/Kif5c/Kif17/Kifc3/Kif5b/Klc1	15	actin
CC	GO:0005884	actin filament	12/1537	135/29872	0.04594	0.157283	0.116101	Dyrk1a/Tpm1/Cttn/Ezr/Cotl1/Dusp22/Actn1/Pak1/Dlc1/Espn/Sh2b2/Keap1	12	actin
BP	GO:0007015	actin filament organization	48/1537	477/29872	8.08131e-06	0.000343644	0.000253666	Arhgef10l/Pakap/Nrp1/Rhot2/Fchsd2/Arhgap25/Ptk2b/Coro1c/Fscn1/Tmsb4x/Tpm1/Cttn/Samd14/Ezr/Limch1/Wdr1/Bin1/Arrb1/Esam/Myo5b/Sh3kbp1/Myo19/Cotl1/Cyrib/Elmo2/Sptan1/Daam2/Kctd13/Jmy/Shank1/Actn1/Arpc4/Pak1/Dlc1/Sema5a/Ppargc1b/Nebl/Gja1/Enah/Espn/Shroom1/Pfn2/Plekhg2/Coro2b/Snx9/Inf2/Prox1/Zyx	48	actin
BP	GO:0007018	microtubule-based movement	41/1537	458/29872	0.000444265	0.00661782	0.00488505	App/Sod1/Rsph3b/Rhot2/Dnah2/Ndel1/Dync1i1/Map4/Kif1c/Sun2/Map1b/Cfap298/Rab27b/AU040320/Pierce2/Ssx2ip/Ap3m2/Map2k1/Dnah8/Dzip1/Arl8a/Spef2/Nme5/Ift56/Kif5a/Ift25/Arhgap21/Ing2/Pcm1/Kif5c/Tmem108/Pex14/Kif17/Neto1/Stard7/Kifc3/Stard9/Ttll1/Ift46/Kif5b/Klc1	41	actin
MF	GO:0008017	microtubule binding	27/1537	274/29872	0.000988297	0.0118498	0.00874716	Clip4/Racgap1/Ndel1/Dync1i1/Ezr/Map4/Kif1c/Haus6/Map1b/Tiam1/Hdgfl3/Strbp/Rcc2/Jmy/Fam161a/Kif5a/Ccdc181/Togaram1/Kif5c/Drg1/Pex14/Kif17/Kifc3/Stard9/Kif5b/Map6d1/Fgf13	27	actin
BP	GO:0008064	regulation of actin polymerization or depolymerization	16/1537	168/29872	0.0132291	0.0691618	0.0510529	Fchsd2/Ptk2b/Tmsb4x/Tpm1/Cttn/Wdr1/Bin1/Esam/Cotl1/Cyrib/Sptan1/Daam2/Sema5a/Pfn2/Plekhg2/Snx9	16	actin
BP	GO:0008154	actin polymerization or depolymerization	18/1537	201/29872	0.0161541	0.0797079	0.0588376	Fchsd2/Ptk2b/Tmsb4x/Tpm1/Cttn/Wdr1/Bin1/Esam/Cotl1/Cyrib/Sptan1/Daam2/Arpc4/Sema5a/Enah/Pfn2/Plekhg2/Snx9	18	actin
BP	GO:0010970	transport along microtubule	26/1537	179/29872	1.74395e-06	0.000106294	7.84624e-05	App/Sod1/Rhot2/Ndel1/Dync1i1/Kif1c/Sun2/Map1b/Rab27b/Ssx2ip/Ap3m2/Map2k1/Arl8a/Ift56/Kif5a/Ift25/Arhgap21/Pcm1/Kif5c/Tmem108/Pex14/Kif17/Neto1/Ift46/Kif5b/Klc1	26	actin
BP	GO:0030038	contractile actin filament bundle assembly	12/1537	117/29872	0.0174364	0.0826606	0.0610172	Arhgef10l/Nrp1/Ptk2b/Tpm1/Limch1/Arrb1/Kctd13/Pak1/Dlc1/Pfn2/Coro2b/Zyx	12	actin
BP	GO:0030041	actin filament polymerization	15/1537	174/29872	0.0353983	0.133112	0.0982589	Fchsd2/Ptk2b/Tmsb4x/Tpm1/Cttn/Bin1/Esam/Cotl1/Cyrib/Sptan1/Daam2/Arpc4/Pfn2/Plekhg2/Snx9	15	actin
BP	GO:0030048	actin filament-based movement	18/1537	128/29872	0.000100253	0.00231309	0.00170744	Cacna1g/Tpm1/Limch1/Bin1/Sun2/Jup/Myo5b/Myo19/Adrb1/Ryr2/Trpm4/Fnbp1l/Kcnj2/Adora1/Scn1a/Gpd1l/Cacna1c/Fgf13	18	actin
BP	GO:0030832	regulation of actin filament length	16/1537	171/29872	0.0154428	0.0774683	0.0571845	Fchsd2/Ptk2b/Tmsb4x/Tpm1/Cttn/Wdr1/Bin1/Esam/Cotl1/Cyrib/Sptan1/Daam2/Sema5a/Pfn2/Plekhg2/Snx9	16	actin
BP	GO:0030833	regulation of actin filament polymerization	14/1537	148/29872	0.0206593	0.0936414	0.0691229	Fchsd2/Ptk2b/Tmsb4x/Tpm1/Cttn/Bin1/Esam/Cotl1/Cyrib/Sptan1/Daam2/Pfn2/Plekhg2/Snx9	14	actin
BP	GO:0030866	cortical actin cytoskeleton organization	6/1537	42/29872	0.0197079	0.0913455	0.0674282	Fmnl2/Coro1c/Racgap1/Ezr/Epb41/Fmnl1	6	actin
BP	GO:0031110	regulation of microtubule polymerization or depolymerization	9/1537	93/29872	0.0498952	0.167034	0.123298	Dyrk1a/Map1b/Hdgfl3/Pak1/Gda/Togaram1/Drg1/Map6d1/Fgf13	9	actin
BP	GO:0031112	positive regulation of microtubule polymerization or depolymerization	5/1537	35/29872	0.032214	0.124319	0.0917681	Map1b/Pak1/Gda/Togaram1/Drg1	5	actin
BP	GO:0031116	positive regulation of microtubule polymerization	5/1537	31/29872	0.0199417	0.0915591	0.0675859	Map1b/Pak1/Gda/Togaram1/Drg1	5	actin
CC	GO:0032432	actin filament bundle	15/1537	99/29872	0.000160201	0.00317537	0.00234395	Ablim3/Fscn1/Tpm1/Limch1/Klhl2/Actn1/Dlc1/Nebl/Enah/Sh2b2/Septin11/Coro2b/Mylk/Daam1/Zyx	15	actin
BP	GO:0032956	regulation of actin cytoskeleton organization	29/1537	359/29872	0.0114489	0.0634371	0.0468271	Arhgef10l/Nrp1/Fchsd2/Ptk2b/Fscn1/Tmsb4x/Tpm1/Cttn/Epha5/Limch1/Wdr1/Bin1/Esam/Cotl1/Cyrib/Sptan1/Daam2/Mfn2/Shank1/Pak1/Dlc1/Sema5a/Gja1/Pfn2/Plekhg2/Coro2b/Snx9/Pdgfrb/Prox1	29	actin
BP	GO:0032970	regulation of actin filament-based process	37/1537	409/29872	0.000677449	0.00904171	0.00667429	Arhgef10l/Nrp1/Fchsd2/Ptk2b/Fscn1/Tmsb4x/Tpm1/Cttn/Epha5/Limch1/Wdr1/Bin1/Jup/Esam/Adrb1/Cotl1/Cyrib/Sptan1/Ryr2/Daam2/Mfn2/Shank1/Trpm4/Pak1/Dlc1/Sema5a/Gja1/Pfn2/Kcnj2/Plekhg2/Coro2b/Snx9/Pdgfrb/Prox1/Adora1/Cacna1c/Fgf13	37	actin
CC	GO:0043209	myelin sheath	19/1537	208/29872	0.0113048	0.0627338	0.046308	Atp5po/Sod1/Serinc5/Fscn1/Cntn1/Ezr/Gpi1/Wdr1/Ppia/Hspa2/Pgam1/Mpdz/Prdx1/Sptan1/Exoc4/Snap25/Cntn2/Gnb5/Gnb4	19	actin
BP	GO:0046785	microtubule polymerization	10/1537	89/29872	0.0160361	0.0793559	0.0585778	Dyrk1a/Ndel1/Map4/Map1b/Hdgfl3/Pak1/Gda/Togaram1/Drg1/Fgf13	10	actin
BP	GO:0047496	vesicle transport along microtubule	7/1537	48/29872	0.010915	0.0616942	0.0455405	Ndel1/Dync1i1/Kif1c/Ap3m2/Map2k1/Kif5a/Kif5b	7	actin
MF	GO:0051015	actin filament binding	24/1537	219/29872	0.000413645	0.00628982	0.00464293	Fmnl2/Fermt1/Ablim3/Coro1c/Fscn1/Tpm1/Cttn/Samd14/Ezr/Wdr1/Bin1/Myo5b/Myo19/Cotl1/Sptan1/Fmnl1/Actn1/Arpc4/Nebl/Espn/Shroom1/Egfr/Coro2b/Fgd4	24	actin
BP	GO:0051017	actin filament bundle assembly	18/1537	176/29872	0.00434849	0.0330955	0.02443	Arhgef10l/Nrp1/Ptk2b/Fscn1/Tpm1/Ezr/Limch1/Arrb1/Kctd13/Shank1/Actn1/Pak1/Dlc1/Espn/Shroom1/Pfn2/Coro2b/Zyx	18	actin
BP	GO:0061572	actin filament bundle organization	18/1537	180/29872	0.00549242	0.0380413	0.0280808	Arhgef10l/Nrp1/Ptk2b/Fscn1/Tpm1/Ezr/Limch1/Arrb1/Kctd13/Shank1/Actn1/Pak1/Dlc1/Espn/Shroom1/Pfn2/Coro2b/Zyx	18	actin
BP	GO:0061842	microtubule organizing center localization	5/1537	34/29872	0.0287921	0.116474	0.0859774	Ndel1/Ezr/Sun2/Mad2l1/Kif5b	5	actin
BP	GO:0070252	actin-mediated cell contraction	14/1537	102/29872	0.000732354	0.00958218	0.00707324	Cacna1g/Tpm1/Limch1/Bin1/Jup/Adrb1/Ryr2/Trpm4/Kcnj2/Adora1/Scn1a/Gpd1l/Cacna1c/Fgf13	14	actin
BP	GO:0072384	organelle transport along microtubule	12/1537	88/29872	0.00180775	0.0178916	0.0132069	Rhot2/Ndel1/Dync1i1/Kif1c/Sun2/Map1b/Ap3m2/Map2k1/Kif5a/Arhgap21/Pex14/Kif5b	12	actin
CC	GO:0097517	contractile actin filament bundle	15/1537	89/29872	4.594e-05	0.00130741	0.000965088	Ablim3/Fscn1/Tpm1/Limch1/Klhl2/Actn1/Dlc1/Nebl/Enah/Sh2b2/Septin11/Coro2b/Mylk/Daam1/Zyx	15	actin
BP	GO:0099111	microtubule-based transport	31/1537	229/29872	8.85443e-07	6.96358e-05	5.14028e-05	App/Sod1/Rsph3b/Rhot2/Ndel1/Dync1i1/Kif1c/Sun2/Map1b/Rab27b/Ssx2ip/Ap3m2/Map2k1/Arl8a/Spef2/Nme5/Ift56/Kif5a/Ift25/Arhgap21/Pcm1/Kif5c/Tmem108/Pex14/Kif17/Neto1/Stard7/Ttll1/Ift46/Kif5b/Klc1	31	actin
BP	GO:0099515	actin filament-based transport	4/1537	11/29872	0.00172099	0.0173023	0.012772	Sun2/Myo5b/Myo19/Fnbp1l	4	actin
BP	GO:0110053	regulation of actin filament organization	24/1537	283/29872	0.0117075	0.0647232	0.0477765	Arhgef10l/Nrp1/Fchsd2/Ptk2b/Tmsb4x/Tpm1/Cttn/Limch1/Wdr1/Bin1/Esam/Cotl1/Cyrib/Sptan1/Daam2/Shank1/Pak1/Dlc1/Sema5a/Gja1/Pfn2/Plekhg2/Coro2b/Snx9	24	actin
BP	GO:1903115	regulation of actin filament-based movement	9/1537	49/29872	0.000785244	0.0100407	0.00741169	Bin1/Jup/Adrb1/Ryr2/Trpm4/Kcnj2/Adora1/Cacna1c/Fgf13	9	actin
MF	GO:0001217	DNA-binding transcription repressor activity	29/1537	300/29872	0.000889996	0.0110705	0.00817184	Jun/Zbtb21/Cux2/Bach2/Srebf2/Nfatc2/Nr1d1/Fezf2/Ets2/Mxd4/Arx/Nr2e1/Zbtb20/Nfatc3/Skil/Mkx/Creb3l1/Zfp746/Foxo3/Zfp950/Gtf2ird1/Zbtb37/Etv6/Foxo1/Mzf1/Zbtb33/Myt1l/Prox1/Zfp536	29	activity
BP	GO:0001508	action potential	23/1537	158/29872	6.50887e-06	0.00029028	0.000214275	Sod1/Cacna1g/Cacna1i/Kcna2/Bin1/Jup/P2rx7/Kcnq3/Kcnd2/Ryr2/Trpm4/Slc8a2/Dpp6/Cacnb4/Kcnj2/Chrna1/Kcnab2/Chrna4/Kcnq2/Scn1a/Gpd1l/Cacna1c/Fgf13	23	activity
MF	GO:0003713	transcription coactivator activity	38/1537	268/29872	1.54687e-08	3.14272e-06	2.31985e-06	Dyrk1a/Dyrk1b/Nucks1/Fgf2/Med16/Jup/Arrb1/Lmo1/Mtdh/Usp16/Apex1/Ctnnb1/Lpin2/Maml2/Phf2/Jmy/Actn1/Acss2/Kat2b/Tacc1/Ppargc1b/Gps2/Tox2/Dcc/Thrap3/Med30/Park7/Mta2/Zcchc12/Per2/Tada2a/Myt1l/Ruvbl1/Pcbd1/Niban2/Setd3/Nup98/Mrtfb	38	activity
MF	GO:0003714	transcription corepressor activity	23/1537	204/29872	0.000360555	0.00570801	0.00421346	Gon4l/Ncor2/Bcor/Tcf4/Ncor1/Spen/Lmo4/Kmt5a/Tle2/Gps2/Mier3/Hr/Zmynd8/C1d/Sfmbt1/Eid2b/Pex14/Eid1/Mta2/Scai/Crym/N4bp2l2/Tle3	23	activity
MF	GO:0003774	cytoskeletal motor activity	12/1537	110/29872	0.0110715	0.0623861	0.0460513	Dnah2/Dync1i1/Kif1c/Myo5b/Myo19/Dnah8/Kif5a/Kif5c/Kif17/Kifc3/Stard9/Kif5b	12	activity
MF	GO:0003777	microtubule motor activity	10/1537	65/29872	0.00170376	0.0173023	0.012772	Dnah2/Dync1i1/Kif1c/Dnah8/Kif5a/Kif5c/Kif17/Kifc3/Stard9/Kif5b	10	activity
MF	GO:0003924	GTPase activity	29/1537	305/29872	0.00115108	0.0129723	0.00957571	Rhot2/Agap3/Rragd/Eif2s3y/Rab3c/Rab27b/Arl4d/Nkiras1/Rab8b/Gnas/Mfn2/Arl8a/Rab39/Gng3/Rab4a/Mtg2/Rab3d/Gnb4/Lrrk2/Rab33b/Tubb2b/Septin11/Drg1/Atl1/Rasd2/Agap1/Rit1/Septin3/Rab3b	29	activity
MF	GO:0003954	NADH dehydrogenase activity	5/1537	21/29872	0.00365072	0.0288352	0.0212852	ND4/ND2/ND1/ND6/Ndufs8	5	activity
MF	GO:0003955	NAD(P)H dehydrogenase (quinone) activity	5/1537	22/29872	0.00452684	0.0337162	0.0248881	ND4/ND2/ND1/ND6/Ndufs8	5	activity
MF	GO:0004112	cyclic-nucleotide phosphodiesterase activity	5/1537	26/29872	0.00953721	0.0558935	0.0412587	Pde1a/Pde10a/Pde4a/Pde7a/Adprm	5	activity
MF	GO:0004114	3',5'-cyclic-nucleotide phosphodiesterase activity	4/1537	24/29872	0.032567	0.124319	0.0917681	Pde1a/Pde10a/Pde4a/Pde7a	4	activity
MF	GO:0004115	3',5'-cyclic-AMP phosphodiesterase activity	4/1537	21/29872	0.0207106	0.0936414	0.0691229	Pde1a/Pde10a/Pde4a/Pde7a	4	activity
MF	GO:0004222	metalloendopeptidase activity	11/1537	120/29872	0.0452946	0.157283	0.116101	Adamts1/Ece1/Adamts3/Adamts9/Mbtps2/Adamts6/Adam22/Adamts17/Mme/Adamts10/Mmp14	11	activity
MF	GO:0004386	helicase activity	14/1537	150/29872	0.0229064	0.0996062	0.0735259	Dhx37/Setx/Eif4a1/Dhx34/Ddx27/Ddx42/Rfc5/Hltf/Fancm/Blm/Chd1/Ruvbl1/Dhx30/Rtel1	14	activity
MF	GO:0004438	phosphatidylinositol-3-phosphate phosphatase activity	3/1537	12/29872	0.0210866	0.0936414	0.0691229	Synj1/Mtm1/Mtmr4	3	activity
MF	GO:0004439	phosphatidylinositol-4,5-bisphosphate 5-phosphatase activity	3/1537	10/29872	0.0124215	0.0660732	0.048773	Synj1/Synj2/Ptpmt1	3	activity
MF	GO:0004527	exonuclease activity	9/1537	79/29872	0.0200032	0.0917261	0.0677091	Dis3/Apex1/Trex1/Nme5/Mgme1/Usb1/Eri3/Noct/Dclre1c	9	activity
MF	GO:0004529	DNA exonuclease activity	4/1537	25/29872	0.0372393	0.136526	0.100779	Apex1/Trex1/Mgme1/Dclre1c	4	activity
MF	GO:0004653	polypeptide N-acetylgalactosaminyltransferase activity	4/1537	18/29872	0.0119649	0.0654215	0.0482919	Galnt7/Galnt3/Galnt16/Galnt4	4	activity
MF	GO:0004659	prenyltransferase activity	3/1537	15/29872	0.0388914	0.14047	0.10369	Fdft1/Fdps/Ggps1	3	activity
MF	GO:0004707	MAP kinase activity	4/1537	16/29872	0.00772355	0.0476307	0.0351594	Mapk1/Nlk/Mapk10/Mapk6	4	activity
MF	GO:0005085	guanyl-nucleotide exchange factor activity	28/1537	202/29872	1.83317e-06	0.000110808	8.17949e-05	Itsn1/Arhgef10l/Ric8a/Dis3/Tiam1/Arhgef28/Ngef/Fgd1/Psd3/Rapgef2/Lamtor2/Kndc1/Rcc2/Dennd2a/Rab3ip/Fgd3/Psd2/Rap1gds1/Sos2/Plekhg2/Arhgef40/Dennd5a/Fgd4/Dock3/Abr/Plekhg5/Mycbp2/Rab3il1	28	activity
MF	GO:0005096	GTPase activator activity	32/1537	237/29872	6.29701e-07	5.23368e-05	3.86332e-05	Arhgef10l/Jun/Nrp1/Tagap1/Arhgap25/Agap3/Ric8a/Racgap1/Asap2/Arrb1/Tbc1d2/Tbc1d16/Agfg2/Rapgef2/Tbc1d9b/Adgrb3/Chn1/Gipc1/Sec23a/Dlc1/Tbc1d10b/Arhgap21/Gnb5/Lrrk2/Ralgapb/Sipa1l2/Pgam5/Agap1/Dock3/Abr/Rgs6/Arap2	32	activity
MF	GO:0005216	monoatomic ion channel activity	50/1537	435/29872	1.04052e-07	1.22748e-05	9.06086e-06	Atp5pf/Atp5po/Kcnj6/Cacna1g/Ptk2b/Cacna1i/Asic1/Cachd1/Kcna2/Kcng2/Lrrc8c/Slc24a4/Kcnd3/Lrrc55/P2rx7/Kcnb2/Kcnq3/Ttyh1/Kcnd2/Kcnq5/Ryr2/Atp5mf/Snap25/Trpm4/Gabrb1/Tspoap1/Kcnh7/Hcn2/Cacnb4/Gria2/Pacc1/Kcnj2/Clcn4/Chrna1/Kcnab2/Gria3/Gabra4/Chrna4/Kcnj3/Gabrg3/Tmem38b/Kcnq2/Kcnf1/Kcng1/Clcc1/Cacng2/Scn1a/Gabrb3/Sec61a1/Cacna1c	50	activity
MF	GO:0005230	extracellular ligand-gated monoatomic ion channel activity	10/1537	71/29872	0.00332885	0.0273869	0.0202161	Ptk2b/P2rx7/Gabrb1/Gria2/Chrna1/Gria3/Gabra4/Chrna4/Gabrg3/Gabrb3	10	activity
MF	GO:0005242	inward rectifier potassium channel activity	4/1537	24/29872	0.032567	0.124319	0.0917681	Kcnj6/Kcnh7/Kcnj2/Kcnj3	4	activity
MF	GO:0005244	voltage-gated monoatomic ion channel activity	29/1537	173/29872	1.87929e-08	3.71491e-06	2.74222e-06	Kcnj6/Cacna1g/Ptk2b/Cacna1i/Cachd1/Kcna2/Kcng2/Kcnd3/Lrrc55/Kcnb2/Kcnq3/Kcnd2/Kcnq5/Snap25/Trpm4/Tspoap1/Kcnh7/Hcn2/Cacnb4/Kcnj2/Clcn4/Kcnab2/Kcnj3/Kcnq2/Kcnf1/Kcng1/Cacng2/Scn1a/Cacna1c	29	activity
MF	GO:0005245	voltage-gated calcium channel activity	7/1537	43/29872	0.00596342	0.0399418	0.0294837	Cacna1g/Cacna1i/Cachd1/Tspoap1/Cacnb4/Cacng2/Cacna1c	7	activity
MF	GO:0005248	voltage-gated sodium channel activity	4/1537	25/29872	0.0372393	0.136526	0.100779	Cacna1g/Cacna1i/Hcn2/Scn1a	4	activity
MF	GO:0005249	voltage-gated potassium channel activity	18/1537	98/29872	2.34409e-06	0.000134998	9.96506e-05	Kcnj6/Kcna2/Kcng2/Kcnd3/Lrrc55/Kcnb2/Kcnq3/Kcnd2/Kcnq5/Snap25/Kcnh7/Hcn2/Kcnj2/Kcnab2/Kcnj3/Kcnq2/Kcnf1/Kcng1	18	activity
MF	GO:0005261	monoatomic cation channel activity	39/1537	321/29872	6.37372e-07	5.23791e-05	3.86645e-05	Atp5pf/Atp5po/Kcnj6/Cacna1g/Cacna1i/Asic1/Cachd1/Kcna2/Kcng2/Slc24a4/Kcnd3/Lrrc55/P2rx7/Kcnb2/Kcnq3/Kcnd2/Kcnq5/Ryr2/Atp5mf/Snap25/Trpm4/Tspoap1/Kcnh7/Hcn2/Cacnb4/Gria2/Kcnj2/Chrna1/Kcnab2/Chrna4/Kcnj3/Tmem38b/Kcnq2/Kcnf1/Kcng1/Cacng2/Scn1a/Sec61a1/Cacna1c	39	activity
MF	GO:0005262	calcium channel activity	11/1537	111/29872	0.0278386	0.114389	0.0844378	Cacna1g/Cacna1i/Cachd1/Slc24a4/Ryr2/Trpm4/Tspoap1/Cacnb4/Cacng2/Sec61a1/Cacna1c	11	activity
MF	GO:0005267	potassium channel activity	20/1537	122/29872	4.13756e-06	0.000205865	0.000151962	Kcnj6/Kcna2/Kcng2/Kcnd3/Lrrc55/Kcnb2/Kcnq3/Kcnd2/Kcnq5/Snap25/Kcnh7/Hcn2/Gria2/Kcnj2/Kcnab2/Kcnj3/Tmem38b/Kcnq2/Kcnf1/Kcng1	20	activity
MF	GO:0005272	sodium channel activity	6/1537	44/29872	0.0243293	0.103697	0.0765459	Cacna1g/Cacna1i/Asic1/Hcn2/Gria2/Scn1a	6	activity
MF	GO:0005342	organic acid transmembrane transporter activity	17/1537	194/29872	0.0229553	0.0997001	0.0735952	Mpc1/Ptk2b/Slc6a8/Slc7a5/Slc38a7/Slc16a7/Gria2/Slc43a2/Gria3/Slc6a1/Slc13a3/Slc7a2/Slc7a11/Slc3a2/Slc29a4/Mfsd2a/Slc25a22	17	activity
MF	GO:0005385	zinc ion transmembrane transporter activity	4/1537	24/29872	0.032567	0.124319	0.0917681	Slc30a3/Slc30a10/Slc39a7/Slc39a14	4	activity
MF	GO:0008081	phosphoric diester hydrolase activity	11/1537	86/29872	0.00455825	0.0338811	0.0250099	Pde1a/Pde10a/Pde4a/Plch2/Apex1/Gnas/Pde7a/Mpped2/Plcd3/Smpd4/Adprm	11	activity
MF	GO:0008094	ATP-dependent activity, acting on DNA	12/1537	117/29872	0.0174364	0.0826606	0.0610172	Arid1a/Rfc5/Cdk7/Hltf/Rbbp4/Fancm/Blm/Rad51d/Chd1/Ruvbl1/Dhx30/Rtel1	12	activity
MF	GO:0008137	NADH dehydrogenase (ubiquinone) activity	5/1537	18/29872	0.00174805	0.0174662	0.012893	ND4/ND2/ND1/ND6/Ndufs8	5	activity
MF	GO:0008168	methyltransferase activity	21/1537	204/29872	0.00201823	0.0194079	0.0143263	Prdm15/Eed/Trmt10a/Lcmt2/Kmt5a/Prmt8/Trmt10b/Lcmt1/Cmtr1/Atpsckmt/Nsun5/Tarbp1/Mettl24/Comt/Gamt/Suv39h1/Emg1/Antkmt/Trmo/Setd3/Jarid2	21	activity
MF	GO:0008171	O-methyltransferase activity	4/1537	22/29872	0.024307	0.103697	0.0765459	Lcmt2/Lcmt1/Cmtr1/Comt	4	activity
MF	GO:0008191	metalloendopeptidase inhibitor activity	4/1537	14/29872	0.00461191	0.0339178	0.025037	Ngf/Spock3/Spock1/Timp2	4	activity
MF	GO:0008195	phosphatidate phosphatase activity	3/1537	14/29872	0.0323202	0.124319	0.0917681	Plppr2/Lpin2/Plpp5	3	activity
MF	GO:0008242	omega peptidase activity	3/1537	10/29872	0.0124215	0.0660732	0.048773	Apeh/Ggh/Asrgl1	3	activity
MF	GO:0008408	3'-5' exonuclease activity	7/1537	53/29872	0.0183259	0.0860307	0.063505	Dis3/Apex1/Trex1/Nme5/Usb1/Eri3/Noct	7	activity
MF	GO:0008483	transaminase activity	5/1537	25/29872	0.00803733	0.0490599	0.0362144	Amt/Gpt2/Oat/Etnppl/Gfpt1	5	activity
MF	GO:0008514	organic anion transmembrane transporter activity	22/1537	270/29872	0.023027	0.099952	0.0737812	Mpc1/Ptk2b/Slc6a8/Slc7a5/Slc38a7/Ank/Slc16a7/Slc25a17/Gja1/Slc2a3/Slc39a14/Gria2/Slco4c1/Slc43a2/Gria3/Slc6a1/Slc13a3/Slc7a2/Slc7a11/Slc3a2/Mfsd2a/Slc25a22	22	activity
MF	GO:0008574	plus-end-directed microtubule motor activity	5/1537	15/29872	0.000697127	0.00917537	0.00677295	Kif1c/Kif5a/Kif5c/Kif17/Kif5b	5	activity
MF	GO:0008757	S-adenosylmethionine-dependent methyltransferase activity	18/1537	177/29872	0.00461419	0.0339178	0.025037	Trmt10a/Lcmt2/Kmt5a/Prmt8/Trmt10b/Lcmt1/Cmtr1/Atpsckmt/Nsun5/Tarbp1/Comt/Gamt/Suv39h1/Emg1/Antkmt/Trmo/Setd3/Jarid2	18	activity
MF	GO:0009055	electron transfer activity	7/1537	50/29872	0.0135543	0.0703093	0.0518999	COX1/CYTB/ND4/ND2/ND1/ND6/Ndufs8	7	activity
BP	GO:0010922	positive regulation of phosphatase activity	4/1537	27/29872	0.0476774	0.161291	0.11906	Ppargc1b/Ppp1r15a/Pdgfrb/Magi2	4	activity
MF	GO:0015079	potassium ion transmembrane transporter activity	24/1537	160/29872	2.42051e-06	0.000137378	0.000101408	Kcnj6/Kcna2/Kcng2/Slc24a4/Kcnd3/Slc9a3/Lrrc55/Kcnb2/Kcnq3/Kcnd2/Kcnq5/Snap25/Slc9a5/Kcnh7/Hcn2/Gria2/Kcnj2/Kcnab2/Kcnj3/Tmem38b/Kcnq2/Kcnf1/Kcng1/Slc9a6	24	activity
MF	GO:0015081	sodium ion transmembrane transporter activity	17/1537	160/29872	0.00372767	0.0293479	0.0216636	Slc5a3/Cacna1g/Cacna1i/Asic1/Slc24a4/Slc9a3/Slc6a8/Slc38a7/Slc9a5/Slc8a2/Hcn2/Gria2/Slc6a1/Slc13a3/Mfsd2a/Scn1a/Slc9a6	17	activity
MF	GO:0015085	calcium ion transmembrane transporter activity	15/1537	131/29872	0.00307585	0.0259778	0.0191759	Cacna1g/Cacna1i/Atp2b2/Cachd1/Slc24a4/Slc30a10/Atp13a4/Ryr2/Trpm4/Tspoap1/Slc8a2/Cacnb4/Cacng2/Sec61a1/Cacna1c	15	activity
MF	GO:0015101	organic cation transmembrane transporter activity	5/1537	39/29872	0.0483619	0.162704	0.120103	Pou2f2/Slc6a8/Slc25a17/Slc22a15/Slc29a4	5	activity
MF	GO:0015171	amino acid transmembrane transporter activity	13/1537	107/29872	0.00338499	0.0276462	0.0204075	Ptk2b/Slc6a8/Slc7a5/Slc38a7/Gria2/Slc43a2/Gria3/Slc6a1/Slc13a3/Slc7a2/Slc7a11/Slc3a2/Slc25a22	13	activity
MF	GO:0015173	aromatic amino acid transmembrane transporter activity	3/1537	10/29872	0.0124215	0.0660732	0.048773	Slc7a5/Slc43a2/Slc3a2	3	activity
MF	GO:0015179	L-amino acid transmembrane transporter activity	8/1537	71/29872	0.0290681	0.117186	0.086503	Slc7a5/Slc38a7/Slc43a2/Slc13a3/Slc7a2/Slc7a11/Slc3a2/Slc25a22	8	activity
MF	GO:0015276	ligand-gated monoatomic ion channel activity	19/1537	160/29872	0.000598266	0.00842079	0.00621594	Kcnj6/Ptk2b/Asic1/P2rx7/Ryr2/Trpm4/Gabrb1/Kcnh7/Hcn2/Gria2/Pacc1/Kcnj2/Chrna1/Gria3/Gabra4/Chrna4/Kcnj3/Gabrg3/Gabrb3	19	activity
MF	GO:0015291	secondary active transmembrane transporter activity	24/1537	292/29872	0.0165911	0.0801387	0.0591557	Slc5a3/Slc30a3/Slc24a4/Slc30a10/Slc9a3/Slc6a8/Slc7a5/Slc38a7/Ank/Slc16a7/Slc9a5/Slc25a17/Slc8a2/Slc39a14/Clcn4/Slco4c1/Slc6a1/Slc13a3/Slc7a11/Slc3a2/Mfsd2a/Slc35a2/Slc9a6/Slc25a22	24	activity
MF	GO:0015297	antiporter activity	12/1537	128/29872	0.0324956	0.124319	0.0917681	Slc30a3/Slc24a4/Slc30a10/Slc9a3/Slc7a5/Slc9a5/Slc25a17/Slc8a2/Clcn4/Slc7a11/Slc35a2/Slc9a6	12	activity
MF	GO:0015368	calcium:monoatomic cation antiporter activity	3/1537	12/29872	0.0210866	0.0936414	0.0691229	Slc24a4/Slc30a10/Slc8a2	3	activity
MF	GO:0015385	sodium:proton antiporter activity	3/1537	14/29872	0.0323202	0.124319	0.0917681	Slc9a3/Slc9a5/Slc9a6	3	activity
MF	GO:0015386	potassium:proton antiporter activity	3/1537	13/29872	0.0263827	0.109576	0.0808853	Slc9a3/Slc9a5/Slc9a6	3	activity
MF	GO:0015399	primary active transmembrane transporter activity	13/1537	142/29872	0.0317123	0.124319	0.0917681	COX1/CYTB/Atp2b2/Atp6v1c1/ND4/ND2/ND1/ND6/Atp13a4/Abcb9/Ndufs8/Abcb8/Atp7b	13	activity
MF	GO:0015453	oxidoreduction-driven active transmembrane transporter activity	7/1537	34/29872	0.00148832	0.0155731	0.0114955	COX1/CYTB/ND4/ND2/ND1/ND6/Ndufs8	7	activity
MF	GO:0015605	organophosphate ester transmembrane transporter activity	5/1537	34/29872	0.0287921	0.116474	0.0859774	Slc25a33/Ank/Slc25a17/Slc25a51/Mfsd2a	5	activity
MF	GO:0015932	nucleobase-containing compound transmembrane transporter activity	7/1537	55/29872	0.0220952	0.096925	0.0715468	Slc25a33/Ank/Slc25a17/Sidt2/Slc29a4/Slc25a51/Slc35a2	7	activity
MF	GO:0016247	channel regulator activity	13/1537	151/29872	0.0481831	0.162704	0.120103	Slc5a3/Prkg1/Nrxn3/Fxyd6/Lrrc55/Fgf11/Dpp6/Kcnab2/Lynx1/Fxyd5/Cacng2/Gpd1l/Fgf13	13	activity
MF	GO:0016298	lipase activity	13/1537	128/29872	0.0147846	0.0750975	0.0554344	Lipg/Plch2/Abhd1/Plbd2/Pla2g4e/Plcd3/Pla2g7/Daglb/Smpd4/Ddhd1/Dagla/Mgll/Pitpnm3	13	activity
MF	GO:0016655	oxidoreductase activity, acting on NAD(P)H, quinone or similar compound as acceptor	6/1537	38/29872	0.012332	0.0660732	0.048773	Cbr1/ND4/ND2/ND1/ND6/Ndufs8	6	activity
MF	GO:0016706	2-oxoglutarate-dependent dioxygenase activity	7/1537	60/29872	0.0337825	0.128223	0.0946497	Alkbh3/Tet2/Kdm3a/P4htm/Phf2/Hr/Plod2	7	activity
MF	GO:0016741	transferase activity, transferring one-carbon groups	24/1537	215/29872	0.000315196	0.00526334	0.00388522	Gart/Prdm15/Amt/Eed/Trmt10a/Lcmt2/Kmt5a/Prmt8/Trmt10b/Lcmt1/Cmtr1/Atpsckmt/Nsun5/Tarbp1/Mettl24/Comt/Gamt/Gcsh/Suv39h1/Emg1/Antkmt/Trmo/Setd3/Jarid2	24	activity
MF	GO:0016755	aminoacyltransferase activity	43/1537	476/29872	0.000269691	0.00464123	0.003426	Ttc3/Ltn1/Ube2w/Nt5c2/Rnf113a2/Chfr/Trim2/Bcor/Marchf1/Fbxo2/Ube2e2/Ube2o/Birc6/Med7/Kctd13/Lonrf3/Hectd3/Ufl1/Trim36/Pex2/Fbxo30/Rnf214/Trim68/Fbxo44/Lnx1/Zfp91/Pdzrn3/Skp1/Med30/Nsmce2/Dtx1/Hltf/Sh3rf3/Med23/Jade2/Cbl/Rmnd5b/Siah2/Neurl4/Rnf187/Mycbp2/Rnf166/Brap	43	activity
MF	GO:0016769	transferase activity, transferring nitrogenous groups	5/1537	28/29872	0.0130915	0.0685897	0.0506306	Amt/Gpt2/Oat/Etnppl/Gfpt1	5	activity
MF	GO:0016791	phosphatase activity	32/1537	266/29872	7.67923e-06	0.000332343	0.000245324	Synj1/Synj2/Ptprt/Ptprk/Plppr2/Ppp1cc/Inpp5a/Ubash3b/Nt5c2/Ppm1l/Ptprg/Nt5dc3/Lpin2/Ctdsp2/Dusp22/Ptpro/Ptpmt1/Dusp4/Acp1/Timm50/Ppm1d/Cdc14a/Mtm1/Pgam5/Plpp5/Mtmr4/Noct/Rpap2/Pdp1/Ptpn4/Ppp1r3c/Ptprs	32	activity
MF	GO:0016796	exonuclease activity, active with either ribo- or deoxyribonucleic acids and producing 5'-phosphomonoesters	8/1537	55/29872	0.00680551	0.0437779	0.0323154	Dis3/Apex1/Trex1/Mgme1/Usb1/Eri3/Noct/Dclre1c	8	activity
MF	GO:0016829	lyase activity	16/1537	196/29872	0.0465526	0.158809	0.117227	Adcy1/Echdc2/Adcy5/Me3/Car4/Hmgcll1/Gad1/Tgds/Mvd/Gucy2g/Gad2/Usb1/Etnppl/Park7/Apip/Pcbd1	16	activity
MF	GO:0016853	isomerase activity	15/1537	175/29872	0.0369517	0.136526	0.100779	Hmgcs1/Gpi1/Qsox2/Pusl1/Ppia/Lss/Dse/Pgam1/Pgam2/Ptgds/Tmem86b/Isyna1/Top1mt/Pgm3/Fkbp5	15	activity
MF	GO:0016866	intramolecular transferase activity	6/1537	26/29872	0.00173787	0.0174121	0.012853	Pusl1/Lss/Pgam1/Pgam2/Tmem86b/Pgm3	6	activity
MF	GO:0016874	ligase activity	14/1537	165/29872	0.0459203	0.157283	0.116101	Atp5pf/Ifnar1/Lars2/Atp5po/Gart/Hlcs/Acsl4/Atp5mf/Acss2/Aacs/Eprs1/Pccb/Ttll1/Pcx	14	activity
MF	GO:0016887	ATP hydrolysis activity	37/1537	314/29872	2.5417e-06	0.000143	0.000105558	Cct8/Atp5pf/Atp5po/Atp2b2/Dnah2/Atp11b/Atad2b/Atp11c/Kif1c/Nav1/Myo5b/Myo19/Hspa2/Atp13a4/Hsp90ab1/Dnah8/Dhx34/Abcb9/Atp9b/Morc2a/Rfc5/Abcb8/Kif5a/Pex6/Pfn2/Srcap/Kif5c/Atp7b/Kif17/Rad51d/Psmc5/Chd1/Ruvbl1/Kif5b/Abcf2/Atad3a/Hspa1b	37	activity
MF	GO:0016895	DNA exonuclease activity, producing 5'-phosphomonoesters	4/1537	24/29872	0.032567	0.124319	0.0917681	Apex1/Trex1/Mgme1/Dclre1c	4	activity
MF	GO:0017018	myosin phosphatase activity	10/1537	71/29872	0.00332885	0.0273869	0.0202161	Ppp1cc/Ppm1l/Ctdsp2/Dusp22/Ptpmt1/Dusp4/Ppm1d/Cdc14a/Pgam5/Rpap2	10	activity
MF	GO:0017080	sodium channel regulator activity	5/1537	37/29872	0.0397905	0.142381	0.105101	Fxyd6/Fgf11/Fxyd5/Gpd1l/Fgf13	5	activity
MF	GO:0019205	nucleobase-containing compound kinase activity	5/1537	39/29872	0.0483619	0.162704	0.120103	Nt5c2/Nme5/Ak3/Nme3/Guk1	5	activity
MF	GO:0019208	phosphatase regulator activity	13/1537	101/29872	0.00202387	0.0194079	0.0143263	Rcan1/Igfbp3/Ppp2r5b/Elfn1/Ppp1r12b/Ppp2r3a/Ppp2r1b/Ppp2r2a/Cabin1/Elfn2/Ppp1r15a/Tesc/Pdp1	13	activity
BP	GO:0019228	neuronal action potential	12/1537	61/29872	5.49598e-05	0.00149434	0.00110307	Sod1/Cacna1g/Cacna1i/Kcna2/P2rx7/Kcnq3/Kcnd2/Dpp6/Chrna1/Chrna4/Kcnq2/Scn1a	12	activity
MF	GO:0022804	active transmembrane transporter activity	38/1537	437/29872	0.00120178	0.0134607	0.00993624	Slc5a3/Slc30a3/COX1/CYTB/Atp2b2/Atp6v1c1/ND4/ND2/Slc24a4/ND1/Slc30a10/Slc9a3/ND6/Atp13a4/Slc6a8/Slc7a5/Slc38a7/Abcb9/Ank/Ndufs8/Slc16a7/Slc9a5/Slc25a17/Abcb8/Slc8a2/Slc39a14/Clcn4/Slco4c1/Atp7b/Slc6a1/Slc13a3/Slc7a11/Slc3a2/Slc29a4/Mfsd2a/Slc35a2/Slc9a6/Slc25a22	38	activity
MF	GO:0022821	solute:potassium antiporter activity	4/1537	18/29872	0.0119649	0.0654215	0.0482919	Slc24a4/Slc9a3/Slc9a5/Slc9a6	4	activity
MF	GO:0022824	transmitter-gated monoatomic ion channel activity	9/1537	57/29872	0.00237978	0.0219492	0.0162022	Ptk2b/Gabrb1/Gria2/Chrna1/Gria3/Gabra4/Chrna4/Gabrg3/Gabrb3	9	activity
MF	GO:0022832	voltage-gated channel activity	29/1537	175/29872	2.44698e-08	3.97715e-06	2.9358e-06	Kcnj6/Cacna1g/Ptk2b/Cacna1i/Cachd1/Kcna2/Kcng2/Kcnd3/Lrrc55/Kcnb2/Kcnq3/Kcnd2/Kcnq5/Snap25/Trpm4/Tspoap1/Kcnh7/Hcn2/Cacnb4/Kcnj2/Clcn4/Kcnab2/Kcnj3/Kcnq2/Kcnf1/Kcng1/Cacng2/Scn1a/Cacna1c	29	activity
MF	GO:0022834	ligand-gated channel activity	20/1537	164/29872	0.00030679	0.0051604	0.00380923	Kcnj6/Ptk2b/Asic1/P2rx7/Ryr2/Trpm4/Gabrb1/Kcnh7/Hcn2/Gria2/Pacc1/Kcnj2/Chrna1/Gria3/Gabra4/Chrna4/Kcnj3/Gabrg3/Gabrb3/Atp5mc1	20	activity
MF	GO:0022835	transmitter-gated channel activity	9/1537	57/29872	0.00237978	0.0219492	0.0162022	Ptk2b/Gabrb1/Gria2/Chrna1/Gria3/Gabra4/Chrna4/Gabrg3/Gabrb3	9	activity
MF	GO:0022836	gated channel activity	42/1537	298/29872	3.30826e-09	8.34366e-07	6.15901e-07	Kcnj6/Cacna1g/Ptk2b/Cacna1i/Asic1/Cachd1/Kcna2/Kcng2/Kcnd3/Lrrc55/P2rx7/Kcnb2/Kcnq3/Kcnd2/Kcnq5/Ryr2/Snap25/Trpm4/Gabrb1/Tspoap1/Kcnh7/Hcn2/Cacnb4/Gria2/Pacc1/Kcnj2/Clcn4/Chrna1/Kcnab2/Gria3/Gabra4/Chrna4/Kcnj3/Gabrg3/Kcnq2/Kcnf1/Kcng1/Cacng2/Scn1a/Gabrb3/Atp5mc1/Cacna1c	42	activity
MF	GO:0022843	voltage-gated monoatomic cation channel activity	25/1537	144/29872	8.70708e-08	1.09799e-05	8.10501e-06	Kcnj6/Cacna1g/Cacna1i/Cachd1/Kcna2/Kcng2/Kcnd3/Lrrc55/Kcnb2/Kcnq3/Kcnd2/Kcnq5/Snap25/Tspoap1/Kcnh7/Hcn2/Cacnb4/Kcnj2/Kcnab2/Kcnj3/Kcnq2/Kcnf1/Kcng1/Cacng2/Cacna1c	25	activity
MF	GO:0022851	GABA-gated chloride ion channel activity	4/1537	13/29872	0.00343286	0.0276824	0.0204342	Gabrb1/Gabra4/Gabrg3/Gabrb3	4	activity
MF	GO:0022853	active monoatomic ion transmembrane transporter activity	20/1537	234/29872	0.0185953	0.0867384	0.0640274	Slc5a3/COX1/CYTB/Atp2b2/Atp6v1c1/Slc24a4/Slc30a10/Slc9a3/Atp13a4/Slc6a8/Slc38a7/Slc9a5/Slc8a2/Slc39a14/Atp7b/Slc6a1/Slc13a3/Mfsd2a/Slc9a6/Slc25a22	20	activity
MF	GO:0022884	macromolecule transmembrane transporter activity	4/1537	27/29872	0.0476774	0.161291	0.11906	Tomm22/Sidt2/Pex14/Sec61a1	4	activity
BP	GO:0022898	regulation of transmembrane transporter activity	22/1537	224/29872	0.0028828	0.024969	0.0184312	App/Fxyd6/Lrrc55/Hspa2/Fgf11/Ryr2/Stac2/Shank1/Reln/Atpsckmt/Cacnb4/Gnb5/Agrn/Neto1/Park7/Osr1/Tesc/Antkmt/Fxyd5/Cacng2/Gpd1l/Fgf13	22	activity
MF	GO:0030695	GTPase regulator activity	56/1537	430/29872	1.86434e-10	6.81788e-08	5.03273e-08	Itsn1/Arhgef10l/Jun/Hmgcr/Nrp1/Tagap1/Arhgap25/Agap3/Ric8a/Dis3/Racgap1/Asap2/Arrb1/Tiam1/Arhgef28/Tbc1d2/Tbc1d16/Agfg2/Ngef/Fgd1/Psd3/Rapgef2/Tbc1d9b/Adgrb3/Chn1/Gipc1/Lamtor2/Kndc1/Rcc2/Sec23a/Dennd2a/Rab3ip/Dlc1/Fgd3/Tbc1d10b/Arhgap21/Gnb5/Psd2/Lrrk2/Rap1gds1/Sos2/Ralgapb/Plekhg2/Arhgef40/Sipa1l2/Dennd5a/Fgd4/Pgam5/Agap1/Dock3/Abr/Plekhg5/Rgs6/Arap2/Mycbp2/Rab3il1	56	activity
BP	GO:0032409	regulation of transporter activity	23/1537	236/29872	0.00259052	0.0231626	0.0170979	App/Slc5a3/Fxyd6/Lrrc55/Hspa2/Fgf11/Ryr2/Stac2/Shank1/Reln/Atpsckmt/Cacnb4/Gnb5/Agrn/Neto1/Park7/Osr1/Tesc/Antkmt/Fxyd5/Cacng2/Gpd1l/Fgf13	23	activity
BP	GO:0032411	positive regulation of transporter activity	10/1537	87/29872	0.0138239	0.0715048	0.0527824	Lrrc55/Hspa2/Ryr2/Stac2/Reln/Atpsckmt/Park7/Tesc/Antkmt/Fgf13	10	activity
BP	GO:0032412	regulation of monoatomic ion transmembrane transporter activity	21/1537	214/29872	0.00357752	0.0285343	0.0210631	App/Fxyd6/Lrrc55/Hspa2/Fgf11/Ryr2/Stac2/Shank1/Reln/Atpsckmt/Cacnb4/Gnb5/Agrn/Neto1/Osr1/Tesc/Antkmt/Fxyd5/Cacng2/Gpd1l/Fgf13	21	activity
BP	GO:0032414	positive regulation of ion transmembrane transporter activity	9/1537	81/29872	0.02317	0.100275	0.0740198	Lrrc55/Hspa2/Ryr2/Stac2/Reln/Atpsckmt/Tesc/Antkmt/Fgf13	9	activity
MF	GO:0032454	histone H3K9 demethylase activity	3/1537	12/29872	0.0210866	0.0936414	0.0691229	Kdm3a/Phf2/Hr	3	activity
BP	GO:0033674	positive regulation of kinase activity	38/1537	355/29872	1.7657e-05	0.000611154	0.000451133	App/Dab1/Ddr2/Ptk2b/Epha5/Mmd2/Fgf2/Sash1/Ppia/P2rx7/Syap1/Hsp90ab1/Dok7/Map2k1/Rapgef2/Flt1/Lmo4/Notch2/Tead1/Pak1/Reln/Slc8a2/Agrn/Axl/Lrrk2/Zfp91/Egfr/Alk/Erbb4/Snx9/Dvl2/Pdgfrb/Fgd4/Tpd52l1/Mmd/Dipk2a/Irak1/Prox1	38	activity
BP	GO:0034260	negative regulation of GTPase activity	4/1537	22/29872	0.024307	0.103697	0.0765459	Tmed2/Rcc2/Lrrk2/Rap1gds1	4	activity
MF	GO:0034593	phosphatidylinositol bisphosphate phosphatase activity	5/1537	23/29872	0.00554268	0.0381007	0.0281247	Synj1/Synj2/Ptpmt1/Mtm1/Mtmr4	5	activity
MF	GO:0034595	phosphatidylinositol phosphate 5-phosphatase activity	3/1537	11/29872	0.0164342	0.0797079	0.0588376	Synj1/Synj2/Ptpmt1	3	activity
MF	GO:0035615	clathrin adaptor activity	6/1537	20/29872	0.000381382	0.00592236	0.00437168	Arrb1/Epn1/Ap2a2/Ap1g2/Ap2s1/Dab2	6	activity
MF	GO:0035673	oligopeptide transmembrane transporter activity	3/1537	12/29872	0.0210866	0.0936414	0.0691229	Abcb9/Gja1/Slc13a3	3	activity
BP	GO:0042391	regulation of membrane potential	61/1537	495/29872	2.77795e-10	9.67521e-08	7.14191e-08	App/Sod1/Kcnj6/Jun/Popdc3/Cacna1g/Cux2/Ptk2b/Cacna1i/Asic1/Wdr1/Kcna2/Bin1/Jup/Slc24a4/Kcnd3/Adrb1/P2rx7/Kcnq3/Kcnd2/Slc25a33/Ryr2/Igsf11/Mfn2/Shank1/Trpm4/Gabrb1/Nos1ap/Reln/Grip2/Kcnh7/Slc8a2/Dpp6/Hcn2/Cacnb4/Gja1/Agrn/Lrrk2/Zmynd8/Kcnj2/Chrna1/Kcnab2/Tmem108/Gria3/Gabra4/Chrna4/Gabrg3/Kcnq2/Neto1/Park7/Ntsr2/Oga/Mtch2/Adora1/Cacng2/Kif5b/Scn1a/Gpd1l/Gabrb3/Cacna1c/Fgf13	61	activity
MF	GO:0042578	phosphoric ester hydrolase activity	43/1537	353/29872	1.61e-07	1.73169e-05	1.27828e-05	Synj1/Synj2/Ptprt/Ptprk/Pde1a/Plppr2/Ppp1cc/Inpp5a/Pde10a/Pde4a/Ubash3b/Nt5c2/Plch2/Ppm1l/Ptprg/Nt5dc3/Apex1/Lpin2/Ctdsp2/Dusp22/Gnas/Ptpro/Ptpmt1/Pde7a/Dusp4/Mpped2/Acp1/Timm50/Ppm1d/Cdc14a/Plcd3/Mtm1/Smpd4/Pgam5/Plpp5/Mtmr4/Noct/Rpap2/Adprm/Pdp1/Ptpn4/Ppp1r3c/Ptprs	43	activity
MF	GO:0042887	amide transmembrane transporter activity	5/1537	36/29872	0.035879	0.134161	0.0990332	Slc38a7/Abcb9/Abcb8/Gja1/Slc13a3	5	activity
BP	GO:0043087	regulation of GTPase activity	36/1537	309/29872	4.47835e-06	0.000215404	0.000159004	Sod1/Prkg1/Arhgap25/Agap3/Coro1c/Epha5/Ndel1/Tmed2/Asap2/Tiam1/Adrb1/Tbc1d2/Tbc1d16/Ngef/Fgd1/Rapgef2/Tbc1d9b/Chn1/Gnas/Rcc2/Tbc1d10b/Gnb5/Agrn/Lrrk2/Plxnc1/Rap1gds1/Sos2/Ralgapb/Snx9/Dvl2/Agap1/Lims1/Ephb3/Abr/Rgs6/Arap2	36	activity
MF	GO:0043138	3'-5' DNA helicase activity	3/1537	16/29872	0.046084	0.157283	0.116101	Fancm/Blm/Ruvbl1	3	activity
BP	GO:0043405	regulation of MAP kinase activity	17/1537	168/29872	0.00608872	0.0401921	0.0296685	Hmgcr/Fgf2/Sash1/Cdk12/Trib2/P2rx7/Flt1/Pak1/Lrrk2/Egfr/Dvl2/Pdgfrb/Fgd4/Lime1/Tpd52l1/Ksr1/Irak1	17	activity
BP	GO:0043406	positive regulation of MAP kinase activity	12/1537	107/29872	0.00897083	0.0535177	0.0395049	Fgf2/Sash1/P2rx7/Flt1/Pak1/Lrrk2/Egfr/Dvl2/Pdgfrb/Fgd4/Tpd52l1/Irak1	12	activity
BP	GO:0043433	negative regulation of DNA-binding transcription factor activity	14/1537	154/29872	0.0279413	0.114631	0.0846168	Sfrp4/Arrb1/Trib2/Ndn/Mturn/Ufl1/Tacc3/Cactin/Ctnnbip1/Pex14/Id2/Brms1/Irak1/Prox1	14	activity
BP	GO:0043547	positive regulation of GTPase activity	27/1537	226/29872	4.31556e-05	0.00124759	0.000920929	Arhgap25/Agap3/Coro1c/Ndel1/Asap2/Tiam1/Adrb1/Tbc1d2/Tbc1d16/Ngef/Rapgef2/Tbc1d9b/Chn1/Gnas/Rcc2/Tbc1d10b/Gnb5/Rap1gds1/Sos2/Ralgapb/Snx9/Dvl2/Agap1/Lims1/Abr/Rgs6/Arap2	27	activity
MF	GO:0046030	inositol trisphosphate phosphatase activity	3/1537	11/29872	0.0164342	0.0797079	0.0588376	Synj1/Synj2/Inpp5a	3	activity
MF	GO:0046873	metal ion transmembrane transporter activity	50/1537	434/29872	9.68279e-08	1.20034e-05	8.86049e-06	Slc5a3/Slc30a3/Kcnj6/Cacna1g/Cacna1i/Atp2b2/Asic1/Cachd1/Kcna2/Kcng2/Slc24a4/Slc30a10/Kcnd3/Slc9a3/Lrrc55/Slc39a7/Kcnb2/Atp13a4/Kcnq3/Slc6a8/Kcnd2/Kcnq5/Slc38a7/Ryr2/Snap25/Trpm4/Tspoap1/Slc9a5/Kcnh7/Slc8a2/Hcn2/Cacnb4/Slc39a14/Gria2/Kcnj2/Kcnab2/Atp7b/Kcnj3/Slc6a1/Tmem38b/Kcnq2/Slc13a3/Kcnf1/Kcng1/Mfsd2a/Cacng2/Scn1a/Slc9a6/Sec61a1/Cacna1c	50	activity
MF	GO:0046943	carboxylic acid transmembrane transporter activity	16/1537	193/29872	0.0414295	0.147812	0.10911	Mpc1/Ptk2b/Slc6a8/Slc7a5/Slc38a7/Slc16a7/Gria2/Slc43a2/Gria3/Slc6a1/Slc13a3/Slc7a2/Slc7a11/Slc3a2/Mfsd2a/Slc25a22	16	activity
MF	GO:0047372	acylglycerol lipase activity	4/1537	16/29872	0.00772355	0.0476307	0.0351594	Abhd1/Daglb/Dagla/Mgll	4	activity
MF	GO:0047555	3',5'-cyclic-GMP phosphodiesterase activity	4/1537	24/29872	0.032567	0.124319	0.0917681	Pde1a/Pde10a/Pde4a/Pde7a	4	activity
MF	GO:0050136	NADH dehydrogenase (quinone) activity	5/1537	19/29872	0.00227269	0.0212292	0.0156706	ND4/ND2/ND1/ND6/Ndufs8	5	activity
BP	GO:0051090	regulation of DNA-binding transcription factor activity	37/1537	391/29872	0.00028878	0.00488921	0.00360905	App/Adcy1/Ddr2/Ppp2r5b/Nod1/Mapk1/Sfrp4/Clu/Ngf/Jup/Arrb1/Ppia/Trib2/Mtdh/Ndn/Ddrgk1/Jmy/Mturn/Mbtps2/Ufl1/Reln/Ppargc1b/Tacc3/Trim68/Ar/Cactin/Ctnnbip1/Erc1/Pex14/Dvl2/Id2/Brms1/Park7/Eif2ak2/Neurod1/Irak1/Prox1	37	activity
BP	GO:0051091	positive regulation of DNA-binding transcription factor activity	23/1537	238/29872	0.00288174	0.024969	0.0184312	App/Adcy1/Ddr2/Ppp2r5b/Nod1/Clu/Ngf/Jup/Ppia/Mtdh/Ddrgk1/Jmy/Mbtps2/Reln/Ppargc1b/Trim68/Ar/Erc1/Dvl2/Park7/Eif2ak2/Neurod1/Irak1	23	activity
MF	GO:0051213	dioxygenase activity	10/1537	94/29872	0.0227029	0.0988388	0.0729595	Alkbh3/Tet2/Kdm3a/Cdo1/P4htm/Phf2/Asphd2/Alox12b/Hr/Plod2	10	activity
BP	GO:0051345	positive regulation of hydrolase activity	45/1537	488/29872	0.000123786	0.00267701	0.00197608	App/Arhgap25/Stat3/Nod1/Agap3/Coro1c/Rcn3/Ndel1/Ngf/Asap2/Htr2a/Tiam1/Adrb1/Tbc1d2/Tbc1d16/Ngef/Bcap31/Rapgef2/Ndufa13/Ddrgk1/Tbc1d9b/Flt1/Chn1/Gnas/Rcc2/Dlc1/Ppargc1b/Tbc1d10b/Psme2/Gnb5/Rap1gds1/Ncstn/Sos2/Ralgapb/Ppp1r15a/Snx9/Dvl2/Pdgfrb/Agap1/Lims1/Abr/Rgs6/Magi2/Mtch2/Arap2	45	activity
BP	GO:0051347	positive regulation of transferase activity	47/1537	431/29872	1.13005e-06	8.01878e-05	5.91919e-05	App/Dab1/Ddr2/Ptk2b/Mapk1/Epha5/Hmgn1/Mmd2/Fgf2/Sash1/Ppia/Trib2/P2rx7/Dbi/Syap1/Hsp90ab1/Nek7/Dok7/Map2k1/Rapgef2/Flt1/Lmo4/Notch2/Tead1/Pak1/Rfc5/Reln/Slc8a2/Tnks/C1galt1c1/Agrn/Axl/Lrrk2/Zfp91/Egfr/Alk/Erbb4/Snx9/Dvl2/Pdgfrb/Skp1/Fgd4/Tpd52l1/Mmd/Dipk2a/Irak1/Prox1	47	activity
BP	GO:0051881	regulation of mitochondrial membrane potential	10/1537	93/29872	0.0212322	0.0939457	0.0693475	Sod1/P2rx7/Kcnq3/Slc25a33/Mfn2/Lrrk2/Kcnq2/Park7/Oga/Mtch2	10	activity
MF	GO:0052689	carboxylic ester hydrolase activity	14/1537	167/29872	0.0498999	0.167034	0.123298	Lars2/Lipg/Etf1/Abhd1/Pla2g4e/Pafah1b3/Pla2g7/Daglb/Ddhd1/Acot7/Abhd10/Dagla/Acot9/Mgll	14	activity
MF	GO:0052744	phosphatidylinositol monophosphate phosphatase activity	4/1537	14/29872	0.00461191	0.0339178	0.025037	Synj1/Synj2/Mtm1/Mtmr4	4	activity
MF	GO:0052866	phosphatidylinositol phosphate phosphatase activity	5/1537	27/29872	0.0112188	0.0624937	0.0461308	Synj1/Synj2/Ptpmt1/Mtm1/Mtmr4	5	activity
MF	GO:0060589	nucleoside-triphosphatase regulator activity	56/1537	430/29872	1.86434e-10	6.81788e-08	5.03273e-08	Itsn1/Arhgef10l/Jun/Hmgcr/Nrp1/Tagap1/Arhgap25/Agap3/Ric8a/Dis3/Racgap1/Asap2/Arrb1/Tiam1/Arhgef28/Tbc1d2/Tbc1d16/Agfg2/Ngef/Fgd1/Psd3/Rapgef2/Tbc1d9b/Adgrb3/Chn1/Gipc1/Lamtor2/Kndc1/Rcc2/Sec23a/Dennd2a/Rab3ip/Dlc1/Fgd3/Tbc1d10b/Arhgap21/Gnb5/Psd2/Lrrk2/Rap1gds1/Sos2/Ralgapb/Plekhg2/Arhgef40/Sipa1l2/Dennd5a/Fgd4/Pgam5/Agap1/Dock3/Abr/Plekhg5/Rgs6/Arap2/Mycbp2/Rab3il1	56	activity
MF	GO:0072349	modified amino acid transmembrane transporter activity	5/1537	28/29872	0.0130915	0.0685897	0.0506306	Slc6a8/Gja1/Slc13a3/Slc22a15/Slc7a11	5	activity
BP	GO:0086001	cardiac muscle cell action potential	11/1537	61/29872	0.000250838	0.00443147	0.00327116	Cacna1g/Bin1/Jup/Kcnd2/Ryr2/Trpm4/Kcnj2/Scn1a/Gpd1l/Cacna1c/Fgf13	11	activity
BP	GO:0086002	cardiac muscle cell action potential involved in contraction	9/1537	43/29872	0.000284417	0.00484902	0.00357938	Cacna1g/Bin1/Jup/Ryr2/Trpm4/Kcnj2/Scn1a/Gpd1l/Cacna1c	9	activity
BP	GO:0086005	ventricular cardiac muscle cell action potential	6/1537	29/29872	0.00314268	0.0261795	0.0193248	Bin1/Jup/Ryr2/Trpm4/Gpd1l/Cacna1c	6	activity
BP	GO:0086010	membrane depolarization during action potential	5/1537	31/29872	0.0199417	0.0915591	0.0675859	Cacna1g/Cacna1i/Trpm4/Scn1a/Cacna1c	5	activity
BP	GO:0086014	atrial cardiac muscle cell action potential	3/1537	15/29872	0.0388914	0.14047	0.10369	Ryr2/Trpm4/Cacna1c	3	activity
BP	GO:0086016	AV node cell action potential	4/1537	11/29872	0.00172099	0.0173023	0.012772	Cacna1g/Ryr2/Trpm4/Cacna1c	4	activity
BP	GO:0090630	activation of GTPase activity	14/1537	86/29872	0.00012006	0.00262337	0.00193648	Arhgap25/Agap3/Coro1c/Ndel1/Tiam1/Tbc1d2/Tbc1d16/Ngef/Tbc1d9b/Rcc2/Tbc1d10b/Ralgapb/Agap1/Abr	14	activity
MF	GO:0098531	ligand-activated transcription factor activity	7/1537	54/29872	0.0201492	0.0922224	0.0680755	Stat3/Pgr/Rora/Nr1d1/Nr2e1/Ar/Rxra	7	activity
MF	GO:0098631	cell adhesion mediator activity	8/1537	47/29872	0.00252362	0.0227483	0.016792	Dscam/Dscaml1/Cntn1/Cdh9/Esam/Emb/Cntn2/Gldn	8	activity
MF	GO:0098632	cell-cell adhesion mediator activity	8/1537	34/29872	0.000263577	0.00455247	0.00336048	Dscam/Dscaml1/Cntn1/Cdh9/Esam/Emb/Cntn2/Gldn	8	activity
BP	GO:0098900	regulation of action potential	11/1537	71/29872	0.000960577	0.0116834	0.00862431	Bin1/Jup/Kcnq3/Ryr2/Trpm4/Slc8a2/Kcnj2/Kcnab2/Kcnq2/Cacna1c/Fgf13	11	activity
BP	GO:0098901	regulation of cardiac muscle cell action potential	6/1537	27/29872	0.00213821	0.0202839	0.0149729	Bin1/Jup/Ryr2/Trpm4/Cacna1c/Fgf13	6	activity
BP	GO:0098911	regulation of ventricular cardiac muscle cell action potential	5/1537	12/29872	0.000209314	0.00383616	0.00283172	Bin1/Jup/Ryr2/Trpm4/Cacna1c	5	activity
MF	GO:0099094	ligand-gated monoatomic cation channel activity	12/1537	121/29872	0.0221308	0.096925	0.0715468	Kcnj6/Asic1/P2rx7/Ryr2/Trpm4/Kcnh7/Hcn2/Gria2/Kcnj2/Chrna1/Chrna4/Kcnj3	12	activity
MF	GO:0099095	ligand-gated monoatomic anion channel activity	5/1537	23/29872	0.00554268	0.0381007	0.0281247	Gabrb1/Pacc1/Gabra4/Gabrg3/Gabrb3	5	activity
MF	GO:0106019	phosphatidylinositol-4,5-bisphosphate phosphatase activity	3/1537	12/29872	0.0210866	0.0936414	0.0691229	Synj1/Synj2/Ptpmt1	3	activity
MF	GO:0140097	catalytic activity, acting on DNA	22/1537	238/29872	0.00592672	0.0399153	0.0294641	Alkbh3/Mbd4/Arid1a/Xrcc1/Apex1/Trex1/Tep1/Rfc5/Mgme1/Cdk7/Hltf/Rbbp4/Fancm/Blm/Rev1/Rad51d/Chd1/Ruvbl1/Top1mt/Dhx30/Dclre1c/Rtel1	22	activity
MF	GO:0140104	molecular carrier activity	11/1537	97/29872	0.0111348	0.0624937	0.0461308	Ranbp6/Clu/Emc2/Eif4enif1/Park7/Asf1a/Hikeshi/Kpna4/Mtch2/Kpna3/Cse1l	11	activity
MF	GO:0140142	nucleocytoplasmic carrier activity	6/1537	31/29872	0.00446237	0.0335626	0.0247748	Ranbp6/Eif4enif1/Hikeshi/Kpna4/Kpna3/Cse1l	6	activity
MF	GO:0140312	cargo adaptor activity	6/1537	21/29872	0.000510798	0.00747195	0.00551554	Arrb1/Epn1/Ap2a2/Ap1g2/Ap2s1/Dab2	6	activity
MF	GO:0140313	molecular sequestering activity	7/1537	52/29872	0.0166216	0.0801387	0.0591557	Stat3/Tmsb4x/Epn1/Impact/Insig2/Ctnnd1/Myt1l	7	activity
MF	GO:0140828	metal cation:monoatomic cation antiporter activity	6/1537	39/29872	0.0139557	0.0716796	0.0529114	Slc24a4/Slc30a10/Slc9a3/Slc9a5/Slc8a2/Slc9a6	6	activity
MF	GO:1904680	peptide transmembrane transporter activity	4/1537	16/29872	0.00772355	0.0476307	0.0351594	Abcb9/Abcb8/Gja1/Slc13a3	4	activity
BP	GO:1905048	regulation of metallopeptidase activity	3/1537	14/29872	0.0323202	0.124319	0.0917681	Stat3/Ddrgk1/Timp2	3	activity
BP	GO:2000649	regulation of sodium ion transmembrane transporter activity	9/1537	47/29872	0.000571194	0.0081596	0.00602314	Fxyd6/Fgf11/Agrn/Neto1/Osr1/Tesc/Fxyd5/Gpd1l/Fgf13	9	activity
BP	GO:2001257	regulation of cation channel activity	10/1537	105/29872	0.044015	0.153371	0.113213	App/Lrrc55/Fgf11/Stac2/Atpsckmt/Cacnb4/Gnb5/Neto1/Antkmt/Fgf13	10	activity
MF	GO:0001540	amyloid-beta binding	11/1537	72/29872	0.00108193	0.0124554	0.00919412	Clu/Fbxo2/Pfdn6/Col25a1/Itm2c/Itm2a/Gria2/Gria3/Apbb2/Apba1/Ldlr	11	autophagy
BP	GO:0010506	regulation of autophagy	27/1537	300/29872	0.0036027	0.0286726	0.0211652	Stat3/Nod1/Cttn/Rragd/Clec16a/Mtdh/Slc7a5/Map2k1/Npc1/Pip4k2c/Ufl1/Tom1/Elapor1/Foxo3/Atg2a/Pip4k2a/Deptor/Mtm1/Trim68/Keap1/Lrrk2/Pim2/Sptlc2/Fbxl2/Foxo1/Mtmr4/Nrbp2	27	autophagy
BP	GO:0010508	positive regulation of autophagy	17/1537	160/29872	0.00372767	0.0293479	0.0216636	Nod1/Clec16a/Mtdh/Map2k1/Pip4k2c/Ufl1/Tom1/Elapor1/Foxo3/Atg2a/Pip4k2a/Deptor/Trim68/Lrrk2/Pim2/Sptlc2/Foxo1	17	autophagy
BP	GO:0016236	macroautophagy	25/1537	275/29872	0.00436269	0.0331692	0.0244844	Nod1/Wipi2/Cttn/Clec16a/Lrba/Ddrgk1/Npc1/Pip4k2c/Mfn2/Ufl1/Tom1/Elapor1/Pex2/Atg2a/Ubxn2b/Pip4k2a/Mtm1/Lrrk2/Rab33b/Yod1/Retreg1/Pim2/Sptlc2/Nrbp2/Tex264	25	autophagy
BP	GO:0016239	positive regulation of macroautophagy	9/1537	80/29872	0.0215448	0.0950416	0.0701565	Nod1/Clec16a/Pip4k2c/Tom1/Elapor1/Atg2a/Pip4k2a/Pim2/Sptlc2	9	autophagy
BP	GO:0016241	regulation of macroautophagy	14/1537	126/29872	0.00543789	0.0378068	0.0279077	Nod1/Cttn/Clec16a/Npc1/Pip4k2c/Tom1/Elapor1/Atg2a/Pip4k2a/Mtm1/Lrrk2/Pim2/Sptlc2/Nrbp2	14	autophagy
BP	GO:0016242	negative regulation of macroautophagy	5/1537	31/29872	0.0199417	0.0915591	0.0675859	Clec16a/Npc1/Mtm1/Lrrk2/Nrbp2	5	autophagy
BP	GO:0030242	autophagy of peroxisome	3/1537	15/29872	0.0388914	0.14047	0.10369	Wipi2/Pex2/Atg2a	3	autophagy
BP	GO:0042982	amyloid precursor protein metabolic process	10/1537	77/29872	0.00599692	0.039985	0.0295155	App/Dyrk1a/Rtn1/Nsg1/Clu/Bin1/Naglu/Itm2c/Itm2a/Ncstn	10	autophagy
BP	GO:0042983	amyloid precursor protein biosynthetic process	3/1537	14/29872	0.0323202	0.124319	0.0917681	Itm2c/Itm2a/Ncstn	3	autophagy
BP	GO:0042984	regulation of amyloid precursor protein biosynthetic process	3/1537	14/29872	0.0323202	0.124319	0.0917681	Itm2c/Itm2a/Ncstn	3	autophagy
BP	GO:0050435	amyloid-beta metabolic process	8/1537	57/29872	0.00844073	0.0511479	0.0377556	Dyrk1a/Rtn1/Apeh/Clu/Bin1/Mgat3/Ncstn/Mme	8	autophagy
BP	GO:0097242	amyloid-beta clearance	6/1537	37/29872	0.0108457	0.0616708	0.0455233	App/Hmgcr/Clu/Lrpap1/Mme/Ldlr	6	autophagy
BP	GO:1900221	regulation of amyloid-beta clearance	4/1537	18/29872	0.0119649	0.0654215	0.0482919	App/Hmgcr/Clu/Lrpap1	4	autophagy
BP	GO:1901298	regulation of hydrogen peroxide-mediated programmed cell death	3/1537	14/29872	0.0323202	0.124319	0.0917681	Ddr2/Foxo3/Park7	3	autophagy
BP	GO:1905906	regulation of amyloid fibril formation	4/1537	16/29872	0.00772355	0.0476307	0.0351594	App/Clu/Pfdn6/Ldlr	4	autophagy
BP	GO:1905907	negative regulation of amyloid fibril formation	3/1537	12/29872	0.0210866	0.0936414	0.0691229	Clu/Pfdn6/Ldlr	3	autophagy
BP	GO:0007411	axon guidance	41/1537	255/29872	8.89217e-11	4.26657e-08	3.14944e-08	App/Epha7/Dscam/Nrp1/Dscaml1/Cntn1/Lama5/Tbr1/Epha10/Epha5/Sema3c/Ece1/Fezf2/Lhx2/Arx/Ephb6/Emb/Unc5c/Klf7/Lmo4/Chn1/Ptpro/Lgi1/Sema5a/Reln/Cntn2/Kif5a/Enah/Agrn/Tubb2b/Kif5c/Ext1/Dcc/Ephb3/Apbb2/B4gat1/Sema3d/Mycbp2/Unc5b/Kif5b/Nova2	41	axon/dendritic
BP	GO:0007413	axonal fasciculation	6/1537	24/29872	0.00110963	0.0126809	0.00936064	Nrp1/Crtac1/Fezf2/Ndn/Sema5a/Ephb3	6	axon/dendritic
BP	GO:0008045	motor neuron axon guidance	5/1537	33/29872	0.0256094	0.10802	0.0797369	Nrp1/Lmo4/Chn1/Kif5c/Mycbp2	5	axon/dendritic
MF	GO:0008046	axon guidance receptor activity	3/1537	11/29872	0.0164342	0.0797079	0.0588376	Epha7/Sema5a/Ephb3	3	axon/dendritic
BP	GO:0008088	axo-dendritic transport	14/1537	86/29872	0.00012006	0.00262337	0.00193648	App/Sod1/Ndel1/Kif1c/Rab27b/Ap3m2/Arl8a/Kif5a/Kif5c/Tmem108/Kif17/Neto1/Kif5b/Klc1	14	axon/dendritic
BP	GO:0008089	anterograde axonal transport	9/1537	53/29872	0.00140877	0.0150201	0.0110873	Sod1/Kif1c/Rab27b/Ap3m2/Arl8a/Kif5a/Kif5c/Neto1/Kif5b	9	axon/dendritic
BP	GO:0008090	retrograde axonal transport	6/1537	24/29872	0.00110963	0.0126809	0.00936064	Sod1/Ndel1/Kif1c/Kif5a/Tmem108/Kif5b	6	axon/dendritic
BP	GO:0016358	dendrite development	49/1537	328/29872	2.05641e-11	1.25338e-08	9.25204e-09	App/Itsn1/Arid1b/Dab1/Dscam/Prkg1/Nrp1/Cux2/Camk2b/Prickle1/Dgkg/Epha5/Fat3/Cul7/Map1b/Acsl4/Myo5b/Tiam1/Fezf2/Ngef/Nr2e1/Mpdz/Anapc2/Rapgef2/Adgrb3/Klf7/Kndc1/Mfn2/Shank1/Pak1/Slitrk5/Reln/Sdk1/Lzts3/Cdkl5/Lrrk2/Zmynd8/Alk/Cux1/Itpka/Pbrm1/Cpeb3/Elavl4/Ephb3/Mfsd2a/Mapk6/Sult4a1/Slc9a6/Ptprs	49	axon/dendritic
BP	GO:0021952	central nervous system projection neuron axonogenesis	5/1537	32/29872	0.0226611	0.0987743	0.0729118	Cdh11/Nr2e1/Dcc/Ephb3/Mycbp2	5	axon/dendritic
BP	GO:0021955	central nervous system neuron axonogenesis	7/1537	43/29872	0.00596342	0.0399418	0.0294837	Ndel1/Cdh11/Arhgef28/Nr2e1/Dcc/Ephb3/Mycbp2	7	axon/dendritic
BP	GO:0030516	regulation of axon extension	18/1537	113/29872	1.84949e-05	0.000626258	0.000462282	Ttc3/Dscam/Nrp1/Cttn/Ndel1/Ngf/Map1b/Sema3c/Myo5b/Anapc2/Pak1/Sema5a/Cdkl5/Olfm1/Mgll/Sema3d/Tnr/Ptprs	18	axon/dendritic
BP	GO:0030517	negative regulation of axon extension	7/1537	49/29872	0.0121832	0.0660732	0.048773	Ttc3/Nrp1/Sema3c/Sema5a/Sema3d/Tnr/Ptprs	7	axon/dendritic
CC	GO:0032590	dendrite membrane	7/1537	50/29872	0.0135543	0.0703093	0.0518999	Atp2b2/Lamp5/Hcn2/Gria2/Gabra4/Gabrg3/Dagla	7	axon/dendritic
CC	GO:0032839	dendrite cytoplasm	8/1537	33/29872	0.000211012	0.00383616	0.00283172	Sod1/Mapk1/Map2k1/Kif5a/Cdkl5/Lrrk2/Gria2/Kif17	8	axon/dendritic
CC	GO:0043194	axon initial segment	10/1537	29/29872	1.02877e-06	7.37689e-05	5.44537e-05	Kcna2/Bin1/Nav1/Kcnq3/Lgi1/Cntn2/Kcnab2/Adam22/Kcnq2/Scn1a	10	axon/dendritic
CC	GO:0043197	dendritic spine	31/1537	208/29872	1.01813e-07	1.22076e-05	9.01123e-06	Itsn1/Rph3a/Ptk2b/Atp2b2/Asic1/Pgr/Ppp1cc/Arrb1/Nr1d1/Kcnd3/Myo5b/Fbxo2/Tiam1/Syndig1/Kcnd2/Gipc1/Ptpro/Shank1/Actn1/Slc8a2/Lzts3/Zmynd8/Gria2/Kcnj2/Ctnnd1/Gria3/Itpka/Comt/Dagla/Apba1/Adora1	31	axon/dendritic
CC	GO:0043198	dendritic shaft	14/1537	70/29872	1.10238e-05	0.000434621	0.000320822	Grm4/Asic1/Htr2a/Syndig1/Ctnnb1/Exoc4/Gipc1/Grip2/Hcn2/Zmynd8/Gria2/Gria3/Ntsr2/Cacna1c	14	axon/dendritic
CC	GO:0043679	axon terminus	23/1537	202/29872	0.000312805	0.00524738	0.00387343	Itsn1/Synj2/Grm4/Npy/Pgr/Kcna2/Bin1/Syt7/Gad1/P2rx7/Unc13c/Kcnq5/Tspoap1/Slc8a2/Syp/Lrrk2/Gria2/Kcnab2/Gria3/Tanc1/Adora1/Slc9a6/Gabrb3	23	axon/dendritic
CC	GO:0044224	juxtaparanode region of axon	3/1537	12/29872	0.0210866	0.0936414	0.0691229	Kcna2/Cntn2/Kcnab2	3	axon/dendritic
CC	GO:0044295	axonal growth cone	8/1537	48/29872	0.00289408	0.024969	0.0184312	Tiam1/Hsp90ab1/Snap25/Agrn/Kif5c/Dcc/Olfm1/Kif5b	8	axon/dendritic
CC	GO:0044304	main axon	18/1537	88/29872	4.49299e-07	3.91211e-05	2.88779e-05	App/Kcna2/Bin1/Map1b/Nav1/Tiam1/Kcnq3/Sptan1/Spock1/Lgi1/Cntn2/Kcnab2/Adam22/Kcnq2/Dagla/Mgll/Adora1/Scn1a	18	axon/dendritic
BP	GO:0045773	positive regulation of axon extension	10/1537	54/29872	0.000379945	0.00592236	0.00437168	Dscam/Nrp1/Ndel1/Ngf/Map1b/Myo5b/Anapc2/Pak1/Sema5a/Cdkl5	10	axon/dendritic
BP	GO:0048675	axon extension	22/1537	141/29872	3.24412e-06	0.000172583	0.000127395	Ttc3/Dscam/Nrp1/Cttn/Ndel1/Ngf/Map1b/Sema3c/Myo5b/Lhx2/Ndn/Anapc2/Pak1/Sema5a/Cdkl5/Olfm1/Mgll/Raph1/Sema3d/Tnr/Slc9a6/Ptprs	22	axon/dendritic
BP	GO:0048678	response to axon injury	8/1537	74/29872	0.0360505	0.134253	0.0991011	Sod1/Jun/Ndel1/Fgf2/Map2k1/Morn4/Tnr/Ptprs	8	axon/dendritic
BP	GO:0048813	dendrite morphogenesis	27/1537	193/29872	2.32606e-06	0.000134998	9.96506e-05	Dscam/Nrp1/Cux2/Camk2b/Epha5/Cul7/Myo5b/Tiam1/Ngef/Nr2e1/Anapc2/Rapgef2/Adgrb3/Klf7/Kndc1/Mfn2/Shank1/Slitrk5/Reln/Lzts3/Cdkl5/Lrrk2/Cux1/Itpka/Elavl4/Ephb3/Sult4a1	27	axon/dendritic
BP	GO:0048814	regulation of dendrite morphogenesis	15/1537	99/29872	0.000160201	0.00317537	0.00234395	Cux2/Camk2b/Cul7/Myo5b/Tiam1/Nr2e1/Anapc2/Rapgef2/Adgrb3/Kndc1/Mfn2/Reln/Cdkl5/Cux1/Itpka	15	axon/dendritic
BP	GO:0048841	regulation of axon extension involved in axon guidance	5/1537	33/29872	0.0256094	0.10802	0.0797369	Dscam/Nrp1/Sema3c/Sema5a/Sema3d	5	axon/dendritic
BP	GO:0048843	negative regulation of axon extension involved in axon guidance	4/1537	27/29872	0.0476774	0.161291	0.11906	Nrp1/Sema3c/Sema5a/Sema3d	4	axon/dendritic
BP	GO:0048846	axon extension involved in axon guidance	5/1537	37/29872	0.0397905	0.142381	0.105101	Dscam/Nrp1/Sema3c/Sema5a/Sema3d	5	axon/dendritic
BP	GO:0050770	regulation of axonogenesis	25/1537	186/29872	1.10728e-05	0.000434621	0.000320822	Ttc3/Dab1/Epha7/Dscam/Nrp1/Ndel1/Ngf/Map1b/Sema3c/Myo5b/Tiam1/Anapc2/Map2k1/Ust/Chn1/Skil/Pak1/Sema5a/Cdkl5/Plxnc1/Ephb3/Sema3d/Tnr/Ptprs/Fgf13	25	axon/dendritic
BP	GO:0050771	negative regulation of axonogenesis	10/1537	71/29872	0.00332885	0.0273869	0.0202161	Ttc3/Dab1/Epha7/Nrp1/Sema3c/Sema5a/Sema3d/Tnr/Ptprs/Fgf13	10	axon/dendritic
BP	GO:0050772	positive regulation of axonogenesis	14/1537	101/29872	0.000662674	0.00904171	0.00667429	Dscam/Nrp1/Ndel1/Ngf/Map1b/Myo5b/Tiam1/Anapc2/Map2k1/Skil/Pak1/Sema5a/Cdkl5/Plxnc1	14	axon/dendritic
BP	GO:0050773	regulation of dendrite development	20/1537	145/29872	5.58952e-05	0.00151414	0.00111769	Cux2/Camk2b/Dgkg/Fat3/Cul7/Myo5b/Tiam1/Nr2e1/Anapc2/Rapgef2/Adgrb3/Kndc1/Mfn2/Reln/Cdkl5/Alk/Cux1/Itpka/Elavl4/Mfsd2a	20	axon/dendritic
BP	GO:0050775	positive regulation of dendrite morphogenesis	11/1537	64/29872	0.000387415	0.0060033	0.00443143	Cux2/Camk2b/Cul7/Myo5b/Tiam1/Anapc2/Mfn2/Reln/Cdkl5/Cux1/Itpka	11	axon/dendritic
BP	GO:0060385	axonogenesis involved in innervation	3/1537	11/29872	0.0164342	0.0797079	0.0588376	Nrp1/Ece1/Col25a1	3	axon/dendritic
BP	GO:0060996	dendritic spine development	25/1537	134/29872	1.98164e-08	3.72438e-06	2.74921e-06	Itsn1/Arid1b/Cux2/Camk2b/Epha5/Acsl4/Myo5b/Tiam1/Ngef/Mfn2/Shank1/Pak1/Reln/Sdk1/Lzts3/Cdkl5/Lrrk2/Zmynd8/Itpka/Pbrm1/Cpeb3/Ephb3/Mapk6/Slc9a6/Ptprs	25	axon/dendritic
BP	GO:0060997	dendritic spine morphogenesis	13/1537	76/29872	0.000124078	0.00267701	0.00197608	Cux2/Camk2b/Epha5/Myo5b/Tiam1/Ngef/Mfn2/Shank1/Reln/Lzts3/Lrrk2/Itpka/Ephb3	13	axon/dendritic
BP	GO:0060998	regulation of dendritic spine development	16/1537	86/29872	7.08893e-06	0.000309298	0.000228313	Itsn1/Cux2/Camk2b/Tiam1/Ngef/Mfn2/Shank1/Reln/Sdk1/Cdkl5/Zmynd8/Itpka/Pbrm1/Cpeb3/Mapk6/Ptprs	16	axon/dendritic
BP	GO:0060999	positive regulation of dendritic spine development	13/1537	66/29872	2.67876e-05	0.000840877	0.000620707	Itsn1/Cux2/Camk2b/Tiam1/Mfn2/Shank1/Reln/Cdkl5/Zmynd8/Itpka/Pbrm1/Cpeb3/Mapk6	13	axon/dendritic
BP	GO:0061001	regulation of dendritic spine morphogenesis	9/1537	59/29872	0.00303268	0.0257022	0.0189725	Cux2/Camk2b/Tiam1/Ngef/Mfn2/Reln/Lzts3/Lrrk2/Itpka	9	axon/dendritic
BP	GO:0061003	positive regulation of dendritic spine morphogenesis	6/1537	30/29872	0.00375981	0.0294203	0.0217171	Cux2/Camk2b/Tiam1/Mfn2/Reln/Itpka	6	axon/dendritic
BP	GO:0070593	dendrite self-avoidance	4/1537	12/29872	0.00247682	0.0225037	0.0166115	Dscam/Dscaml1/Emb/Ext1	4	axon/dendritic
BP	GO:0097061	dendritic spine organization	18/1537	108/29872	9.7405e-06	0.000398	0.00029379	App/Rph3a/Cux2/Camk2b/Cttn/Epha5/Myo5b/Tiam1/Ngef/Mfn2/Shank1/Reln/Lzts3/Lrrk2/Zmynd8/Itpka/Ephb3/Tanc1	18	axon/dendritic
BP	GO:0097062	dendritic spine maintenance	5/1537	28/29872	0.0130915	0.0685897	0.0506306	App/Cttn/Zmynd8/Itpka/Tanc1	5	axon/dendritic
CC	GO:0097440	apical dendrite	7/1537	31/29872	0.000832477	0.0105707	0.00780295	Itsn1/Ptk2b/Clu/Map1b/Kif5a/Cpeb3/Elavl4	7	axon/dendritic
BP	GO:0098930	axonal transport	11/1537	67/29872	0.000581531	0.00822777	0.00607346	Sod1/Ndel1/Kif1c/Rab27b/Ap3m2/Arl8a/Kif5a/Kif5c/Tmem108/Neto1/Kif5b	11	axon/dendritic
BP	GO:0098935	dendritic transport	4/1537	14/29872	0.00461191	0.0339178	0.025037	Kif5a/Kif5c/Kif17/Kif5b	4	axon/dendritic
BP	GO:0099640	axo-dendritic protein transport	5/1537	11/29872	0.000127509	0.00271895	0.00200703	Rab27b/Kif5a/Kif5c/Neto1/Kif5b	5	axon/dendritic
CC	GO:0150034	distal axon	61/1537	395/29872	1.57582e-14	3.84186e-11	2.83593e-11	App/Itsn1/Synj2/Dscam/Grm4/Nrp1/Npy/Ptk2b/Crtac1/Fscn1/Pgr/Cttn/Ndel1/Clu/Kcna2/Bin1/Map1b/Syt7/Lamp5/Tiam1/Lrrtm1/Gad1/P2rx7/Unc13c/Syap1/Hsp90ab1/Copa/Tshz3/Kcnq5/Setx/Unc5c/Exoc4/Snap25/Ctsz/Tspoap1/Pak1/Timp2/Kif5a/Slc8a2/Crmp1/Syp/Agrn/Cdkl5/Lrrk2/Gria2/Kif5c/Kcnab2/Ctnnd1/Gria3/Dcc/Olfm1/Elavl4/Cbl/Tanc1/Adora1/Kif5b/Slc9a6/Gabrb3/Atp5mc1/Klc1/Fgf13	61	axon/dendritic
BP	GO:1902667	regulation of axon guidance	6/1537	11/29872	6.78717e-06	0.000300721	0.000221982	Tbr1/Fezf2/Agrn/Tubb2b/Mycbp2/Nova2	6	axon/dendritic
BP	GO:0007611	learning or memory	45/1537	335/29872	4.26174e-09	1.00549e-06	7.42222e-07	App/Synj1/Adcy1/Rcan1/Grm4/Jun/Hmgcr/Meis2/Cux2/Ric8a/Asic1/Peg13/Tbr1/Ngf/Nrxn3/Htr2a/Adrb1/Dbi/Adgrb3/Shank1/Snap25/Acss2/Pomk/Trpm4/Pak1/Reln/Aaas/Slc8a2/Egfr/Ncstn/Slc6a1/Comt/Kcnq2/Neto1/Cpeb3/Elavl4/Slc7a11/Mme/Tanc1/Ldlr/Tnr/Gabrb3/Camk4/Cacna1c/Fgf13	45	behavior
BP	GO:0007612	learning	29/1537	192/29872	1.94418e-07	2.00278e-05	1.47839e-05	App/Synj1/Grm4/Jun/Hmgcr/Meis2/Ric8a/Asic1/Peg13/Tbr1/Nrxn3/Adgrb3/Shank1/Snap25/Pak1/Reln/Aaas/Slc8a2/Slc6a1/Comt/Kcnq2/Neto1/Elavl4/Slc7a11/Tanc1/Tnr/Gabrb3/Cacna1c/Fgf13	29	behavior
BP	GO:0007613	memory	23/1537	168/29872	1.81335e-05	0.00061757	0.00045587	App/Adcy1/Rcan1/Cux2/Asic1/Ngf/Htr2a/Adrb1/Shank1/Snap25/Acss2/Trpm4/Reln/Slc8a2/Slc6a1/Comt/Kcnq2/Neto1/Cpeb3/Ldlr/Gabrb3/Camk4/Fgf13	23	behavior
BP	GO:0007616	long-term memory	9/1537	44/29872	0.00034138	0.00549176	0.00405383	Adcy1/Shank1/Snap25/Acss2/Trpm4/Reln/Cpeb3/Ldlr/Camk4	9	behavior
BP	GO:0007622	rhythmic behavior	12/1537	70/29872	0.00021897	0.00390622	0.00288344	Kcna2/Nr1d1/Adrb1/Ncor1/Kcnd2/Mapk10/Naglu/Per3/Ptgds/Id2/Adora1/Gabrb3	12	behavior
BP	GO:0007626	locomotory behavior	36/1537	273/29872	2.32801e-07	2.27028e-05	1.67584e-05	App/Dab1/Rcan1/Sod1/Dscam/Adcy5/Atp2b2/Cdh23/Cntn1/Ngf/Fezf2/Lrrtm1/Gad1/Ncor1/Kcnd2/Npc1/Snap25/Mapk10/Naglu/Reln/Cacnb4/Espn/Lrrk2/Alk/Chrna4/Adam22/Rasd2/Id2/Park7/Elavl4/Apba1/Lgi4/Uchl3/Tnr/Scn1a/Cacna1c	36	behavior
BP	GO:0007628	adult walking behavior	6/1537	47/29872	0.0325322	0.124319	0.0917681	Dab1/Npc1/Cacnb4/Uchl3/Scn1a/Cacna1c	6	behavior
BP	GO:0007632	visual behavior	9/1537	82/29872	0.0248807	0.105678	0.0780079	App/Hmgcr/Meis2/Ric8a/Comt/Neto1/Slc7a11/Tanc1/Cacna1c	9	behavior
BP	GO:0008037	cell recognition	15/1537	163/29872	0.021299	0.0940708	0.0694399	App/Cct8/Dscam/Nrp1/Crtac1/Dscaml1/Arsa/Adgrb1/Fezf2/Ndn/Emb/Sema5a/Ext1/Ephb3/Hspa1b	15	behavior
BP	GO:0008038	neuron recognition	11/1537	49/29872	3.07965e-05	0.000950404	0.000701556	App/Dscam/Nrp1/Crtac1/Dscaml1/Fezf2/Ndn/Emb/Sema5a/Ext1/Ephb3	11	behavior
BP	GO:0008306	associative learning	17/1537	124/29872	0.000211372	0.00383616	0.00283172	App/Hmgcr/Meis2/Ric8a/Asic1/Peg13/Tbr1/Shank1/Snap25/Reln/Slc6a1/Comt/Neto1/Slc7a11/Tanc1/Tnr/Cacna1c	17	behavior
BP	GO:0008344	adult locomotory behavior	13/1537	112/29872	0.00501818	0.036054	0.0266138	App/Dab1/Cdh23/Ngf/Npc1/Cacnb4/Adam22/Id2/Park7/Lgi4/Uchl3/Scn1a/Cacna1c	13	behavior
BP	GO:0008542	visual learning	9/1537	76/29872	0.0158563	0.0787858	0.058157	App/Hmgcr/Meis2/Ric8a/Comt/Neto1/Slc7a11/Tanc1/Cacna1c	9	behavior
BP	GO:0030534	adult behavior	25/1537	191/29872	1.75904e-05	0.000611154	0.000451133	App/Dab1/Npy/Cdh23/Ngf/Nrxn3/Htr2a/Npc1/Shank1/Naglu/Slitrk5/Sdk1/Cacnb4/Zfhx2/Alk/Ncstn/Chrna4/Adam22/Id2/Park7/Slc7a11/Lgi4/Uchl3/Scn1a/Cacna1c	25	behavior
BP	GO:0035176	social behavior	9/1537	66/29872	0.0064874	0.0423272	0.0312445	Peg13/Nrxn3/Gad1/Nr2e1/Shank1/Pcm1/Ext1/Kcnq2/Gabrb3	9	behavior
BP	GO:0035640	exploration behavior	9/1537	45/29872	0.000407434	0.00623425	0.00460191	Lrrtm1/Gad1/Naglu/Lrrk2/Chrna4/Comt/Kcnq2/Tnr/Gabrb3	9	behavior
BP	GO:0048512	circadian behavior	12/1537	67/29872	0.000142291	0.00295264	0.00217954	Kcna2/Nr1d1/Adrb1/Ncor1/Kcnd2/Mapk10/Naglu/Per3/Ptgds/Id2/Adora1/Gabrb3	12	behavior
BP	GO:0050795	regulation of behavior	12/1537	109/29872	0.0103331	0.0597198	0.0440831	Npy/Stat3/Kcna2/Slc24a4/Nr1d1/Adrb1/Reln/Per3/Gja1/Ptgds/Ahi1/Adora1	12	behavior
BP	GO:0050890	cognition	52/1537	376/29872	9.3335e-11	4.26657e-08	3.14944e-08	App/Synj1/Dop1b/Adcy1/Rcan1/Grm4/Jun/Hmgcr/Meis2/Cux2/Ric8a/Asic1/Peg13/Tbr1/Ngf/Nrxn3/Htr2a/Adrb1/Dbi/Mgat3/Adgrb3/Gnas/Shank1/Snap25/Acss2/Pomk/Trpm4/Pak1/Reln/Aaas/Slc8a2/Nsun5/Egfr/Ncstn/Chrna4/Slc6a1/Comt/Kcnq2/Neto1/Cpeb3/Elavl4/Slc7a11/Mfsd2a/Mme/Tanc1/Ldlr/Adora1/Tnr/Gabrb3/Camk4/Cacna1c/Fgf13	52	behavior
BP	GO:0061744	motor behavior	6/1537	29/29872	0.00314268	0.0261795	0.0193248	Kcnq3/Naglu/Ext1/Kcnq2/Mfsd2a/Gabrb3	6	behavior
BP	GO:0001558	regulation of cell growth	43/1537	458/29872	0.000116382	0.00257166	0.00189831	Ttc3/Epha7/Dscam/Cpne9/Nrp1/Igfbp3/Ptk2b/Cttn/Ndel1/Ngf/Fdps/Map1b/Acsl4/Sema3c/Myo5b/Cpne6/Adrb1/Pttg1/Slc25a33/Anapc2/Ndufa13/Inhba/Cep43/Lamtor2/Tead1/Lgi1/Pak1/Sema5a/Frzb/Gja1/Cdkl5/Egfr/Cdc73/Olfm1/Mgll/Mfsd2a/Sema3d/Tnr/Dab2/Usp47/Ptprs/Mmp14/Fgf13	43	development
BP	GO:0001569	branching involved in blood vessel morphogenesis	8/1537	45/29872	0.00189431	0.0183753	0.013564	Col4a1/Nrp1/Rbm15/Ctnnb1/Flt1/Nfatc3/Sema5a/Fkbpl	8	development
BP	GO:0001654	eye development	41/1537	431/29872	0.000125065	0.00269038	0.00198595	Tenm3/Col4a1/Dscam/Jun/Nrp1/Meis2/Stat3/Miat/Prickle1/Fat3/Hmgn1/Twist2/Fgf2/Arid1a/Lhx2/Ppp2r3a/Aldh1a1/Nr2e1/Tmem215/Maf/Ctnnb1/Inhba/Flt1/Notch2/Mfn2/Skil/Naglu/Gja1/Frs2/Egfr/Pdgfrb/Mterf4/Ahi1/Neurod1/Mfsd2a/Prox1/Uchl3/Rxra/Pou2f1/Dzank1/Cacna1c	41	development
BP	GO:0001738	morphogenesis of a polarized epithelium	8/1537	69/29872	0.0249685	0.105805	0.0781017	Lama5/Wdr1/Tcf15/Ctnnd1/Erbb4/Dvl2/Ahi1/Sec24b	8	development
BP	GO:0001763	morphogenesis of a branching structure	28/1537	249/29872	9.21317e-05	0.00217333	0.00160428	Col4a1/Epha7/Gpc3/Nrp1/Pgr/Lama5/Tmed2/Fgf2/Btbd7/Sema3c/Rbm15/Ctnnb1/Flt1/Nfatc3/Ctsz/Pak1/Sema5a/Frs2/Ar/Lrrk2/Ctnnbip1/Ext1/Fem1b/Fkbpl/Prox1/Rxra/Mmp14/Fgf13	28	development
BP	GO:0001822	kidney development	30/1537	343/29872	0.00341539	0.0276824	0.0204342	Epha7/Gpc3/Nrp1/Adamts1/Tet2/Lama5/Fgf2/Fras1/Pcsk5/Nek1/Tshz3/Ctnnb1/Notch2/Trex1/Smad9/Ptpro/Adamts6/Ift25/Zfp950/Lrrk2/Cux1/Ctnnbip1/Ctnnd1/Erbb4/Ext1/Id2/Comt/Pdgfrb/Osr1/Sec61a1	30	development
BP	GO:0001824	blastocyst development	15/1537	162/29872	0.0202683	0.0923513	0.0681706	St8sia6/Ppp1cc/Ndel1/Bcor/Mfn2/Gabpa/Rrp7a/Skil/Pbrm1/Suv39h1/Zfp420/Ttll1/N4bp2l2/Emg1/Furin	15	development
BP	GO:0001889	liver development	13/1537	141/29872	0.0301737	0.12053	0.0889713	Jun/Tet2/Npc1/Notch2/Naglu/Frzb/Aacs/Egfr/Stat5b/Lims1/Prox1/Mrtfb/Jarid2	13	development
BP	GO:0001890	placenta development	16/1537	185/29872	0.0297603	0.118944	0.0878002	Mapk1/Tmed2/Arid1a/Cul7/Rps6/Rbm15/Hsp90ab1/Map2k1/Dazap1/Birc6/Notch2/Plcd3/Egfr/Pbrm1/Rxra/Peg10	16	development
BP	GO:0001942	hair follicle development	12/1537	120/29872	0.0208785	0.0936414	0.0691229	Fermt1/Lama5/Lhx2/Dbi/Ctnnb1/Inhba/Gnas/Cd109/Naglu/Egfr/Ext1/Wnt10a	12	development
BP	GO:0003007	heart morphogenesis	26/1537	294/29872	0.00530577	0.0375304	0.0277036	Jun/Ly6e/Nrp1/Adamts1/Tpm1/Prickle1/Tmed2/Ncor2/Sema3c/Rbm15/Ctnnb1/Ryr2/Notch2/Trex1/Tead1/Naglu/Dlc1/Gja1/Ext1/Dvl2/Id2/Pbrm1/Sec24b/Prox1/Rxra/Mrtfb	26	development
BP	GO:0003205	cardiac chamber development	19/1537	200/29872	0.00759868	0.0475421	0.035094	Ly6e/Nrp1/Adamts1/Tpm1/Arid1a/Pcsk5/Sema3c/Rbm15/Ctnnb1/Ryr2/Luzp1/Lmo4/Notch2/Naglu/Adamts6/Frs2/Id2/Prox1/Rxra	19	development
BP	GO:0003229	ventricular cardiac muscle tissue development	9/1537	68/29872	0.00788513	0.048423	0.0357443	Ly6e/Tpm1/Ctnnb1/Ryr2/Adamts9/Naglu/Id2/Prox1/Rxra	9	development
BP	GO:0007431	salivary gland development	6/1537	42/29872	0.0197079	0.0913455	0.0674282	Nrp1/Lama5/Btbd7/Sema3c/Egfr/Ctnnd1	6	development
BP	GO:0007435	salivary gland morphogenesis	6/1537	37/29872	0.0108457	0.0616708	0.0455233	Nrp1/Lama5/Btbd7/Sema3c/Egfr/Ctnnd1	6	development
BP	GO:0007517	muscle organ development	28/1537	385/29872	0.0423224	0.148962	0.109959	Rcan1/Paxbp1/Popdc3/Hmgcr/Ly6e/Tpm1/Lama5/Rbfox1/Adgrb1/Cyp26b1/Tcf15/Ctnnb1/Ryr2/Nfatc3/Skil/Naglu/Klf5/Mkx/Prr14/Gja1/Mtm1/Chrna1/Sfmbt1/Cntfr/Mylk/Prox1/Rxra/Mrtfb	28	development
BP	GO:0007528	neuromuscular junction development	12/1537	66/29872	0.000122481	0.00265823	0.00196222	App/Col4a1/Unc13c/Dok7/Pak1/Cacnb4/Agrn/Lrrk2/Pdzrn3/Chrna1/Mycbp2/Cacng2	12	development
BP	GO:0008544	epidermis development	33/1537	397/29872	0.00485299	0.0352891	0.0260492	Sod1/Krt73/Exph5/Fermt1/Atp2b2/Cdh23/Lama5/Sfrp4/Ncor2/Fgf2/Lhx2/Lhfpl5/Dbi/Slc39a7/Ncor1/Cyp26b1/Map2k1/Ctnnb1/Inhba/Klf7/Gnas/Alox12b/Cd109/Naglu/Keap1/Egfr/Cux1/Ext1/Stard7/Pphln1/Wnt10a/Sec24b/Jag2	33	development
BP	GO:0010721	negative regulation of cell development	26/1537	326/29872	0.0184838	0.0865484	0.0638871	Ttc3/Dab1/Epha7/Nrp1/Ubash3b/Nr1d1/Sema3c/Lhx2/Tsc22d1/Nr2e1/Rapgef2/Ctnnb1/Daam2/Mfn2/Sema5a/Frzb/Pcm1/Appl2/Id2/Dtx1/Sema3d/Prox1/Ldlr/Tnr/Ptprs/Fgf13	26	development
BP	GO:0010770	positive regulation of cell morphogenesis	11/1537	66/29872	0.000509417	0.00746669	0.00551166	Cux2/Camk2b/Cul7/Myo5b/Tiam1/Anapc2/Mfn2/Reln/Cdkl5/Cux1/Itpka	11	development
BP	GO:0010976	positive regulation of neuron projection development	29/1537	239/29872	1.70717e-05	0.000603202	0.000445263	Tenm3/Ddr2/Cux2/Ppp2r5b/Ptk2b/Adamts1/Camk2b/Cntn1/Fut9/Ndel1/Ngf/Tiam1/Enc1/Setx/Rapgef2/Mfn2/Serpini1/Kat2b/Reln/Alkal2/Pcp4/Alk/Tubb2b/Itpka/Dcc/Elavl4/Ahi1/Magi2/Scarb2	29	development
BP	GO:0010977	negative regulation of neuron projection development	22/1537	168/29872	5.43987e-05	0.00149016	0.00109998	Ttc3/Dab1/Epha7/Nrp1/Fat3/Efemp1/Ntm/Sema3c/Ptprg/Ngef/Spock1/Sema5a/Crmp1/Itm2c/Lrrk2/Dennd5a/Prag1/Sema3d/Tnr/Dab2/Ptprs/Fgf13	22	development
BP	GO:0014002	astrocyte development	5/1537	39/29872	0.0483619	0.162704	0.120103	App/Nr1d1/Naglu/Egfr/Ldlr	5	development
BP	GO:0014003	oligodendrocyte development	7/1537	49/29872	0.0121832	0.0660732	0.048773	Cntn1/Clu/Olig1/Mios/Nsun5/Ncstn/Id2	7	development
BP	GO:0014032	neural crest cell development	9/1537	86/29872	0.0326207	0.124329	0.0917756	Nrp1/Coro1c/Mapk1/Lama5/Sema3c/Klhl12/Sema5a/Erbb4/Sema3d	9	development
BP	GO:0014706	striated muscle tissue development	27/1537	301/29872	0.00376908	0.0294519	0.0217404	Ly6e/Mapk1/Tpm1/Prickle1/Fgf2/Arid1a/Fdps/Sema3c/Adrb1/Ctnnb1/Ryr2/Trex1/Adamts9/Trp73/Naglu/Pak1/Nebl/Gja1/Frs2/Erbb4/Id2/Pdgfrb/Dipk2a/Prox1/Rxra/Mrtfb/Jarid2	27	development
BP	GO:0016331	morphogenesis of embryonic epithelium	18/1537	187/29872	0.00807911	0.0492012	0.0363186	Prkacb/Lama5/Prickle1/Tmed2/Arid1a/Lhx2/Aldh1a1/Ctnnb1/Luzp1/Lmo4/Dlc1/Enah/Ar/Dvl2/Osr1/Sec24b/Pcdh8/Jag2	18	development
MF	GO:0019838	growth factor binding	19/1537	146/29872	0.000185296	0.00352931	0.00260521	Col4a1/Epha7/Nrp1/Igfbp3/Lifr/Epha5/Flt1/Cd109/Vasn/Nkd2/Shc1/Ltbp4/Agrn/Egfr/Api5/Erbb4/Pdgfrb/Rps19/Furin	19	development
BP	GO:0021537	telencephalon development	41/1537	283/29872	2.23167e-09	6.04534e-07	4.46247e-07	Dab1/Crtac1/Coro1c/Tbr1/Epha5/Ndel1/Ncor2/Sun2/Celf1/Fezf2/Lhx2/Arx/Dbi/Nr2e1/Xrcc1/Ctnnb1/Inhba/Trp73/Tacc1/Slitrk5/Reln/Nsun5/Tacc3/Lrrk2/Egfr/Alk/Tubb2b/Tmem108/Erbb4/Ext1/Id2/Kcnq2/Ephb3/Slc7a11/Neurod1/Zswim6/Mfsd2a/Prox1/Tnr/Ptprs/Fgf13	41	development
BP	GO:0021542	dentate gyrus development	7/1537	28/29872	0.000429095	0.00645762	0.0047668	Fezf2/Nr2e1/Reln/Tmem108/Kcnq2/Neurod1/Prox1	7	development
BP	GO:0021543	pallium development	27/1537	184/29872	9.07046e-07	6.9833e-05	5.15484e-05	Dab1/Tbr1/Epha5/Ndel1/Sun2/Celf1/Fezf2/Lhx2/Arx/Nr2e1/Xrcc1/Ctnnb1/Trp73/Tacc1/Reln/Nsun5/Tacc3/Egfr/Alk/Tubb2b/Tmem108/Kcnq2/Neurod1/Mfsd2a/Prox1/Ptprs/Fgf13	27	development
BP	GO:0021544	subpallium development	4/1537	24/29872	0.032567	0.124319	0.0917681	Inhba/Slitrk5/Slc7a11/Zswim6	4	development
BP	GO:0021549	cerebellum development	15/1537	114/29872	0.000755354	0.00979549	0.0072307	Dab1/Atp2b2/Cntn1/Rora/Samd4b/Xrcc1/Map2k1/Kndc1/Naglu/Comt/Neurod1/Ttll1/Prox1/Gabrb3/Ptprs	15	development
BP	GO:0021575	hindbrain morphogenesis	10/1537	63/29872	0.00133467	0.0144405	0.0106595	Dab1/Atp2b2/Rora/Xrcc1/Map2k1/Kndc1/Dlc1/Comt/Ttll1/Prox1	10	development
BP	GO:0021587	cerebellum morphogenesis	9/1537	59/29872	0.00303268	0.0257022	0.0189725	Dab1/Atp2b2/Rora/Xrcc1/Map2k1/Kndc1/Comt/Ttll1/Prox1	9	development
BP	GO:0021591	ventricular system development	5/1537	38/29872	0.0439509	0.153221	0.113102	Coro1c/Dbi/Rapgef2/Nme5/Slc7a11	5	development
BP	GO:0021675	nerve development	13/1537	99/29872	0.00168617	0.0172243	0.0127144	Nrp1/Ngf/Kcna2/Slc24a4/Ece1/Kcnq3/Col25a1/Ctnnb1/Naglu/Ext1/Kcnq2/Scn1a/Gabrb3	13	development
BP	GO:0021681	cerebellar granular layer development	3/1537	16/29872	0.046084	0.157283	0.116101	Atp2b2/Kndc1/Prox1	3	development
BP	GO:0021683	cerebellar granular layer morphogenesis	3/1537	12/29872	0.0210866	0.0936414	0.0691229	Atp2b2/Kndc1/Prox1	3	development
BP	GO:0021695	cerebellar cortex development	8/1537	72/29872	0.0312822	0.123541	0.0911939	Atp2b2/Rora/Map2k1/Kndc1/Naglu/Comt/Ttll1/Prox1	8	development
BP	GO:0021696	cerebellar cortex morphogenesis	7/1537	48/29872	0.010915	0.0616942	0.0455405	Atp2b2/Rora/Map2k1/Kndc1/Comt/Ttll1/Prox1	7	development
BP	GO:0021700	developmental maturation	33/1537	400/29872	0.00542627	0.0378068	0.0279077	App/Igsf21/Rps6ka2/Fermt1/Ptk2b/Atp6v1c1/Camk2b/Pgr/Ngf/Slc24a4/Pou2f2/Unc13c/Kcnq3/Anapc2/Ctnnb1/Adgrb3/Shank1/Mbtps2/Reln/Cntn2/Grip2/Foxo3/Gja1/Lrrk2/Erbb4/Ext1/Id2/Heatr3/Kcnq2/Fem1b/Anks1/Lgi4/Gldn	33	development
BP	GO:0021756	striatum development	4/1537	18/29872	0.0119649	0.0654215	0.0482919	Inhba/Slitrk5/Slc7a11/Zswim6	4	development
BP	GO:0021761	limbic system development	19/1537	121/29872	1.35205e-05	0.000494869	0.000365296	Dab1/Nrp1/Tbr1/Epha5/Fezf2/Nr2e1/Xrcc1/Ctnnb1/Trp73/Pak1/Reln/Alk/Tmem108/Kcnq2/Neurod1/Mfsd2a/Prox1/Ptprs/Fgf13	19	development
BP	GO:0021766	hippocampus development	15/1537	90/29872	5.25346e-05	0.00147148	0.0010862	Dab1/Epha5/Fezf2/Nr2e1/Xrcc1/Trp73/Reln/Alk/Tmem108/Kcnq2/Neurod1/Mfsd2a/Prox1/Ptprs/Fgf13	15	development
BP	GO:0021772	olfactory bulb development	8/1537	50/29872	0.00376101	0.0294203	0.0217171	Crtac1/Lhx2/Arx/Nr2e1/Lrrk2/Erbb4/Ext1/Id2	8	development
BP	GO:0021782	glial cell development	17/1537	140/29872	0.000881833	0.0109958	0.00811675	App/Sod1/Mapk1/Cntn1/Clu/Nr1d1/Map2k1/Olig1/Mios/Naglu/Nsun5/Egfr/Ncstn/Adam22/Id2/Lgi4/Ldlr	17	development
BP	GO:0021954	central nervous system neuron development	13/1537	96/29872	0.0012679	0.013945	0.0102938	Nrp1/Ndel1/Cdh11/Fezf2/Arx/Arhgef28/Nr2e1/Rapgef2/Scyl2/Dcc/Ephb3/Mycbp2/Nova2	13	development
BP	GO:0021987	cerebral cortex development	17/1537	121/29872	0.000156398	0.00316704	0.0023378	Dab1/Tbr1/Ndel1/Sun2/Celf1/Lhx2/Arx/Nr2e1/Ctnnb1/Tacc1/Reln/Nsun5/Tacc3/Egfr/Tubb2b/Ptprs/Fgf13	17	development
BP	GO:0021988	olfactory lobe development	8/1537	53/29872	0.00542168	0.0378068	0.0279077	Crtac1/Lhx2/Arx/Nr2e1/Lrrk2/Erbb4/Ext1/Id2	8	development
BP	GO:0022037	metencephalon development	16/1537	128/29872	0.000902122	0.0111833	0.0082551	Dab1/Atp2b2/Cntn1/Rora/Samd4b/Xrcc1/Map2k1/Kndc1/Naglu/Comt/Neurod1/Ttll1/Sec24b/Prox1/Gabrb3/Ptprs	16	development
BP	GO:0022038	corpus callosum development	4/1537	27/29872	0.0476774	0.161291	0.11906	Coro1c/Nsun5/Ephb3/Ptprs	4	development
BP	GO:0022604	regulation of cell morphogenesis	35/1537	276/29872	8.67332e-07	6.95879e-05	5.13674e-05	Brwd1/Rreb1/Fmnl2/Pakap/Cpne9/Cux2/Ptk2b/Coro1c/Camk2b/Tpm1/Strip2/Ezr/Wdr1/Cul7/Myo5b/Tiam1/Sh3kbp1/Cpne6/Itga7/Zmym6/Fgd1/Epb41/Anapc2/Fmnl1/Mfn2/Dlc1/Parvb/Reln/Cdkl5/Plxnc1/Cux1/Itpka/Fgd4/Prag1/Mfsd2a	35	development
BP	GO:0022612	gland morphogenesis	15/1537	158/29872	0.016519	0.0800664	0.0591023	Nrp1/Pgr/Tet2/Lama5/Btbd7/Sema3c/Notch2/Frs2/Ar/Egfr/Ctnnd1/Lims1/Fem1b/Prox1/Rxra	15	development
BP	GO:0030307	positive regulation of cell growth	24/1537	209/29872	0.000206054	0.00380576	0.00280929	Dscam/Cpne9/Nrp1/Ptk2b/Ndel1/Ngf/Fdps/Map1b/Acsl4/Myo5b/Cpne6/Adrb1/Slc25a33/Anapc2/Cep43/Tead1/Lgi1/Pak1/Sema5a/Cdkl5/Egfr/Mfsd2a/Usp47/Mmp14	24	development
BP	GO:0030323	respiratory tube development	24/1537	251/29872	0.00271966	0.0240528	0.0177549	Gpc3/Mapk1/Rcn3/Pgr/Lama5/Ncor2/Fgf2/Pcsk5/Nkiras1/Tshz3/Map2k1/Ctnnb1/Dhcr7/Ctsz/Trp73/Ift25/Cux1/Ext1/Tmem38b/Pdgfrb/Slc7a11/Hikeshi/Sec24b/Mmp14	24	development
BP	GO:0030324	lung development	23/1537	248/29872	0.00478492	0.0349271	0.025782	Gpc3/Mapk1/Rcn3/Pgr/Lama5/Ncor2/Fgf2/Nkiras1/Tshz3/Map2k1/Ctnnb1/Dhcr7/Ctsz/Trp73/Ift25/Cux1/Ext1/Tmem38b/Pdgfrb/Slc7a11/Hikeshi/Sec24b/Mmp14	23	development
CC	GO:0030426	growth cone	39/1537	211/29872	3.21061e-12	2.34824e-09	1.73339e-09	App/Dscam/Nrp1/Ptk2b/Crtac1/Fscn1/Cttn/Ndel1/Clu/Map1b/Lamp5/Tiam1/Lrrtm1/Syap1/Hsp90ab1/Copa/Tshz3/Setx/Unc5c/Exoc4/Snap25/Ctsz/Pak1/Timp2/Kif5a/Crmp1/Agrn/Cdkl5/Lrrk2/Gria2/Kif5c/Ctnnd1/Dcc/Olfm1/Elavl4/Cbl/Kif5b/Klc1/Fgf13	39	development
CC	GO:0030427	site of polarized growth	41/1537	219/29872	5.79672e-13	4.7108e-10	3.47735e-10	App/Dscam/Nrp1/Ptk2b/Crtac1/Fscn1/Cttn/Ndel1/Clu/Map1b/Lamp5/Tiam1/Cotl1/Lrrtm1/Syap1/Hsp90ab1/Copa/Tshz3/Setx/Unc5c/Exoc4/Snap25/Ctsz/Pak1/Timp2/Kif5a/Crmp1/Fry/Agrn/Cdkl5/Lrrk2/Gria2/Kif5c/Ctnnd1/Dcc/Olfm1/Elavl4/Cbl/Kif5b/Klc1/Fgf13	41	development
BP	GO:0030900	forebrain development	57/1537	427/29872	4.8599e-11	2.53895e-08	1.87417e-08	App/Dab1/Prkg1/Nrp1/Crtac1/Coro1c/Tbr1/Epha5/Ndel1/Ncor2/Fgf2/Arid1a/Sun2/Celf1/Fezf2/Lhx2/Arx/Dbi/Ncor1/Nr2e1/Xrcc1/Rapgef2/Ctnnb1/Inhba/Scyl2/Trp73/Tacc1/Pak1/Dlc1/Slitrk5/Sema5a/Reln/Nsun5/Tacc3/Frs2/Axl/Lrrk2/Pcm1/Egfr/Alk/Tubb2b/Tmem108/Erbb4/Ext1/Id2/Kcnq2/Elavl4/Ephb3/Slc7a11/Neurod1/Zswim6/Mfsd2a/Prox1/Tnr/Mrtfb/Ptprs/Fgf13	57	development
BP	GO:0030902	hindbrain development	22/1537	180/29872	0.000152429	0.00311415	0.00229876	Dab1/Atp2b2/Cntn1/Tbr1/Rora/Fgf2/Samd4b/Xrcc1/Map2k1/Ctnnb1/Smad9/Kndc1/Naglu/Dlc1/Zfp423/Comt/Neurod1/Ttll1/Sec24b/Prox1/Gabrb3/Ptprs	22	development
BP	GO:0031214	biomineral tissue development	16/1537	185/29872	0.0297603	0.118944	0.0878002	Gpc3/Ddr2/Ptk2b/Atp2b2/Prickle1/P2rx7/Ank/Trpm4/Gja1/Sbno2/Tmem38b/Suv39h1/Osr1/Tuft1/Rxra/Fbxl15	16	development
CC	GO:0031253	cell projection membrane	33/1537	328/29872	0.000198866	0.00371048	0.00273895	Synj2/Evc/Evc2/Car4/Atp2b2/Fscn1/Tpm1/Ezr/Gpi1/Podxl/Lamp5/Tiam1/Slc9a3/Ttyh1/Hsp90ab1/Slc7a5/Psd3/Ctnnb1/Dlc1/Hcn2/Cdkl5/Psd2/Efcab7/Cdhr1/Gria2/Egfr/Gabra4/Appl2/Gabrg3/Dagla/Slc7a11/Ift46/Adora1	33	development
BP	GO:0031345	negative regulation of cell projection organization	26/1537	226/29872	0.000111183	0.0025172	0.00185811	Ttc3/Dab1/Epha7/Nrp1/Fat3/Map4/Efemp1/Ntm/Sema3c/Ptprg/Ngef/Rapgef2/Spock1/Rab3ip/Sema5a/Crmp1/Itm2c/Lrrk2/Pfn2/Dennd5a/Prag1/Sema3d/Tnr/Dab2/Ptprs/Fgf13	26	development
BP	GO:0031346	positive regulation of cell projection organization	54/1537	467/29872	2.65778e-08	4.05429e-06	2.99274e-06	Tenm3/Rreb1/Dscam/Ddr2/Nrp1/Cux2/Ppp2r5b/Ptk2b/Adamts1/Coro1c/Camk2b/Fscn1/Cntn1/Fut9/Ndel1/Ngf/Efemp1/Cul7/Map1b/Myo5b/Tiam1/P2rx7/Enc1/Anapc2/Setx/Map2k1/Rab8b/Rapgef2/Dzip1/Mfn2/Serpini1/Skil/Kat2b/Pak1/Sema5a/Reln/Fnbp1l/Agrn/Alkal2/Cdkl5/Espn/Pcp4/Zmynd8/Plxnc1/Alk/Cux1/Tubb2b/Crocc/Itpka/Dcc/Elavl4/Ahi1/Magi2/Scarb2	54	development
CC	GO:0032589	neuron projection membrane	8/1537	71/29872	0.0290681	0.117186	0.086503	Atp2b2/Lamp5/Hcn2/Gria2/Gabra4/Gabrg3/Dagla/Adora1	8	development
CC	GO:0032838	plasma membrane bounded cell projection cytoplasm	20/1537	247/29872	0.0308714	0.122714	0.0905832	Brwd1/Sod1/Rsph3b/Dnah2/Mapk1/Dync1i1/Map4/Pierce2/Wdr11/Map2k1/Dnah8/Nme5/Kif5a/Dzip1l/Togaram1/Cdkl5/Lrrk2/Gria2/Kif17/Efhc2	20	development
BP	GO:0035107	appendage morphogenesis	15/1537	180/29872	0.0454608	0.157283	0.116101	Gpc3/Prickle1/Fras1/Pcsk5/Sema3c/Ece1/Cyp26b1/Ctnnb1/Gnas/Notch2/Gja1/Ext1/Osr1/Sik3/Cacna1c	15	development
BP	GO:0035108	limb morphogenesis	15/1537	180/29872	0.0454608	0.157283	0.116101	Gpc3/Prickle1/Fras1/Pcsk5/Sema3c/Ece1/Cyp26b1/Ctnnb1/Gnas/Notch2/Gja1/Ext1/Osr1/Sik3/Cacna1c	15	development
BP	GO:0035264	multicellular organism growth	27/1537	233/29872	7.32326e-05	0.00184063	0.00135869	App/Sod1/Stat3/Prickle1/Tmed2/Ezr/Nek1/Celf1/Gpr21/Adrb1/Ncor1/Wdr11/Rai1/Gnas/Notch2/Dhcr7/Wdtc1/Zfp950/Ar/Ext1/Comt/Gamt/Stat5b/Suv39h1/Apba1/Mfsd2a/Sik3	27	development
BP	GO:0035265	organ growth	22/1537	222/29872	0.00258187	0.0231175	0.0170646	Evc/Ddr2/Ly6e/Mapk1/Fgf2/Fdps/Adrb1/Arx/Ctnnb1/Trp73/Pak1/Gja1/Ar/Erbb4/Ext1/Tmem38b/Pdgfrb/Dipk2a/Prox1/Rxra/Cacna1c/Jarid2	22	development
BP	GO:0035904	aorta development	8/1537	74/29872	0.0360505	0.134253	0.0991011	Prickle1/Adamts9/Naglu/Adamts6/Pdgfrb/Mylk/Sec24b/Prox1	8	development
BP	GO:0035909	aorta morphogenesis	6/1537	39/29872	0.0139557	0.0716796	0.0529114	Adamts9/Naglu/Pdgfrb/Mylk/Sec24b/Prox1	6	development
BP	GO:0040014	regulation of multicellular organism growth	14/1537	89/29872	0.0001749	0.00338418	0.00249809	App/Sod1/Stat3/Ezr/Celf1/Gpr21/Adrb1/Ncor1/Rai1/Gnas/Gamt/Stat5b/Suv39h1/Mfsd2a	14	development
BP	GO:0043010	camera-type eye development	37/1537	383/29872	0.000192458	0.00364048	0.00268728	Tenm3/Col4a1/Dscam/Jun/Nrp1/Stat3/Miat/Prickle1/Fat3/Hmgn1/Twist2/Fgf2/Arid1a/Lhx2/Aldh1a1/Nr2e1/Maf/Ctnnb1/Inhba/Flt1/Notch2/Mfn2/Skil/Naglu/Gja1/Frs2/Egfr/Pdgfrb/Mterf4/Ahi1/Neurod1/Mfsd2a/Prox1/Uchl3/Rxra/Pou2f1/Cacna1c	37	development
BP	GO:0043583	ear development	23/1537	258/29872	0.00763354	0.0476307	0.0351594	Sod1/Get1/Atp2b2/Cdh23/Mapk1/Fgf2/Ece1/Lhfpl5/Tcf15/Maf/Cxcl14/Naglu/Insig2/Frzb/Cux1/Dvl2/Neurod1/Abr/Osr1/Sec24b/Prox1/Gabrb3/Jag2	23	development
CC	GO:0044306	neuron projection terminus	24/1537	224/29872	0.000573874	0.00818191	0.00603961	Itsn1/Synj2/Grm4/Npy/Pgr/Kcna2/Bin1/Syt7/Gad1/P2rx7/Unc13c/Kcnq5/Tspoap1/Slc8a2/Syp/Lrrk2/Gria2/Kcnab2/Gria3/Mme/Tanc1/Adora1/Slc9a6/Gabrb3	24	development
BP	GO:0045926	negative regulation of growth	21/1537	261/29872	0.0291926	0.117445	0.0866937	Ttc3/Epha7/Gpc3/Nrp1/Sema3c/Adrb1/Rai1/Ndufa13/Inhba/Gnas/Trp73/Pak1/Sema5a/Frzb/Gja1/Sema3d/Tnr/Dab2/Ptprs/Jarid2/Fgf13	21	development
BP	GO:0045927	positive regulation of growth	36/1537	323/29872	1.20947e-05	0.000465584	0.000343678	Dscam/Cpne9/Nrp1/Ptk2b/Mapk1/Ndel1/Ezr/Ngf/Fgf2/Fdps/Map1b/Celf1/Acsl4/Myo5b/Gpr21/Cpne6/Adrb1/Arx/Slc25a33/Anapc2/Cep43/Tead1/Lgi1/Pak1/Sema5a/Agrn/Cdkl5/Mtm1/Egfr/Erbb4/Stat5b/Ahi1/Mfsd2a/Prox1/Usp47/Mmp14	36	development
BP	GO:0046548	retinal rod cell development	3/1537	16/29872	0.046084	0.157283	0.116101	Miat/Naglu/Ahi1	3	development
BP	GO:0046620	regulation of organ growth	12/1537	125/29872	0.0276988	0.114006	0.0841556	Mapk1/Fgf2/Fdps/Adrb1/Arx/Trp73/Pak1/Gja1/Erbb4/Prox1/Cacna1c/Jarid2	12	development
BP	GO:0046622	positive regulation of organ growth	7/1537	64/29872	0.0456509	0.157283	0.116101	Mapk1/Fgf2/Fdps/Adrb1/Arx/Erbb4/Prox1	7	development
BP	GO:0048534	hematopoietic or lymphoid organ development	12/1537	128/29872	0.0324956	0.124319	0.0917681	Mapk1/Tet2/Rbm15/Map2k1/Ctnnb1/Lmo4/Nfatc3/Cacnb4/Id2/Stat5b/Ephb3/Jarid2	12	development
BP	GO:0048537	mucosa-associated lymphoid tissue development	3/1537	13/29872	0.0263827	0.109576	0.0808853	Cacnb4/Id2/Stat5b	3	development
BP	GO:0048538	thymus development	8/1537	58/29872	0.00936075	0.0554368	0.0409216	Mapk1/Map2k1/Ctnnb1/Lmo4/Nfatc3/Cacnb4/Ephb3/Jarid2	8	development
BP	GO:0048541	Peyer's patch development	3/1537	13/29872	0.0263827	0.109576	0.0808853	Cacnb4/Id2/Stat5b	3	development
BP	GO:0048562	embryonic organ morphogenesis	28/1537	335/29872	0.00832716	0.0505854	0.0373404	Sod1/Atp2b2/Cdh23/Dscaml1/Mapk1/Tmed2/Twist2/Arid1a/Lhfpl5/Aldh1a1/Ctnnb1/Ryr2/Gnas/Notch2/Tead1/Naglu/Insig2/Frzb/Gja1/Frs2/Dvl2/Id2/Neurod1/Abr/Osr1/Sec24b/Prox1/Mmp14	28	development
BP	GO:0048588	developmental cell growth	37/1537	289/29872	3.36515e-07	3.13202e-05	2.31195e-05	App/Ttc3/Epha7/Dscam/Prkg1/Cpne9/Nrp1/Cttn/Prickle1/Ndel1/Ngf/Fdps/Map1b/Sema3c/Myo5b/Tiam1/Cpne6/Adrb1/Lhx2/Ndn/Anapc2/Impact/Ctnnb1/Pak1/Sema5a/Cdkl5/Tmem108/Ext1/Olfm1/Jade2/Mgll/Raph1/Sema3d/Tnr/Slc9a6/Ptprs/Fgf13	37	development
BP	GO:0048592	eye morphogenesis	22/1537	189/29872	0.000306915	0.0051604	0.00380923	Tenm3/Dscam/Stat3/Miat/Fat3/Hmgn1/Fgf2/Arid1a/Ppp2r3a/Aldh1a1/Tmem215/Ctnnb1/Flt1/Notch2/Mfn2/Naglu/Frs2/Ahi1/Mfsd2a/Prox1/Pou2f1/Dzank1	22	development
BP	GO:0048593	camera-type eye morphogenesis	18/1537	160/29872	0.0015367	0.0159424	0.0117682	Tenm3/Dscam/Stat3/Miat/Fat3/Hmgn1/Arid1a/Aldh1a1/Ctnnb1/Flt1/Notch2/Mfn2/Naglu/Frs2/Ahi1/Mfsd2a/Prox1/Pou2f1	18	development
BP	GO:0048638	regulation of developmental growth	50/1537	404/29872	9.66395e-09	2.15339e-06	1.58956e-06	App/Ttc3/Sod1/Epha7/Dscam/Cpne9/Nrp1/Stat3/Mapk1/Cttn/Ndel1/Ezr/Ngf/Fgf2/Fdps/Map1b/Celf1/Sema3c/Myo5b/Gpr21/Cpne6/Adrb1/Arx/Ncor1/Anapc2/Rai1/Gnas/Trp73/Pak1/Sema5a/Gja1/Agrn/Cdkl5/Mtm1/Ar/Erbb4/Gamt/Olfm1/Stat5b/Suv39h1/Mgll/Mfsd2a/Sema3d/Prox1/Mycbp2/Tnr/Ptprs/Cacna1c/Jarid2/Fgf13	50	development
BP	GO:0048639	positive regulation of developmental growth	25/1537	221/29872	0.000194458	0.00364684	0.00269197	Dscam/Cpne9/Nrp1/Mapk1/Ndel1/Ezr/Ngf/Fgf2/Fdps/Map1b/Celf1/Myo5b/Gpr21/Cpne6/Adrb1/Arx/Anapc2/Pak1/Sema5a/Agrn/Cdkl5/Mtm1/Erbb4/Stat5b/Prox1	25	development
BP	GO:0048640	negative regulation of developmental growth	16/1537	128/29872	0.000902122	0.0111833	0.0082551	Ttc3/Epha7/Nrp1/Sema3c/Adrb1/Rai1/Gnas/Trp73/Pak1/Sema5a/Gja1/Sema3d/Tnr/Ptprs/Jarid2/Fgf13	16	development
BP	GO:0048705	skeletal system morphogenesis	21/1537	265/29872	0.0336305	0.127778	0.0943216	Dscaml1/Lama5/Sfrp4/Twist2/P2rx7/Cyp26b1/Tcf15/Ctnnb1/Gnas/Insig2/Spef2/Ppargc1b/Zfp950/Pex7/Rab33b/Sox5/Ext1/Pdgfrb/Osr1/Sik3/Mmp14	21	development
BP	GO:0048732	gland development	43/1537	491/29872	0.000516252	0.00752165	0.00555222	Rreb1/Jun/Ly6e/Nrp1/Atp2b2/Mapk1/Pgr/Tet2/Lama5/Fgf2/Btbd7/Sema3c/Cdo1/Map2k1/Ctnnb1/Lmo4/Nfatc3/Npc1/Notch2/Irs2/Naglu/Frzb/Cacnb4/Gja1/Frs2/Ar/Aacs/Egfr/Ctnnd1/Erbb4/Ext1/Atp7b/Id2/Pdgfrb/Stat5b/Lims1/Ephb3/Fem1b/Wnt10a/Prox1/Rxra/Mrtfb/Jarid2	43	development
BP	GO:0048736	appendage development	17/1537	213/29872	0.049099	0.164805	0.121653	Gpc3/Prickle1/Fras1/Pcsk5/Sema3c/Ece1/Cyp26b1/Ctnnb1/Gnas/Notch2/Naglu/Gja1/Ext1/Slc7a11/Osr1/Sik3/Cacna1c	17	development
BP	GO:0048738	cardiac muscle tissue development	26/1537	280/29872	0.00278449	0.0245075	0.0180906	Ly6e/Mapk1/Tpm1/Prickle1/Fgf2/Arid1a/Fdps/Adrb1/Ctnnb1/Ryr2/Trex1/Adamts9/Trp73/Naglu/Pak1/Nebl/Gja1/Frs2/Erbb4/Id2/Pdgfrb/Dipk2a/Prox1/Rxra/Mrtfb/Jarid2	26	development
BP	GO:0048745	smooth muscle tissue development	6/1537	30/29872	0.00375981	0.0294203	0.0217171	Tshz3/Zfp950/Pdgfrb/Mylk/Osr1/Prox1	6	development
BP	GO:0048754	branching morphogenesis of an epithelial tube	18/1537	191/29872	0.00994964	0.0576181	0.0425317	Col4a1/Gpc3/Nrp1/Pgr/Lama5/Fgf2/Rbm15/Ctnnb1/Flt1/Nfatc3/Ctsz/Pak1/Sema5a/Ar/Ctnnbip1/Ext1/Fkbpl/Mmp14	18	development
BP	GO:0048755	branching morphogenesis of a nerve	3/1537	15/29872	0.0388914	0.14047	0.10369	Epha7/Lrrk2/Fgf13	3	development
BP	GO:0048839	inner ear development	19/1537	225/29872	0.0238867	0.103144	0.0761371	Sod1/Get1/Atp2b2/Cdh23/Fgf2/Lhfpl5/Maf/Cxcl14/Naglu/Insig2/Frzb/Cux1/Dvl2/Neurod1/Abr/Sec24b/Prox1/Gabrb3/Jag2	19	development
BP	GO:0048844	artery morphogenesis	11/1537	84/29872	0.00379801	0.0295517	0.0218141	Nrp1/Adgrf5/Ctnnb1/Nfatc3/Adamts9/Naglu/Pdgfrb/Mylk/Sec24b/Prox1/Ldlr	11	development
BP	GO:0048864	stem cell development	10/1537	97/29872	0.027556	0.113482	0.0837689	Nrp1/Coro1c/Mapk1/Lama5/Fgf2/Sema3c/Klhl12/Sema5a/Erbb4/Sema3d	10	development
BP	GO:0048880	sensory system development	41/1537	438/29872	0.00017651	0.00340631	0.00251442	Tenm3/Col4a1/Dscam/Jun/Nrp1/Meis2/Stat3/Miat/Prickle1/Fat3/Hmgn1/Twist2/Fgf2/Arid1a/Lhx2/Ppp2r3a/Aldh1a1/Nr2e1/Tmem215/Maf/Ctnnb1/Inhba/Flt1/Notch2/Mfn2/Skil/Naglu/Gja1/Frs2/Egfr/Pdgfrb/Mterf4/Ahi1/Neurod1/Mfsd2a/Prox1/Uchl3/Rxra/Pou2f1/Dzank1/Cacna1c	41	development
MF	GO:0050431	transforming growth factor beta binding	4/1537	24/29872	0.032567	0.124319	0.0917681	Cd109/Vasn/Ltbp4/Agrn	4	development
BP	GO:0051961	negative regulation of nervous system development	22/1537	183/29872	0.00019374	0.00364485	0.0026905	Ttc3/Dab1/Epha7/Nrp1/Nr1d1/Sema3c/Lhx2/Nr2e1/Rapgef2/Ctnnb1/Daam2/Mfn2/Sema5a/Pcm1/Appl2/Id2/Sema3d/Prox1/Ldlr/Tnr/Ptprs/Fgf13	22	development
BP	GO:0051962	positive regulation of nervous system development	48/1537	392/29872	2.66073e-08	4.05429e-06	2.99274e-06	Synj1/Dscam/Nrp1/Cux2/Camk2b/Ppp1cc/Ndel1/Ngf/Fgf2/Bin1/Adgrb1/Cul7/Map1b/Myo5b/Tiam1/Slitrk2/Lrrtm1/Syndig1/Nr2e1/Slc7a5/Anapc2/Map2k1/Spen/Ctnnb1/Adgrb3/Flt1/Notch2/Mfn2/Srrt/Ufl1/Skil/Trp73/Pak1/Slitrk5/Sema5a/Reln/Agrn/Cdkl5/Plxnc1/Egfr/Cux1/Itpka/Id2/Amigo2/Ephb3/Jade2/Lrrn1/Mme	48	development
BP	GO:0055010	ventricular cardiac muscle tissue morphogenesis	7/1537	56/29872	0.0241673	0.103697	0.0765459	Ly6e/Tpm1/Ctnnb1/Ryr2/Naglu/Prox1/Rxra	7	development
BP	GO:0055017	cardiac muscle tissue growth	12/1537	116/29872	0.0163896	0.0797079	0.0588376	Mapk1/Fgf2/Fdps/Adrb1/Ctnnb1/Trp73/Pak1/Gja1/Erbb4/Dipk2a/Rxra/Jarid2	12	development
BP	GO:0055021	regulation of cardiac muscle tissue growth	9/1537	85/29872	0.0305472	0.121756	0.0898762	Mapk1/Fgf2/Fdps/Adrb1/Trp73/Pak1/Gja1/Erbb4/Jarid2	9	development
BP	GO:0060173	limb development	17/1537	213/29872	0.049099	0.164805	0.121653	Gpc3/Prickle1/Fras1/Pcsk5/Sema3c/Ece1/Cyp26b1/Ctnnb1/Gnas/Notch2/Naglu/Gja1/Ext1/Slc7a11/Osr1/Sik3/Cacna1c	17	development
BP	GO:0060419	heart growth	13/1537	125/29872	0.0122999	0.0660732	0.048773	Mapk1/Fgf2/Fdps/Adrb1/Ctnnb1/Trp73/Pak1/Gja1/Erbb4/Dipk2a/Prox1/Rxra/Jarid2	13	development
BP	GO:0060420	regulation of heart growth	10/1537	92/29872	0.019832	0.0915591	0.0675859	Mapk1/Fgf2/Fdps/Adrb1/Trp73/Pak1/Gja1/Erbb4/Prox1/Jarid2	10	development
BP	GO:0060421	positive regulation of heart growth	6/1537	51/29872	0.0459874	0.157283	0.116101	Mapk1/Fgf2/Fdps/Adrb1/Erbb4/Prox1	6	development
BP	GO:0060428	lung epithelium development	7/1537	59/29872	0.0311738	0.12332	0.091031	Rcn3/Ncor2/Map2k1/Ctnnb1/Dhcr7/Trp73/Tmem38b	7	development
BP	GO:0060439	trachea morphogenesis	3/1537	12/29872	0.0210866	0.0936414	0.0691229	Mapk1/Map2k1/Ctnnb1	3	development
BP	GO:0060442	branching involved in prostate gland morphogenesis	3/1537	15/29872	0.0388914	0.14047	0.10369	Frs2/Fem1b/Rxra	3	development
BP	GO:0060485	mesenchyme development	24/1537	314/29872	0.0353094	0.132846	0.0980626	Nrp1/Coro1c/Mapk1/Lama5/Prickle1/Cul7/Sema3c/Tiam1/Tcf15/Ctnnb1/Exoc4/Tead1/Klhl12/Sema5a/Frzb/Vasn/Gja1/Erbb4/Ext1/Osr1/Wnt10a/Sema3d/Rxra/Dab2	24	development
BP	GO:0060491	regulation of cell projection assembly	21/1537	217/29872	0.00420607	0.0323143	0.0238533	Nrp1/Coro1c/Fscn1/Cttn/Ndel1/Map4/Podxl/P2rx7/Daam2/Dzip1/Rcc2/Rab3ip/Klf5/Fnbp1l/Agrn/Cdkl5/Espn/Zmynd8/Pfn2/Crocc/Ift46	21	development
BP	GO:0060541	respiratory system development	25/1537	281/29872	0.00572967	0.0391267	0.028882	Gpc3/Mapk1/Rcn3/Pgr/Lama5/Ncor2/Fgf2/Nkiras1/Tshz3/Map2k1/Ctnnb1/Dhcr7/Ctsz/Trp73/Spef2/Ift25/Cux1/Ext1/Tmem38b/Pdgfrb/Slc7a11/Hikeshi/Sec24b/Pou2f1/Mmp14	25	development
BP	GO:0060560	developmental growth involved in morphogenesis	36/1537	290/29872	1.01686e-06	7.37689e-05	5.44537e-05	App/Ttc3/Epha7/Dscam/Prkg1/Cpne9/Nrp1/Cttn/Prickle1/Ndel1/Ngf/Map1b/Sema3c/Myo5b/Tiam1/Cpne6/Lhx2/Ppp2r3a/Ndn/Anapc2/Impact/Ctnnb1/Pak1/Sema5a/Cdkl5/Tmem108/Ext1/Olfm1/Jade2/Mgll/Raph1/Sema3d/Tnr/Slc9a6/Ptprs/Fgf13	36	development
BP	GO:0060562	epithelial tube morphogenesis	35/1537	395/29872	0.00133328	0.0144405	0.0106595	Col4a1/Epha7/Gpc3/Prkacb/Nrp1/Pgr/Lama5/Prickle1/Tmed2/Fgf2/Arid1a/Lhx2/Rbm15/Ctnnb1/Ryr2/Luzp1/Flt1/Lmo4/Nfatc3/Notch2/Tead1/Ctsz/Pak1/Dlc1/Sema5a/Gja1/Enah/Ar/Ctnnbip1/Ext1/Dvl2/Osr1/Sec24b/Fkbpl/Mmp14	35	development
BP	GO:0060674	placenta blood vessel development	7/1537	39/29872	0.00340191	0.0276462	0.0204075	Mapk1/Tmed2/Arid1a/Rbm15/Map2k1/Notch2/Plcd3	7	development
BP	GO:0060742	epithelial cell differentiation involved in prostate gland development	4/1537	15/29872	0.00603546	0.039985	0.0295155	Ctnnb1/Ar/Fem1b/Rxra	4	development
BP	GO:0060840	artery development	15/1537	123/29872	0.00165343	0.0169609	0.01252	Nrp1/Adgrf5/Prickle1/Ctnnb1/Luzp1/Nfatc3/Adamts9/Naglu/Adamts6/Comt/Pdgfrb/Mylk/Sec24b/Prox1/Ldlr	15	development
BP	GO:0060976	coronary vasculature development	11/1537	80/29872	0.00258113	0.0231175	0.0170646	Gpc3/Nrp1/Prickle1/Fgf2/Pcsk5/Ctnnb1/Adamts6/Pdgfrb/Pbrm1/Sec24b/Rxra	11	development
BP	GO:0060977	coronary vasculature morphogenesis	7/1537	32/29872	0.00101871	0.0119736	0.00883853	Nrp1/Fgf2/Ctnnb1/Pdgfrb/Pbrm1/Sec24b/Rxra	7	development
BP	GO:0060982	coronary artery morphogenesis	3/1537	10/29872	0.0124215	0.0660732	0.048773	Nrp1/Ctnnb1/Sec24b	3	development
BP	GO:0060993	kidney morphogenesis	10/1537	107/29872	0.0489904	0.164592	0.121496	Gpc3/Lama5/Fgf2/Fras1/Tshz3/Ctnnb1/Lrrk2/Ctnnbip1/Erbb4/Osr1	10	development
BP	GO:0061008	hepaticobiliary system development	13/1537	144/29872	0.034958	0.131659	0.0971865	Jun/Tet2/Npc1/Notch2/Naglu/Frzb/Aacs/Egfr/Stat5b/Lims1/Prox1/Mrtfb/Jarid2	13	development
BP	GO:0061029	eyelid development in camera-type eye	4/1537	16/29872	0.00772355	0.0476307	0.0351594	Jun/Prickle1/Inhba/Egfr	4	development
BP	GO:0061138	morphogenesis of a branching epithelium	25/1537	229/29872	0.00033621	0.00545341	0.00402552	Col4a1/Gpc3/Nrp1/Pgr/Lama5/Tmed2/Fgf2/Btbd7/Sema3c/Rbm15/Ctnnb1/Flt1/Nfatc3/Ctsz/Pak1/Sema5a/Frs2/Ar/Ctnnbip1/Ext1/Fem1b/Fkbpl/Prox1/Rxra/Mmp14	25	development
BP	GO:0061387	regulation of extent of cell growth	20/1537	129/29872	9.84986e-06	0.000398952	0.000294493	Ttc3/Epha7/Dscam/Nrp1/Cttn/Ndel1/Ngf/Map1b/Sema3c/Myo5b/Anapc2/Pak1/Sema5a/Cdkl5/Olfm1/Mgll/Sema3d/Tnr/Ptprs/Fgf13	20	development
BP	GO:0061548	ganglion development	3/1537	16/29872	0.046084	0.157283	0.116101	Nrp1/Unc5c/Ctnnb1	3	development
BP	GO:0070849	response to epidermal growth factor	7/1537	42/29872	0.00521984	0.0372104	0.0274675	Mapk1/Syap1/Dusp22/Egfr/Erbb4/Stat5b/Dab2	7	development
BP	GO:0071364	cellular response to epidermal growth factor stimulus	6/1537	39/29872	0.0139557	0.0716796	0.0529114	Syap1/Dusp22/Egfr/Erbb4/Stat5b/Dab2	6	development
BP	GO:0071559	response to transforming growth factor beta	24/1537	255/29872	0.00333256	0.0273869	0.0202161	Col4a2/Jun/Ptprk/Stat3/Fermt1/Tsc22d1/Nlk/Dusp22/Gipc1/Smad9/Cd109/Skil/Vasn/Ltbp4/Ing2/Sox5/Ing1/Appl2/Brms1/Rbbp4/Furin/Peg10/Dab2/Zyx	24	development
BP	GO:0071560	cellular response to transforming growth factor beta stimulus	24/1537	250/29872	0.00258231	0.0231175	0.0170646	Col4a2/Jun/Ptprk/Stat3/Fermt1/Tsc22d1/Nlk/Dusp22/Gipc1/Smad9/Cd109/Skil/Vasn/Ltbp4/Ing2/Sox5/Ing1/Appl2/Brms1/Rbbp4/Furin/Peg10/Dab2/Zyx	24	development
BP	GO:0071696	ectodermal placode development	6/1537	18/29872	0.000199613	0.00371494	0.00274224	Nrp1/Ctnnb1/Gnas/Frs2/Prox1/Pou2f1	6	development
BP	GO:0071697	ectodermal placode morphogenesis	5/1537	16/29872	0.000971222	0.0116834	0.00862431	Ctnnb1/Gnas/Frs2/Prox1/Pou2f1	5	development
BP	GO:0072001	renal system development	32/1537	359/29872	0.001903	0.0184352	0.0136082	Col4a1/Epha7/Gpc3/Nrp1/Adamts1/Tet2/Lama5/Prickle1/Fgf2/Fras1/Pcsk5/Nek1/Tshz3/Ctnnb1/Notch2/Trex1/Smad9/Ptpro/Adamts6/Ift25/Zfp950/Lrrk2/Cux1/Ctnnbip1/Ctnnd1/Erbb4/Ext1/Id2/Comt/Pdgfrb/Osr1/Sec61a1	32	development
BP	GO:0072006	nephron development	14/1537	165/29872	0.0459203	0.157283	0.116101	Gpc3/Lama5/Fgf2/Ctnnb1/Notch2/Ptpro/Ctnnbip1/Ctnnd1/Erbb4/Ext1/Comt/Pdgfrb/Osr1/Sec61a1	14	development
BP	GO:0072102	glomerulus morphogenesis	3/1537	11/29872	0.0164342	0.0797079	0.0588376	Notch2/Ctnnd1/Pdgfrb	3	development
BP	GO:0072176	nephric duct development	3/1537	15/29872	0.0388914	0.14047	0.10369	Epha7/Gpc3/Osr1	3	development
BP	GO:0072178	nephric duct morphogenesis	3/1537	14/29872	0.0323202	0.124319	0.0917681	Epha7/Gpc3/Osr1	3	development
BP	GO:0072203	cell proliferation involved in metanephros development	3/1537	10/29872	0.0124215	0.0660732	0.048773	Gpc3/Pdgfrb/Osr1	3	development
BP	GO:0072498	embryonic skeletal joint development	3/1537	16/29872	0.046084	0.157283	0.116101	Ctnnb1/Ext1/Osr1	3	development
BP	GO:0090287	regulation of cellular response to growth factor stimulus	30/1537	327/29872	0.00167301	0.0171138	0.0126329	Gpc3/Nrp1/Ppp2r5b/Nbl1/Fermt1/Sfrp4/Ngf/Fgf2/Crim1/Tcf4/Tsc22d1/Ctnnb1/Gipc1/Ube2o/Adamts3/Notch2/Cd109/Skil/Creb3l1/Vasn/Ing2/Zfp423/Ing1/Tmem108/Brms1/Rbbp4/Furin/Peg10/Slc9a6/Fbxl15	30	development
BP	GO:0090596	sensory organ morphogenesis	34/1537	325/29872	7.53351e-05	0.00187415	0.00138344	Tenm3/Sod1/Dscam/Stat3/Atp2b2/Cdh23/Miat/Mapk1/Fat3/Hmgn1/Fgf2/Arid1a/Lhfpl5/Ppp2r3a/Cyp26b1/Aldh1a1/Tmem215/Ctnnb1/Flt1/Notch2/Mfn2/Naglu/Insig2/Frzb/Frs2/Dvl2/Ahi1/Abr/Osr1/Sec24b/Mfsd2a/Prox1/Pou2f1/Dzank1	34	development
BP	GO:0097485	neuron projection guidance	41/1537	256/29872	1.00703e-10	4.33258e-08	3.19816e-08	App/Epha7/Dscam/Nrp1/Dscaml1/Cntn1/Lama5/Tbr1/Epha10/Epha5/Sema3c/Ece1/Fezf2/Lhx2/Arx/Ephb6/Emb/Unc5c/Klf7/Lmo4/Chn1/Ptpro/Lgi1/Sema5a/Reln/Cntn2/Kif5a/Enah/Agrn/Tubb2b/Kif5c/Ext1/Dcc/Ephb3/Apbb2/B4gat1/Sema3d/Mycbp2/Unc5b/Kif5b/Nova2	41	development
BP	GO:0098773	skin epidermis development	18/1537	164/29872	0.0020273	0.0194079	0.0143263	Fermt1/Lama5/Ncor2/Lhx2/Dbi/Slc39a7/Ncor1/Cyp26b1/Ctnnb1/Inhba/Gnas/Alox12b/Cd109/Naglu/Egfr/Ext1/Stard7/Wnt10a	18	development
CC	GO:0098858	actin-based cell projection	23/1537	234/29872	0.00232458	0.021631	0.0159673	App/Cbr1/Fchsd2/Cdh23/Fscn1/Ezr/Podxl/Lhfpl5/Ttyh1/Slc7a5/Unc5c/Ctnnb1/Exoc4/Snap25/Cdc14a/Enah/Mtm1/Espn/Lrrk2/Fgd4/Zswim6/Morn4/Fgf13	23	development
CC	GO:0098862	cluster of actin-based cell projections	19/1537	212/29872	0.0136332	0.0706186	0.0521283	Dab1/Fchsd2/Car4/Cdh23/Ezr/Lct/Myo5b/Tiam1/Slc9a3/Lhfpl5/Hsp90ab1/Gipc1/Actn1/Cdc14a/Espn/Slc7a11/Zswim6/Mme/Morn4	19	development
BP	GO:0106027	neuron projection organization	18/1537	120/29872	4.23776e-05	0.00122996	0.000907915	App/Rph3a/Cux2/Camk2b/Cttn/Epha5/Myo5b/Tiam1/Ngef/Mfn2/Shank1/Reln/Lzts3/Lrrk2/Zmynd8/Itpka/Ephb3/Tanc1	18	development
BP	GO:0106030	neuron projection fasciculation	6/1537	24/29872	0.00110963	0.0126809	0.00936064	Nrp1/Crtac1/Fezf2/Ndn/Sema5a/Ephb3	6	development
BP	GO:0120032	regulation of plasma membrane bounded cell projection assembly	20/1537	214/29872	0.00749077	0.0470683	0.0347442	Nrp1/Coro1c/Fscn1/Ndel1/Map4/Podxl/P2rx7/Daam2/Dzip1/Rcc2/Rab3ip/Klf5/Fnbp1l/Agrn/Cdkl5/Espn/Zmynd8/Pfn2/Crocc/Ift46	20	development
CC	GO:0120111	neuron projection cytoplasm	9/1537	50/29872	0.000914458	0.0112979	0.00833972	Sod1/Mapk1/Dync1i1/Map2k1/Kif5a/Cdkl5/Lrrk2/Gria2/Kif17	9	development
BP	GO:0150063	visual system development	41/1537	434/29872	0.000145171	0.00298254	0.00220161	Tenm3/Col4a1/Dscam/Jun/Nrp1/Meis2/Stat3/Miat/Prickle1/Fat3/Hmgn1/Twist2/Fgf2/Arid1a/Lhx2/Ppp2r3a/Aldh1a1/Nr2e1/Tmem215/Maf/Ctnnb1/Inhba/Flt1/Notch2/Mfn2/Skil/Naglu/Gja1/Frs2/Egfr/Pdgfrb/Mterf4/Ahi1/Neurod1/Mfsd2a/Prox1/Uchl3/Rxra/Pou2f1/Dzank1/Cacna1c	41	development
BP	GO:1901342	regulation of vasculature development	27/1537	317/29872	0.0074446	0.0468184	0.0345597	Col4a2/Nrp1/Stat3/Ptk2b/Adamts1/Gadd45a/Fgf2/Sash1/S2bpcox16/Adgrb1/Jup/Epn1/Tcf4/Tspan18/Ddah1/Mtdh/Nr2e1/Ctnnb1/Adgrb3/Flt1/Adamts9/Sema5a/Creb3l1/Shc1/Ppp1r15a/Tafa5/Fkbpl	27	development
BP	GO:1901343	negative regulation of vasculature development	14/1537	115/29872	0.00236352	0.021882	0.0161526	Col4a2/Adamts1/Gadd45a/S2bpcox16/Adgrb1/Epn1/Tcf4/Ctnnb1/Adgrb3/Flt1/Adamts9/Creb3l1/Shc1/Tafa5	14	development
BP	GO:1901863	positive regulation of muscle tissue development	5/1537	29/29872	0.0151642	0.076175	0.0562298	Hmgcr/Ctnnb1/Gja1/Mtm1/Mrtfb	5	development
BP	GO:1902284	neuron projection extension involved in neuron projection guidance	5/1537	37/29872	0.0397905	0.142381	0.105101	Dscam/Nrp1/Sema3c/Sema5a/Sema3d	5	development
BP	GO:1903846	positive regulation of cellular response to transforming growth factor beta stimulus	5/1537	31/29872	0.0199417	0.0915591	0.0675859	Fermt1/Tsc22d1/Gipc1/Ing2/Furin	5	development
BP	GO:1990089	response to nerve growth factor	6/1537	50/29872	0.0423456	0.148962	0.109959	Micall1/Ngf/Rapgef2/Gria2/Tmem108/Magi2	6	development
BP	GO:1990090	cellular response to nerve growth factor stimulus	6/1537	50/29872	0.0423456	0.148962	0.109959	Micall1/Ngf/Rapgef2/Gria2/Tmem108/Magi2	6	development
BP	GO:1990138	neuron projection extension	30/1537	208/29872	3.36526e-07	3.13202e-05	2.31195e-05	Ttc3/Dscam/Cpne9/Nrp1/Cttn/Prickle1/Ndel1/Ngf/Map1b/Sema3c/Myo5b/Tiam1/Cpne6/Lhx2/Ndn/Anapc2/Impact/Ctnnb1/Pak1/Sema5a/Cdkl5/Tmem108/Olfm1/Jade2/Mgll/Raph1/Sema3d/Tnr/Slc9a6/Ptprs	30	development
BP	GO:1990403	embryonic brain development	5/1537	28/29872	0.0130915	0.0685897	0.0506306	Prickle1/Ctnnb1/Tubb2b/Tbc1d23/Prickle2	5	development
BP	GO:2000181	negative regulation of blood vessel morphogenesis	14/1537	114/29872	0.0021766	0.020568	0.0151826	Col4a2/Adamts1/Gadd45a/S2bpcox16/Adgrb1/Epn1/Tcf4/Ctnnb1/Adgrb3/Flt1/Adamts9/Creb3l1/Shc1/Tafa5	14	development
BP	GO:0001958	endochondral ossification	5/1537	37/29872	0.0397905	0.142381	0.105101	Gnas/Pex7/Ext1/Sik3/Mmp14	5	endo/exo-cytosis
CC	GO:0005769	early endosome	43/1537	355/29872	1.88652e-07	1.97115e-05	1.45503e-05	App/Dop1b/Nsg2/Nrp1/Nsg1/Mapk1/Lipg/Atp11b/Slc30a10/Marchf1/Lamp5/Ece1/Adrb1/Slc9a3/Snx12/Tbc1d16/Atp13a4/Syndig1/Ap3m2/Map2k1/Sh3gl3/Pla2g4e/Rcc2/Tom1/Ehd4/Gja1/Slc39a14/Egfr/Ncstn/Clcn4/Tmem108/Dagla/Apbb2/Parm1/Tpd52l1/Vps26a/Mme/Siah2/Steap2/Furin/Osbpl6/Ldlr/Slc9a6	43	endo/exo-cytosis
CC	GO:0005770	late endosome	28/1537	257/29872	0.000158384	0.00316704	0.0023378	Nsg2/Slc30a3/Nsg1/Mapk1/Micall1/Clec16a/Rab27b/Marchf1/Lamp5/Atp13a4/Laptm4a/Map2k1/Rapgef2/Npc1/Lamtor2/Elapor1/Vta1/Gja1/Slc39a14/Mtm1/Lrrk2/Exoc8/Egfr/Atp7b/Parm1/Magi2/Ldlr/Slc9a6	28	endo/exo-cytosis
BP	GO:0006887	exocytosis	44/1537	394/29872	1.30301e-06	8.90675e-05	6.57466e-05	Synj1/Itsn1/Rph3a/Cadps2/Cacna1g/Exph5/Npy/Cacna1i/Syt5/Rab3c/Rab27b/Syt7/Snap47/Myo5b/P2rx7/Tspan18/Unc13c/Kcnq3/Ppfia3/Rab8b/Exoc4/Stx2/Snap25/Cadps/Rab3ip/Pak1/Nkd2/Syp/Cacnb4/Rab3d/Lrrk2/Rab33b/Pfn2/Exoc8/Ptgds/Erc1/Kcnq2/Abr/Steap2/Scrn1/Syt13/Rab3b/Cacna1c/Rab3il1	44	endo/exo-cytosis
BP	GO:0006904	vesicle docking involved in exocytosis	8/1537	45/29872	0.00189431	0.0183753	0.013564	Rab3c/Unc13c/Ppfia3/Rab8b/Exoc4/Rab3d/Exoc8/Rab3b	8	endo/exo-cytosis
BP	GO:0009746	response to hexose	20/1537	208/29872	0.00550789	0.0380763	0.0281066	Hmgcr/Adcy5/Epha5/Nnat/Arrb1/Nr1d1/Tiam1/Zbtb20/Klf7/Ptpmt1/Irs2/Trpm4/Sidt2/C2cd2l/Slc39a14/Aacs/Osbp/Neurod1/Kif5b/Ildr2	20	endo/exo-cytosis
CC	GO:0010008	endosome membrane	38/1537	329/29872	3.02871e-06	0.000164089	0.000121125	Dop1b/Nsg2/Nsg1/Coro1c/Micall1/Atp11b/Clec16a/Rab27b/Slc30a10/Marchf1/Lamp5/Myo5b/Slc9a3/Snx12/Uevld/Atp13a4/Syndig1/Laptm4a/Rab8b/Pla2g4e/Npc1/Lamtor2/Rcc2/Slc9a5/Tom1/Ehd4/Shc1/Slc39a14/Egfr/Clcn4/Tmem108/Appl2/Plekhm2/Dagla/Vps26a/Osbpl6/Ldlr/Slc9a6	38	endo/exo-cytosis
BP	GO:0016197	endosomal transport	34/1537	277/29872	2.58845e-06	0.000144519	0.000106679	Itsn1/Tmem50b/Nsg2/Vps26c/Nsg1/Coro1c/Mapk1/Micall1/Ezr/Clec16a/Lrba/Myo5b/Snx12/Map2k1/Rab8b/Pla2g4e/Ube2o/Snap25/Dennd2a/Tom1/Ehd4/Grip2/Tbc1d10b/Vta1/Lrrk2/Erc1/Snx32/Dennd5a/Snx9/Vps51/Tbc1d23/Vps26a/Scarb2/Dab2	34	endo/exo-cytosis
BP	GO:0017156	calcium-ion regulated exocytosis	13/1537	77/29872	0.000142331	0.00295264	0.00217954	Rph3a/Cadps2/Cacna1g/Cacna1i/Syt5/Syt7/P2rx7/Tspan18/Unc13c/Snap25/Cadps/Syt13/Cacna1c	13	endo/exo-cytosis
BP	GO:0017157	regulation of exocytosis	23/1537	225/29872	0.00139534	0.0149823	0.0110594	Rph3a/Cadps2/Cacna1g/Exph5/Npy/Cacna1i/Syt5/Rab3c/Rab27b/Syt7/Myo5b/P2rx7/Rab8b/Cadps/Syp/Cacnb4/Rab3d/Lrrk2/Rab33b/Pfn2/Abr/Syt13/Rab3b	23	endo/exo-cytosis
BP	GO:0017158	regulation of calcium ion-dependent exocytosis	8/1537	50/29872	0.00376101	0.0294203	0.0217171	Rph3a/Cacna1g/Cacna1i/Syt5/Syt7/P2rx7/Cadps/Syt13	8	endo/exo-cytosis
BP	GO:0019318	hexose metabolic process	22/1537	260/29872	0.0156649	0.0782275	0.0577449	Igfbp3/Cry1/Rora/Gpi1/Pgam1/Aldh1a1/Man2a2/Irs2/Wdtc1/Pgam2/Dgat2/Pdk3/Kat2b/Lcmt1/Gpt2/Clk2/Slc39a14/Foxo1/Per2/Galk1/Pcx/Glyctk	22	endo/exo-cytosis
BP	GO:0019320	hexose catabolic process	5/1537	38/29872	0.0439509	0.153221	0.113102	Gpi1/Aldh1a1/Pgam2/Galk1/Glyctk	5	endo/exo-cytosis
BP	GO:0030100	regulation of endocytosis	27/1537	339/29872	0.0168842	0.0812975	0.0600111	App/Synj1/Itsn1/Sod1/Gpc3/Sfrp4/Clu/Bin1/Arrb1/Syt7/Lrrtm1/Snx12/Lrpap1/Sh3gl3/Ehd4/Rab4a/Arhgap21/Axl/Lrrk2/Appl2/Snx9/Ahi1/Abr/Pros1/Cbl/Magi2/Dab2	27	endo/exo-cytosis
CC	GO:0030139	endocytic vesicle	20/1537	218/29872	0.00910918	0.0541663	0.0399837	Itsn1/Nod1/Syt7/Sh3kbp1/Cpne6/Ap2a2/Rab8b/Rapgef2/Gipc1/Fmnl1/Rab39/Ehd4/Egfr/Ap2s1/Appl2/Plekhg5/Scarb2/Kif5b/Sec61a1/Zyx	20	endo/exo-cytosis
CC	GO:0031901	early endosome membrane	16/1537	107/29872	0.000115106	0.00255116	0.00188318	Dop1b/Nsg1/Atp11b/Slc30a10/Marchf1/Lamp5/Snx12/Atp13a4/Syndig1/Pla2g4e/Rcc2/Slc39a14/Egfr/Dagla/Osbpl6/Slc9a6	16	endo/exo-cytosis
BP	GO:0032456	endocytic recycling	12/1537	89/29872	0.00199357	0.0192615	0.0142182	Vps26c/Nsg1/Micall1/Myo5b/Snx12/Rab8b/Pla2g4e/Ehd4/Grip2/Vps51/Vps26a/Scarb2	12	endo/exo-cytosis
BP	GO:0042147	retrograde transport, endosome to Golgi	11/1537	89/29872	0.00591975	0.0399051	0.0294566	Snx12/Ube2o/Dennd2a/Tbc1d10b/Lrrk2/Erc1/Snx32/Dennd5a/Vps51/Tbc1d23/Vps26a	11	endo/exo-cytosis
BP	GO:0044060	regulation of endocrine process	7/1537	58/29872	0.0287036	0.116438	0.0859506	Inha/Cry1/Rab8b/Inhba/Gnas/Mfn2/Dab2	7	endo/exo-cytosis
BP	GO:0045055	regulated exocytosis	27/1537	266/29872	0.000630985	0.0087076	0.00642766	Synj1/Rph3a/Cadps2/Cacna1g/Npy/Cacna1i/Syt5/Syt7/Snap47/P2rx7/Tspan18/Unc13c/Ppfia3/Stx2/Snap25/Cadps/Syp/Cacnb4/Rab3d/Lrrk2/Pfn2/Ptgds/Erc1/Abr/Steap2/Syt13/Cacna1c	27	endo/exo-cytosis
BP	GO:0045807	positive regulation of endocytosis	18/1537	201/29872	0.0161541	0.0797079	0.0588376	App/Synj1/Itsn1/Sod1/Gpc3/Sfrp4/Clu/Bin1/Arrb1/Axl/Lrrk2/Appl2/Ahi1/Abr/Pros1/Cbl/Magi2/Dab2	18	endo/exo-cytosis
BP	GO:0045956	positive regulation of calcium ion-dependent exocytosis	4/1537	19/29872	0.0145495	0.0740537	0.0546639	Cacna1g/Cacna1i/Syt7/Cadps	4	endo/exo-cytosis
BP	GO:0050886	endocrine process	11/1537	115/29872	0.0348657	0.131515	0.0970801	Rps6ka2/Inha/Cry1/Ece1/Rab8b/Inhba/Gnas/Mfn2/Comt/Niban2/Dab2	11	endo/exo-cytosis
CC	GO:0055037	recycling endosome	20/1537	162/29872	0.000260475	0.00453599	0.00334832	App/Fchsd2/Nsg1/Dync1i1/Atp11b/Atp11c/Slc30a10/Lamp5/Myo5b/Slc9a3/Atp13a4/Gnas/Slc9a5/Relch/Ehd4/Rab4a/Clcn4/Vps51/Ldlr/Slc9a6	20	endo/exo-cytosis
CC	GO:0055038	recycling endosome membrane	9/1537	62/29872	0.00426795	0.0326183	0.0240778	Nsg1/Slc30a10/Lamp5/Slc9a3/Atp13a4/Slc9a5/Ehd4/Ldlr/Slc9a6	9	endo/exo-cytosis
BP	GO:0060986	endocrine hormone secretion	8/1537	72/29872	0.0312822	0.123541	0.0911939	Inha/Cry1/Rab8b/Inhba/Gnas/Mfn2/Niban2/Dab2	8	endo/exo-cytosis
CC	GO:0070382	exocytic vesicle	39/1537	282/29872	2.02058e-08	3.72438e-06	2.74921e-06	App/Rph3a/Slc30a3/Atp6v1c1/Syt5/Ndel1/Ngf/Bin1/Rab3c/Rab27b/Syt7/Snap47/Dbi/Unc13c/Ap2a2/Syndig1/Rab8b/Exoc4/Gipc1/Slc35g2/Stx2/Snap25/Rab3ip/Rab4a/Gad2/Nkd2/Syp/Slc2a3/Rab3d/Lrrk2/Gria2/Ncstn/Erc1/Clcn4/Mme/Syt13/Rab3b/Ptprs/Rab3il1	39	endo/exo-cytosis
BP	GO:0071331	cellular response to hexose stimulus	17/1537	161/29872	0.0039731	0.0307781	0.0227193	Hmgcr/Adcy5/Epha5/Arrb1/Nr1d1/Tiam1/Zbtb20/Klf7/Ptpmt1/Trpm4/Sidt2/C2cd2l/Slc39a14/Aacs/Osbp/Neurod1/Kif5b	17	endo/exo-cytosis
BP	GO:0072583	clathrin-dependent endocytosis	9/1537	49/29872	0.000785244	0.0100407	0.00741169	Itsn1/Fchsd2/Ap2a2/Sh3gl3/Scyl2/Fnbp1l/Ap2s1/Magi2/Dab2	9	endo/exo-cytosis
BP	GO:0099011	neuronal dense core vesicle exocytosis	4/1537	12/29872	0.00247682	0.0225037	0.0166115	P2rx7/Unc13c/Snap25/Cadps	4	endo/exo-cytosis
CC	GO:0099501	exocytic vesicle membrane	18/1537	148/29872	0.000619563	0.00858236	0.00633521	Rph3a/Slc30a3/Atp6v1c1/Syt5/Bin1/Rab3c/Rab27b/Snap47/Unc13c/Syndig1/Slc35g2/Rab4a/Gad2/Syp/Slc2a3/Gria2/Rab3b/Ptprs	18	endo/exo-cytosis
BP	GO:0099638	endosome to plasma membrane protein transport	4/1537	22/29872	0.024307	0.103697	0.0765459	Nsg1/Myo5b/Grip2/Scarb2	4	endo/exo-cytosis
BP	GO:0140029	exocytic process	17/1537	104/29872	2.21638e-05	0.000720471	0.000531828	Synj1/Rph3a/Cadps2/Rab3c/Syt7/Snap47/Unc13c/Ppfia3/Rab8b/Exoc4/Stx2/Snap25/Cadps/Rab3d/Exoc8/Erc1/Rab3b	17	endo/exo-cytosis
BP	GO:1902946	protein localization to early endosome	3/1537	13/29872	0.0263827	0.109576	0.0808853	Nrp1/Ezr/Mgat3	3	endo/exo-cytosis
BP	GO:1990504	dense core granule exocytosis	5/1537	15/29872	0.000697127	0.00917537	0.00677295	Cadps2/P2rx7/Unc13c/Snap25/Cadps	5	endo/exo-cytosis
BP	GO:2000641	regulation of early endosome to late endosome transport	5/1537	19/29872	0.00227269	0.0212292	0.0156706	Mapk1/Ezr/Snx12/Map2k1/Dab2	5	endo/exo-cytosis
BP	GO:0005976	polysaccharide metabolic process	12/1537	108/29872	0.00963329	0.0562763	0.0415412	Fut9/Ppp1cc/Nr1d1/Adrb1/Npc1/Irs2/Ext1/Comt/Phkg2/Per2/Gfpt1/Ppp1r3c	12	metabolism
BP	GO:0005977	glycogen metabolic process	9/1537	83/29872	0.0266791	0.110619	0.0816549	Ppp1cc/Nr1d1/Adrb1/Irs2/Comt/Phkg2/Per2/Gfpt1/Ppp1r3c	9	metabolism
BP	GO:0005996	monosaccharide metabolic process	23/1537	281/29872	0.0195417	0.0909209	0.0671147	Igfbp3/Cry1/Rora/Gpi1/Pgam1/Aldh1a1/Man2a2/Irs2/Wdtc1/Pgam2/Dgat2/Pdk3/Kat2b/Lcmt1/Gpt2/Clk2/Slc39a14/Otogl/Foxo1/Per2/Galk1/Pcx/Glyctk	23	metabolism
BP	GO:0006006	glucose metabolic process	18/1537	226/29872	0.0446263	0.155279	0.114622	Igfbp3/Cry1/Rora/Gpi1/Pgam1/Irs2/Wdtc1/Pgam2/Dgat2/Pdk3/Kat2b/Lcmt1/Gpt2/Clk2/Slc39a14/Foxo1/Per2/Pcx	18	metabolism
BP	GO:0006020	inositol metabolic process	3/1537	10/29872	0.0124215	0.0660732	0.048773	Slc5a3/Itpka/Isyna1	3	metabolism
BP	GO:0006066	alcohol metabolic process	36/1537	354/29872	8.42716e-05	0.00205454	0.00151659	App/Synj2/Hmgcs1/Slc5a3/Sod1/Msmo1/Hmgcr/Fdft1/Srebf2/Npc2/Fdps/Lss/Stard4/Aldh1a1/Sec14l2/Npc1/Dhcr7/Mvd/Dkk3/Dgat2/Insig2/Pex2/Naaa/Sqle/Sptlc2/Itpka/Park7/Isyna1/Adcyap1r1/Galk1/Pcbd1/Mvk/Mas1/Ldlr/Dab2/Adh5	36	metabolism
BP	GO:0006084	acetyl-CoA metabolic process	6/1537	36/29872	0.00949075	0.0558935	0.0412587	Hmgcs1/Mpc1/Mvd/Acss2/Pdk3/Mvk	6	metabolism
BP	GO:0006090	pyruvate metabolic process	17/1537	137/29872	0.000688879	0.00912764	0.00673772	App/Mpc1/Stat3/Me3/Gpi1/Htr2a/P2rx7/Ncor1/Pgam1/Zbtb20/Trex1/Pgam2/Pdk3/Kat2b/Galk1/Pcx/Mtch2	17	metabolism
BP	GO:0006109	regulation of carbohydrate metabolic process	24/1537	206/29872	0.00016525	0.00323166	0.0023855	App/Igfbp3/Stat3/Cry1/Rora/Htr2a/P2rx7/Ncor1/Zbtb20/Trex1/Irs2/Dgat2/Pdk3/Kat2b/Lcmt1/Gpt2/Clk2/Foxo1/Adcyap1r1/Mtch2/Mas1/Gfpt1/Scarb2/Ppp1r3c	24	metabolism
BP	GO:0006112	energy reserve metabolic process	11/1537	95/29872	0.00958692	0.0560501	0.0413743	Adgrf5/Ppp1cc/Nr1d1/Adrb1/Gnas/Irs2/Comt/Phkg2/Per2/Gfpt1/Ppp1r3c	11	metabolism
BP	GO:0006119	oxidative phosphorylation	21/1537	148/29872	2.39647e-05	0.000765407	0.000564997	Atp5pf/Atp5po/COX1/CYTB/ND4/Uqcr10/ND2/ND1/ND6/Slc25a33/Ndufa13/Ndufb8/Ndufa11/Atp5mf/Ndufs8/Atpsckmt/Coa6/Park7/Mtch2/Ndufb1/Antkmt	21	metabolism
BP	GO:0006140	regulation of nucleotide metabolic process	13/1537	102/29872	0.00221252	0.0207732	0.0153341	App/Stat3/Htr2a/P2rx7/Ncor1/Zbtb20/Map2k1/Trex1/Pdk3/Kat2b/Atpsckmt/Mtch2/Antkmt	13	metabolism
BP	GO:0006520	amino acid metabolic process	23/1537	282/29872	0.0202784	0.0923513	0.0681706	Lars2/Gart/Amt/Hmgcll1/Gad1/Ddah1/Cdo1/Aldh1a1/Asrgl1/P4htm/Gad2/Gpt2/Oat/Eprs1/Comt/Gamt/Park7/Gcsh/Slc7a11/Plod2/Apip/Pcbd1/Gfpt1	23	metabolism
BP	GO:0006521	regulation of cellular amino acid metabolic process	3/1537	14/29872	0.0323202	0.124319	0.0917681	Comt/Park7/Slc7a11	3	metabolism
BP	GO:0006544	glycine metabolic process	3/1537	15/29872	0.0388914	0.14047	0.10369	Gart/Amt/Gcsh	3	metabolism
BP	GO:0006631	fatty acid metabolic process	41/1537	465/29872	0.00060134	0.00844184	0.00623148	Echdc2/Lipg/Acsl4/Tecr/Abhd1/Dbi/Ncor1/Lpin2/Trex1/Alox12b/Irs2/Wdtc1/Oxsm/Acad10/Acss2/Dgat2/Pdk3/Kat2b/Slc25a17/Insig2/Pex2/Naaa/Pex7/Daglb/Cryl1/Ptgds/Aacs/Elovl5/Appl2/Comt/Acot7/Dagla/Them4/Scd2/Acot9/Per2/Mgll/Mfsd2a/Cpt1c/Aig1/Adh5	41	metabolism
BP	GO:0006637	acyl-CoA metabolic process	11/1537	88/29872	0.00543449	0.0378068	0.0279077	Hmgcs1/Mpc1/Acsl4/Mvd/Oxsm/Acss2/Dgat2/Pdk3/Acot7/Acot9/Mvk	11	metabolism
BP	GO:0006638	neutral lipid metabolic process	15/1537	154/29872	0.0133264	0.0695713	0.0513552	Dgkg/Lipg/Acsl4/Dbi/Lpin2/Dgat2/Dgkh/Insig2/Daglb/Sel1l/Dagla/Mgll/Mfsd2a/Ldlr/Thrsp	15	metabolism
BP	GO:0006639	acylglycerol metabolic process	15/1537	152/29872	0.0119216	0.0654215	0.0482919	Dgkg/Lipg/Acsl4/Dbi/Lpin2/Dgat2/Dgkh/Insig2/Daglb/Sel1l/Dagla/Mgll/Mfsd2a/Ldlr/Thrsp	15	metabolism
BP	GO:0006641	triglyceride metabolic process	11/1537	116/29872	0.0368013	0.136286	0.100602	Lipg/Acsl4/Dbi/Lpin2/Dgat2/Insig2/Daglb/Sel1l/Mfsd2a/Ldlr/Thrsp	11	metabolism
BP	GO:0006644	phospholipid metabolic process	44/1537	368/29872	1.97579e-07	2.00708e-05	1.48156e-05	Synj1/Synj2/Hmgcs1/Serac1/Fdft1/Serinc5/Adgrf5/Plppr2/Pgap3/Dgkg/Inpp5a/Fdps/Plch2/Htr2a/Dbi/Plbd2/Pla2g4e/Pip4k2c/Ptpmt1/Mvd/Dgkh/Naaa/Pla2g7/Pip4k2a/Selenoi/Mtm1/Agpat4/Smpd4/Erbb4/Mtmr12/Sptlc2/Itpka/Osbp/Tmem38b/Pdgfrb/Tamm41/Plpp5/Isyna1/Mtmr4/Pcx/Mfsd2a/Mvk/Ldlr/Chpt1	44	metabolism
BP	GO:0006650	glycerophospholipid metabolic process	28/1537	279/29872	0.000605572	0.00848497	0.00626332	Synj1/Synj2/Serac1/Serinc5/Pgap3/Dgkg/Inpp5a/Plch2/Htr2a/Dbi/Pla2g4e/Pip4k2c/Ptpmt1/Dgkh/Naaa/Pla2g7/Pip4k2a/Selenoi/Mtm1/Smpd4/Mtmr12/Itpka/Pdgfrb/Tamm41/Mtmr4/Mfsd2a/Ldlr/Chpt1	28	metabolism
BP	GO:0006662	glycerol ether metabolic process	4/1537	20/29872	0.0174611	0.0826606	0.0610172	Pla2g7/Pex7/Tmem86b/Chpt1	4	metabolism
BP	GO:0006665	sphingolipid metabolic process	13/1537	145/29872	0.036667	0.136064	0.100438	St8sia6/B3galt2/Fut9/Lct/Tecr/P2rx7/Alox12b/Naglu/Naaa/Elovl5/Smpd4/Sptlc2/Osbp	13	metabolism
BP	GO:0006720	isoprenoid metabolic process	11/1537	106/29872	0.0205638	0.0935348	0.0690442	Hmgcs1/Hmgcr/Fdft1/Fdps/Lss/Cyp26b1/Aldh1a1/Mvd/Ggps1/Mvk/Adh5	11	metabolism
BP	GO:0006790	sulfur compound metabolic process	28/1537	321/29872	0.00473576	0.034672	0.0255937	Hmgcs1/Mpc1/Sod1/Hlcs/Acsl4/Dse/Cdo1/Ctnnb1/Mvd/Oxsm/Acss2/Dgat2/Pdk3/Naglu/Hgsnat/Hs6st3/Ext1/Comt/Gamt/Park7/Stat5b/Acot7/Slc7a11/Acot9/Apip/Oplah/Sult4a1/Mvk	28	metabolism
BP	GO:0006979	response to oxidative stress	42/1537	388/29872	4.95559e-06	0.000231814	0.000171118	App/Rcan1/Sod1/Jun/Ddr2/COX1/Camk2g/Ptprk/Agap3/Ptk2b/Mapk1/Ppia/ND1/Aldh1a1/Prdx1/Xrcc1/Setx/Map2k1/Apex1/Mgat3/Stk26/Trex1/Ndufs8/Stx2/Naglu/Nme5/Pex2/Ppargc1b/Foxo3/Keap1/Axl/Lrrk2/Egfr/Chrna4/Pex14/Comt/Pdgfrb/Park7/Slc7a11/Foxo1/Adcyap1r1/Kpna4	42	metabolism
BP	GO:0008202	steroid metabolic process	33/1537	360/29872	0.00102823	0.0120135	0.008868	App/Cbr1/Hmgcs1/Sod1/Msmo1/Hmgcr/Fdft1/Srebf2/Npc2/Rora/Fdps/Nr1d1/Tecr/Lss/Stard4/Cyp26b1/Sec14l2/Srd5a1/Npc1/Dhcr7/Mvd/Dkk3/Dgat2/Insig2/Pex2/Sqle/Comt/Stat5b/Prox1/Sult4a1/Mvk/Ldlr/Dab2	33	metabolism
BP	GO:0008203	cholesterol metabolic process	21/1537	152/29872	3.59406e-05	0.00107733	0.000795252	App/Hmgcs1/Sod1/Msmo1/Hmgcr/Fdft1/Srebf2/Npc2/Fdps/Lss/Stard4/Sec14l2/Npc1/Dhcr7/Mvd/Dgat2/Insig2/Pex2/Sqle/Mvk/Ldlr	21	metabolism
BP	GO:0009112	nucleobase metabolic process	5/1537	35/29872	0.032214	0.124319	0.0917681	Gart/Mapk1/Tet2/Nt5c2/Gda	5	metabolism
BP	GO:0009132	nucleoside diphosphate metabolic process	16/1537	136/29872	0.00172218	0.0173023	0.012772	App/Stat3/Gpi1/Htr2a/P2rx7/Ncor1/Pgam1/Zbtb20/Trex1/Pgam2/Kat2b/Ak3/Entpd3/Guk1/Galk1/Mtch2	16	metabolism
BP	GO:0009135	purine nucleoside diphosphate metabolic process	15/1537	118/29872	0.00108288	0.0124554	0.00919412	App/Stat3/Gpi1/Htr2a/P2rx7/Ncor1/Pgam1/Zbtb20/Trex1/Pgam2/Kat2b/Ak3/Guk1/Galk1/Mtch2	15	metabolism
BP	GO:0009141	nucleoside triphosphate metabolic process	36/1537	281/29872	4.74657e-07	4.0368e-05	2.97983e-05	App/Atp5pf/Atp5po/Stat3/ND4/ND2/Gpi1/ND1/Htr2a/P2rx7/ND6/Ncor1/Pgam1/Zbtb20/Map2k1/Ndufa13/Ndufb8/Trex1/Ndufa11/Atp5mf/Ndufs8/Pgam2/Kat2b/Nme5/Atpsckmt/Ak3/Lrrk2/Nme3/Entpd3/Guk1/Galk1/Oga/Mtch2/Ndufb1/Antkmt/Atp5mc1	36	metabolism
BP	GO:0009144	purine nucleoside triphosphate metabolic process	35/1537	266/29872	3.59179e-07	3.28379e-05	2.42398e-05	App/Atp5pf/Atp5po/Stat3/ND4/ND2/Gpi1/ND1/Htr2a/P2rx7/ND6/Ncor1/Pgam1/Zbtb20/Map2k1/Ndufa13/Ndufb8/Trex1/Ndufa11/Atp5mf/Ndufs8/Pgam2/Kat2b/Nme5/Atpsckmt/Ak3/Lrrk2/Nme3/Guk1/Galk1/Oga/Mtch2/Ndufb1/Antkmt/Atp5mc1	35	metabolism
BP	GO:0009167	purine ribonucleoside monophosphate metabolic process	5/1537	38/29872	0.0439509	0.153221	0.113102	Gart/Nt5c2/Gda/Ak3/Guk1	5	metabolism
BP	GO:0009170	purine deoxyribonucleoside monophosphate metabolic process	3/1537	15/29872	0.0388914	0.14047	0.10369	Nt5c2/Gda/Guk1	3	metabolism
BP	GO:0009179	purine ribonucleoside diphosphate metabolic process	15/1537	118/29872	0.00108288	0.0124554	0.00919412	App/Stat3/Gpi1/Htr2a/P2rx7/Ncor1/Pgam1/Zbtb20/Trex1/Pgam2/Kat2b/Ak3/Guk1/Galk1/Mtch2	15	metabolism
BP	GO:0009185	ribonucleoside diphosphate metabolic process	15/1537	130/29872	0.00285631	0.0249296	0.0184022	App/Stat3/Gpi1/Htr2a/P2rx7/Ncor1/Pgam1/Zbtb20/Trex1/Pgam2/Kat2b/Ak3/Guk1/Galk1/Mtch2	15	metabolism
BP	GO:0009187	cyclic nucleotide metabolic process	8/1537	35/29872	0.000326378	0.00536433	0.00395977	Adcy1/Adcy5/Pde1a/Atp2b2/Pde4a/Rora/Gucy2g/Cacnb4	8	metabolism
BP	GO:0009199	ribonucleoside triphosphate metabolic process	33/1537	264/29872	2.423e-06	0.000137378	0.000101408	App/Atp5pf/Atp5po/Stat3/ND4/ND2/Gpi1/ND1/Htr2a/P2rx7/ND6/Ncor1/Pgam1/Zbtb20/Map2k1/Ndufa13/Ndufb8/Trex1/Ndufa11/Atp5mf/Ndufs8/Pgam2/Kat2b/Nme5/Atpsckmt/Ak3/Lrrk2/Nme3/Galk1/Mtch2/Ndufb1/Antkmt/Atp5mc1	33	metabolism
BP	GO:0009200	deoxyribonucleoside triphosphate metabolic process	3/1537	12/29872	0.0210866	0.0936414	0.0691229	Ak3/Guk1/Oga	3	metabolism
BP	GO:0009205	purine ribonucleoside triphosphate metabolic process	33/1537	257/29872	1.33262e-06	8.94198e-05	6.60066e-05	App/Atp5pf/Atp5po/Stat3/ND4/ND2/Gpi1/ND1/Htr2a/P2rx7/ND6/Ncor1/Pgam1/Zbtb20/Map2k1/Ndufa13/Ndufb8/Trex1/Ndufa11/Atp5mf/Ndufs8/Pgam2/Kat2b/Nme5/Atpsckmt/Ak3/Lrrk2/Nme3/Galk1/Mtch2/Ndufb1/Antkmt/Atp5mc1	33	metabolism
BP	GO:0009215	purine deoxyribonucleoside triphosphate metabolic process	3/1537	11/29872	0.0164342	0.0797079	0.0588376	Ak3/Guk1/Oga	3	metabolism
BP	GO:0009311	oligosaccharide metabolic process	6/1537	50/29872	0.0423456	0.148962	0.109959	St8sia6/B3galt2/Fut9/Lct/Npc1/Mogs	6	metabolism
BP	GO:0010563	negative regulation of phosphorus metabolic process	31/1537	419/29872	0.0279603	0.114631	0.0846168	Dbndd2/Jun/Hmgcr/Igfbp3/Ptprt/Stat3/Coro1c/Tmed2/Ubash3b/Gadd45a/Camk2n2/Arrb1/Ppia/Ncor1/Impact/Cep43/Ctdsp2/Dusp22/Ptpro/Irs2/Cd109/Kat2b/Deptor/Lrrk2/Cactin/Ppp1r15a/Park7/Cbl/Mtch2/Mas1/Gpd1l	31	metabolism
BP	GO:0010565	regulation of cellular ketone metabolic process	22/1537	174/29872	9.24127e-05	0.00217333	0.00160428	Ncor2/Acsl4/Nr1d1/Stard4/Dbi/Ncor1/Trex1/Dkk3/Irs2/Wdtc1/Dgat2/Pdk3/Kat2b/Insig2/Elovl5/Appl2/Comt/Park7/Slc7a11/Mfsd2a/Prox1/Dab2	22	metabolism
BP	GO:0010906	regulation of glucose metabolic process	11/1537	116/29872	0.0368013	0.136286	0.100602	Igfbp3/Cry1/Rora/Irs2/Dgat2/Pdk3/Kat2b/Lcmt1/Gpt2/Clk2/Foxo1	11	metabolism
BP	GO:0016125	sterol metabolic process	22/1537	165/29872	4.12478e-05	0.00120194	0.00088723	App/Hmgcs1/Sod1/Msmo1/Hmgcr/Fdft1/Srebf2/Npc2/Fdps/Lss/Stard4/Cyp26b1/Sec14l2/Npc1/Dhcr7/Mvd/Dgat2/Insig2/Pex2/Sqle/Mvk/Ldlr	22	metabolism
BP	GO:0018904	ether metabolic process	4/1537	24/29872	0.032567	0.124319	0.0917681	Pla2g7/Pex7/Tmem86b/Chpt1	4	metabolism
BP	GO:0018958	phenol-containing compound metabolic process	12/1537	132/29872	0.0397777	0.142381	0.105101	Kcnj6/Ly6e/Npy/Atp2b2/Rapgef2/Gipc1/Maob/Reln/Comt/Park7/Slc7a11/Crym	12	metabolism
BP	GO:0019216	regulation of lipid metabolic process	40/1537	377/29872	1.32327e-05	0.000493797	0.000364504	Sod1/Srebf2/Adgrf5/Rora/Fdps/Htr2a/Acsl4/Nr1d1/Stard4/Dbi/Ncor1/Zbtb20/Eed/Sec14l2/Trex1/Dhcr7/Dkk3/Irs2/Wdtc1/Dgat2/Pdk3/Kat2b/Insig2/Pex2/Gps2/Daglb/Alk/Elovl5/Erbb4/Appl2/Id2/Stat5b/Mtmr4/Pcx/Mfsd2a/Prox1/Ldlr/Adora1/Dab2/Thrsp	40	metabolism
BP	GO:0019217	regulation of fatty acid metabolic process	13/1537	111/29872	0.0046492	0.0341066	0.0251763	Acsl4/Dbi/Ncor1/Trex1/Irs2/Wdtc1/Dgat2/Pdk3/Kat2b/Insig2/Elovl5/Appl2/Mfsd2a	13	metabolism
BP	GO:0019218	regulation of steroid metabolic process	16/1537	124/29872	0.000636376	0.00876545	0.00647036	Sod1/Srebf2/Rora/Fdps/Nr1d1/Stard4/Sec14l2/Dhcr7/Dkk3/Dgat2/Insig2/Pex2/Stat5b/Prox1/Ldlr/Dab2	16	metabolism
BP	GO:0019362	pyridine nucleotide metabolic process	17/1537	184/29872	0.0143947	0.0737038	0.0544057	App/Stat3/Gpi1/Htr2a/P2rx7/Ncor1/Pgam1/Zbtb20/Trex1/Pgam2/Kat2b/Kcnab2/Noct/Galk1/Pcx/Mtch2/Gpd1l	17	metabolism
BP	GO:0019692	deoxyribose phosphate metabolic process	6/1537	45/29872	0.0268902	0.111053	0.0819755	Nt5c2/Gda/Ak3/Nme3/Guk1/Oga	6	metabolism
BP	GO:0019693	ribose phosphate metabolic process	57/1537	474/29872	2.64592e-09	6.91152e-07	5.10185e-07	App/Hmgcs1/Mpc1/Adcy1/Atp5pf/Atp5po/Hmgcr/Adcy5/Pde1a/Stat3/Gart/Atp2b2/ND4/Pde4a/Rora/Nt5c2/ND2/Gpi1/ND1/Htr2a/Acsl4/P2rx7/ND6/Ncor1/Pgam1/Zbtb20/Map2k1/Ndufa13/Ndufb8/Trex1/Ndufa11/Mvd/Atp5mf/Ndufs8/Oxsm/Acss2/Pgam2/Dgat2/Pdk3/Kat2b/Gda/Nme5/Gucy2g/Atpsckmt/Ak3/Cacnb4/Lrrk2/Nme3/Guk1/Acot7/Acot9/Galk1/Mtch2/Ndufb1/Antkmt/Mvk/Atp5mc1	57	metabolism
BP	GO:0019751	polyol metabolic process	11/1537	106/29872	0.0205638	0.0935348	0.0690442	Synj2/Slc5a3/Dgat2/Naaa/Sptlc2/Itpka/Isyna1/Adcyap1r1/Galk1/Pcbd1/Mas1	11	metabolism
BP	GO:0033238	regulation of amine metabolic process	5/1537	39/29872	0.0483619	0.162704	0.120103	Npy/Maob/Comt/Park7/Slc7a11	5	metabolism
BP	GO:0033240	positive regulation of amine metabolic process	4/1537	12/29872	0.00247682	0.0225037	0.0166115	Npy/Maob/Comt/Park7	4	metabolism
BP	GO:0033865	nucleoside bisphosphate metabolic process	12/1537	116/29872	0.0163896	0.0797079	0.0588376	Hmgcs1/Mpc1/Hmgcr/Acsl4/Mvd/Oxsm/Acss2/Dgat2/Pdk3/Acot7/Acot9/Mvk	12	metabolism
BP	GO:0033875	ribonucleoside bisphosphate metabolic process	12/1537	116/29872	0.0163896	0.0797079	0.0588376	Hmgcs1/Mpc1/Hmgcr/Acsl4/Mvd/Oxsm/Acss2/Dgat2/Pdk3/Acot7/Acot9/Mvk	12	metabolism
BP	GO:0034032	purine nucleoside bisphosphate metabolic process	12/1537	116/29872	0.0163896	0.0797079	0.0588376	Hmgcs1/Mpc1/Hmgcr/Acsl4/Mvd/Oxsm/Acss2/Dgat2/Pdk3/Acot7/Acot9/Mvk	12	metabolism
BP	GO:0034248	regulation of amide metabolic process	33/1537	432/29872	0.0159073	0.0789377	0.0582691	App/Rtn1/Ptk2b/Mapk1/Tmed2/Clu/Bin1/Trim2/Etf1/Samd4b/Eed/Eif3e/Enc1/Usp16/Fastkd2/Impact/Eif4enif1/Pdk3/Larp4b/Mtg2/Unk/Eprs1/Ppp1r15a/Samd4/Cpeb3/Eif2ak2/Elavl4/Slc7a11/Per2/Trnau1ap/Eif1/Rxra/Mvk	33	metabolism
BP	GO:0034599	cellular response to oxidative stress	26/1537	238/29872	0.000255799	0.00450326	0.00332415	Sod1/Jun/Ddr2/Ptprk/Agap3/Mapk1/Ppia/Prdx1/Setx/Apex1/Mgat3/Trex1/Stx2/Naglu/Pex2/Ppargc1b/Foxo3/Keap1/Axl/Lrrk2/Egfr/Pex14/Pdgfrb/Park7/Slc7a11/Foxo1	26	metabolism
BP	GO:0035336	long-chain fatty-acyl-CoA metabolic process	3/1537	11/29872	0.0164342	0.0797079	0.0588376	Acsl4/Dgat2/Acot7	3	metabolism
BP	GO:0035383	thioester metabolic process	11/1537	88/29872	0.00543449	0.0378068	0.0279077	Hmgcs1/Mpc1/Acsl4/Mvd/Oxsm/Acss2/Dgat2/Pdk3/Acot7/Acot9/Mvk	11	metabolism
BP	GO:0042053	regulation of dopamine metabolic process	4/1537	22/29872	0.024307	0.103697	0.0765459	Npy/Maob/Comt/Park7	4	metabolism
BP	GO:0042069	regulation of catecholamine metabolic process	4/1537	24/29872	0.032567	0.124319	0.0917681	Npy/Maob/Comt/Park7	4	metabolism
BP	GO:0042180	cellular ketone metabolic process	28/1537	257/29872	0.000158384	0.00316704	0.0023378	Cbr1/Hmgcr/Ncor2/Acsl4/Nr1d1/Stard4/Dbi/Ncor1/Srd5a1/Trex1/Dkk3/Irs2/Wdtc1/Dgat2/Pdk3/Kat2b/Insig2/Elovl5/Coq6/Appl2/Comt/Park7/Stat5b/Slc7a11/Mfsd2a/Prox1/Coq4/Dab2	28	metabolism
BP	GO:0042762	regulation of sulfur metabolic process	4/1537	15/29872	0.00603546	0.039985	0.0295155	Ctnnb1/Pdk3/Comt/Slc7a11	4	metabolism
BP	GO:0043455	regulation of secondary metabolic process	3/1537	16/29872	0.046084	0.157283	0.116101	Rapgef2/Gipc1/Slc7a11	3	metabolism
BP	GO:0044042	glucan metabolic process	10/1537	85/29872	0.0118483	0.0653134	0.0482122	Ppp1cc/Nr1d1/Adrb1/Npc1/Irs2/Comt/Phkg2/Per2/Gfpt1/Ppp1r3c	10	metabolism
BP	GO:0045833	negative regulation of lipid metabolic process	12/1537	116/29872	0.0163896	0.0797079	0.0588376	Sod1/Dbi/Ncor1/Dkk3/Wdtc1/Dgat2/Insig2/Alk/Appl2/Mfsd2a/Prox1/Adora1	12	metabolism
BP	GO:0045834	positive regulation of lipid metabolic process	21/1537	165/29872	0.000120157	0.00262337	0.00193648	Srebf2/Adgrf5/Fdps/Htr2a/Nr1d1/Stard4/Dbi/Zbtb20/Eed/Sec14l2/Irs2/Dgat2/Kat2b/Daglb/Elovl5/Erbb4/Pcx/Mfsd2a/Ldlr/Adora1/Dab2	21	metabolism
BP	GO:0045913	positive regulation of carbohydrate metabolic process	12/1537	96/29872	0.00377806	0.0294907	0.021769	App/Cry1/Htr2a/P2rx7/Zbtb20/Irs2/Dgat2/Kat2b/Gpt2/Foxo1/Adcyap1r1/Mas1	12	metabolism
BP	GO:0045922	negative regulation of fatty acid metabolic process	7/1537	39/29872	0.00340191	0.0276462	0.0204075	Dbi/Ncor1/Wdtc1/Dgat2/Insig2/Appl2/Mfsd2a	7	metabolism
BP	GO:0045936	negative regulation of phosphate metabolic process	31/1537	419/29872	0.0279603	0.114631	0.0846168	Dbndd2/Jun/Hmgcr/Igfbp3/Ptprt/Stat3/Coro1c/Tmed2/Ubash3b/Gadd45a/Camk2n2/Arrb1/Ppia/Ncor1/Impact/Cep43/Ctdsp2/Dusp22/Ptpro/Irs2/Cd109/Kat2b/Deptor/Lrrk2/Cactin/Ppp1r15a/Park7/Cbl/Mtch2/Mas1/Gpd1l	31	metabolism
BP	GO:0045939	negative regulation of steroid metabolic process	4/1537	27/29872	0.0476774	0.161291	0.11906	Sod1/Dkk3/Insig2/Prox1	4	metabolism
BP	GO:0045940	positive regulation of steroid metabolic process	6/1537	40/29872	0.0157225	0.0782275	0.0577449	Srebf2/Fdps/Nr1d1/Stard4/Sec14l2/Dab2	6	metabolism
BP	GO:0045981	positive regulation of nucleotide metabolic process	7/1537	50/29872	0.0135543	0.0703093	0.0518999	App/Stat3/Htr2a/P2rx7/Zbtb20/Map2k1/Kat2b	7	metabolism
BP	GO:0046031	ADP metabolic process	14/1537	113/29872	0.00200206	0.0192926	0.0142412	App/Stat3/Gpi1/Htr2a/P2rx7/Ncor1/Pgam1/Zbtb20/Trex1/Pgam2/Kat2b/Ak3/Galk1/Mtch2	14	metabolism
BP	GO:0046034	ATP metabolic process	30/1537	232/29872	3.42922e-06	0.000177882	0.000131306	App/Atp5pf/Atp5po/Stat3/ND4/ND2/Gpi1/ND1/Htr2a/P2rx7/ND6/Ncor1/Pgam1/Zbtb20/Map2k1/Ndufa13/Ndufb8/Trex1/Ndufa11/Atp5mf/Ndufs8/Pgam2/Kat2b/Atpsckmt/Ak3/Galk1/Mtch2/Ndufb1/Antkmt/Atp5mc1	30	metabolism
BP	GO:0046037	GMP metabolic process	4/1537	24/29872	0.032567	0.124319	0.0917681	Gart/Nt5c2/Gda/Guk1	4	metabolism
BP	GO:0046051	UTP metabolic process	3/1537	11/29872	0.0164342	0.0797079	0.0588376	Nme5/Ak3/Nme3	3	metabolism
BP	GO:0046054	dGMP metabolic process	3/1537	12/29872	0.0210866	0.0936414	0.0691229	Nt5c2/Gda/Guk1	3	metabolism
BP	GO:0046058	cAMP metabolic process	4/1537	15/29872	0.00603546	0.039985	0.0295155	Adcy1/Adcy5/Pde4a/Cacnb4	4	metabolism
BP	GO:0046068	cGMP metabolic process	4/1537	18/29872	0.0119649	0.0654215	0.0482919	Pde1a/Atp2b2/Rora/Gucy2g	4	metabolism
BP	GO:0046337	phosphatidylethanolamine metabolic process	4/1537	26/29872	0.0422761	0.148962	0.109959	Pla2g4e/Naaa/Selenoi/Mfsd2a	4	metabolism
BP	GO:0046339	diacylglycerol metabolic process	5/1537	32/29872	0.0226611	0.0987743	0.0729118	Dgkg/Dgat2/Dgkh/Daglb/Dagla	5	metabolism
BP	GO:0046459	short-chain fatty acid metabolic process	3/1537	15/29872	0.0388914	0.14047	0.10369	Oxsm/Acss2/Acot9	3	metabolism
BP	GO:0046462	monoacylglycerol metabolic process	4/1537	15/29872	0.00603546	0.039985	0.0295155	Dgat2/Daglb/Dagla/Mgll	4	metabolism
BP	GO:0046485	ether lipid metabolic process	4/1537	20/29872	0.0174611	0.0826606	0.0610172	Pla2g7/Pex7/Tmem86b/Chpt1	4	metabolism
BP	GO:0046486	glycerolipid metabolic process	38/1537	388/29872	0.000119966	0.00262337	0.00193648	Synj1/Synj2/Serac1/Serinc5/Pgap3/Dgkg/Lipg/Inpp5a/Plch2/Htr2a/Acsl4/Dbi/Lpin2/Pla2g4e/Pip4k2c/Ptpmt1/Dgat2/Dgkh/Insig2/Naaa/Pla2g7/Pip4k2a/Selenoi/Mtm1/Daglb/Smpd4/Mtmr12/Itpka/Pdgfrb/Sel1l/Tamm41/Dagla/Mtmr4/Mgll/Mfsd2a/Ldlr/Thrsp/Chpt1	38	metabolism
BP	GO:0046488	phosphatidylinositol metabolic process	14/1537	153/29872	0.0266127	0.110468	0.0815439	Synj1/Synj2/Pgap3/Inpp5a/Plch2/Htr2a/Pip4k2c/Ptpmt1/Pip4k2a/Mtm1/Mtmr12/Itpka/Pdgfrb/Mtmr4	14	metabolism
BP	GO:0046496	nicotinamide nucleotide metabolic process	17/1537	182/29872	0.0130311	0.0685897	0.0506306	App/Stat3/Gpi1/Htr2a/P2rx7/Ncor1/Pgam1/Zbtb20/Trex1/Pgam2/Kat2b/Kcnab2/Noct/Galk1/Pcx/Mtch2/Gpd1l	17	metabolism
BP	GO:0051054	positive regulation of DNA metabolic process	27/1537	321/29872	0.00872323	0.0522965	0.0386035	Arid1b/Cct8/Jun/Igfbp3/Ptk2b/Mapk1/Fgf2/Arid1a/Shld2/Nek7/Xrcc1/Ctnnb1/Stn1/Rfc5/Tnks/Stpg1/Smarcc2/Egfr/Rad51ap1/Pdgfrb/Pbrm1/Blm/Ruvbl1/Oga/Mas1/Pagr1a/Rtel1	27	metabolism
BP	GO:0052652	cyclic purine nucleotide metabolic process	8/1537	34/29872	0.000263577	0.00455247	0.00336048	Adcy1/Adcy5/Pde1a/Atp2b2/Pde4a/Rora/Gucy2g/Cacnb4	8	metabolism
BP	GO:0062012	regulation of small molecule metabolic process	48/1537	389/29872	2.08777e-08	3.72438e-06	2.74921e-06	App/Sod1/Igfbp3/Stat3/Srebf2/Cry1/Ncor2/Rora/Fdps/Htr2a/Acsl4/Nr1d1/Stard4/P2rx7/Dbi/Ncor1/Zbtb20/Map2k1/Sec14l2/Trex1/Dhcr7/Dkk3/Irs2/Wdtc1/Dgat2/Pdk3/Kat2b/Lcmt1/Insig2/Pex2/Atpsckmt/Gpt2/Clk2/Elovl5/Appl2/Comt/Park7/Slc7a11/Foxo1/Isyna1/Adcyap1r1/Mfsd2a/Mtch2/Prox1/Antkmt/Mas1/Ldlr/Dab2	48	metabolism
BP	GO:0062013	positive regulation of small molecule metabolic process	23/1537	188/29872	0.000107555	0.00245065	0.00180899	App/Stat3/Srebf2/Cry1/Fdps/Htr2a/Nr1d1/Stard4/P2rx7/Zbtb20/Map2k1/Sec14l2/Irs2/Dgat2/Kat2b/Gpt2/Elovl5/Comt/Park7/Foxo1/Adcyap1r1/Mas1/Dab2	23	metabolism
BP	GO:0062014	negative regulation of small molecule metabolic process	15/1537	121/29872	0.00140075	0.0150001	0.0110726	Sod1/Stat3/Cry1/Dbi/Ncor1/Dkk3/Wdtc1/Dgat2/Insig2/Clk2/Appl2/Isyna1/Mfsd2a/Mtch2/Prox1	15	metabolism
BP	GO:0072524	pyridine-containing compound metabolic process	17/1537	193/29872	0.0219574	0.0966283	0.0713277	App/Stat3/Gpi1/Htr2a/P2rx7/Ncor1/Pgam1/Zbtb20/Trex1/Pgam2/Kat2b/Kcnab2/Noct/Galk1/Pcx/Mtch2/Gpd1l	17	metabolism
BP	GO:0072593	reactive oxygen species metabolic process	23/1537	262/29872	0.00910611	0.0541663	0.0399837	App/Cbr1/Slc5a3/Sod1/Stat3/Ptk2b/Gadd45a/ND2/Adgrb1/P2rx7/Prdx1/Slc25a33/Ndufa13/Mfn2/Pdk3/Naglu/Foxo3/Shc1/Lrrk2/Egfr/Pdgfrb/Park7/Foxo1	23	metabolism
BP	GO:0090181	regulation of cholesterol metabolic process	9/1537	47/29872	0.000571194	0.0081596	0.00602314	Sod1/Srebf2/Fdps/Stard4/Sec14l2/Dhcr7/Dgat2/Pex2/Ldlr	9	metabolism
BP	GO:0090205	positive regulation of cholesterol metabolic process	4/1537	23/29872	0.0282574	0.115075	0.0849444	Srebf2/Fdps/Stard4/Sec14l2	4	metabolism
BP	GO:0170033	L-amino acid metabolic process	18/1537	156/29872	0.00115049	0.0129723	0.00957571	Gart/Amt/Gad1/Ddah1/Cdo1/Asrgl1/P4htm/Gad2/Gpt2/Oat/Gamt/Park7/Gcsh/Slc7a11/Plod2/Apip/Pcbd1/Gfpt1	18	metabolism
BP	GO:1900542	regulation of purine nucleotide metabolic process	13/1537	101/29872	0.00202387	0.0194079	0.0143263	App/Stat3/Htr2a/P2rx7/Ncor1/Zbtb20/Map2k1/Trex1/Pdk3/Kat2b/Atpsckmt/Mtch2/Antkmt	13	metabolism
BP	GO:1900544	positive regulation of purine nucleotide metabolic process	7/1537	50/29872	0.0135543	0.0703093	0.0518999	App/Stat3/Htr2a/P2rx7/Zbtb20/Map2k1/Kat2b	7	metabolism
BP	GO:1901605	alpha-amino acid metabolic process	20/1537	209/29872	0.00580453	0.0394924	0.029152	Gart/Amt/Hmgcll1/Gad1/Ddah1/Cdo1/Asrgl1/P4htm/Gad2/Gpt2/Oat/Comt/Gamt/Park7/Gcsh/Slc7a11/Plod2/Apip/Pcbd1/Gfpt1	20	metabolism
BP	GO:1902652	secondary alcohol metabolic process	21/1537	164/29872	0.000110114	0.00250116	0.00184627	App/Hmgcs1/Sod1/Msmo1/Hmgcr/Fdft1/Srebf2/Npc2/Fdps/Lss/Stard4/Sec14l2/Npc1/Dhcr7/Mvd/Dgat2/Insig2/Pex2/Sqle/Mvk/Ldlr	21	metabolism
BP	GO:1903578	regulation of ATP metabolic process	12/1537	82/29872	0.000967206	0.0116834	0.00862431	App/Stat3/Htr2a/P2rx7/Ncor1/Zbtb20/Map2k1/Trex1/Kat2b/Atpsckmt/Mtch2/Antkmt	12	metabolism
BP	GO:1903580	positive regulation of ATP metabolic process	7/1537	44/29872	0.00678326	0.0437503	0.032295	App/Stat3/Htr2a/P2rx7/Zbtb20/Map2k1/Kat2b	7	metabolism
BP	GO:1903725	regulation of phospholipid metabolic process	7/1537	39/29872	0.00340191	0.0276462	0.0204075	Adgrf5/Htr2a/Erbb4/Mtmr4/Pcx/Mfsd2a/Ldlr	7	metabolism
BP	GO:1903727	positive regulation of phospholipid metabolic process	4/1537	16/29872	0.00772355	0.0476307	0.0351594	Adgrf5/Htr2a/Erbb4/Pcx	4	metabolism
BP	GO:2000377	regulation of reactive oxygen species metabolic process	18/1537	169/29872	0.00281962	0.0246683	0.0182093	App/Cbr1/Slc5a3/Sod1/Stat3/Ptk2b/Gadd45a/Adgrb1/Slc25a33/Mfn2/Pdk3/Foxo3/Shc1/Lrrk2/Egfr/Pdgfrb/Park7/Foxo1	18	metabolism
BP	GO:2000379	positive regulation of reactive oxygen species metabolic process	12/1537	86/29872	0.00147861	0.0155731	0.0114955	App/Cbr1/Slc5a3/Sod1/Ptk2b/Gadd45a/Adgrb1/Mfn2/Foxo3/Egfr/Pdgfrb/Park7	12	metabolism
BP	GO:0001881	receptor recycling	9/1537	53/29872	0.00140877	0.0150201	0.0110873	Nsg1/Ece1/Tbc1d16/Pex2/Pex6/Gria2/Gria3/Ldlr/Dab2	9	NIR
CC	GO:0001917	photoreceptor inner segment	8/1537	61/29872	0.0125695	0.0666665	0.0492109	Inha/Cdh23/Asrgl1/Fam161a/Crocc/Kif17/Guk1/Magi2	8	NIR
BP	GO:0001919	regulation of receptor recycling	7/1537	30/29872	0.000674173	0.00904171	0.00667429	Nsg1/Ece1/Tbc1d16/Gria2/Gria3/Ldlr/Dab2	7	NIR
BP	GO:0002090	regulation of receptor internalization	9/1537	82/29872	0.0248807	0.105678	0.0780079	App/Synj1/Sfrp4/Arrb1/Lrrtm1/Lrpap1/Ahi1/Magi2/Dab2	9	NIR
BP	GO:0002092	positive regulation of receptor internalization	6/1537	34/29872	0.00714965	0.0453419	0.0334699	App/Sfrp4/Arrb1/Ahi1/Magi2/Dab2	6	NIR
BP	GO:0002093	auditory receptor cell morphogenesis	5/1537	29/29872	0.0151642	0.076175	0.0562298	Sod1/Atp2b2/Cdh23/Lhfpl5/Sec24b	5	NIR
MF	GO:0004714	transmembrane receptor protein tyrosine kinase activity	14/1537	60/29872	1.60234e-06	9.88258e-05	7.29498e-05	Epha7/Ddr2/Nrp1/Epha10/Epha5/Efemp1/Ephb6/Flt1/Axl/Egfr/Alk/Erbb4/Pdgfrb/Ephb3	14	NIR
MF	GO:0004879	nuclear receptor activity	7/1537	53/29872	0.0183259	0.0860307	0.063505	Stat3/Pgr/Rora/Nr1d1/Nr2e1/Ar/Rxra	7	NIR
MF	GO:0004890	GABA-A receptor activity	4/1537	19/29872	0.0145495	0.0740537	0.0546639	Gabrb1/Gabra4/Gabrg3/Gabrb3	4	NIR
MF	GO:0005003	ephrin receptor activity	5/1537	16/29872	0.000971222	0.0116834	0.00862431	Epha7/Epha10/Epha5/Ephb6/Ephb3	5	NIR
MF	GO:0005005	transmembrane-ephrin receptor activity	4/1537	11/29872	0.00172099	0.0173023	0.012772	Epha7/Epha10/Ephb6/Ephb3	4	NIR
MF	GO:0005068	transmembrane receptor protein tyrosine kinase adaptor activity	4/1537	14/29872	0.00461191	0.0339178	0.025037	Irs2/Shc1/Frs2/Sh2b2	4	NIR
MF	GO:0005165	neurotrophin receptor binding	4/1537	16/29872	0.00772355	0.0476307	0.0351594	Ngf/Shc1/Frs2/Bex3	4	NIR
BP	GO:0006836	neurotransmitter transport	28/1537	229/29872	2.05557e-05	0.000683384	0.000504451	Synj1/Rph3a/Cadps2/Npy/Asic1/Syt5/Ngf/Nrxn3/Syt7/Snap47/P2rx7/Unc13c/Slc6a8/Ppfia3/Stx2/Snap25/Cadps/Pak1/Syp/Cacnb4/Lrrk2/Pfn2/Erc1/Slc6a1/Park7/Per2/Slc29a4/Rab3b	28	NIR
BP	GO:0006898	receptor-mediated endocytosis	31/1537	273/29872	3.30695e-05	0.00100361	0.000740832	App/Synj1/Itsn1/Fchsd2/Cttn/Micall1/Sfrp4/Clu/Ezr/Arrb1/AU040320/Slc9a3/Lrrtm1/Ap2a2/Lrpap1/Sh3gl3/Scyl2/Snap25/Fnbp1l/Gria2/Tmem108/Ap2s1/Snx9/Ahi1/Cbl/Magi2/Ramp1/Ldlr/Scarb2/Cacng2/Dab2	31	NIR
BP	GO:0007178	transmembrane receptor protein serine/threonine kinase signaling pathway	36/1537	394/29872	0.000663213	0.00904171	0.00667429	Pakap/Gpc3/Jun/Nbl1/Ptprk/Stat3/Fermt1/Sfrp4/Ppm1l/Crim1/Tsc22d1/Nlk/Inhba/Dusp22/Gipc1/Ube2o/Notch2/Smad9/Cd109/Skil/Vasn/Ltbp4/Ing2/Zfp423/Ing1/Ext1/Appl2/Brms1/Rbbp4/Zcchc12/Magi2/Furin/Peg10/Dab2/Zyx/Fbxl15	36	NIR
BP	GO:0007179	transforming growth factor beta receptor signaling pathway	22/1537	208/29872	0.00112809	0.0128718	0.00950152	Jun/Ptprk/Stat3/Fermt1/Tsc22d1/Nlk/Dusp22/Gipc1/Smad9/Cd109/Skil/Vasn/Ltbp4/Ing2/Ing1/Appl2/Brms1/Rbbp4/Furin/Peg10/Dab2/Zyx	22	NIR
BP	GO:0007188	adenylate cyclase-modulating G protein-coupled receptor signaling pathway	24/1537	244/29872	0.0018756	0.0183398	0.0135378	App/Adcy1/Grm4/Prkacb/Gpr26/Gpr12/Adcy5/Ric8a/Adgrf5/Gpr3/Pde10a/Pde4a/Adgrb1/Adrb1/Rapgef2/Adgrb3/Adra1d/Gnas/Gabbr2/Adcyap1r1/Htr4/Adgrl4/Ramp1/Adora1	24	NIR
BP	GO:0007189	adenylate cyclase-activating G protein-coupled receptor signaling pathway	18/1537	160/29872	0.0015367	0.0159424	0.0117682	App/Adcy1/Gpr26/Gpr12/Adcy5/Adgrf5/Gpr3/Pde10a/Pde4a/Adgrb1/Adrb1/Rapgef2/Adgrb3/Adra1d/Gnas/Htr4/Adgrl4/Ramp1	18	NIR
BP	GO:0007212	dopamine receptor signaling pathway	8/1537	38/29872	0.000591215	0.00834778	0.00616205	Nsg2/Nsg1/Adcy5/Gnas/Gnb5/Lrrk2/Alk/Ncstn	8	NIR
BP	GO:0007215	glutamate receptor signaling pathway	8/1537	48/29872	0.00289408	0.024969	0.0184312	App/Frrs1l/Grm4/Ptk2b/Tiam1/Gria2/Ncstn/Dagla	8	NIR
BP	GO:0007269	neurotransmitter secretion	22/1537	174/29872	9.24127e-05	0.00217333	0.00160428	Synj1/Rph3a/Cadps2/Npy/Asic1/Syt5/Ngf/Nrxn3/Syt7/Snap47/P2rx7/Unc13c/Ppfia3/Stx2/Snap25/Cadps/Pak1/Syp/Cacnb4/Lrrk2/Pfn2/Erc1	22	NIR
MF	GO:0008066	glutamate receptor activity	4/1537	27/29872	0.0476774	0.161291	0.11906	Grm4/Ptk2b/Gria2/Gria3	4	NIR
BP	GO:0008277	regulation of G protein-coupled receptor signaling pathway	17/1537	146/29872	0.00140835	0.0150201	0.0110873	App/Ric8a/Cry1/Camk2b/Inpp5a/Pde10a/Pde4a/Rnf113a2/Arrb1/Slc24a4/Ece1/Adrb1/Syp/Slc39a14/Rgs6/Mgll/Ramp1	17	NIR
BP	GO:0008286	insulin receptor signaling pathway	15/1537	139/29872	0.00537974	0.0378068	0.0279077	Mapk1/Ndel1/Nucks1/Gpr21/Map2k1/Pip4k2c/Mfn2/Irs2/Pak1/Shc1/Pip4k2a/Slc39a14/Sh2b2/Sos2/Foxo1	15	NIR
CC	GO:0008328	ionotropic glutamate receptor complex	6/1537	44/29872	0.0243293	0.103697	0.0765459	Ptk2b/Gria2/Gria3/Olfm1/Cpt1c/Cacng2	6	NIR
MF	GO:0016917	GABA receptor activity	5/1537	22/29872	0.00452684	0.0337162	0.0248881	Gabrb1/Gabbr2/Gabra4/Gabrg3/Gabrb3	5	NIR
MF	GO:0016922	nuclear receptor binding	25/1537	155/29872	3.75619e-07	3.35034e-05	2.47311e-05	Stat3/Cry1/Ncor2/Arid1a/Med16/Arrb1/Ets2/Gtf2h1/Ncor1/Kdm3a/Ctnnb1/Tacc1/Ppargc1b/Trim68/Ar/Hr/C1d/Thrap3/Med30/Park7/Stat5b/Per2/Prox1/Rxra/Pagr1a	25	NIR
MF	GO:0019199	transmembrane receptor protein kinase activity	14/1537	78/29872	3.975e-05	0.0011676	0.00086188	Epha7/Ddr2/Nrp1/Epha10/Epha5/Efemp1/Ephb6/Flt1/Axl/Egfr/Alk/Erbb4/Pdgfrb/Ephb3	14	NIR
MF	GO:0030159	signaling receptor complex adaptor activity	9/1537	39/29872	0.000128657	0.00272325	0.00201021	Irs2/Shank1/Shc1/Gnb5/Frs2/Gnb4/Sh2b2/Lrrk2/Magi2	9	NIR
MF	GO:0030331	nuclear estrogen receptor binding	6/1537	50/29872	0.0423456	0.148962	0.109959	Arrb1/Ncor1/Ctnnb1/Tacc1/Ppargc1b/Pagr1a	6	NIR
BP	GO:0030511	positive regulation of transforming growth factor beta receptor signaling pathway	5/1537	31/29872	0.0199417	0.0915591	0.0675859	Fermt1/Tsc22d1/Gipc1/Ing2/Furin	5	NIR
BP	GO:0030518	intracellular steroid hormone receptor signaling pathway	17/1537	119/29872	0.000127104	0.00271823	0.00200651	Cry1/Peg13/Mapk1/Pgr/Ncor2/Arid1a/Ncor1/Kdm3a/Ddrgk1/Ufl1/Pak1/Ppargc1b/Trim68/Ar/Park7/Pagr1a/Dab2	17	NIR
BP	GO:0030520	intracellular estrogen receptor signaling pathway	8/1537	51/29872	0.00426345	0.0326183	0.0240778	Peg13/Arid1a/Ddrgk1/Ufl1/Pak1/Ppargc1b/Ar/Pagr1a	8	NIR
BP	GO:0030521	androgen receptor signaling pathway	9/1537	44/29872	0.00034138	0.00549176	0.00405383	Mapk1/Ncor2/Arid1a/Ncor1/Kdm3a/Trim68/Ar/Park7/Dab2	9	NIR
BP	GO:0030522	intracellular receptor signaling pathway	33/1537	356/29872	0.000851299	0.0106983	0.00789711	Stat3/Nod1/Cry1/Peg13/Mapk1/Pgr/Ncor2/Rora/Arid1a/Ncor1/Cyp26b1/Kdm3a/Nek7/Ddrgk1/Flt1/Trex1/Ufl1/Pdk3/Pak1/Ppargc1b/Gps2/Irf2/Trim68/Ar/Fbxl2/Park7/Eif2ak2/Gpatch3/Rxra/Pagr1a/Dab2/Zfp536/Ptprs	33	NIR
MF	GO:0030547	signaling receptor inhibitor activity	5/1537	35/29872	0.032214	0.124319	0.0917681	Ly6e/Lrpap1/Lypd1/Dkk3/Lynx1	5	NIR
MF	GO:0030548	acetylcholine receptor regulator activity	4/1537	26/29872	0.0422761	0.148962	0.109959	Ly6e/Lypd1/Agrn/Lynx1	4	NIR
MF	GO:0030550	acetylcholine receptor inhibitor activity	3/1537	14/29872	0.0323202	0.124319	0.0917681	Ly6e/Lypd1/Lynx1	3	NIR
MF	GO:0030594	neurotransmitter receptor activity	12/1537	94/29872	0.00317188	0.0263327	0.0194379	Ptk2b/Htr2a/Adrb1/Gabrb1/Gria2/Chrna1/Gria3/Gabra4/Chrna4/Gabrg3/Htr4/Gabrb3	12	NIR
MF	GO:0030971	receptor tyrosine kinase binding	9/1537	83/29872	0.0266791	0.110619	0.0816549	Tiam1/Elmo2/Irs2/Shc1/Frs2/Alkal2/Sh2b2/Cbl/Pitpnm3	9	NIR
BP	GO:0031623	receptor internalization	17/1537	150/29872	0.00189025	0.0183753	0.013564	App/Synj1/Sfrp4/Ezr/Arrb1/Lrrtm1/Ap2a2/Lrpap1/Scyl2/Snap25/Gria2/Ap2s1/Ahi1/Magi2/Ramp1/Cacng2/Dab2	17	NIR
MF	GO:0031690	adrenergic receptor binding	5/1537	23/29872	0.00554268	0.0381007	0.0281247	Arrb1/Adrb1/Rapgef2/Gnas/Magi2	5	NIR
CC	GO:0032281	AMPA glutamate receptor complex	5/1537	29/29872	0.0151642	0.076175	0.0562298	Gria2/Gria3/Olfm1/Cpt1c/Cacng2	5	NIR
MF	GO:0033130	acetylcholine receptor binding	4/1537	22/29872	0.024307	0.103697	0.0765459	App/Ly6e/Lypd1/Lynx1	4	NIR
BP	GO:0033143	regulation of intracellular steroid hormone receptor signaling pathway	11/1537	80/29872	0.00258113	0.0231175	0.0170646	Cry1/Ncor2/Ncor1/Ddrgk1/Ufl1/Pak1/Trim68/Ar/Park7/Pagr1a/Dab2	11	NIR
BP	GO:0033146	regulation of intracellular estrogen receptor signaling pathway	5/1537	37/29872	0.0397905	0.142381	0.105101	Ddrgk1/Ufl1/Pak1/Ar/Pagr1a	5	NIR
BP	GO:0033148	positive regulation of intracellular estrogen receptor signaling pathway	3/1537	13/29872	0.0263827	0.109576	0.0808853	Pak1/Ar/Pagr1a	3	NIR
BP	GO:0035235	ionotropic glutamate receptor signaling pathway	4/1537	19/29872	0.0145495	0.0740537	0.0546639	App/Ptk2b/Tiam1/Gria2	4	NIR
MF	GO:0035254	glutamate receptor binding	16/1537	77/29872	1.55199e-06	9.88258e-05	7.29498e-05	Nsg1/Atp2b2/ND2/Myo5b/Syndig1/Ctnnb1/Exoc4/Gnas/Igsf11/Shank1/Rab4a/Grip2/Gria2/Neto1/Ptpn4/Cacng2	16	NIR
MF	GO:0035255	ionotropic glutamate receptor binding	12/1537	51/29872	8.06419e-06	0.000343644	0.000253666	Nsg1/ND2/Myo5b/Ctnnb1/Exoc4/Gnas/Igsf11/Shank1/Rab4a/Gria2/Neto1/Cacng2	12	NIR
MF	GO:0035259	nuclear glucocorticoid receptor binding	5/1537	20/29872	0.00290312	0.024969	0.0184312	Stat3/Ncor2/Ets2/Tacc1/Stat5b	5	NIR
BP	GO:0035590	purinergic nucleotide receptor signaling pathway	3/1537	14/29872	0.0323202	0.124319	0.0917681	Adcy5/P2rx7/Adora1	3	NIR
BP	GO:0035845	photoreceptor cell outer segment organization	3/1537	15/29872	0.0388914	0.14047	0.10369	Cdhr1/Ahi1/Mfsd2a	3	NIR
BP	GO:0038063	collagen-activated tyrosine kinase receptor signaling pathway	4/1537	12/29872	0.00247682	0.0225037	0.0166115	Col4a2/Col4a1/Ddr2/Ubash3b	4	NIR
BP	GO:0042490	mechanoreceptor differentiation	10/1537	97/29872	0.027556	0.113482	0.0837689	Sod1/Atp2b2/Cdh23/Fgf2/Lhfpl5/Naglu/Cux1/Sec24b/Gabrb3/Jag2	10	NIR
BP	GO:0042491	inner ear auditory receptor cell differentiation	8/1537	63/29872	0.0151146	0.076175	0.0562298	Sod1/Atp2b2/Cdh23/Fgf2/Lhfpl5/Cux1/Sec24b/Jag2	8	NIR
BP	GO:0043112	receptor metabolic process	10/1537	81/29872	0.00854386	0.0515592	0.0380593	Nsg1/Ece1/Tbc1d16/Pex2/Pex6/Gria2/Gria3/Furin/Ldlr/Dab2	10	NIR
CC	GO:0043235	receptor complex	37/1537	418/29872	0.00100753	0.0119434	0.00881618	App/Ddr2/Ptk2b/Lifr/Epha5/Htr2a/Itga7/Itgbl1/Nt5dc3/Hsp90ab1/Flt1/Notch2/Gabrb1/Slitrk5/Axl/Gria2/Plxnc1/Egfr/Alk/Chrna1/Erbb4/Gabbr2/Gria3/Gabra4/Chrna4/Cntfr/Gabrg3/Pdgfrb/Olfm1/Adcyap1r1/Lime1/Cpt1c/Rxra/Ramp1/Ldlr/Cacng2/Gabrb3	37	NIR
BP	GO:0046530	photoreceptor cell differentiation	9/1537	88/29872	0.0370555	0.136526	0.100779	Stat3/Miat/Ppp2r3a/Naglu/Ift56/Cdhr1/Ahi1/Mfsd2a/Dzank1	9	NIR
MF	GO:0046875	ephrin receptor binding	8/1537	32/29872	0.00016736	0.0032642	0.00240952	App/Epha7/Tiam1/Ngef/Chn1/Shc1/Cbl/Anks1	8	NIR
MF	GO:0046966	nuclear thyroid hormone receptor binding	8/1537	28/29872	5.94321e-05	0.00157495	0.00116258	Med16/Gtf2h1/Ncor1/Tacc1/Hr/Thrap3/Med30/Rxra	8	NIR
BP	GO:0048009	insulin-like growth factor receptor signaling pathway	6/1537	52/29872	0.0498177	0.167034	0.123298	Igfbp3/Mapk1/Gigyf1/Map2k1/Shc1/Ar	6	NIR
BP	GO:0048011	neurotrophin TRK receptor signaling pathway	5/1537	33/29872	0.0256094	0.10802	0.0797369	Ppp2r5b/Ngf/Ndn/Tmem108/Slc9a6	5	NIR
BP	GO:0048013	ephrin receptor signaling pathway	9/1537	40/29872	0.000158482	0.00316704	0.0023378	Epha7/Epha10/Epha5/Tiam1/Ngef/Ephb6/Chn1/Ephb3/Anks1	9	NIR
BP	GO:0048259	regulation of receptor-mediated endocytosis	12/1537	131/29872	0.037859	0.138728	0.102404	App/Synj1/Sfrp4/Clu/Arrb1/Lrrtm1/Lrpap1/Sh3gl3/Ahi1/Cbl/Magi2/Dab2	12	NIR
BP	GO:0048260	positive regulation of receptor-mediated endocytosis	9/1537	63/29872	0.00475682	0.0347567	0.0256562	App/Synj1/Sfrp4/Clu/Arrb1/Ahi1/Cbl/Magi2/Dab2	9	NIR
BP	GO:0048791	calcium ion-regulated exocytosis of neurotransmitter	6/1537	25/29872	0.00139704	0.0149823	0.0110594	Syt5/Syt7/P2rx7/Unc13c/Snap25/Cadps	6	NIR
MF	GO:0050750	low-density lipoprotein particle receptor binding	5/1537	29/29872	0.0151642	0.076175	0.0562298	App/Clu/Lrpap1/Ankra2/Dab2	5	NIR
BP	GO:0051386	regulation of neurotrophin TRK receptor signaling pathway	4/1537	17/29872	0.0096945	0.0564086	0.0416389	Ppp2r5b/Ngf/Tmem108/Slc9a6	4	NIR
BP	GO:0060088	auditory receptor cell stereocilium organization	5/1537	25/29872	0.00803733	0.0490599	0.0362144	Sod1/Atp2b2/Cdh23/Lhfpl5/Sec24b	5	NIR
BP	GO:0060113	inner ear receptor cell differentiation	10/1537	90/29872	0.0172358	0.0826606	0.0610172	Sod1/Atp2b2/Cdh23/Fgf2/Lhfpl5/Naglu/Cux1/Sec24b/Gabrb3/Jag2	10	NIR
BP	GO:0060117	auditory receptor cell development	5/1537	36/29872	0.035879	0.134161	0.0990332	Sod1/Atp2b2/Cdh23/Lhfpl5/Sec24b	5	NIR
BP	GO:0060765	regulation of androgen receptor signaling pathway	5/1537	27/29872	0.0112188	0.0624937	0.0461308	Ncor2/Ncor1/Trim68/Park7/Dab2	5	NIR
MF	GO:0061608	nuclear import signal receptor activity	4/1537	20/29872	0.0174611	0.0826606	0.0610172	Ranbp6/Hikeshi/Kpna4/Kpna3	4	NIR
MF	GO:0070325	lipoprotein particle receptor binding	6/1537	33/29872	0.00615059	0.0404182	0.0298353	App/Clu/Lrpap1/Reln/Ankra2/Dab2	6	NIR
BP	GO:0071880	adenylate cyclase-activating adrenergic receptor signaling pathway	4/1537	25/29872	0.0372393	0.136526	0.100779	Adrb1/Rapgef2/Adra1d/Gnas	4	NIR
BP	GO:0072578	neurotransmitter-gated ion channel clustering	4/1537	22/29872	0.024307	0.103697	0.0765459	Frrs1l/Reln/Grip2/Slc7a11	4	NIR
BP	GO:0090092	regulation of transmembrane receptor protein serine/threonine kinase signaling pathway	23/1537	266/29872	0.0108014	0.0616708	0.0455233	Gpc3/Nbl1/Fermt1/Sfrp4/Crim1/Tsc22d1/Inhba/Gipc1/Ube2o/Notch2/Cd109/Skil/Vasn/Ing2/Zfp423/Ing1/Brms1/Rbbp4/Magi2/Furin/Peg10/Dab2/Fbxl15	23	NIR
BP	GO:0090100	positive regulation of transmembrane receptor protein serine/threonine kinase signaling pathway	12/1537	104/29872	0.00719425	0.0454394	0.0335418	Gpc3/Fermt1/Tsc22d1/Inhba/Gipc1/Ube2o/Notch2/Ing2/Zfp423/Furin/Dab2/Fbxl15	12	NIR
BP	GO:0097113	AMPA glutamate receptor clustering	3/1537	14/29872	0.0323202	0.124319	0.0917681	Frrs1l/Grip2/Slc7a11	3	NIR
BP	GO:0097688	glutamate receptor clustering	3/1537	14/29872	0.0323202	0.124319	0.0917681	Frrs1l/Grip2/Slc7a11	3	NIR
BP	GO:0098810	neurotransmitter reuptake	5/1537	31/29872	0.0199417	0.0915591	0.0675859	Slc6a1/Park7/Per2/Slc29a4/Rab3b	5	NIR
BP	GO:0098877	neurotransmitter receptor transport to plasma membrane	6/1537	24/29872	0.00110963	0.0126809	0.00936064	Nsg1/Snap47/Myo5b/Snap25/Mapk10/Grip2	6	NIR
CC	GO:0098878	neurotransmitter receptor complex	6/1537	46/29872	0.0296232	0.11872	0.0876352	Ptk2b/Gria2/Gria3/Olfm1/Cpt1c/Cacng2	6	NIR
MF	GO:0099602	neurotransmitter receptor regulator activity	4/1537	26/29872	0.0422761	0.148962	0.109959	Ly6e/Lypd1/Agrn/Lynx1	4	NIR
BP	GO:0099637	neurotransmitter receptor transport	8/1537	33/29872	0.000211012	0.00383616	0.00283172	Nsg1/Snap47/Myo5b/Snap25/Mapk10/Grip2/Neto1/Cacng2	8	NIR
BP	GO:0099639	neurotransmitter receptor transport, endosome to plasma membrane	3/1537	12/29872	0.0210866	0.0936414	0.0691229	Nsg1/Myo5b/Grip2	3	NIR
BP	GO:0106104	regulation of glutamate receptor clustering	3/1537	10/29872	0.0124215	0.0660732	0.048773	Frrs1l/Grip2/Slc7a11	3	NIR
BP	GO:0141091	transforming growth factor beta receptor superfamily signaling pathway	34/1537	359/29872	0.000490431	0.00723189	0.00533833	Gpc3/Jun/Nbl1/Ptprk/Stat3/Fermt1/Sfrp4/Crim1/Tsc22d1/Nlk/Inhba/Dusp22/Gipc1/Ube2o/Notch2/Smad9/Cd109/Skil/Vasn/Ltbp4/Ing2/Zfp423/Ing1/Ext1/Appl2/Brms1/Rbbp4/Zcchc12/Magi2/Furin/Peg10/Dab2/Zyx/Fbxl15	34	NIR
CC	GO:1902710	GABA receptor complex	5/1537	21/29872	0.00365072	0.0288352	0.0212852	Gabrb1/Gabbr2/Gabra4/Gabrg3/Gabrb3	5	NIR
CC	GO:1902711	GABA-A receptor complex	4/1537	19/29872	0.0145495	0.0740537	0.0546639	Gabrb1/Gabra4/Gabrg3/Gabrb3	4	NIR
BP	GO:1903909	regulation of receptor clustering	5/1537	28/29872	0.0130915	0.0685897	0.0506306	Frrs1l/Dok7/Grip2/Agrn/Slc7a11	5	NIR
BP	GO:1904717	regulation of AMPA glutamate receptor clustering	3/1537	10/29872	0.0124215	0.0660732	0.048773	Frrs1l/Grip2/Slc7a11	3	NIR
BP	GO:0000028	ribosomal small subunit assembly	4/1537	20/29872	0.0174611	0.0826606	0.0610172	Rps6/Rrp7a/Rps19/Pwp2	4	other
BP	GO:0000045	autophagosome assembly	12/1537	113/29872	0.0135323	0.0703093	0.0518999	Wipi2/Lrba/Pip4k2c/Mfn2/Tom1/Elapor1/Atg2a/Ubxn2b/Pip4k2a/Mtm1/Lrrk2/Rab33b	12	other
BP	GO:0000082	G1/S transition of mitotic cell cycle	24/1537	219/29872	0.000413645	0.00628982	0.00464293	Arid1b/Ddr2/Camk2g/Adamts1/Camk2b/Cables1/Arid1a/Usp29/Rps6/Ube2e2/Apex1/Inhba/Ctdsp2/Trex1/Psme2/Cacnb4/Smarcc2/Cdk7/Egfr/Pim2/Appl2/Cdc73/Id2/Pbrm1	24	other
BP	GO:0000086	G2/M transition of mitotic cell cycle	13/1537	137/29872	0.0245583	0.104551	0.0771764	App/Donson/Mbd4/Chfr/Hspa2/Rcc2/Mbtps2/Creb3l1/Ppm1d/Blm/Tpd52l1/Usp47/Fbxl15	13	other
BP	GO:0000101	sulfur amino acid transport	4/1537	11/29872	0.00172099	0.0173023	0.012772	Slc7a5/Slc43a2/Slc7a11/Slc3a2	4	other
CC	GO:0000118	histone deacetylase complex	12/1537	79/29872	0.0006887	0.00912764	0.00673772	Ncor2/Ncor1/Kdm3a/Gatad2b/Ing2/Hr/Srcap/Actr6/Brms1/Rbbp4/Mta2/Ruvbl1	12	other
MF	GO:0000149	SNARE binding	14/1537	118/29872	0.00300523	0.0255882	0.0188883	Syt5/Syt7/Snap47/Unc13c/Stx2/Snap25/Hectd3/Rab4a/Syp/Lrrk2/Gria2/Sec24b/Nbas/Syt13	14	other
CC	GO:0000151	ubiquitin ligase complex	31/1537	351/29872	0.00255224	0.0229608	0.0169489	Cul7/Bcor/Fbxo2/Klhl8/Dcaf4/Enc1/Anapc2/Anapc4/Med7/Klhl2/Kctd13/Tes3-ps/Wdtc1/Fbxl12/Klhl12/Zswim5/Fbxo44/Anapc5/Keap1/Skp1/Med30/Sel1l/Fbxl2/Zswim6/Med23/Fem1b/Rmnd5b/Usp47/Fbxl9/Brap/Fbxl15	31	other
CC	GO:0000242	pericentriolar material	5/1537	24/29872	0.00670928	0.0435032	0.0321126	Nek1/Tiam1/Cep85l/Pcm1/Dyrk3	5	other
BP	GO:0000245	spliceosomal complex assembly	6/1537	49/29872	0.0388907	0.14047	0.10369	Slu7/Celf1/Setx/Ddx42/U2af2/Sfswap	6	other
BP	GO:0000266	mitochondrial fission	9/1537	51/29872	0.0010604	0.0123303	0.00910185	Mtfr1l/Myo19/Cyrib/Mfn2/Inf2/Ddhd1/Pgam5/Mief1/Mtch2	9	other
CC	GO:0000276	mitochondrial proton-transporting ATP synthase complex, coupling factor F(o)	4/1537	12/29872	0.00247682	0.0225037	0.0166115	Atp5pf/Atp5po/Atp5mf/Atp5mc1	4	other
MF	GO:0000287	magnesium ion binding	20/1537	218/29872	0.00910918	0.0541663	0.0399837	Prkacb/Rps6ka2/Atp11b/Mast4/Atp11c/P2rx7/Nlk/Stk26/Trex1/Atp9b/Morc2a/Lrrk2/Comt/Tesc/Pdp1/Pgm3/Dyrk3/Mvk/Prim1/Sik3	20	other
CC	GO:0000313	organellar ribosome	11/1537	91/29872	0.00699204	0.0448201	0.0330847	Mrps6/Mrps18a/Mrps33/Mrpl19/Mrpl39/Mrpl34/Mrps5/Mtg2/Mrps18c/Mrpl10/Mterf4	11	other
CC	GO:0000314	organellar small ribosomal subunit	5/1537	33/29872	0.0256094	0.10802	0.0797369	Mrps6/Mrps18a/Mrps33/Mrps5/Mrps18c	5	other
CC	GO:0000439	transcription factor TFIIH core complex	3/1537	10/29872	0.0124215	0.0660732	0.048773	Gtf2h5/Gtf2h1/Cdk7	3	other
BP	GO:0000722	telomere maintenance via recombination	4/1537	15/29872	0.00603546	0.039985	0.0295155	Xrcc1/Tep1/Nsmce2/Rad51d	4	other
BP	GO:0000723	telomere maintenance	18/1537	148/29872	0.000619563	0.00858236	0.00633521	Cct8/Mapk1/Smg6/Shld2/Nek7/Xrcc1/Apex1/Ctnnb1/Stn1/Tep1/Smg5/Tnks/Nsmce2/Blm/Rad51d/Ruvbl1/Dclre1c/Rtel1	18	other
CC	GO:0000781	chromosome, telomeric region	17/1537	124/29872	0.000211372	0.00383616	0.00283172	Ppp1cc/Sun2/Smg6/Xrcc1/Setx/Thoc3/Stn1/Tep1/Tnks/Gatad2b/Rad51ap1/Nsmce2/Rbbp4/Blm/Mta2/Rad51d/Rtel1	17	other
CC	GO:0000812	Swr1 complex	3/1537	13/29872	0.0263827	0.109576	0.0808853	Srcap/Actr6/Ruvbl1	3	other
BP	GO:0000819	sister chromatid segregation	19/1537	222/29872	0.0211174	0.0937212	0.0691818	Arid1b/Racgap1/Prickle1/Arid1a/Chfr/Mad2l1/Anapc2/Anapc4/Kat2b/Lcmt1/Aaas/Smarcc2/Tacc3/Anapc5/Drg1/Nsmce2/Pbrm1/Phf13/Hspa1b	19	other
CC	GO:0000932	P-body	9/1537	90/29872	0.0418852	0.148962	0.109959	Lsm4/Samd4b/Dcps/Psma4/Eif4enif1/Kif5a/Psma2/Samd4/Noct	9	other
MF	GO:0001098	basal transcription machinery binding	9/1537	65/29872	0.00586416	0.0396034	0.0292339	Scaf4/Scaf8/Tcf4/Tbp/Ar/Cdc73/Ruvbl1/Wdr43/Gtf2a1	9	other
CC	GO:0001527	microfibril	4/1537	13/29872	0.00343286	0.0276824	0.0204342	Ltbp4/Mfap1a/Adamts10/Mfap1b	4	other
BP	GO:0001542	ovulation from ovarian follicle	3/1537	13/29872	0.0263827	0.109576	0.0808853	Adamts1/Pgr/Foxo3	3	other
BP	GO:0001553	luteinization	3/1537	15/29872	0.0388914	0.14047	0.10369	Inhba/Mfn2/Stat5b	3	other
CC	GO:0001650	fibrillar center	17/1537	154/29872	0.00250348	0.0226055	0.0166866	Rreb1/Nfkbie/Gon4l/Ezr/Urb1/Mtdh/Nuak1/Stn1/Eif3l/Utp15/Cdk7/Pex14/Samd4/Wdr43/Dab2/Exosc8/Camk4	17	other
BP	GO:0001659	temperature homeostasis	20/1537	196/29872	0.0028192	0.0246683	0.0182093	Stat3/Gpr3/Htr2a/Nr1d1/Adrb1/Kdm3a/Aldh1a1/Zfp516/Nova1/Gnas/Mfn2/Ppargc1b/Gja1/Zfp423/Appl2/Pgam5/Per2/Adora1/Nova2/Tle3	20	other
BP	GO:0001667	ameboidal-type cell migration	37/1537	470/29872	0.00713716	0.0453419	0.0334699	Rreb1/Jun/Ddr2/Nrp1/Fermt1/Ptk2b/Ric8a/Coro1c/Lama5/Gadd45a/Fgf2/Gpi1/Sash1/S2bpcox16/Adgrb1/Jup/Sema3c/Ptprg/Nr2e1/Mcc/Gipc1/Daam2/Lamtor2/Rcc2/Irs2/Adamts9/Amotl2/Pak1/Sema5a/Pfn2/Erbb4/Appl2/Mta2/Epb41l4b/Plekhg5/Sema3d/Prox1	37	other
CC	GO:0001673	male germ cell nucleus	9/1537	87/29872	0.0347896	0.131431	0.0970181	Celf1/Hspa2/Kdm3a/Dazap1/Scmh1/Tbp/Cdk7/Blm/Kpna4	9	other
BP	GO:0001678	intracellular glucose homeostasis	18/1537	177/29872	0.00461419	0.0339178	0.025037	Hmgcr/Adcy5/Epha5/Nucks1/Arrb1/Nr1d1/Tiam1/Zbtb20/Klf7/Ptpmt1/Trpm4/Sidt2/C2cd2l/Slc39a14/Aacs/Osbp/Neurod1/Kif5b	18	other
BP	GO:0001709	cell fate determination	6/1537	41/29872	0.0176381	0.0832292	0.061437	Fezf2/Cyp26b1/Ctnnb1/Notch2/Prox1/Jag2	6	other
CC	GO:0001725	stress fiber	15/1537	89/29872	4.594e-05	0.00130741	0.000965088	Ablim3/Fscn1/Tpm1/Limch1/Klhl2/Actn1/Dlc1/Nebl/Enah/Sh2b2/Septin11/Coro2b/Mylk/Daam1/Zyx	15	other
CC	GO:0001726	ruffle	21/1537	157/29872	5.82762e-05	0.00157281	0.001161	Synj2/Fscn1/Tpm1/Cttn/Ezr/Podxl/Tiam1/Fgd1/Psd3/Gnas/Actn1/Pak1/Dlc1/Cdkl5/Mtm1/Sh2b2/Psd2/Egfr/Appl2/Pdgfrb/Tesc	21	other
BP	GO:0001755	neural crest cell migration	7/1537	61/29872	0.0365323	0.135633	0.10012	Nrp1/Coro1c/Lama5/Sema3c/Sema5a/Erbb4/Sema3d	7	other
BP	GO:0001759	organ induction	4/1537	26/29872	0.0422761	0.148962	0.109959	Fgf2/Ctnnb1/Frs2/Ar	4	other
BP	GO:0001764	neuron migration	32/1537	208/29872	2.96851e-08	4.43096e-06	3.27078e-06	Dab1/Prkg1/Nrp1/Stat3/Lrp12/Camk2b/Ndel1/Fat3/Nav1/AU040320/Fezf2/Arx/Ndn/Rapgef2/Unc5c/Ctnnb1/Spock1/Cep85l/Reln/Pex2/Pex7/Gja1/Unk/Cdkl5/Axl/Pcm1/Tubb2b/Dcc/Apbb2/Zswim6/Mrtfb/Fgf13	32	other
BP	GO:0001774	microglial cell activation	8/1537	50/29872	0.00376101	0.0294203	0.0217171	App/Ifngr2/Jun/Clu/Nr1d1/Naglu/Lrrk2/Ldlr	8	other
MF	GO:0001786	phosphatidylserine binding	10/1537	76/29872	0.00546398	0.0379161	0.0279884	Syt5/Adgrb1/Syt7/Cpne6/Mfge8/Axl/Appl2/Mme/Scarb2/Syt13	10	other
BP	GO:0001894	tissue homeostasis	24/1537	286/29872	0.0131864	0.0689882	0.0509247	Sod1/Ptk2b/Cdh23/Prickle1/Ubash3b/P2rx7/Aldh1a1/Ctnnb1/Gnas/Ank/Naglu/Ppargc1b/Rab3d/Cdhr1/Egfr/Ext1/Crocc/Pdgfrb/Neurod1/Apbb2/Htr4/Mfsd2a/Adora1/Ildr2	24	other
BP	GO:0001952	regulation of cell-matrix adhesion	14/1537	130/29872	0.00714355	0.0453419	0.0334699	Nrp1/Fermt1/Ptk2b/Coro1c/Limch1/Pcsk5/Jup/Col16a1/Plekha2/Dusp22/Rcc2/Dlc1/Lims1/Mmp14	14	other
BP	GO:0001953	negative regulation of cell-matrix adhesion	5/1537	37/29872	0.0397905	0.142381	0.105101	Coro1c/Dusp22/Rcc2/Dlc1/Mmp14	5	other
BP	GO:0001954	positive regulation of cell-matrix adhesion	8/1537	68/29872	0.0230782	0.0999964	0.0738139	Nrp1/Fermt1/Ptk2b/Pcsk5/Jup/Col16a1/Plekha2/Lims1	8	other
BP	GO:0001974	blood vessel remodeling	7/1537	61/29872	0.0365323	0.135633	0.10012	Sema3c/Nfatc3/Gja1/Axl/Ext1/Pbrm1/Abr	7	other
BP	GO:0001977	renal system process involved in regulation of blood volume	4/1537	16/29872	0.00772355	0.0476307	0.0351594	Ptpro/Gja1/Coro2b/Adora1	4	other
BP	GO:0002027	regulation of heart rate	13/1537	114/29872	0.00582649	0.0395324	0.0291815	Atp5pf/Cacna1g/Tpm1/Bin1/Jup/Kcnd3/Adrb1/Ryr2/Trpm4/Nos1ap/Kcnj2/Gpd1l/Cacna1c	13	other
BP	GO:0002028	regulation of sodium ion transport	13/1537	91/29872	0.000763236	0.00988019	0.00729322	Cntn1/Fxyd6/Slc9a3/P2rx7/Fgf11/Gnas/Agrn/Neto1/Osr1/Tesc/Fxyd5/Gpd1l/Fgf13	13	other
BP	GO:0002040	sprouting angiogenesis	12/1537	133/29872	0.0417634	0.148859	0.109882	Nrp1/Ptk2b/Fgf2/S2bpcox16/Epn1/Tspan18/Nr2e1/Tmem215/Flt1/Adamts9/Sema5a/Creb3l1	12	other
BP	GO:0002262	myeloid cell homeostasis	21/1537	221/29872	0.00518439	0.0371479	0.0274214	Sod1/Stat3/Adgrf5/Racgap1/Gpi1/Rps6/Ncor1/Prdx1/P4htm/Inhba/Ufl1/Foxo3/Klf13/Axl/Ncstn/Id2/Heatr3/Stat5b/Slc7a11/Dyrk3/Rps19	21	other
BP	GO:0002269	leukocyte activation involved in inflammatory response	8/1537	54/29872	0.00608379	0.0401921	0.0296685	App/Ifngr2/Jun/Clu/Nr1d1/Naglu/Lrrk2/Ldlr	8	other
BP	GO:0002790	peptide secretion	34/1537	330/29872	0.000101603	0.00232954	0.00171959	Itsn1/Kcnj6/Hmgcr/Adcy5/Epha5/Nnat/Arrb1/Acsl4/Syt7/Nr1d1/Tiam1/Rab8b/Klf7/Gnas/Ptpmt1/Irs2/Snap25/Trpm4/Sidt2/C2cd2l/Gja1/Aacs/Egfr/Osbp/Park7/Neurod1/Foxo1/Per2/Oga/Adora1/Kif5b/Slc25a22/Ildr2/Cacna1c	34	other
BP	GO:0002791	regulation of peptide secretion	30/1537	270/29872	6.57777e-05	0.00169999	0.00125488	Itsn1/Kcnj6/Hmgcr/Adcy5/Epha5/Nnat/Arrb1/Acsl4/Syt7/Nr1d1/Tiam1/Rab8b/Klf7/Gnas/Ptpmt1/Irs2/Trpm4/Sidt2/C2cd2l/Gja1/Aacs/Egfr/Osbp/Foxo1/Per2/Oga/Adora1/Kif5b/Slc25a22/Cacna1c	30	other
BP	GO:0002793	positive regulation of peptide secretion	17/1537	154/29872	0.00250348	0.0226055	0.0166866	Itsn1/Nnat/Arrb1/Acsl4/Rab8b/Gnas/Irs2/Trpm4/C2cd2l/Gja1/Aacs/Egfr/Osbp/Oga/Adora1/Kif5b/Cacna1c	17	other
BP	GO:0003002	regionalization	34/1537	448/29872	0.0159084	0.0789377	0.0582691	Gpc3/Nrp1/Nbl1/Lama5/Tbr1/Prickle1/Tmed2/Fgf2/Pcsk5/Sema3c/Fezf2/Ets2/Lhx2/Pierce2/Ppp2r3a/Cyp26b1/Eed/Tcf15/Ctnnb1/Daam2/Notch2/Scmh1/Reln/Dzip1l/Ift25/Gja1/Frs2/Ar/Ctnnbip1/Ext1/Dvl2/Neurod1/Osr1/Pcdh8	34	other
BP	GO:0003012	muscle system process	46/1537	449/29872	7.78787e-06	0.000335062	0.000247331	Sod1/Prkg1/Cacna1g/Camk2g/Tpm1/Cttn/Bin1/Jup/Fdps/Htr2a/Ece1/Tiam1/Adrb1/Kcnd2/Tshz3/Map2k1/Ryr2/Flt1/Nfatc3/Stac2/Tead1/Pgam2/Trpm4/Pak1/Grip2/Foxo3/Shc1/Gtf2ird1/Agrn/Ar/Rap1gds1/Kcnj2/Chrna1/Tmem38b/Apbb2/Foxo1/Mylk/Oga/Adora1/Scn1a/Gpd1l/Setd3/Srl/Cacna1c/Jarid2/Fgf13	46	other
BP	GO:0003015	heart process	26/1537	252/29872	0.000616929	0.00858236	0.00633521	Atp5pf/Sod1/Rps6ka2/Cacna1g/Tpm1/Bin1/Jup/Kcnd3/Adrb1/Kcnd2/Ryr2/Adra1d/Trex1/Trpm4/Nos1ap/Gja1/Agrn/Rap1gds1/Kcnj2/Ext1/Tmem38b/Adora1/Scn1a/Gpd1l/Cacna1c/Fgf13	26	other
BP	GO:0003016	respiratory system process	10/1537	53/29872	0.000324378	0.00535553	0.00395327	Ndn/Tshz3/Tcf15/Spef2/Mtg2/Stard7/Ttll1/Adora1/Jag2/Adh5	10	other
BP	GO:0003018	vascular process in circulatory system	25/1537	253/29872	0.0014335	0.0152393	0.0112491	Sod1/Prkg1/Hmgcr/Cacna1g/Htr2a/Ece1/Adrb1/Ddah1/Map2k1/Adra1d/Trpm4/Kat2b/Grip2/Shc1/Gja1/Egfr/Rap1gds1/Ctnnbip1/Ext1/Abr/Per2/Mgll/Mfsd2a/Adora1/Cacna1c	25	other
BP	GO:0003071	renal system process involved in regulation of systemic arterial blood pressure	5/1537	30/29872	0.017445	0.0826606	0.0610172	Ptpro/Gja1/Coro2b/Comt/Adora1	5	other
BP	GO:0003073	regulation of systemic arterial blood pressure	13/1537	131/29872	0.0176354	0.0832292	0.061437	Rps6ka2/Tpm1/Ncald/Ece1/Adrb1/Ddah1/Adra1d/Ptpro/Gja1/Ar/Coro2b/Comt/Adora1	13	other
BP	GO:0003093	regulation of glomerular filtration	4/1537	13/29872	0.00343286	0.0276824	0.0204342	Ptpro/Gja1/Coro2b/Adora1	4	other
BP	GO:0003094	glomerular filtration	5/1537	29/29872	0.0151642	0.076175	0.0562298	Adgrf5/Ptpro/Gja1/Coro2b/Adora1	5	other
BP	GO:0003254	regulation of membrane depolarization	9/1537	54/29872	0.00161454	0.0166086	0.0122599	Cacna1g/P2rx7/Trpm4/Hcn2/Gja1/Lrrk2/Oga/Gpd1l/Cacna1c	9	other
BP	GO:0003333	amino acid transmembrane transport	10/1537	102/29872	0.0372135	0.136526	0.100779	Lrrc8c/Slc7a5/Slc38a7/Slc43a2/Slc13a3/Slc7a2/Slc7a11/Slc3a2/Per2/Slc25a22	10	other
MF	GO:0005178	integrin binding	16/1537	154/29872	0.0059585	0.0399418	0.0294837	App/Fermt1/Lama5/Fgf2/Ppia/Itga7/Itgbl1/Col16a1/Icam5/Mfge8/Actn1/Timp2/Egfr/Tnr/Dab2/Mmp14	16	other
MF	GO:0005201	extracellular matrix structural constituent	14/1537	145/29872	0.0176049	0.0832292	0.061437	Col4a2/Col4a1/Col15a1/Lama5/Fras1/Efemp1/Col16a1/Col25a1/Mfge8/Reln/Ltbp4/Agrn/Mfap1a/Mfap1b	14	other
MF	GO:0005496	steroid binding	14/1537	129/29872	0.00668184	0.0434795	0.0320951	Atp5po/Pgr/Npc2/Rora/Paqr7/Stard4/Npc1/Insig2/Syp/Paqr9/Ar/Osbp/Osbpl6/Scarb2	14	other
MF	GO:0005516	calmodulin binding	31/1537	195/29872	2.22888e-08	3.79118e-06	2.79852e-06	Adcy1/Grm4/Camk2g/Pde1a/Atp2b2/Camk2b/Camkv/Slc24a4/Syt7/Myo5b/Unc13c/Kcnq3/Epb41/Sptan1/Camkk2/Ryr2/Trpm4/Slc8a2/Pcp4/Egfr/Itpka/Kcnq2/Phkg2/Fbxl2/Sntb2/Pnck/Mylk/Rit1/Camk4/Cacna1c/Map6d1	31	other
MF	GO:0005522	profilin binding	3/1537	12/29872	0.0210866	0.0936414	0.0691229	Cttn/Fmnl1/Enah	3	other
MF	GO:0005525	GTP binding	35/1537	363/29872	0.00029304	0.00494987	0.00365383	Rhot2/Tuba8/Agap3/Rragd/Eif2s3y/Rab3c/Rab27b/Arl4d/Nkiras1/Hsp90ab1/Rab8b/Gnas/Noa1/Mfn2/Arl8a/Rab39/Ehd4/Gucy2g/Rab4a/Ak3/Mtg2/Rab3d/Lrrk2/Gimap6/Rab33b/Tubb2b/Septin11/Drg1/Atl1/Rasd2/Agap1/Rit1/Septin3/Srl/Rab3b	35	other
MF	GO:0005543	phospholipid binding	55/1537	494/29872	7.16733e-08	9.53124e-06	7.03564e-06	Rph3a/Dab1/Cpne9/Fchsd2/Gpr12/Wipi2/Racgap1/Syt5/Micall1/Bin1/Adgrb1/Map1b/Epn1/Cpne8/Syt7/Tiam1/Cpne6/Slc9a3/Snx12/Unc13c/Ap2a2/Epb41/Dok7/Rapgef2/Cpne7/Pla2g4e/Tom1l2/Mfge8/Cadps/Tom1/Atg2a/Phlda1/C2cd2l/Pla2g7/Ing2/Deptor/Mtm1/Psd2/Axl/Pfn2/Exoc8/Kcnj2/Appl2/Snx32/Osbp/Snx9/Agap1/Zcchc2/Apba1/Mme/Arap2/Scarb2/Dab2/Syt13/Cpne4	55	other
MF	GO:0005544	calcium-dependent phospholipid binding	10/1537	53/29872	0.000324378	0.00535553	0.00395327	Rph3a/Cpne9/Syt5/Cpne8/Syt7/Cpne6/Cpne7/Pla2g4e/Syt13/Cpne4	10	other
CC	GO:0005604	basement membrane	11/1537	116/29872	0.0368013	0.136286	0.100602	Col4a2/Col4a1/Adamts1/Col15a1/Lama5/Fras1/Efemp1/Frem3/Loxl1/Timp2/Agrn	11	other
CC	GO:0005635	nuclear envelope	37/1537	455/29872	0.00428387	0.0327059	0.0241424	App/Itsn1/Tent4a/Apeh/Prickle1/Dhx37/Ndel1/Zfp383/Bin1/Sun2/P2rx7/Mad2l1/Ctnnb1/Ryr2/Npc1/Dhcr7/Wdr3/Atp5mf/Gabrb1/Pak1/Nos1ap/Aaas/Tmx4/Zftraf1/Tnks/Pcm1/Smpd4/Elavl4/Kpna4/Scai/Scrn1/Osbpl6/Rtel1/Nup98/Brap/Nup188/Cse1l	37	other
CC	GO:0005675	transcription factor TFIIH holo complex	4/1537	13/29872	0.00343286	0.0276824	0.0204342	Gtf2h5/Gtf2h1/Cdk7/Psmc5	4	other
CC	GO:0005741	mitochondrial outer membrane	19/1537	204/29872	0.00930441	0.0551926	0.0407413	Rhot2/Ppp1cc/S2bpcox16/Acsl4/Myo19/Tomm22/Maob/Mfn2/Ufl1/Foxo3/Gja1/Lrrk2/Nme3/Agpat4/Ppp1r15a/Pgam5/Mief1/Cpt1c/Mtch2	19	other
CC	GO:0005746	mitochondrial respirasome	12/1537	95/29872	0.00346429	0.0278132	0.0205308	COX1/CYTB/ND4/Uqcr10/ND2/ND1/ND6/Ndufa13/Ndufb8/Ndufa11/Ndufs8/Ndufb1	12	other
CC	GO:0005747	mitochondrial respiratory chain complex I	9/1537	55/29872	0.00184371	0.0180763	0.0133433	ND4/ND2/ND1/ND6/Ndufa13/Ndufb8/Ndufa11/Ndufs8/Ndufb1	9	other
CC	GO:0005750	mitochondrial respiratory chain complex III	3/1537	13/29872	0.0263827	0.109576	0.0808853	COX1/CYTB/Uqcr10	3	other
CC	GO:0005753	mitochondrial proton-transporting ATP synthase complex	4/1537	21/29872	0.0207106	0.0936414	0.0691229	Atp5pf/Atp5po/Atp5mf/Atp5mc1	4	other
CC	GO:0005759	mitochondrial matrix	35/1537	316/29872	1.81539e-05	0.00061757	0.00045587	Mrps6/Me3/Mrps18a/Mrps33/Fdps/Mrpl19/Mrpl39/Mrpl34/Prdx1/Fastkd2/Foxo3/Ak3/Mrps5/Oat/Mtg2/Mrps18c/Lyrm7/Lrrk2/Mtres1/Lactb2/Mterf2/Mrpl10/Glrx5/Park7/Acot7/Mterf4/Pccb/Acot9/Pcx/Top1mt/Nfs1/Dhx30/Atad3a/Ogdhl/Hspa1b	35	other
CC	GO:0005761	mitochondrial ribosome	11/1537	91/29872	0.00699204	0.0448201	0.0330847	Mrps6/Mrps18a/Mrps33/Mrpl19/Mrpl39/Mrpl34/Mrps5/Mtg2/Mrps18c/Mrpl10/Mterf4	11	other
CC	GO:0005763	mitochondrial small ribosomal subunit	5/1537	33/29872	0.0256094	0.10802	0.0797369	Mrps6/Mrps18a/Mrps33/Mrps5/Mrps18c	5	other
CC	GO:0005765	lysosomal membrane	20/1537	231/29872	0.0163959	0.0797079	0.0588376	Clec16a/Marchf1/Lamp5/Hsp90ab1/Laptm4a/Slc38a7/Pla2g4e/Npc1/Abcb9/Lamtor2/Arl8a/Mios/Sidt2/Hgsnat/Deptor/Slc39a14/Ncstn/Clcn4/Plekhm2/Scarb2	20	other
CC	GO:0005774	vacuolar membrane	23/1537	285/29872	0.0226189	0.0987743	0.0729118	Atp6v1c1/Clec16a/Marchf1/Lamp5/Hsp90ab1/Laptm4a/Slc38a7/Pla2g4e/Npc1/Abcb9/Lamtor2/Jmy/Arl8a/Mios/Sidt2/Hgsnat/Deptor/Slc39a14/Ncstn/Clcn4/Plekhm2/Tex264/Scarb2	23	other
CC	GO:0005775	vacuolar lumen	5/1537	25/29872	0.00803733	0.0490599	0.0362144	Nsg2/Nsg1/Naglu/Hgsnat/Scarb2	5	other
CC	GO:0005777	peroxisome	15/1537	151/29872	0.011264	0.0625551	0.0461761	Sod1/Hmgcr/Fdps/Acsl4/Syt7/Prdx1/Rab8b/Mvd/Slc25a17/Pex2/Pex6/Pex7/Pex14/Agps/Mvk	15	other
CC	GO:0005778	peroxisomal membrane	6/1537	46/29872	0.0296232	0.11872	0.0876352	Hmgcr/Rab8b/Slc25a17/Pex2/Pex6/Pex14	6	other
CC	GO:0005802	trans-Golgi network	30/1537	256/29872	2.42093e-05	0.000769856	0.000568282	Dop1b/Nsg2/Nsg1/Car4/Fut9/Rbfox1/Pcsk5/Lrba/AU040320/Marchf1/Wdr11/Birc6/Gnas/Snap25/Atp9b/Relch/Elapor1/Ap1g2/Lrrk2/Smpd4/Atp7b/Dennd5a/Osbp/Snx9/Vps51/Ntsr2/Tbc1d23/Mme/Furin/Caln1	30	other
CC	GO:0005819	spindle	27/1537	368/29872	0.0415845	0.148293	0.109465	App/Rps6ka2/Racgap1/Camk2b/Cttn/Dync1i1/Map4/Haus6/Hspa2/Ncor1/Mad2l1/Epb41/Ciao1/Birc6/Rcc2/Agbl5/Arl8a/Fam161a/Kat2b/Aaas/Tnks/Cdc14a/Ubxn2b/Tacc3/Anapc5/Tubb2b/Tada2a	27	other
CC	GO:0005871	kinesin complex	8/1537	49/29872	0.00330556	0.0272877	0.0201428	Ndel1/Kif1c/Kif5a/Kif5c/Kif17/Kifc3/Kif5b/Klc1	8	other
CC	GO:0005883	neurofilament	3/1537	12/29872	0.0210866	0.0936414	0.0691229	Dyrk1a/Nrp1/Pcp4	3	other
CC	GO:0005891	voltage-gated calcium channel complex	6/1537	44/29872	0.0243293	0.103697	0.0765459	Cacna1g/Cachd1/Hspa2/Cacnb4/Cacng2/Cacna1c	6	other
CC	GO:0005901	caveola	15/1537	98/29872	0.000142621	0.00295264	0.00217954	Coro1c/Mapk1/Kcnd3/Kcnd2/Ctnnb1/Dlc1/Nos1ap/Slc2a3/Lrrk2/Ctnnd1/Erbb4/Adcyap1r1/Cbl/Ldlr/Cacna1c	15	other
CC	GO:0005905	clathrin-coated pit	13/1537	74/29872	9.35386e-05	0.00218575	0.00161345	App/Synj1/Itsn1/Fchsd2/Lrp12/Cttn/Arrb1/Epn1/Ap2a2/Ap2s1/Snx9/Ldlr/Dab2	13	other
CC	GO:0005912	adherens junction	19/1537	154/29872	0.000369986	0.00583206	0.00430503	Igsf21/Epha5/Ezr/Jup/Cdh9/Esam/Cdh11/Mpp3/Ssx2ip/Ctnnb1/Frs2/Shroom1/Keap1/Ctnnd1/Ahi1/Kifc3/Cdh19/Niban2/Zyx	19	other
CC	GO:0005916	fascia adherens	5/1537	13/29872	0.000325727	0.00536433	0.00395977	Jup/Sptan1/Ctnnb1/Actn1/Gja1	5	other
CC	GO:0005923	bicellular tight junction	13/1537	144/29872	0.034958	0.131659	0.0971865	Esam/Mtdh/Cldn10/Mpdz/Rapgef2/Ctnnb1/Amotl2/Ctnnd1/Atp7b/Epb41l4b/Adcyap1r1/Magi2/Ildr2	13	other
CC	GO:0005925	focal adhesion	24/1537	174/29872	1.05923e-05	0.000421042	0.000310799	Nrp1/Fermt1/Ptk2b/Mapk1/Cttn/Ezr/Adgrb1/Itgbl1/Map2k1/Actn1/Slc9a5/Pak1/Dlc1/Parvb/Tle2/Enah/Irf2/Keap1/Arl14ep/Coro2b/Lims1/Prag1/Cbl/Zyx	24	other
CC	GO:0005938	cell cortex	30/1537	305/29872	0.000551844	0.00792964	0.00585339	Ptk2b/Clip4/Cttn/Wdr1/Myo5b/Cotl1/Gad1/Unc13c/Ppfia3/Epb41/Sptan1/Map2k1/Ctnnb1/Exoc4/Gipc1/Snap25/Actn1/Ctsz/Dlc1/C2cd2l/Fry/Shroom1/Exoc8/Erc1/Septin11/Ctnnd1/Snx9/Dvl2/Osr1/Septin3	30	other
BP	GO:0006091	generation of precursor metabolites and energy	54/1537	488/29872	1.14917e-07	1.31329e-05	9.69427e-06	App/Atp5pf/Ifnar1/Atp5po/COX1/CYTB/Stat3/Adgrf5/ND4/Mtfr1l/Uqcr10/Ppp1cc/ND2/Gpi1/ND1/Htr2a/Nr1d1/Adrb1/Hmgcll1/P2rx7/ND6/Ncor1/Pgam1/Zbtb20/Slc25a33/Ndufa13/Ndufb8/Nfatc3/Gnas/Trex1/Ndufa11/Mfn2/Atp5mf/Ndufs8/Irs2/Pgam2/Kat2b/Atpsckmt/Etfrf1/Lyrm7/Coa6/Comt/Phkg2/Park7/Per2/Galk1/Mtch2/Ndufb1/Antkmt/Gfpt1/Slc25a22/Ogdhl/Ppp1r3c/Adh5	54	other
BP	GO:0006094	gluconeogenesis	12/1537	95/29872	0.00346429	0.0278132	0.0205308	Cry1/Gpi1/Pgam1/Pgam2/Dgat2/Kat2b/Gpt2/Clk2/Slc39a14/Foxo1/Per2/Pcx	12	other
BP	GO:0006096	glycolytic process	13/1537	105/29872	0.00286688	0.0249624	0.0184264	App/Stat3/Gpi1/Htr2a/P2rx7/Ncor1/Pgam1/Zbtb20/Trex1/Pgam2/Kat2b/Galk1/Mtch2	13	other
BP	GO:0006110	regulation of glycolytic process	9/1537	58/29872	0.00269061	0.0238246	0.0175865	App/Stat3/Htr2a/P2rx7/Ncor1/Zbtb20/Trex1/Kat2b/Mtch2	9	other
BP	GO:0006120	mitochondrial electron transport, NADH to ubiquinone	7/1537	29/29872	0.000540685	0.00782823	0.00577853	ND4/ND2/ND1/ND6/Ndufb8/Ndufs8/Park7	7	other
BP	GO:0006195	purine nucleotide catabolic process	18/1537	158/29872	0.00133176	0.0144405	0.0106595	App/Pde1a/Stat3/Pde4a/Nt5c2/Gpi1/Htr2a/P2rx7/Ncor1/Pgam1/Zbtb20/Trex1/Pgam2/Kat2b/Gda/Acot7/Galk1/Mtch2	18	other
BP	GO:0006260	DNA replication	22/1537	271/29872	0.0238891	0.103144	0.0761371	Jun/Donson/Nucks1/Trex1/Stn1/Cdc45/Rfc5/Mgme1/Egfr/Rbbp4/Fancm/Noc3l/Blm/Asf1a/Jade2/Ruvbl1/Top1mt/Chaf1a/Cenpx/Mas1/Prim1/Rtel1	22	other
BP	GO:0006304	DNA modification	11/1537	83/29872	0.00345786	0.0278132	0.0205308	Alkbh3/Tet2/Mbd4/Apex1/Rsl1/Gnas/Trex1/Ppm1d/Stpg1/Mta2/Mis18a	11	other
BP	GO:0006305	DNA alkylation	6/1537	45/29872	0.0268902	0.111053	0.0819755	Mbd4/Rsl1/Gnas/Ppm1d/Mta2/Mis18a	6	other
BP	GO:0006306	DNA methylation	6/1537	45/29872	0.0268902	0.111053	0.0819755	Mbd4/Rsl1/Gnas/Ppm1d/Mta2/Mis18a	6	other
BP	GO:0006312	mitotic recombination	5/1537	25/29872	0.00803733	0.0490599	0.0362144	Xrcc1/Tep1/Nsmce2/Blm/Rad51d	5	other
BP	GO:0006353	DNA-templated transcription termination	5/1537	26/29872	0.00953721	0.0558935	0.0412587	Scaf4/Scaf8/Setx/Mterf2/Per2	5	other
BP	GO:0006354	DNA-templated transcription elongation	15/1537	120/29872	0.00128709	0.0141348	0.0104338	Scaf8/Gtf2h5/Med16/Cdk12/Map2k1/Ctnnb1/Med7/Zmynd8/Cdc73/Cdk13/Med30/Pbrm1/Med23/Wdr43/Dab2	15	other
BP	GO:0006390	mitochondrial transcription	6/1537	22/29872	0.000671943	0.00904171	0.00667429	Slc25a33/Ppargc1b/Foxo3/Mtres1/Mterf2/Mterf4	6	other
BP	GO:0006417	regulation of translation	27/1537	364/29872	0.0371236	0.136526	0.100779	App/Ptk2b/Mapk1/Tmed2/Trim2/Etf1/Samd4b/Eif3e/Enc1/Usp16/Fastkd2/Impact/Eif4enif1/Larp4b/Mtg2/Unk/Eprs1/Ppp1r15a/Samd4/Cpeb3/Eif2ak2/Elavl4/Per2/Trnau1ap/Eif1/Rxra/Mvk	27	other
BP	GO:0006635	fatty acid beta-oxidation	8/1537	77/29872	0.0440824	0.153533	0.113333	Echdc2/Dbi/Irs2/Acad10/Slc25a17/Pex2/Pex7/Mfsd2a	8	other
BP	GO:0006813	potassium ion transport	31/1537	238/29872	2.03416e-06	0.000119983	8.85671e-05	Kcnj6/Ptk2b/Kcna2/Kcng2/Bin1/Slc24a4/Htr2a/Kcnd3/Slc9a3/Lrrc55/Kcnb2/Kcnq3/Kcnd2/Kcnq5/Slc9a5/Abcb8/Kcnh7/Dpp6/Hcn2/Agrn/Kcnj2/Kcnab2/Kcnj3/Tmem38b/Kcnq2/Neto1/Kcnf1/Kcng1/Adora1/Kif5b/Slc9a6	31	other
BP	GO:0006814	sodium ion transport	29/1537	248/29872	3.41541e-05	0.00103224	0.000761967	Slc5a3/Cacna1g/Cacna1i/Asic1/Cntn1/Slc24a4/Fxyd6/Slc9a3/P2rx7/Slc6a8/Slc38a7/Fgf11/Gnas/Trpm4/Slc9a5/Slc8a2/Hcn2/Agrn/Slc6a1/Kcnq2/Slc13a3/Neto1/Osr1/Tesc/Fxyd5/Scn1a/Slc9a6/Gpd1l/Fgf13	29	other
BP	GO:0006816	calcium ion transport	44/1537	451/29872	3.99417e-05	0.00116853	0.000862573	Cacna1g/Camk2g/Ptk2b/Cacna1i/Atp2b2/Asic1/Cdh23/Camk2b/Cachd1/Ngf/Ubash3b/Fgf2/Bin1/Plch2/Slc24a4/Htr2a/Adrb1/P2rx7/Hspa2/Dbi/Tspan18/Epb41/Ctnnb1/Ryr2/Micu1/Nfatc3/Stac2/Trpm4/Tspoap1/Slc8a2/Cacnb4/Gja1/Gnb5/Chrna4/Tmem38b/Pdgfrb/Adcyap1r1/Mylk/Lime1/Oga/Ramp1/Cacng2/Srl/Cacna1c	44	other
BP	GO:0006828	manganese ion transport	3/1537	13/29872	0.0263827	0.109576	0.0808853	Slc30a10/Ryr2/Slc39a14	3	other
BP	GO:0006835	dicarboxylic acid transport	11/1537	101/29872	0.0147957	0.0750975	0.0554344	Lrrc8c/P2rx7/Gipc1/Pak1/Gja1/Slc13a3/Slc7a11/Per2/Apba1/Adora1/Slc25a22	11	other
BP	GO:0006839	mitochondrial transport	18/1537	180/29872	0.00549242	0.0380413	0.0280808	Mpc1/Rhot2/Stat3/Slc25a33/Ndufa13/Micu1/Tomm22/Trmt10b/Timm50/Abcb8/Stpg1/Them4/Slc25a51/Mtch2/Timm29/Crym/Kif5b/Slc25a22	18	other
BP	GO:0006862	nucleotide transport	7/1537	38/29872	0.00291885	0.024969	0.0184312	Lrrc8c/P2rx7/Slc25a33/Ank/Slc25a17/Gja1/Slc25a51	7	other
BP	GO:0006865	amino acid transport	21/1537	180/29872	0.000403305	0.006184	0.00456482	Nfkbie/Lrrc8c/P2rx7/Slc6a8/Slc7a5/Slc38a7/Gipc1/Pak1/Cacnb4/Gja1/Slc43a2/Slc6a1/Slc13a3/Slc22a15/Slc7a2/Slc7a11/Slc3a2/Per2/Apba1/Adora1/Slc25a22	21	other
BP	GO:0006869	lipid transport	38/1537	447/29872	0.00179825	0.0178459	0.0131732	Atp5pf/Serac1/Igfbp3/Srebf2/Cry1/Lipg/Npc2/Atp11b/Atp11c/Acsl4/Syt7/Stard4/P2rx7/Dbi/Inhba/Npc1/Mfn2/Irs2/Atp9b/Slc25a17/Relch/Atg2a/Gps2/C2cd2l/Pip4k2a/Eprs1/Osbp/Comt/Vps51/Tex2/Mfsd2a/Irak1/Furin/Osbpl6/Ldlr/Scarb2/Pitpnm3/Dab2	38	other
BP	GO:0006874	intracellular calcium ion homeostasis	31/1537	328/29872	0.000877118	0.010985	0.00810876	App/Gpr12/Npy/Ptk2b/Atp2b2/Cdh23/Gpr3/Ngf/Ubash3b/Fgf2/Plch2/Slc24a4/Htr2a/P2rx7/Dbi/Atp13a4/Bcap31/Eif3e/Ryr2/Micu1/Mfn2/Tspoap1/Slc8a2/Cacnb4/Rap1gds1/Erc1/Atp7b/Tmem38b/Lime1/Adora1/Cacna1c	31	other
BP	GO:0006882	intracellular zinc ion homeostasis	5/1537	28/29872	0.0130915	0.0685897	0.0506306	Slc30a3/Slc30a10/Slc39a7/Slc39a14/Atp7b	5	other
BP	GO:0006913	nucleocytoplasmic transport	36/1537	359/29872	0.000111853	0.0025172	0.00185811	Bach2/Stat3/Agap3/Fermt1/Mapk1/Ranbp6/Prickle1/Ppp1cc/Jup/Cpsf6/Kcnq3/Hsp90ab1/Desi1/Rsrc1/Fam53b/Thoc3/Eif4enif1/Rbm33/Aaas/Efcab7/Lrrk2/Ing1/Appl2/Heatr3/Kcnq2/Park7/Neurod1/Phax/Hikeshi/Kpna4/Sprn/Kpna3/Nup98/Nup188/Camk4/Cse1l	36	other
BP	GO:0006936	muscle contraction	32/1537	324/29872	0.000342391	0.00549176	0.00405383	Sod1/Prkg1/Cacna1g/Tpm1/Cttn/Bin1/Jup/Htr2a/Adrb1/Kcnd2/Tshz3/Map2k1/Ryr2/Flt1/Stac2/Pgam2/Trpm4/Grip2/Shc1/Agrn/Rap1gds1/Kcnj2/Chrna1/Tmem38b/Apbb2/Mylk/Adora1/Scn1a/Gpd1l/Setd3/Cacna1c/Fgf13	32	other
BP	GO:0006937	regulation of muscle contraction	18/1537	167/29872	0.0024763	0.0225037	0.0166115	Sod1/Prkg1/Cttn/Bin1/Jup/Adrb1/Map2k1/Ryr2/Flt1/Trpm4/Shc1/Agrn/Kcnj2/Tmem38b/Adora1/Setd3/Cacna1c/Fgf13	18	other
BP	GO:0006939	smooth muscle contraction	16/1537	118/29872	0.00036387	0.00574804	0.00424301	Sod1/Prkg1/Cacna1g/Cttn/Htr2a/Adrb1/Tshz3/Map2k1/Flt1/Grip2/Shc1/Rap1gds1/Apbb2/Mylk/Setd3/Cacna1c	16	other
BP	GO:0006940	regulation of smooth muscle contraction	8/1537	69/29872	0.0249685	0.105805	0.0781017	Sod1/Prkg1/Cttn/Adrb1/Map2k1/Flt1/Shc1/Setd3	8	other
BP	GO:0006941	striated muscle contraction	18/1537	178/29872	0.0048931	0.0355041	0.0262079	Cacna1g/Tpm1/Bin1/Jup/Adrb1/Ryr2/Stac2/Pgam2/Trpm4/Agrn/Kcnj2/Chrna1/Tmem38b/Adora1/Scn1a/Gpd1l/Cacna1c/Fgf13	18	other
BP	GO:0006942	regulation of striated muscle contraction	11/1537	90/29872	0.00643843	0.0421582	0.0311197	Bin1/Jup/Adrb1/Ryr2/Trpm4/Agrn/Kcnj2/Tmem38b/Adora1/Cacna1c/Fgf13	11	other
BP	GO:0006991	response to sterol depletion	4/1537	16/29872	0.00772355	0.0476307	0.0351594	Arhgef10l/Srebf2/Tmed2/Insig2	4	other
BP	GO:0006997	nucleus organization	13/1537	143/29872	0.0333067	0.12668	0.0935108	Agap3/Ndel1/Bin1/Sun2/Kdm3a/Phf2/Ubxn2b/Actr6/Suv39h1/Dyrk3/Emg1/Rps19/Nup98	13	other
BP	GO:0007000	nucleolus organization	5/1537	17/29872	0.00131793	0.0143229	0.0105727	Phf2/Actr6/Suv39h1/Emg1/Rps19	5	other
BP	GO:0007006	mitochondrial membrane organization	11/1537	111/29872	0.0278386	0.114389	0.0844378	Rhot2/Stat3/Ndufa13/Tomm22/Mfn2/Trmt10b/Timm50/Stpg1/Them4/Mtch2/Timm29	11	other
BP	GO:0007029	endoplasmic reticulum organization	10/1537	96/29872	0.0258631	0.108902	0.0803878	Get1/Rtn1/Tmed2/Emc2/Lrrk2/Smpd4/Retreg1/Atl1/Tmem38b/Sec61a1	10	other
BP	GO:0007030	Golgi organization	14/1537	137/29872	0.0111287	0.0624937	0.0461308	Mapk1/Tmed2/Cul7/Map2k1/Naglu/Ubxn2b/Arhgap21/Lrrk2/Rab33b/Cog5/Plekhm2/Vps51/Hikeshi/Kifc3	14	other
BP	GO:0007031	peroxisome organization	5/1537	38/29872	0.0439509	0.153221	0.113102	Rab8b/Pex2/Pex6/Pex7/Pex14	5	other
BP	GO:0007033	vacuole organization	18/1537	222/29872	0.0385719	0.14047	0.10369	Wipi2/Lrba/Syt7/P2rx7/Trex1/Pip4k2c/Mfn2/Rab39/Naglu/Tom1/Elapor1/Atg2a/Ubxn2b/Pip4k2a/Mtm1/Lrrk2/Rab33b/Ext1	18	other
BP	GO:0007044	cell-substrate junction assembly	16/1537	98/29872	3.88671e-05	0.00115091	0.00084956	Nrp1/Ptprk/Ptk2b/Coro1c/Cttn/Limch1/Cdh11/Col16a1/Dusp22/Rcc2/Actn1/Dlc1/Tesk2/Coro2b/Lims1/Mmp14	16	other
BP	GO:0007091	metaphase/anaphase transition of mitotic cell cycle	11/1537	95/29872	0.00958692	0.0560501	0.0413743	Arid1b/Arid1a/Mad2l1/Anapc2/Anapc4/Lcmt1/Smarcc2/Tacc3/Anapc5/Nsmce2/Pbrm1	11	other
BP	GO:0007156	homophilic cell adhesion via plasma membrane adhesion molecules	21/1537	110/29872	1.75743e-07	1.86287e-05	1.37511e-05	Tenm3/Igsf21/Dscam/Pcdha10/Pcdh19/Ptprt/Cdh23/Dscaml1/Fat3/Cdh9/Cadm2/Esam/Cdh11/Emb/Igsf11/Cadm3/Sdk1/Cdhr1/Amigo2/Pcdh8/Pcdhb14	21	other
BP	GO:0007160	cell-matrix adhesion	27/1537	238/29872	0.000105072	0.00240154	0.00177274	Nrp1/Ptprk/Fermt1/Ptk2b/Coro1c/Cttn/Limch1/Pcsk5/Jup/Cdh11/Tiam1/Itga7/Itgbl1/Col16a1/Plekha2/Ctnnb1/Dusp22/Rcc2/Adamts9/Actn1/Dlc1/Cntn2/Tesk2/Coro2b/Lims1/Zyx/Mmp14	27	other
BP	GO:0007163	establishment or maintenance of cell polarity	25/1537	240/29872	0.000675971	0.00904171	0.00667429	Fermt1/Fscn1/Prickle1/Ndel1/Ezr/Wdr1/Map4/Map1b/Lhx2/Cyrib/Cyp26b1/Tcf15/Mad2l1/Ust/Exoc4/Amotl2/Pak1/Parvb/Ubxn2b/Gja1/Kcnq2/Lims1/Prickle2/Slc9a6/Fgf13	25	other
BP	GO:0007204	positive regulation of cytosolic calcium ion concentration	17/1537	200/29872	0.0296798	0.118882	0.0877544	Cacna1g/Adcy5/Ptk2b/Cacna1i/Htr2a/P2rx7/Bcap31/Cd55/Ryr2/Adra1d/Trpm4/Gng3/Slc8a2/Gja1/Adcyap1r1/Oga/Cacna1c	17	other
BP	GO:0007254	JNK cascade	19/1537	190/29872	0.00441646	0.0334735	0.024709	App/Ankrd6/Nod1/Ptk2b/Sfrp4/Gadd45a/Ncor1/Dusp22/Mturn/Mapk10/Gps2/Lrrk2/Egfr/Dvl2/Fgd4/Sh3rf3/Tpd52l1/Irak1/Dab2	19	other
BP	GO:0007369	gastrulation	16/1537	188/29872	0.0338092	0.128258	0.0946754	Ric8a/Prickle1/Gpi1/Arid1a/Ets2/Rps6/Map2k1/Ctnnb1/Inhba/Exoc4/Dusp4/Frs2/Ext1/Cdc73/Dvl2/Osr1	16	other
BP	GO:0007389	pattern specification process	37/1537	491/29872	0.0136578	0.0706956	0.0521851	Dop1b/Gpc3/Nrp1/Meis2/Nbl1/Lama5/Tbr1/Prickle1/Tmed2/Fgf2/Pcsk5/Sema3c/Fezf2/Ets2/Lhx2/Pierce2/Ppp2r3a/Cyp26b1/Eed/Tcf15/Ctnnb1/Daam2/Notch2/Scmh1/Reln/Dzip1l/Ift25/Gja1/Frs2/Ar/Ctnnbip1/Erbb4/Ext1/Dvl2/Neurod1/Osr1/Pcdh8	37	other
BP	GO:0007405	neuroblast proliferation	12/1537	98/29872	0.0044741	0.0335626	0.0247748	Racgap1/Fgf2/Nr2e1/Ctnnb1/Notch2/Frs2/Daglb/Lrrk2/Sox5/Dagla/Prox1/Fgf13	12	other
BP	GO:0007585	respiratory gaseous exchange by respiratory system	12/1537	78/29872	0.000612318	0.00854675	0.00630892	Slc5a3/Ndn/Tshz3/Tcf15/Spef2/Mtg2/Chrna4/Stard7/Ttll1/Adora1/Jag2/Adh5	12	other
BP	GO:0007589	body fluid secretion	13/1537	118/29872	0.00775326	0.0477334	0.0352352	Atp2b2/Prickle1/Cdo1/Copa/Alox12b/Trp73/Gja1/Egfr/Erbb4/Atp7b/Stat5b/Htr4/Adora1	13	other
BP	GO:0007623	circadian rhythm	30/1537	232/29872	3.42922e-06	0.000177882	0.000131306	Adcy1/Cipc/Dyrk1a/Cry1/Ppp1cc/Ngf/Rora/Kcna2/Nr1d1/Adrb1/Ncor1/Kcnd2/Rai1/Setx/Mapk10/Naglu/Per3/Agrn/Ptgds/Id2/Thrap3/Suv39h1/Per2/Noct/Siah2/Prox1/Gfpt1/Mycbp2/Adora1/Gabrb3	30	other
MF	GO:0008013	beta-catenin binding	11/1537	98/29872	0.0119769	0.0654215	0.0482919	Ptprt/Ptprk/Rora/Tcf4/Foxo3/Gja1/Ar/Ctnnbip1/Ctnnd1/Skp1/Foxo1	11	other
BP	GO:0008016	regulation of heart contraction	20/1537	199/29872	0.00335719	0.0275274	0.0203198	Atp5pf/Cacna1g/Tpm1/Bin1/Jup/Kcnd3/Adrb1/Kcnd2/Ryr2/Adra1d/Trpm4/Nos1ap/Gja1/Agrn/Kcnj2/Tmem38b/Adora1/Gpd1l/Cacna1c/Fgf13	20	other
CC	GO:0008076	voltage-gated potassium channel complex	19/1537	82/29872	2.60269e-08	4.05429e-06	2.99274e-06	Slc5a3/Cttn/Kcna2/Kcng2/Kcnd3/Lrrc55/Kcnb2/Kcnq3/Kcnd2/Kcnq5/Snap25/Dpp6/Hcn2/Kcnj2/Kcnab2/Kcnj3/Kcnq2/Kcnf1/Kcng1	19	other
MF	GO:0008139	nuclear localization sequence binding	5/1537	24/29872	0.00670928	0.0435032	0.0321126	Ranbp6/Kpna4/Kpna3/Nup98/Brap	5	other
BP	GO:0008217	regulation of blood pressure	22/1537	226/29872	0.00321271	0.0266415	0.0196658	Atp5pf/Sod1/Rps6ka2/Npy/Tpm1/Ncald/Ece1/Adrb1/Ddah1/Adra1d/Gnas/Ptpro/Grip2/Gja1/Ar/Ext1/Coro2b/Id2/Comt/Adora1/Cacna1c/Adh5	22	other
BP	GO:0008340	determination of adult lifespan	7/1537	52/29872	0.0166216	0.0801387	0.0591557	Sod1/Trex1/Naglu/Lrrk2/Kcnq2/Suv39h1/Scn1a	7	other
BP	GO:0008347	glial cell migration	8/1537	71/29872	0.0290681	0.117186	0.086503	Dab1/Efemp1/Sun2/Tiam1/Ndn/Nr2e1/Ctnnb1/Reln	8	other
BP	GO:0008360	regulation of cell shape	18/1537	142/29872	0.000374896	0.0058715	0.00433414	Brwd1/Fmnl2/Pakap/Ptk2b/Tpm1/Strip2/Ezr/Wdr1/Sh3kbp1/Itga7/Fgd1/Epb41/Fmnl1/Dlc1/Parvb/Plxnc1/Fgd4/Prag1	18	other
BP	GO:0008361	regulation of cell size	28/1537	223/29872	1.25308e-05	0.000474873	0.000350535	Ttc3/Epha7/Dscam/Nrp1/Atp2b2/Cttn/Ndel1/Ngf/Map1b/Sema3c/Myo5b/P2rx7/Hsp90ab1/Anapc2/Mfn2/Wdtc1/Trp73/Pak1/Sema5a/Abcb8/Deptor/Cdkl5/Olfm1/Mgll/Sema3d/Tnr/Ptprs/Fgf13	28	other
BP	GO:0009060	aerobic respiration	24/1537	199/29872	9.65626e-05	0.00224209	0.00165504	Atp5pf/Atp5po/COX1/CYTB/ND4/Mtfr1l/Uqcr10/ND2/ND1/ND6/Slc25a33/Ndufa13/Ndufb8/Ndufa11/Mfn2/Atp5mf/Ndufs8/Atpsckmt/Coa6/Park7/Mtch2/Ndufb1/Antkmt/Ogdhl	24	other
BP	GO:0009062	fatty acid catabolic process	12/1537	107/29872	0.00897083	0.0535177	0.0395049	Echdc2/Abhd1/Dbi/Lpin2/Irs2/Acad10/Slc25a17/Pex2/Pex7/Acot7/Mfsd2a/Aig1	12	other
BP	GO:0009065	glutamine family amino acid catabolic process	5/1537	23/29872	0.00554268	0.0381007	0.0281247	Gad1/Ddah1/Asrgl1/Gad2/Oat	5	other
BP	GO:0009071	serine family amino acid catabolic process	3/1537	12/29872	0.0210866	0.0936414	0.0691229	Amt/Cdo1/Gcsh	3	other
BP	GO:0009134	nucleoside diphosphate catabolic process	14/1537	120/29872	0.00350747	0.0280367	0.0206958	App/Stat3/Gpi1/Htr2a/P2rx7/Ncor1/Pgam1/Zbtb20/Trex1/Pgam2/Kat2b/Entpd3/Galk1/Mtch2	14	other
BP	GO:0009137	purine nucleoside diphosphate catabolic process	13/1537	113/29872	0.00541028	0.0378068	0.0279077	App/Stat3/Gpi1/Htr2a/P2rx7/Ncor1/Pgam1/Zbtb20/Trex1/Pgam2/Kat2b/Galk1/Mtch2	13	other
BP	GO:0009166	nucleotide catabolic process	18/1537	176/29872	0.00434849	0.0330955	0.02443	App/Pde1a/Stat3/Pde4a/Nt5c2/Gpi1/Htr2a/P2rx7/Ncor1/Pgam1/Zbtb20/Trex1/Pgam2/Kat2b/Gda/Acot7/Galk1/Mtch2	18	other
BP	GO:0009181	purine ribonucleoside diphosphate catabolic process	13/1537	113/29872	0.00541028	0.0378068	0.0279077	App/Stat3/Gpi1/Htr2a/P2rx7/Ncor1/Pgam1/Zbtb20/Trex1/Pgam2/Kat2b/Galk1/Mtch2	13	other
BP	GO:0009191	ribonucleoside diphosphate catabolic process	13/1537	117/29872	0.00723017	0.0455875	0.0336511	App/Stat3/Gpi1/Htr2a/P2rx7/Ncor1/Pgam1/Zbtb20/Trex1/Pgam2/Kat2b/Galk1/Mtch2	13	other
BP	GO:0009266	response to temperature stimulus	14/1537	167/29872	0.0498999	0.167034	0.123298	Sod1/Slu7/Htr2a/Adrb1/Zfp516/Hsp90ab1/Ier5/Appl2/Comt/Kcnq2/Hikeshi/Irak1/Adora1/Hspa1b	14	other
BP	GO:0009267	cellular response to starvation	19/1537	179/29872	0.00227613	0.0212342	0.0156744	Cadps2/Jun/Wipi2/Srebf2/Mapk1/Rragd/Clec16a/Impact/Stk26/Jmy/Mios/Elapor1/Xpr1/Lrrk2/Comt/Eif2ak2/Foxo1/Suv39h1/Mfsd2a	19	other
BP	GO:0009314	response to radiation	39/1537	448/29872	0.00102318	0.0119736	0.00883853	App/Hmgcr/Meis2/Gtf2h5/Ptprk/Agap3/Ric8a/Cry1/Mbd4/Ppp1cc/Hmgn1/Gadd45a/Nucks1/Nek1/Arrb1/Slc24a4/Trex1/Mapk10/Sema5a/Per3/Clk2/Cacnb4/Gnb5/Egfr/Ext1/Rad51ap1/Id2/Comt/Neto1/Blm/Rev1/Slc7a11/Per2/Mtch2/Mme/Tanc1/Dclre1c/Usp47/Cacna1c	39	other
BP	GO:0009410	response to xenobiotic stimulus	28/1537	350/29872	0.0144002	0.0737038	0.0544057	Cbr1/Sod1/Jun/Tent4a/Prickle1/Pde4a/Nfatc2/Rora/Ggh/Htr2a/Lct/P2rx7/Cyp26b1/Kcnq3/Aldh1a1/Srd5a1/Npc1/Gnas/Slitrk5/Aacs/Gabrg3/Comt/Kcnq2/Guk1/Blm/Mylk/Gabrb3/Usp47	28	other
BP	GO:0009416	response to light stimulus	29/1537	333/29872	0.00419426	0.0322574	0.0238113	App/Hmgcr/Meis2/Ptprk/Agap3/Ric8a/Cry1/Ppp1cc/Hmgn1/Arrb1/Slc24a4/Trex1/Mapk10/Sema5a/Per3/Cacnb4/Gnb5/Egfr/Ext1/Id2/Comt/Neto1/Rev1/Slc7a11/Per2/Mme/Tanc1/Usp47/Cacna1c	29	other
BP	GO:0009636	response to toxic substance	14/1537	138/29872	0.011817	0.0652296	0.0481503	Slc30a3/Sod1/Mapk1/Slc30a10/Aldh1a1/Prdx1/Gabrb1/Oscp1/Slc6a1/Comt/Park7/Eif2ak2/Slc7a11/Adh5	14	other
BP	GO:0009642	response to light intensity	3/1537	13/29872	0.0263827	0.109576	0.0808853	Slc24a4/Gnb5/Ext1	3	other
BP	GO:0009648	photoperiodism	5/1537	26/29872	0.00953721	0.0558935	0.0412587	Cry1/Ppp1cc/Per3/Id2/Per2	5	other
BP	GO:0009649	entrainment of circadian clock	5/1537	27/29872	0.0112188	0.0624937	0.0461308	Cry1/Ppp1cc/Per3/Id2/Per2	5	other
BP	GO:0009743	response to carbohydrate	23/1537	224/29872	0.00131524	0.0143229	0.0105727	Rps6ka2/Hmgcr/Adcy5/Epha5/Nnat/Arrb1/Nr1d1/Tiam1/Zbtb20/Klf7/Ptpmt1/Irs2/Trpm4/Naglu/Sidt2/C2cd2l/Slc39a14/Keap1/Aacs/Osbp/Neurod1/Kif5b/Ildr2	23	other
BP	GO:0009749	response to glucose	20/1537	206/29872	0.00495191	0.0358399	0.0264558	Hmgcr/Adcy5/Epha5/Nnat/Arrb1/Nr1d1/Tiam1/Zbtb20/Klf7/Ptpmt1/Irs2/Trpm4/Sidt2/C2cd2l/Slc39a14/Aacs/Osbp/Neurod1/Kif5b/Ildr2	20	other
BP	GO:0009895	negative regulation of catabolic process	38/1537	353/29872	1.55492e-05	0.000552073	0.000407521	Hmgcr/Tent4a/Stat3/Rragd/Clec16a/Adgrb1/Snx12/Dbi/Ncor1/Hsp90ab1/Slc7a5/Mad2l1/Ddrgk1/Mgat3/Dhx34/Npc1/Gipc1/Eif4enif1/Timp2/Larp4b/Mtm1/Lrrk2/Egfr/Alk/Psme3ip1/Thrap3/Park7/Elavl4/Phax/Noct/Nrbp2/Anks1/Mfsd2a/Mtch2/Nbas/Furin/Mycbp2/Adora1	38	other
CC	GO:0009898	cytoplasmic side of plasma membrane	18/1537	167/29872	0.0024763	0.0225037	0.0166115	Racgap1/Jup/Ap2a2/Syap1/Epb41/Ryr2/Stac2/Gnas/Prmt8/Gng3/Acp1/C2cd2l/Gnb5/Gnb4/Efcab7/Kcnab2/Ap2s1/Ptpn4	18	other
BP	GO:0009914	hormone transport	45/1537	413/29872	1.93808e-06	0.000116189	8.57671e-05	Itsn1/Kcnj6/Hmgcr/Igfbp3/Inha/Adcy5/Cry1/Epha5/Nnat/Arrb1/Acsl4/Syt7/Nr1d1/Tiam1/Slc7a5/Rab8b/Inhba/Klf7/Gnas/Ptpmt1/Mfn2/Irs2/Snap25/Trpm4/Sidt2/C2cd2l/Ltbp4/Gja1/Aacs/Egfr/Osbp/Park7/Slc3a2/Neurod1/Foxo1/Per2/Oga/Crym/Niban2/Adora1/Kif5b/Dab2/Slc25a22/Ildr2/Cacna1c	45	other
CC	GO:0009925	basal plasma membrane	24/1537	310/29872	0.0310743	0.12332	0.091031	Slc5a3/Nod1/Ezr/Arrb1/Hsp90ab1/Slc7a5/Epb41/Ctnnb1/Slc16a7/Stx2/Nkd2/Slc39a14/Egfr/Oscp1/Slco4c1/Slc43a2/Erbb4/Atp7b/Slc13a3/Slc3a2/Slc29a4/Ldlr/Adora1/Hspa1b	24	other
BP	GO:0009991	response to extracellular stimulus	37/1537	457/29872	0.00459653	0.0339178	0.025037	Cadps2/Sod1/Jun/Npy/Wipi2/Srebf2/Mapk1/Hlcs/Rragd/Arsa/Clec16a/Lct/Adrb1/P2rx7/Impact/Stk26/Jmy/Mios/Kat2b/Elapor1/Pex2/Cntn2/Foxo3/Xpr1/Axl/Lrrk2/Aacs/Appl2/Comt/Eif2ak2/Foxo1/Suv39h1/Noct/Htr4/Mfsd2a/Rxra/Ldlr	37	other
BP	GO:0010001	glial cell differentiation	33/1537	293/29872	2.21442e-05	0.000720471	0.000531828	App/Dab1/Sod1/Stat3/Miat/Mapk1/Cntn1/Clu/Fgf2/Wdr1/Bin1/Nr1d1/Nr2e1/Eed/Map2k1/Ctnnb1/Exoc4/Daam2/Notch2/Olig1/Mios/Trp73/Naglu/Reln/Nsun5/Egfr/Ncstn/Sox5/Adam22/Id2/Dtx1/Lgi4/Ldlr	33	other
BP	GO:0010038	response to metal ion	37/1537	318/29872	3.42345e-06	0.000177882	0.000131306	App/Slc30a3/Sod1/Jun/Cpne9/Cacna1g/CYTB/Camk2b/Mapk1/Syt5/Nfatc2/Ggh/Cpne8/Syt7/Slc30a10/Lct/Cpne6/P2rx7/Kcnq3/Nek7/Cpne7/Ryr2/Nfatc3/Npc1/Pgam2/Lrrk2/Egfr/Ncstn/Atp7b/Itpka/Id2/Kcnq2/Park7/Mylk/Gabrb3/Syt13/Cpne4	37	other
BP	GO:0010043	response to zinc ion	5/1537	38/29872	0.0439509	0.153221	0.113102	Slc30a3/Ggh/Slc30a10/P2rx7/Gabrb3	5	other
BP	GO:0010092	specification of animal organ identity	6/1537	41/29872	0.0176381	0.0832292	0.061437	Tbr1/Fgf2/Ctnnb1/Frs2/Ar/Ext1	6	other
BP	GO:0010155	regulation of proton transport	4/1537	26/29872	0.0422761	0.148962	0.109959	Atpsckmt/Park7/Tesc/Antkmt	4	other
BP	GO:0010257	NADH dehydrogenase complex assembly	10/1537	65/29872	0.00170376	0.0173023	0.012772	ND4/ND2/ND1/ND6/Ndufa13/Ndufb8/Ndufa11/Ndufs8/Lyrm2/Ndufb1	10	other
BP	GO:0010453	regulation of cell fate commitment	6/1537	43/29872	0.0219367	0.0965953	0.0713034	Fgf2/Lmo4/Gatad2b/Ar/Rbbp4/Mta2	6	other
BP	GO:0010460	positive regulation of heart rate	5/1537	31/29872	0.0199417	0.0915591	0.0675859	Atp5pf/Tpm1/Adrb1/Ryr2/Trpm4	5	other
BP	GO:0010631	epithelial cell migration	25/1537	329/29872	0.034219	0.129544	0.0956246	Rreb1/Jun/Nrp1/Fermt1/Ptk2b/Coro1c/Gadd45a/Fgf2/Gpi1/Sash1/S2bpcox16/Adgrb1/Jup/Ptprg/Nr2e1/Mcc/Gipc1/Daam2/Irs2/Adamts9/Sema5a/Pfn2/Epb41l4b/Plekhg5/Prox1	25	other
BP	GO:0010632	regulation of epithelial cell migration	21/1537	250/29872	0.0192581	0.0897727	0.0662672	Rreb1/Jun/Nrp1/Ptk2b/Coro1c/Gadd45a/Fgf2/Gpi1/Sash1/S2bpcox16/Adgrb1/Jup/Ptprg/Nr2e1/Mcc/Irs2/Adamts9/Sema5a/Pfn2/Epb41l4b/Prox1	21	other
BP	GO:0010633	negative regulation of epithelial cell migration	10/1537	75/29872	0.00496878	0.0358399	0.0264558	Coro1c/Gadd45a/Fgf2/S2bpcox16/Adgrb1/Jup/Ptprg/Mcc/Adamts9/Pfn2	10	other
BP	GO:0010639	negative regulation of organelle organization	29/1537	390/29872	0.0308482	0.122688	0.0905642	Dyrk1a/Rps6ka2/Tmsb4x/Tpm1/Map4/Clec16a/Map1b/Smg6/Cyrib/Xrcc1/Mad2l1/Sptan1/Hdgfl3/Tom1l2/Mfn2/Shank1/Stn1/Kat2b/Dlc1/Lcmt1/Tnks/Mtm1/Espn/Lrrk2/Pfn2/Coro2b/Rtel1/Map6d1/Fgf13	29	other
BP	GO:0010715	regulation of extracellular matrix disassembly	3/1537	16/29872	0.046084	0.157283	0.116101	Ddr2/Fscn1/Sema5a	3	other
BP	GO:0010761	fibroblast migration	8/1537	74/29872	0.0360505	0.134253	0.0991011	Ddr2/Coro1c/Fgf2/Lamtor2/Rcc2/Pak1/Appl2/Mta2	8	other
BP	GO:0010762	regulation of fibroblast migration	7/1537	52/29872	0.0166216	0.0801387	0.0591557	Ddr2/Coro1c/Fgf2/Rcc2/Pak1/Appl2/Mta2	7	other
BP	GO:0010810	regulation of cell-substrate adhesion	19/1537	230/29872	0.0291055	0.117186	0.086503	Rreb1/Nrp1/Npy/Fermt1/Ptk2b/Coro1c/Limch1/Pcsk5/Jup/Col16a1/Plekha2/Spock1/Dusp22/Rcc2/Dlc1/Coro2b/Lims1/Dab2/Mmp14	19	other
BP	GO:0010812	negative regulation of cell-substrate adhesion	7/1537	61/29872	0.0365323	0.135633	0.10012	Coro1c/Spock1/Dusp22/Rcc2/Dlc1/Coro2b/Mmp14	7	other
BP	GO:0010827	regulation of glucose transmembrane transport	9/1537	92/29872	0.0471214	0.160524	0.118494	Gpc3/Pea15a/Mfn2/Irs2/Sh2b2/Erbb4/Appl2/Ahi1/Oga	9	other
BP	GO:0010829	negative regulation of glucose transmembrane transport	4/1537	26/29872	0.0422761	0.148962	0.109959	Pea15a/Sh2b2/Appl2/Ahi1	4	other
BP	GO:0010948	negative regulation of cell cycle process	26/1537	314/29872	0.0119731	0.0654215	0.0482919	Rps6ka2/Ppp2r5b/Cry1/Donson/Mbd4/Nek1/Chfr/Rps6/Mad2l1/Inhba/Ctdsp2/Tom1l2/Trex1/Mbtps2/Ufl1/Kat2b/Lcmt1/Creb3l1/Tnks/Cacnb4/Cdc73/Blm/Apbb2/Fem1b/Prox1/Usp47	26	other
BP	GO:0010959	regulation of metal ion transport	45/1537	431/29872	5.98261e-06	0.000270104	0.000199381	Cacna1g/Ptk2b/Atp2b2/Cntn1/Ngf/Ubash3b/Bin1/Htr2a/Adrb1/Fxyd6/Slc9a3/Lrrc55/P2rx7/Hspa2/Dbi/Tspan18/Epb41/Ctnnb1/Fgf11/Ryr2/Nfatc3/Stac2/Gnas/Dpp6/Cacnb4/Gja1/Gnb5/Agrn/Kcnj2/Kcnab2/Tmem38b/Pdgfrb/Neto1/Adcyap1r1/Mylk/Osr1/Lime1/Tesc/Oga/Fxyd5/Adora1/Kif5b/Gpd1l/Cacna1c/Fgf13	45	other
BP	GO:0010998	regulation of translational initiation by eIF2 alpha phosphorylation	3/1537	14/29872	0.0323202	0.124319	0.0917681	Tmed2/Ppp1r15a/Eif2ak2	3	other
BP	GO:0014009	glial cell proliferation	10/1537	79/29872	0.00718352	0.0454108	0.0335207	Ppp1cc/Clu/Dbi/Slc7a5/Ctnnb1/Flt1/Mfn2/Ufl1/Egfr/Lgi4	10	other
BP	GO:0014013	regulation of gliogenesis	16/1537	143/29872	0.00288277	0.024969	0.0184312	Synj1/Dab1/Ppp1cc/Bin1/Nr1d1/Nr2e1/Slc7a5/Ctnnb1/Flt1/Daam2/Mfn2/Ufl1/Trp73/Egfr/Id2/Ldlr	16	other
BP	GO:0014014	negative regulation of gliogenesis	8/1537	59/29872	0.0103534	0.0597198	0.0440831	Dab1/Nr1d1/Nr2e1/Ctnnb1/Daam2/Mfn2/Id2/Ldlr	8	other
BP	GO:0014015	positive regulation of gliogenesis	9/1537	93/29872	0.0498952	0.167034	0.123298	Synj1/Ppp1cc/Bin1/Slc7a5/Flt1/Ufl1/Trp73/Egfr/Id2	9	other
BP	GO:0014020	primary neural tube formation	11/1537	119/29872	0.0430565	0.150966	0.111438	Prkacb/Prickle1/Tmed2/Arid1a/Lhx2/Luzp1/Lmo4/Dlc1/Enah/Dvl2/Sec24b	11	other
BP	GO:0014033	neural crest cell differentiation	12/1537	99/29872	0.00485864	0.0352891	0.0260492	Nrp1/Coro1c/Mapk1/Lama5/Sema3c/Klhl12/Sema5a/Frzb/Erbb4/Ext1/Wnt10a/Sema3d	12	other
BP	GO:0014046	dopamine secretion	9/1537	49/29872	0.000785244	0.0100407	0.00741169	Syt5/Kcna2/Htr2a/Syt7/Pcp4/Chrna4/Comt/Kpna4/Syt13	9	other
BP	GO:0014047	glutamate secretion	6/1537	37/29872	0.0108457	0.0616708	0.0455233	P2rx7/Gipc1/Pak1/Gja1/Apba1/Adora1	6	other
BP	GO:0014051	gamma-aminobutyric acid secretion	5/1537	19/29872	0.00227269	0.0212292	0.0156706	P2rx7/Pak1/Cacnb4/Slc6a1/Apba1	5	other
BP	GO:0014059	regulation of dopamine secretion	7/1537	42/29872	0.00521984	0.0372104	0.0274675	Syt5/Kcna2/Htr2a/Syt7/Pcp4/Chrna4/Syt13	7	other
BP	GO:0014074	response to purine-containing compound	11/1537	116/29872	0.0368013	0.136286	0.100602	Hmgcs1/Ezr/P2rx7/Cdo1/Rapgef2/Ryr2/Trpm4/Hcn2/Slc6a1/Tmem38b/Adora1	11	other
CC	GO:0014704	intercalated disc	9/1537	67/29872	0.00716023	0.0453419	0.0334699	Jup/Sptan1/Ctnnb1/Actn1/Pak1/Gja1/Kcnj2/Scn1a/Fgf13	9	other
BP	GO:0014812	muscle cell migration	16/1537	134/29872	0.00147404	0.0155731	0.0114955	Ddr2/Prkg1/Igfbp3/Adamts1/Plat/Tmsb4x/Tpm1/Pgr/Pcsk5/Apex1/Pak1/Zfp950/Pdgfrb/Park7/Stat5b/Tafa5	16	other
BP	GO:0014820	tonic smooth muscle contraction	4/1537	14/29872	0.00461191	0.0339178	0.025037	Cacna1g/Htr2a/Grip2/Mylk	4	other
BP	GO:0014824	artery smooth muscle contraction	3/1537	12/29872	0.0210866	0.0936414	0.0691229	Cacna1g/Htr2a/Grip2	3	other
BP	GO:0014829	vascular associated smooth muscle contraction	5/1537	29/29872	0.0151642	0.076175	0.0562298	Cacna1g/Htr2a/Map2k1/Grip2/Rap1gds1	5	other
BP	GO:0014842	regulation of skeletal muscle satellite cell proliferation	3/1537	12/29872	0.0210866	0.0936414	0.0691229	Paxbp1/Stat3/Fgf2	3	other
BP	GO:0014848	urinary tract smooth muscle contraction	3/1537	15/29872	0.0388914	0.14047	0.10369	Htr2a/Tshz3/Cacna1c	3	other
BP	GO:0014855	striated muscle cell proliferation	11/1537	89/29872	0.00591975	0.0399051	0.0294566	Paxbp1/Stat3/Mapk1/Fgf2/Ctnnb1/Trp73/Gja1/Erbb4/Dipk2a/Rxra/Jarid2	11	other
BP	GO:0014857	regulation of skeletal muscle cell proliferation	3/1537	16/29872	0.046084	0.157283	0.116101	Paxbp1/Stat3/Fgf2	3	other
BP	GO:0014909	smooth muscle cell migration	16/1537	119/29872	0.000400649	0.00615938	0.00454664	Ddr2/Prkg1/Igfbp3/Adamts1/Plat/Tmsb4x/Tpm1/Pgr/Pcsk5/Apex1/Pak1/Zfp950/Pdgfrb/Park7/Stat5b/Tafa5	16	other
BP	GO:0014910	regulation of smooth muscle cell migration	14/1537	107/29872	0.00118075	0.0132658	0.00979234	Ddr2/Prkg1/Igfbp3/Adamts1/Tmsb4x/Tpm1/Pgr/Pcsk5/Apex1/Pak1/Pdgfrb/Park7/Stat5b/Tafa5	14	other
BP	GO:0014911	positive regulation of smooth muscle cell migration	8/1537	71/29872	0.0290681	0.117186	0.086503	Ddr2/Adamts1/Tmsb4x/Pgr/Pcsk5/Pak1/Pdgfrb/Stat5b	8	other
BP	GO:0014912	negative regulation of smooth muscle cell migration	6/1537	37/29872	0.0108457	0.0616708	0.0455233	Prkg1/Igfbp3/Tpm1/Apex1/Park7/Tafa5	6	other
MF	GO:0015485	cholesterol binding	6/1537	50/29872	0.0423456	0.148962	0.109959	Npc2/Stard4/Npc1/Syp/Osbpl6/Scarb2	6	other
MF	GO:0015631	tubulin binding	41/1537	392/29872	1.4605e-05	0.000528817	0.000390355	Dyrk1a/Clip4/Racgap1/Ndel1/Dync1i1/Ezr/Map4/Kif1c/Haus6/Map1b/Ncald/Tiam1/Ndn/Unc5c/Hdgfl3/Gnas/Strbp/Rcc2/Jmy/Agbl5/Trim36/Fam161a/Pak1/Kif5a/Tbcel/Gja1/Ccdc181/Togaram1/Lrrk2/Kif5c/Drg1/Pex14/Kif17/Rad51d/Kifc3/Stard9/Ttll1/Kif5b/Klc1/Map6d1/Fgf13	41	other
BP	GO:0015711	organic anion transport	35/1537	451/29872	0.0106853	0.0612481	0.0452113	Mpc1/Atp5pf/Nfkbie/Car4/Lrrc8c/Acsl4/P2rx7/Slc6a8/Emb/Slc7a5/Slc38a7/Gipc1/Ank/Irs2/Slc16a7/Pak1/Slc25a17/Cacnb4/Gja1/Slc2a3/Eprs1/Slco4c1/Slc43a2/Slc6a1/Slc13a3/Slc22a15/Slc7a2/Slc7a11/Slc3a2/Per2/Apba1/Mfsd2a/Slc35a2/Adora1/Slc25a22	35	other
BP	GO:0015748	organophosphate ester transport	16/1537	136/29872	0.00172218	0.0173023	0.012772	Atp11b/Atp11c/Lrrc8c/P2rx7/Dbi/Slc25a33/Ank/Atp9b/Slc25a17/Gja1/Osbp/Slc25a51/Mfsd2a/Ldlr/Scarb2/Pitpnm3	16	other
BP	GO:0015800	acidic amino acid transport	10/1537	75/29872	0.00496878	0.0358399	0.0264558	P2rx7/Gipc1/Pak1/Gja1/Slc6a1/Slc7a11/Per2/Apba1/Adora1/Slc25a22	10	other
BP	GO:0015803	branched-chain amino acid transport	3/1537	11/29872	0.0164342	0.0797079	0.0588376	Slc7a5/Slc43a2/Slc3a2	3	other
BP	GO:0015812	gamma-aminobutyric acid transport	5/1537	25/29872	0.00803733	0.0490599	0.0362144	P2rx7/Pak1/Cacnb4/Slc6a1/Apba1	5	other
BP	GO:0015820	leucine transport	3/1537	10/29872	0.0124215	0.0660732	0.048773	Slc7a5/Slc43a2/Slc3a2	3	other
BP	GO:0015833	peptide transport	37/1537	351/29872	3.15786e-05	0.000969599	0.000715725	Itsn1/Kcnj6/Hmgcr/Adcy5/Epha5/Nnat/Arrb1/Acsl4/Syt7/Nr1d1/Tiam1/Rab8b/Klf7/Gnas/Abcb9/Ptpmt1/Irs2/Snap25/Trpm4/Sidt2/C2cd2l/Gja1/Aacs/Egfr/Osbp/Slc13a3/Park7/Slc7a11/Neurod1/Foxo1/Per2/Oga/Adora1/Kif5b/Slc25a22/Ildr2/Cacna1c	37	other
BP	GO:0015837	amine transport	14/1537	130/29872	0.00714355	0.0453419	0.0334699	Syt5/Kcna2/Htr2a/Syt7/P2rx7/Slc7a5/Pcp4/Slc43a2/Chrna4/Slc6a1/Per2/Adora1/Syt13/Rab3b	14	other
BP	GO:0015844	monoamine transport	14/1537	113/29872	0.00200206	0.0192926	0.0142412	Syt5/Kcna2/Htr2a/Syt7/Maob/Cadps/Pcp4/Chrna4/Comt/Park7/Slc29a4/Kpna4/Syt13/Rab3b	14	other
BP	GO:0015849	organic acid transport	31/1537	376/29872	0.00693912	0.044559	0.0328919	Mpc1/Atp5pf/Nfkbie/Lrrc8c/Acsl4/P2rx7/Slc6a8/Emb/Slc7a5/Slc38a7/Gipc1/Irs2/Slc16a7/Pak1/Slc25a17/Cacnb4/Gja1/Eprs1/Slc43a2/Slc6a1/Slc13a3/Slc22a15/Slc7a2/Slc7a11/Slc3a2/Per2/Slc29a4/Apba1/Mfsd2a/Adora1/Slc25a22	31	other
BP	GO:0015850	organic hydroxy compound transport	35/1537	317/29872	1.94169e-05	0.000654449	0.000483092	Slc5a3/Serac1/Igfbp3/Srebf2/Syt5/Lipg/Npc2/Kcna2/Htr2a/Syt7/Stard4/Emb/Npc1/Maob/Mfn2/Slc16a7/Cadps/Relch/Gps2/Pip4k2a/Pcp4/Chrna4/Osbp/Comt/Park7/Vps51/Slc29a4/Kpna4/Irak1/Furin/Osbpl6/Ldlr/Dab2/Syt13/Rab3b	35	other
BP	GO:0015865	purine nucleotide transport	6/1537	33/29872	0.00615059	0.0404182	0.0298353	Lrrc8c/P2rx7/Ank/Slc25a17/Gja1/Slc25a51	6	other
BP	GO:0015867	ATP transport	4/1537	19/29872	0.0145495	0.0740537	0.0546639	P2rx7/Ank/Slc25a17/Gja1	4	other
BP	GO:0015872	dopamine transport	12/1537	66/29872	0.000122481	0.00265823	0.00196222	Syt5/Kcna2/Htr2a/Syt7/Pcp4/Chrna4/Comt/Park7/Slc29a4/Kpna4/Syt13/Rab3b	12	other
BP	GO:0015914	phospholipid transport	10/1537	93/29872	0.0212322	0.0939457	0.0693475	Atp11b/Atp11c/P2rx7/Dbi/Atp9b/Osbp/Mfsd2a/Ldlr/Scarb2/Pitpnm3	10	other
BP	GO:0015918	sterol transport	17/1537	126/29872	0.000256749	0.00450326	0.00332415	Serac1/Srebf2/Lipg/Npc2/Syt7/Stard4/Npc1/Relch/Gps2/Pip4k2a/Osbp/Comt/Vps51/Irak1/Furin/Osbpl6/Ldlr	17	other
BP	GO:0015919	peroxisomal membrane transport	5/1537	21/29872	0.00365072	0.0288352	0.0212852	Rab8b/Pex2/Pex6/Pex7/Pex14	5	other
BP	GO:0015931	nucleobase-containing compound transport	22/1537	209/29872	0.00120093	0.0134607	0.00993624	Lrrc8c/Cpsf6/P2rx7/Slc25a33/Ank/Thoc3/Slc25a17/Rbm33/Sidt2/Aaas/Tnks/Gja1/Kif5c/Phax/Slc29a4/Slc25a51/Rftn2/Slc35a2/Adora1/Peg10/Nup98/Nup188	22	other
BP	GO:0015980	energy derivation by oxidation of organic compounds	41/1537	351/29872	9.37838e-07	6.99933e-05	5.16667e-05	Atp5pf/Ifnar1/Atp5po/COX1/CYTB/Adgrf5/ND4/Mtfr1l/Uqcr10/Ppp1cc/ND2/ND1/Nr1d1/Adrb1/ND6/Slc25a33/Ndufa13/Ndufb8/Nfatc3/Gnas/Trex1/Ndufa11/Mfn2/Atp5mf/Ndufs8/Irs2/Atpsckmt/Etfrf1/Lyrm7/Coa6/Comt/Phkg2/Park7/Per2/Mtch2/Ndufb1/Antkmt/Gfpt1/Slc25a22/Ogdhl/Ppp1r3c	41	other
BP	GO:0015986	proton motive force-driven ATP synthesis	15/1537	71/29872	2.62712e-06	0.000145566	0.000107452	Atp5pf/Atp5po/ND4/ND2/ND1/ND6/Ndufa13/Ndufb8/Ndufa11/Atp5mf/Ndufs8/Atpsckmt/Ndufb1/Antkmt/Atp5mc1	15	other
BP	GO:0016042	lipid catabolic process	31/1537	344/29872	0.00187372	0.0183398	0.0135378	Echdc2/Lipg/Plch2/Lct/Abhd1/Dbi/Cyp26b1/Lpin2/Plbd2/Srd5a1/Pla2g4e/Pafah1b3/Irs2/Acad10/Naglu/Slc25a17/Pex2/Naaa/Plcd3/Pla2g7/Pex7/Daglb/Alk/Smpd4/Acot7/Dagla/Mgll/Mfsd2a/Aig1/Ldlr/Adora1	31	other
BP	GO:0016052	carbohydrate catabolic process	20/1537	162/29872	0.000260475	0.00453599	0.00334832	App/Stat3/Gpi1/Htr2a/Lct/Adrb1/P2rx7/Ncor1/Pgam1/Aldh1a1/Zbtb20/Trex1/Pgam2/Kat2b/Phkg2/Galk1/Mtch2/Glyctk/Scarb2/Ppp1r3c	20	other
BP	GO:0016054	organic acid catabolic process	23/1537	241/29872	0.00337007	0.0275712	0.0203521	Echdc2/Amt/Abhd1/Hmgcll1/Gad1/Dbi/Ddah1/Cyp26b1/Cdo1/Asrgl1/Lpin2/Irs2/Acad10/Slc25a17/Pex2/Gad2/Oat/Pex7/Cryl1/Acot7/Gcsh/Mfsd2a/Aig1	23	other
BP	GO:0016226	iron-sulfur cluster assembly	4/1537	26/29872	0.0422761	0.148962	0.109959	Ciao1/AK157302/Glrx5/Nfs1	4	other
BP	GO:0016233	telomere capping	7/1537	38/29872	0.00291885	0.024969	0.0184312	Mapk1/Smg6/Nek7/Xrcc1/Stn1/Tnks/Rtel1	7	other
CC	GO:0016234	inclusion body	10/1537	77/29872	0.00599692	0.039985	0.0295155	Clu/Hsp90ab1/Slc2a3/Nub1/Keap1/Cabin1/Dvl2/Psmc5/Nup98/Hspa1b	10	other
CC	GO:0016235	aggresome	5/1537	36/29872	0.035879	0.134161	0.0990332	Clu/Slc2a3/Cabin1/Dvl2/Hspa1b	5	other
BP	GO:0016311	dephosphorylation	42/1537	322/29872	3.26004e-08	4.67529e-06	3.45114e-06	Synj1/Synj2/Rcan1/Ptprt/Ppp2r5b/Ptprk/Plppr2/Camta1/Ppp1cc/Inpp5a/Ubash3b/Ppia/Ppm1l/Ppp2r3a/Ptprg/Ppp2r1b/Nuak1/Ppp2r2a/Ctdsp2/Dusp22/Ptpro/Ptpmt1/Dusp4/Acp1/Smg5/Dlc1/Timm50/Ppargc1b/Ppm1d/Cdc14a/Mtm1/Mtmr12/Ppp1r15a/Pdgfrb/Pgam5/Plpp5/Mtmr4/Pdp1/Magi2/Ptpn4/Adora1/Ptprs	42	other
BP	GO:0016322	neuron remodeling	5/1537	19/29872	0.00227269	0.0212292	0.0156706	App/Kcnq3/Adgrb3/Kcnq2/Anks1	5	other
CC	GO:0016323	basolateral plasma membrane	23/1537	282/29872	0.0202784	0.0923513	0.0681706	Slc5a3/Nod1/Ezr/Arrb1/Hsp90ab1/Slc7a5/Epb41/Ctnnb1/Slc16a7/Stx2/Nkd2/Slc39a14/Egfr/Slco4c1/Slc43a2/Erbb4/Atp7b/Slc13a3/Slc3a2/Slc29a4/Ldlr/Adora1/Hspa1b	23	other
CC	GO:0016324	apical plasma membrane	34/1537	425/29872	0.00761664	0.0476137	0.0351469	Slc5a3/Ddr2/Car4/Atp2b2/Ezr/Podxl/Slc24a4/Rab27b/Lct/Slc9a3/Lhfpl5/Mpp3/Mtdh/Slc6a8/Mpdz/Hsp90ab1/Slc7a5/Rapgef2/Ctnnb1/Cd55/Stk26/Ptpro/Amotl2/C2cd2l/Gja1/Slc39a14/Shroom1/Egfr/Cntfr/Pdgfrb/Slc3a2/Slc29a4/Dab2/Hspa1b	34	other
CC	GO:0016327	apicolateral plasma membrane	5/1537	29/29872	0.0151642	0.076175	0.0562298	Jup/Mpdz/Ctnnb1/Ctnnd1/Prickle2	5	other
CC	GO:0016328	lateral plasma membrane	11/1537	73/29872	0.00121563	0.0135536	0.0100048	Nsg1/Coro1c/Jup/Sptan1/Ctnnb1/Ptpro/Nkd2/Gja1/Dvl2/Prickle2/Fgf13	11	other
CC	GO:0016342	catenin complex	7/1537	32/29872	0.00101871	0.0119736	0.00883853	Cdh23/Jup/Cdh9/Cdh11/Ctnnb1/Ctnnd1/Cdh19	7	other
CC	GO:0016363	nuclear matrix	11/1537	107/29872	0.0218922	0.0965158	0.0712447	Scaf8/Ncor2/Hlcs/Enc1/Tep1/Morc2a/Smarcc2/Hltf/Pbrm1/Blm/Ruvbl1	11	other
BP	GO:0016482	cytosolic transport	17/1537	126/29872	0.000256749	0.00450326	0.00332415	Dop1b/Kif1c/Syt7/Snx12/Ube2o/Dennd2a/Kif5a/Tbc1d10b/Pip4k2a/Lrrk2/Erc1/Snx32/Dennd5a/Vps51/Tbc1d23/Vps26a/Kif5b	17	other
BP	GO:0016525	negative regulation of angiogenesis	14/1537	112/29872	0.00183927	0.0180763	0.0133433	Col4a2/Adamts1/Gadd45a/S2bpcox16/Adgrb1/Epn1/Tcf4/Ctnnb1/Adgrb3/Flt1/Adamts9/Creb3l1/Shc1/Tafa5	14	other
CC	GO:0016592	mediator complex	6/1537	36/29872	0.00949075	0.0558935	0.0412587	Med16/Med7/Ppargc1b/Thrap3/Med30/Med23	6	other
MF	GO:0016595	glutamate binding	3/1537	14/29872	0.0323202	0.124319	0.0917681	Gad1/Gad2/Cep104	3	other
CC	GO:0016600	flotillin complex	4/1537	10/29872	0.00114154	0.0129445	0.00955521	Coro1c/Ctnnb1/Ctnnd1/Cbl	4	other
CC	GO:0016605	PML body	9/1537	87/29872	0.0347896	0.131431	0.0970181	Agap3/Lrch4/Chfr/Eif3e/Skil/Nsmce2/Park7/Blm/Zcchc12	9	other
CC	GO:0016607	nuclear speck	32/1537	369/29872	0.00291669	0.024969	0.0184312	Son/Rreb1/Dyrk1a/Mbd4/Gadd45a/Slu7/Hp1bp3/Cdk12/Cpsf6/Rbm15/Apex1/Rsrc1/Dzip1/Ddx42/U2af2/Timm50/Cacnb4/Ar/Cactin/Api5/Malat1/Srsf11/Cdk13/Thrap3/Noc3l/Zcchc12/Hikeshi/Dyrk3/Ndufb1/Ccnl1/Rtel1/Hspa1b	32	other
MF	GO:0017022	myosin binding	13/1537	78/29872	0.000162847	0.00320178	0.00236344	Limch1/Rab3c/Trim2/Rab27b/Myo19/Gipc1/Snap25/Tom1/Nkd2/Rab3d/Shroom1/Axl/Rab3b	13	other
CC	GO:0017053	transcription repressor complex	11/1537	79/29872	0.0023325	0.0216771	0.0160013	Jun/Ncor2/Bin1/Ncor1/Spen/Ctnnb1/Foxo3/Gps2/C1d/Ctnnbip1/N4bp2l2	11	other
BP	GO:0017062	respiratory chain complex III assembly	3/1537	11/29872	0.0164342	0.0797079	0.0588376	Slc25a33/Lyrm7/Uqcc4	3	other
MF	GO:0017075	syntaxin-1 binding	4/1537	23/29872	0.0282574	0.115075	0.0849444	Unc13c/Snap25/Syp/Lrrk2	4	other
MF	GO:0017124	SH3 domain binding	15/1537	130/29872	0.00285631	0.0249296	0.0184022	Synj1/Synj2/Sh3kbp1/Ostf1/Elmo2/Pttg1/Shank1/Acp1/Gja1/Enah/Espn/Dtx1/Dock3/Khdrbs3/Cbl	15	other
MF	GO:0017166	vinculin binding	3/1537	13/29872	0.0263827	0.109576	0.0808853	Actn1/Dlc1/Coro2b	3	other
BP	GO:0018022	peptidyl-lysine methylation	4/1537	25/29872	0.0372393	0.136526	0.100779	Kmt5a/Atpsckmt/Antkmt/Setd3	4	other
BP	GO:0018105	peptidyl-serine phosphorylation	27/1537	310/29872	0.00557965	0.0382829	0.0282591	App/Prkacb/Dyrk1a/Rps6ka2/Dclk3/Camk2b/Mapk1/Dyrk1b/Mast4/Ngf/Camkv/Gadd45a/Arrb1/Nlk/Nek7/Pdk3/Pak1/Tnks/Lrrk2/Pfn2/Egfr/Ppp1r15a/Park7/Pnck/Dyrk3/Gpd1l/Camk4	27	other
BP	GO:0018108	peptidyl-tyrosine phosphorylation	28/1537	309/29872	0.0027915	0.0245102	0.0180926	App/Ifnar1/Epha7/Ddr2/Dyrk1a/Nrp1/Ppp2r5b/Ptk2b/Cntn1/Efemp1/Htr2a/Dok7/Dusp22/Flt1/Ehd4/Reln/Clk2/Agrn/Egfr/Alk/Ctnnd1/Erbb4/Osbp/Dvl2/Pdgfrb/Cbl/Dyrk3/Ptpn4	28	other
BP	GO:0018198	peptidyl-cysteine modification	7/1537	48/29872	0.010915	0.0616942	0.0455405	Zdhhc14/Zdhhc4/Rab3d/Park7/Rab3b/Map6d1/Adh5	7	other
BP	GO:0018205	peptidyl-lysine modification	14/1537	137/29872	0.0111287	0.0624937	0.0461308	Ctnnb1/Desi1/Loxl1/Kmt5a/Trpm4/Kat2b/Atpsckmt/Rasd2/Nsmce2/Park7/Gcsh/Plod2/Antkmt/Setd3	14	other
BP	GO:0018209	peptidyl-serine modification	29/1537	321/29872	0.00248123	0.0225158	0.0166204	App/Prkacb/Dyrk1a/Rps6ka2/Dclk3/Camk2b/Mapk1/Dyrk1b/Mast4/Ngf/Camkv/Gadd45a/Arrb1/Nlk/Nek7/Galnt3/Galnt16/Pdk3/Pak1/Tnks/Lrrk2/Pfn2/Egfr/Ppp1r15a/Park7/Pnck/Dyrk3/Gpd1l/Camk4	29	other
BP	GO:0018210	peptidyl-threonine modification	11/1537	114/29872	0.0330029	0.125721	0.0928026	App/Dyrk1a/Mapk1/Dyrk1b/Nlk/Galnt3/Galnt16/Tnks/Lrrk2/Ppp1r15a/Dyrk3	11	other
BP	GO:0018212	peptidyl-tyrosine modification	28/1537	311/29872	0.00305783	0.0258555	0.0190856	App/Ifnar1/Epha7/Ddr2/Dyrk1a/Nrp1/Ppp2r5b/Ptk2b/Cntn1/Efemp1/Htr2a/Dok7/Dusp22/Flt1/Ehd4/Reln/Clk2/Agrn/Egfr/Alk/Ctnnd1/Erbb4/Osbp/Dvl2/Pdgfrb/Cbl/Dyrk3/Ptpn4	28	other
MF	GO:0019001	guanyl nucleotide binding	39/1537	387/29872	5.32469e-05	0.00147148	0.0010862	Prkg1/Rhot2/Tuba8/Agap3/Pde10a/Rragd/Eif2s3y/Rab3c/Rab27b/Arl4d/Nkiras1/Hsp90ab1/Rab8b/Gnas/Noa1/Mfn2/Arl8a/Rab39/Mpped2/Ehd4/Gucy2g/Rab4a/Ak3/Mtg2/Rab3d/Lrrk2/Gimap6/Rab33b/Tubb2b/Septin11/Drg1/Atl1/Rasd2/Agap1/Mief1/Rit1/Septin3/Srl/Rab3b	39	other
CC	GO:0019005	SCF ubiquitin ligase complex	8/1537	69/29872	0.0249685	0.105805	0.0781017	Fbxo2/Fbxl12/Fbxo44/Skp1/Fbxl2/Usp47/Fbxl9/Fbxl15	8	other
BP	GO:0019226	transmission of nerve impulse	16/1537	109/29872	0.000143804	0.00296277	0.00218702	Sod1/Cacna1g/Cacna1i/Kcna2/P2rx7/Kcnq3/Kcnd2/Pak1/Dpp6/Cacnb4/Chrna1/Chrna4/Kcnq2/Cacng2/Tnr/Scn1a	16	other
BP	GO:0019229	regulation of vasoconstriction	11/1537	92/29872	0.00758212	0.0474792	0.0350475	Hmgcr/Htr2a/Map2k1/Adra1d/Trpm4/Shc1/Gja1/Egfr/Per2/Mgll/Cacna1c	11	other
BP	GO:0019233	sensory perception of pain	17/1537	100/29872	1.30305e-05	0.000488746	0.000360776	Mapk1/Ngf/Kcna2/Htr2a/P2rx7/Ndn/Kcnd2/Pomk/Atpsckmt/Zfhx2/Retreg1/Chrna4/Comt/Mgll/Mme/Adora1/Scn1a	17	other
BP	GO:0019364	pyridine nucleotide catabolic process	13/1537	113/29872	0.00541028	0.0378068	0.0279077	App/Stat3/Gpi1/Htr2a/P2rx7/Ncor1/Pgam1/Zbtb20/Trex1/Pgam2/Kat2b/Galk1/Mtch2	13	other
BP	GO:0019395	fatty acid oxidation	11/1537	115/29872	0.0348657	0.131515	0.0970801	Echdc2/Dbi/Irs2/Acad10/Dgat2/Slc25a17/Pex2/Pex7/Appl2/Mfsd2a/Adh5	11	other
BP	GO:0019646	aerobic electron transport chain	10/1537	64/29872	0.00151009	0.0157558	0.0116304	COX1/CYTB/ND4/Uqcr10/ND2/ND1/ND6/Ndufb8/Ndufs8/Park7	10	other
BP	GO:0019827	stem cell population maintenance	21/1537	214/29872	0.00357752	0.0285343	0.0210631	Stat3/Miat/Arid1a/Kdm3a/Nr2e1/Tcf15/Med7/Tead1/Srrt/Eif4enif1/Foxo3/Ing2/Pcm1/Ing1/Cdc73/Med30/Brms1/Rbbp4/Foxo1/Prox1/Wdr43	21	other
CC	GO:0019867	outer membrane	21/1537	231/29872	0.00847255	0.0512558	0.0378353	Rhot2/Ppp1cc/S2bpcox16/Acsl4/Myo19/Tomm22/Dhcr7/Maob/Mfn2/Ufl1/Foxo3/Gja1/Lrrk2/Nme3/Agpat4/Smpd4/Ppp1r15a/Pgam5/Mief1/Cpt1c/Mtch2	21	other
CC	GO:0019897	extrinsic component of plasma membrane	19/1537	122/29872	1.52514e-05	0.000544139	0.000401665	Cdh23/Arsa/Jup/Cdh9/Cdh11/Fbxo2/Tiam1/Ctnnb1/Ryr2/Gnas/Snap25/Gng3/Gnb5/Gnb4/Ctnnd1/Ap2s1/Olfm1/Cdh19/Magi2	19	other
CC	GO:0019898	extrinsic component of membrane	26/1537	195/29872	8.62835e-06	0.000360616	0.000266194	Rph3a/Wipi2/Atp6v1c1/Cdh23/Pde4a/Arsa/Bin1/Jup/Cdh9/Cdh11/Fbxo2/Tiam1/Emc2/Ctnnb1/Ryr2/Gnas/Snap25/Gng3/Cadps/Gnb5/Gnb4/Ctnnd1/Ap2s1/Olfm1/Cdh19/Magi2	26	other
MF	GO:0019902	phosphatase binding	26/1537	243/29872	0.000354097	0.00563015	0.00415598	Sod1/Hmgcr/Ptprt/Stat3/Cry1/Mapk1/Ppp1cc/Nfatc2/Jup/Anapc4/Ctnnb1/Ppp2r2a/Irs2/Smg5/Shc1/Anapc5/Egfr/Ctnnd1/Cabin1/Ppp1r15a/Fbxl2/Foxo1/Mtmr4/Magi2/Ppp1r3c/Cacna1c	26	other
MF	GO:0019905	syntaxin binding	10/1537	76/29872	0.00546398	0.0379161	0.0279884	Syt5/Syt7/Snap47/Unc13c/Snap25/Hectd3/Rab4a/Syp/Lrrk2/Syt13	10	other
BP	GO:0021533	cell differentiation in hindbrain	5/1537	31/29872	0.0199417	0.0915591	0.0675859	Atp2b2/Rora/Kndc1/Ttll1/Prox1	5	other
BP	GO:0021684	cerebellar granular layer formation	3/1537	10/29872	0.0124215	0.0660732	0.048773	Atp2b2/Kndc1/Prox1	3	other
BP	GO:0021697	cerebellar cortex formation	6/1537	33/29872	0.00615059	0.0404182	0.0298353	Atp2b2/Rora/Map2k1/Kndc1/Ttll1/Prox1	6	other
BP	GO:0021707	cerebellar granule cell differentiation	3/1537	10/29872	0.0124215	0.0660732	0.048773	Atp2b2/Kndc1/Prox1	3	other
BP	GO:0021795	cerebral cortex cell migration	9/1537	54/29872	0.00161454	0.0166086	0.0122599	Dab1/Ndel1/Sun2/Arx/Nr2e1/Ctnnb1/Reln/Egfr/Fgf13	9	other
BP	GO:0021799	cerebral cortex radially oriented cell migration	6/1537	40/29872	0.0157225	0.0782275	0.0577449	Dab1/Ndel1/Sun2/Nr2e1/Ctnnb1/Reln	6	other
BP	GO:0021801	cerebral cortex radial glia-guided migration	5/1537	28/29872	0.0130915	0.0685897	0.0506306	Dab1/Sun2/Nr2e1/Ctnnb1/Reln	5	other
BP	GO:0021819	layer formation in cerebral cortex	3/1537	16/29872	0.046084	0.157283	0.116101	Nr2e1/Ctnnb1/Reln	3	other
BP	GO:0021846	cell proliferation in forebrain	5/1537	37/29872	0.0397905	0.142381	0.105101	Ncor2/Arx/Tacc1/Tacc3/Pcm1	5	other
BP	GO:0021872	forebrain generation of neurons	9/1537	65/29872	0.00586416	0.0396034	0.0292339	Nrp1/Tbr1/Fezf2/Nr2e1/Rapgef2/Inhba/Scyl2/Zswim6/Prox1	9	other
BP	GO:0021879	forebrain neuron differentiation	8/1537	53/29872	0.00542168	0.0378068	0.0279077	Nrp1/Tbr1/Fezf2/Rapgef2/Inhba/Scyl2/Zswim6/Prox1	8	other
BP	GO:0021885	forebrain cell migration	13/1537	71/29872	5.99305e-05	0.00158017	0.00116643	Dab1/Ndel1/Sun2/Fezf2/Arx/Nr2e1/Ctnnb1/Reln/Axl/Lrrk2/Egfr/Tnr/Fgf13	13	other
BP	GO:0021924	cell proliferation in external granule layer	3/1537	16/29872	0.046084	0.157283	0.116101	Rora/Fgf2/Zfp423	3	other
BP	GO:0021930	cerebellar granule cell precursor proliferation	3/1537	16/29872	0.046084	0.157283	0.116101	Rora/Fgf2/Zfp423	3	other
BP	GO:0021953	central nervous system neuron differentiation	25/1537	210/29872	8.62668e-05	0.0020962	0.00154734	Nrp1/Atp2b2/Tbr1/Ndel1/Rora/Cdh11/Fezf2/Arx/Arhgef28/Nr2e1/Rapgef2/Spock1/Inhba/Lmo4/Scyl2/Kndc1/Sox5/Dcc/Elavl4/Ephb3/Zswim6/Ttll1/Prox1/Mycbp2/Nova2	25	other
BP	GO:0022027	interkinetic nuclear migration	3/1537	10/29872	0.0124215	0.0660732	0.048773	Tacc1/Tacc3/Pcm1	3	other
BP	GO:0022029	telencephalon cell migration	12/1537	68/29872	0.00016478	0.0032311	0.00238509	Dab1/Ndel1/Sun2/Fezf2/Arx/Nr2e1/Ctnnb1/Reln/Lrrk2/Egfr/Tnr/Fgf13	12	other
BP	GO:0022030	telencephalon glial cell migration	5/1537	28/29872	0.0130915	0.0685897	0.0506306	Dab1/Sun2/Nr2e1/Ctnnb1/Reln	5	other
BP	GO:0022404	molting cycle process	12/1537	123/29872	0.0248006	0.10546	0.0778471	Fermt1/Lama5/Lhx2/Dbi/Ctnnb1/Inhba/Gnas/Cd109/Naglu/Egfr/Ext1/Wnt10a	12	other
BP	GO:0022405	hair cycle process	12/1537	123/29872	0.0248006	0.10546	0.0778471	Fermt1/Lama5/Lhx2/Dbi/Ctnnb1/Inhba/Gnas/Cd109/Naglu/Egfr/Ext1/Wnt10a	12	other
BP	GO:0022406	membrane docking	9/1537	87/29872	0.0347896	0.131431	0.0970181	Rab3c/Unc13c/Ppfia3/Rab8b/Exoc4/Stx2/Rab3d/Exoc8/Rab3b	9	other
BP	GO:0022410	circadian sleep/wake cycle process	6/1537	34/29872	0.00714965	0.0453419	0.0334699	Kcna2/Adrb1/Per3/Ptgds/Adora1/Gabrb3	6	other
BP	GO:0022411	cellular component disassembly	47/1537	496/29872	4.5858e-05	0.00130741	0.000965088	Synj1/Scaf4/Scaf8/Ddr2/Ltn1/Igfbp3/Wipi2/Fscn1/Tpm1/Cttn/Prickle1/Ndel1/Wdr1/Arid1a/Map4/Clec16a/Lrba/Map1b/Etf1/Hspa2/Ngef/Sptan1/Setx/Ddrgk1/Adgrb3/Sh3gl3/Hdgfl3/Mfn2/Ufl1/Tom1/Sema5a/Atg2a/Smarcc2/Skic3/Mtres1/Plxnc1/Exoc8/Retreg1/Pex14/Per2/Oga/Dyrk3/Tex264/Kif5b/Klc1/Map6d1/Fgf13	47	other
BP	GO:0022602	ovulation cycle process	7/1537	55/29872	0.0220952	0.096925	0.0715468	Adamts1/Pgr/Arrb1/Inhba/Mfn2/Foxo3/Stat5b	7	other
BP	GO:0022900	electron transport chain	14/1537	117/29872	0.00277715	0.0244724	0.0180647	COX1/CYTB/ND4/Uqcr10/ND2/ND1/ND6/Ndufb8/Ndufs8/Etfrf1/Coa6/Park7/Mtch2/Slc25a22	14	other
BP	GO:0022904	respiratory electron transport chain	14/1537	105/29872	0.000979634	0.0117653	0.00868472	COX1/CYTB/ND4/Uqcr10/ND2/ND1/ND6/Ndufb8/Ndufs8/Etfrf1/Coa6/Park7/Mtch2/Slc25a22	14	other
BP	GO:0030010	establishment of cell polarity	19/1537	170/29872	0.00124894	0.0138196	0.0102012	Fermt1/Fscn1/Prickle1/Ndel1/Map4/Map1b/Cyrib/Cyp26b1/Tcf15/Mad2l1/Ust/Exoc4/Amotl2/Pak1/Ubxn2b/Gja1/Kcnq2/Slc9a6/Fgf13	19	other
CC	GO:0030017	sarcomere	18/1537	205/29872	0.0193477	0.0901331	0.0665332	Tpm1/Ppp1r12b/Bin1/Jup/Sptan1/Ctnnb1/Ryr2/Actn1/Kat2b/Pak1/Nos1ap/Nebl/Mtm1/Ggps1/Sphkap/Rpl7/Scn1a/Cacna1c	18	other
CC	GO:0030018	Z disc	14/1537	133/29872	0.00868253	0.052138	0.0384865	Ppp1r12b/Bin1/Jup/Sptan1/Ctnnb1/Ryr2/Actn1/Pak1/Nos1ap/Nebl/Ggps1/Sphkap/Scn1a/Cacna1c	14	other
CC	GO:0030027	lamellipodium	23/1537	183/29872	7.10362e-05	0.00179778	0.00132706	App/Itsn1/Ptk2b/Ablim3/Coro1c/Fscn1/Cttn/Kcna2/Podxl/Fgd1/Unc5c/Ctnnb1/Dusp22/Stx2/Snap25/Pak1/Parvb/Enah/Ctnnd1/Fgd4/Plekhg5/Mylk/Tesc	23	other
BP	GO:0030033	microvillus assembly	7/1537	18/29872	1.81431e-05	0.00061757	0.00045587	Fscn1/Podxl/Rapgef2/Stk26/Stx2/Klf5/Espn	7	other
CC	GO:0030055	cell-substrate junction	25/1537	188/29872	1.3357e-05	0.000494869	0.000365296	Nrp1/Fermt1/Ptk2b/Mapk1/Cttn/Ezr/Adgrb1/Itga7/Itgbl1/Map2k1/Actn1/Slc9a5/Pak1/Dlc1/Parvb/Tle2/Enah/Irf2/Keap1/Arl14ep/Coro2b/Lims1/Prag1/Cbl/Zyx	25	other
BP	GO:0030071	regulation of mitotic metaphase/anaphase transition	9/1537	90/29872	0.0418852	0.148962	0.109959	Arid1b/Arid1a/Mad2l1/Anapc4/Lcmt1/Smarcc2/Anapc5/Nsmce2/Pbrm1	9	other
BP	GO:0030072	peptide hormone secretion	33/1537	322/29872	0.000140947	0.00294692	0.00217532	Itsn1/Kcnj6/Hmgcr/Adcy5/Epha5/Nnat/Arrb1/Acsl4/Syt7/Nr1d1/Tiam1/Rab8b/Klf7/Gnas/Ptpmt1/Irs2/Snap25/Trpm4/Sidt2/C2cd2l/Gja1/Aacs/Egfr/Osbp/Park7/Neurod1/Foxo1/Per2/Oga/Kif5b/Slc25a22/Ildr2/Cacna1c	33	other
BP	GO:0030073	insulin secretion	30/1537	267/29872	5.35158e-05	0.00147148	0.0010862	Kcnj6/Hmgcr/Adcy5/Epha5/Nnat/Arrb1/Acsl4/Syt7/Nr1d1/Tiam1/Klf7/Gnas/Ptpmt1/Irs2/Snap25/Trpm4/Sidt2/C2cd2l/Gja1/Aacs/Osbp/Park7/Neurod1/Foxo1/Per2/Oga/Kif5b/Slc25a22/Ildr2/Cacna1c	30	other
BP	GO:0030099	myeloid cell differentiation	42/1537	500/29872	0.00134543	0.014514	0.0107137	App/Gpc3/Jun/Meis2/Stat3/Ptk2b/Adgrf5/Racgap1/Tet2/Ubash3b/Twist2/Wdr1/Rps6/Ncor1/Rbm15/P4htm/Maf/Ctnnb1/Inhba/Gnas/Notch2/Mturn/Cd109/Actn1/Gabpa/Ufl1/Naglu/Ppargc1b/Foxo3/Klf13/Pip4k2a/Ctnnbip1/Sbno2/Cdc73/Id2/Heatr3/Stat5b/Tesc/Dyrk3/Rps19/Dab2/Camk4	42	other
CC	GO:0030117	membrane coat	15/1537	100/29872	0.00017963	0.0034406	0.00253973	Synj1/Epn1/Synrg/Ap2a2/Copa/Kcnq5/Ap3m2/Copz1/Sec23a/Klhl12/Ap1g2/Ap2s1/Sec24b/Dipk2a/Dab2	15	other
CC	GO:0030118	clathrin coat	9/1537	52/29872	0.00122463	0.0136124	0.0100482	Synj1/Epn1/Synrg/Ap2a2/Kcnq5/Ap3m2/Ap1g2/Ap2s1/Dab2	9	other
CC	GO:0030132	clathrin coat of coated pit	4/1537	20/29872	0.0174611	0.0826606	0.0610172	Synj1/Ap2a2/Ap2s1/Dab2	4	other
MF	GO:0030165	PDZ domain binding	19/1537	123/29872	1.71782e-05	0.000604044	0.000445885	Synj2/Atp2b2/Adgrb1/Adrb1/Slc9a3/Crim1/Mpp3/Plekha2/Rapgef2/Exoc4/Gipc1/Nos1ap/Lzts3/Hcn2/Gja1/Gria2/Lnx1/Erc1/Apba1	19	other
MF	GO:0030170	pyridoxal phosphate binding	7/1537	53/29872	0.0183259	0.0860307	0.063505	Gad1/Gad2/Gpt2/Oat/Etnppl/Sptlc2/Nfs1	7	other
CC	GO:0030175	filopodium	12/1537	98/29872	0.0044741	0.0335626	0.0247748	App/Fscn1/Ezr/Podxl/Ttyh1/Unc5c/Snap25/Enah/Mtm1/Fgd4/Morn4/Fgf13	12	other
BP	GO:0030198	extracellular matrix organization	30/1537	327/29872	0.00167301	0.0171138	0.0126329	App/Col4a2/Col4a1/Ddr2/Serac1/Fermt1/Ric8a/Adamts1/Col15a1/Fscn1/Prickle1/Col16a1/Nr2e1/Tcf15/Adamts3/Loxl1/Adamts9/Mkx/Sema5a/Creb3l1/Adamts6/Ltbp4/Exoc8/Ext1/Tmem38b/Adamts17/Apbb2/Adamts10/Tnr/Mmp14	30	other
BP	GO:0030218	erythrocyte differentiation	15/1537	162/29872	0.0202683	0.0923513	0.0681706	Stat3/Adgrf5/Racgap1/Rps6/Ncor1/P4htm/Inhba/Ufl1/Foxo3/Klf13/Id2/Heatr3/Stat5b/Dyrk3/Rps19	15	other
BP	GO:0030219	megakaryocyte differentiation	6/1537	51/29872	0.0459874	0.157283	0.116101	Rbm15/Maf/Mturn/Gabpa/Pip4k2a/Tesc	6	other
BP	GO:0030258	lipid modification	23/1537	209/29872	0.000508885	0.00746669	0.00551166	Synj1/Synj2/Echdc2/Plppr2/Dgkg/Inpp5a/Dbi/Alox12b/Irs2/Acad10/Dgat2/Dgkh/Slc25a17/Pex2/Pla2g7/Pex7/Mtm1/Mtmr12/Appl2/Plpp5/Mtmr4/Mfsd2a/Adh5	23	other
MF	GO:0030276	clathrin binding	12/1537	58/29872	3.24507e-05	0.000988934	0.000729997	Nsg2/Nsg1/Syt5/Arrb1/Epn1/Ncald/Syt7/Tom1l2/Tom1/Lrrk2/Dab2/Syt13	12	other
BP	GO:0030282	bone mineralization	14/1537	138/29872	0.011817	0.0652296	0.0481503	Gpc3/Ddr2/Ptk2b/Prickle1/P2rx7/Ank/Trpm4/Gja1/Sbno2/Tmem38b/Suv39h1/Osr1/Rxra/Fbxl15	14	other
BP	GO:0030301	cholesterol transport	17/1537	123/29872	0.000191426	0.0036366	0.00268442	Serac1/Srebf2/Lipg/Npc2/Syt7/Stard4/Npc1/Relch/Gps2/Pip4k2a/Osbp/Comt/Vps51/Irak1/Furin/Osbpl6/Ldlr	17	other
CC	GO:0030315	T-tubule	8/1537	74/29872	0.0360505	0.134253	0.0991011	Ezr/Bin1/Kcnd2/Nos1ap/Kcnj2/Kcnj3/Scn1a/Cacna1c	8	other
BP	GO:0030336	negative regulation of cell migration	34/1537	319/29872	5.20016e-05	0.00146284	0.00107982	Prkg1/Igfbp3/Ptprt/Nbl1/Ptprk/Stat3/Coro1c/Tpm1/Limch1/Gadd45a/Fgf2/S2bpcox16/Adgrb1/Jup/Cdh11/Ptprg/Apex1/Dusp22/Mcc/Stk26/Adamts9/Dlc1/Ing2/Zmynd8/Pfn2/Ing1/Brms1/Rbbp4/Park7/Abr/Tafa5/Scai/Magi2/Adora1	34	other
BP	GO:0030431	sleep	7/1537	37/29872	0.00249007	0.0225401	0.0166383	Cacna1i/Kcna2/Adrb1/Per3/Ptgds/Adora1/Gabrb3	7	other
BP	GO:0030500	regulation of bone mineralization	9/1537	88/29872	0.0370555	0.136526	0.100779	Ddr2/Ptk2b/P2rx7/Ank/Trpm4/Gja1/Suv39h1/Osr1/Rxra	9	other
MF	GO:0030551	cyclic nucleotide binding	6/1537	37/29872	0.0108457	0.0616708	0.0455233	Prkg1/Popdc3/Pde10a/Pde4a/Cnbd2/Hcn2	6	other
MF	GO:0030552	cAMP binding	5/1537	22/29872	0.00452684	0.0337162	0.0248881	Popdc3/Pde10a/Pde4a/Cnbd2/Hcn2	5	other
BP	GO:0030705	cytoskeleton-dependent intracellular transport	31/1537	202/29872	5.14598e-08	7.10146e-06	5.24206e-06	App/Sod1/Rhot2/Prickle1/Ndel1/Dync1i1/Kif1c/Sun2/Map1b/Rab27b/Myo5b/Myo19/Ssx2ip/Ap3m2/Map2k1/Arl8a/Fnbp1l/Ift56/Kif5a/Ift25/Arhgap21/Pcm1/Kif5c/Tmem108/Pex14/Kif17/Neto1/Ift46/Kif5b/Klc1/Map6d1	31	other
BP	GO:0030728	ovulation	4/1537	21/29872	0.0207106	0.0936414	0.0691229	Adamts1/Pgr/Inhba/Foxo3	4	other
BP	GO:0030811	regulation of nucleotide catabolic process	9/1537	58/29872	0.00269061	0.0238246	0.0175865	App/Stat3/Htr2a/P2rx7/Ncor1/Zbtb20/Trex1/Kat2b/Mtch2	9	other
BP	GO:0030813	positive regulation of nucleotide catabolic process	5/1537	27/29872	0.0112188	0.0624937	0.0461308	App/Htr2a/P2rx7/Zbtb20/Kat2b	5	other
BP	GO:0030865	cortical cytoskeleton organization	9/1537	54/29872	0.00161454	0.0166086	0.0122599	Fmnl2/Ptk2b/Coro1c/Racgap1/Ezr/Wdr1/Epb41/Fmnl1/Actn1	9	other
CC	GO:0030964	NADH dehydrogenase complex	9/1537	55/29872	0.00184371	0.0180763	0.0133433	ND4/ND2/ND1/ND6/Ndufa13/Ndufb8/Ndufa11/Ndufs8/Ndufb1	9	other
BP	GO:0031032	actomyosin structure organization	21/1537	223/29872	0.00573984	0.0391267	0.028882	Arhgef10l/Nrp1/Ptk2b/Racgap1/Tpm1/Lurap1/Limch1/Wdr1/Arrb1/Epb41/Kctd13/Mfn2/Pak1/Dlc1/Nebl/Pfn2/Coro2b/Pdgfrb/Epb41l4b/Prox1/Zyx	21	other
CC	GO:0031045	dense core granule	10/1537	54/29872	0.000379945	0.00592236	0.00437168	App/Sst/Sod1/Npy/Plat/Syt5/Syt7/Adrb1/Actn1/Cadps	10	other
BP	GO:0031163	metallo-sulfur cluster assembly	4/1537	26/29872	0.0422761	0.148962	0.109959	Ciao1/AK157302/Glrx5/Nfs1	4	other
CC	GO:0031252	cell leading edge	54/1537	419/29872	5.77198e-10	1.83549e-07	1.3549e-07	App/Itsn1/Synj2/Ptprk/Ptk2b/Ablim3/Atp2b2/Coro1c/Fscn1/Tpm1/Cttn/Ndel1/Ezr/Kcna2/Podxl/Lamp5/Tiam1/Ssx2ip/Fgd1/Psd3/Unc5c/Ctnnb1/Exoc4/Dusp22/Lmo4/Gnas/Jmy/Stx2/Snap25/Actn1/Pak1/Dlc1/Parvb/Hcn2/Enah/Cdkl5/Mtm1/Sh2b2/Psd2/Gria2/Exoc8/Egfr/Ctnnd1/Gabra4/Appl2/Gabrg3/Pdgfrb/Fgd4/Dagla/Plekhg5/Mylk/Tesc/Raph1/Adora1	54	other
CC	GO:0031256	leading edge membrane	18/1537	159/29872	0.00143113	0.0152362	0.0112468	Synj2/Ptprk/Atp2b2/Tpm1/Lamp5/Tiam1/Psd3/Dlc1/Hcn2/Cdkl5/Psd2/Gria2/Egfr/Gabra4/Appl2/Gabrg3/Dagla/Adora1	18	other
MF	GO:0031267	small GTPase binding	32/1537	297/29872	6.92991e-05	0.00176604	0.00130363	Rph3a/Sod1/Fmnl2/Exph5/Coro1c/Micall1/Myo5b/Cyrib/Fgd1/Map2k1/Fmnl1/Daam2/Kctd13/Rcc2/Mfn2/Rab3ip/Pak1/Cdkl5/Lrrk2/Exoc8/Erc1/Plekhg2/Appl2/Itpka/Dennd5a/Inf2/Dvl2/Dock3/Adcyap1r1/Mycbp2/Daam1/Cse1l	32	other
BP	GO:0031297	replication fork processing	7/1537	48/29872	0.010915	0.0616942	0.0455405	Donson/Nucks1/Fancm/Blm/Asf1a/Cenpx/Rtel1	7	other
CC	GO:0031312	extrinsic component of organelle membrane	5/1537	34/29872	0.0287921	0.116474	0.0859774	Rph3a/Atp6v1c1/Bin1/Emc2/Cadps	5	other
BP	GO:0031330	negative regulation of cellular catabolic process	23/1537	215/29872	0.000754935	0.00979549	0.0072307	Tent4a/Stat3/Rragd/Clec16a/Dbi/Ncor1/Slc7a5/Dhx34/Npc1/Eif4enif1/Timp2/Larp4b/Mtm1/Lrrk2/Thrap3/Elavl4/Phax/Noct/Nrbp2/Mfsd2a/Mtch2/Nbas/Furin	23	other
BP	GO:0031331	positive regulation of cellular catabolic process	36/1537	352/29872	7.50833e-05	0.00187415	0.00138344	App/Tent4a/Igfbp3/Nod1/Clec16a/Celf1/Htr2a/P2rx7/Samd4b/Mtdh/Zbtb20/Map2k1/Dcps/Pip4k2c/Irs2/Ufl1/Eif4enif1/Kat2b/Tom1/Elapor1/Foxo3/Atg2a/Pip4k2a/Deptor/Daglb/Trim68/Lrrk2/Pim2/Sptlc2/Snx9/Samd4/Cpeb3/Foxo1/Noct/Ldlr/Exosc8	36	other
BP	GO:0031445	regulation of heterochromatin formation	4/1537	25/29872	0.0372393	0.136526	0.100779	Dyrk1a/Phf2/Morc2a/Pphln1	4	other
CC	GO:0031461	cullin-RING ubiquitin ligase complex	23/1537	224/29872	0.00131524	0.0143229	0.0105727	Cul7/Fbxo2/Klhl8/Dcaf4/Enc1/Anapc2/Anapc4/Klhl2/Kctd13/Wdtc1/Fbxl12/Klhl12/Zswim5/Fbxo44/Anapc5/Keap1/Skp1/Fbxl2/Zswim6/Fem1b/Usp47/Fbxl9/Fbxl15	23	other
CC	GO:0031463	Cul3-RING ubiquitin ligase complex	6/1537	40/29872	0.0157225	0.0782275	0.0577449	Klhl8/Enc1/Klhl2/Kctd13/Klhl12/Keap1	6	other
MF	GO:0031489	myosin V binding	4/1537	20/29872	0.0174611	0.0826606	0.0610172	Rab3c/Rab27b/Rab3d/Rab3b	4	other
CC	GO:0031528	microvillus membrane	4/1537	24/29872	0.032567	0.124319	0.0917681	Ezr/Podxl/Slc7a5/Ctnnb1	4	other
BP	GO:0031589	cell-substrate adhesion	36/1537	369/29872	0.000192626	0.00364048	0.00268728	Rreb1/Nrp1/Ptprk/Npy/Fermt1/Ptk2b/Coro1c/Cttn/Lama5/Limch1/Pcsk5/Jup/Cdh11/Tiam1/Itga7/Itgbl1/Col16a1/Ttyh1/Plekha2/Ctnnb1/Spock1/Dusp22/Rcc2/Adamts9/Actn1/Dlc1/Parvb/Cntn2/Tesk2/Axl/Coro2b/Lims1/Ephb3/Dab2/Zyx/Mmp14	36	other
CC	GO:0031594	neuromuscular junction	14/1537	108/29872	0.00129361	0.0141639	0.0104553	App/Rph3a/Epha7/Fchsd2/Lama5/Itga7/P2rx7/Unc13c/Dok7/Spock1/Syp/Pdzrn3/Chrna1/Erbb4	14	other
BP	GO:0031644	regulation of nervous system process	18/1537	165/29872	0.00216866	0.0205196	0.0151468	App/Cux2/Ptk2b/Srebf2/Igsf11/Shank1/Reln/Atpsckmt/Grip2/Slc8a2/Zfhx2/Lrrk2/Zmynd8/Tmem108/Neto1/Mgll/Adora1/Tnr	18	other
BP	GO:0031667	response to nutrient levels	34/1537	424/29872	0.00735982	0.046365	0.0342251	Cadps2/Sod1/Jun/Npy/Wipi2/Srebf2/Mapk1/Hlcs/Rragd/Arsa/Clec16a/Lct/Adrb1/Impact/Stk26/Jmy/Mios/Kat2b/Elapor1/Pex2/Cntn2/Foxo3/Xpr1/Lrrk2/Aacs/Appl2/Comt/Eif2ak2/Foxo1/Suv39h1/Htr4/Mfsd2a/Rxra/Ldlr	34	other
BP	GO:0031668	cellular response to extracellular stimulus	23/1537	267/29872	0.0112627	0.0625551	0.0461761	Cadps2/Jun/Wipi2/Srebf2/Mapk1/Rragd/Clec16a/P2rx7/Impact/Stk26/Jmy/Mios/Kat2b/Elapor1/Xpr1/Axl/Lrrk2/Comt/Eif2ak2/Foxo1/Suv39h1/Mfsd2a/Rxra	23	other
BP	GO:0031669	cellular response to nutrient levels	21/1537	235/29872	0.0101896	0.0589612	0.0435231	Cadps2/Jun/Wipi2/Srebf2/Mapk1/Rragd/Clec16a/Impact/Stk26/Jmy/Mios/Kat2b/Elapor1/Xpr1/Lrrk2/Comt/Eif2ak2/Foxo1/Suv39h1/Mfsd2a/Rxra	21	other
CC	GO:0031674	I band	16/1537	147/29872	0.00379595	0.0295517	0.0218141	Ppp1r12b/Bin1/Jup/Sptan1/Ctnnb1/Ryr2/Actn1/Kat2b/Pak1/Nos1ap/Nebl/Mtm1/Ggps1/Sphkap/Scn1a/Cacna1c	16	other
CC	GO:0031903	microbody membrane	6/1537	46/29872	0.0296232	0.11872	0.0876352	Hmgcr/Rab8b/Slc25a17/Pex2/Pex6/Pex14	6	other
CC	GO:0031965	nuclear membrane	24/1537	265/29872	0.00539014	0.0378068	0.0279077	Tent4a/Apeh/Prickle1/Dhx37/Zfp383/Sun2/Ctnnb1/Dhcr7/Wdr3/Atp5mf/Pak1/Nos1ap/Aaas/Tmx4/Tnks/Pcm1/Smpd4/Kpna4/Scai/Scrn1/Osbpl6/Rtel1/Nup98/Brap	24	other
CC	GO:0031968	organelle outer membrane	21/1537	231/29872	0.00847255	0.0512558	0.0378353	Rhot2/Ppp1cc/S2bpcox16/Acsl4/Myo19/Tomm22/Dhcr7/Maob/Mfn2/Ufl1/Foxo3/Gja1/Lrrk2/Nme3/Agpat4/Smpd4/Ppp1r15a/Pgam5/Mief1/Cpt1c/Mtch2	21	other
BP	GO:0032024	positive regulation of insulin secretion	13/1537	116/29872	0.00673539	0.0436339	0.032209	Nnat/Arrb1/Acsl4/Gnas/Irs2/Trpm4/C2cd2l/Gja1/Aacs/Osbp/Oga/Kif5b/Cacna1c	13	other
MF	GO:0032036	myosin heavy chain binding	3/1537	13/29872	0.0263827	0.109576	0.0808853	Limch1/Nkd2/Axl	3	other
CC	GO:0032040	small-subunit processome	10/1537	75/29872	0.00496878	0.0358399	0.0264558	Dhx37/Rps6/Wdr3/Rrp7a/Pdcd11/Utp15/Emg1/Rps19/Wdr43/Pwp2	10	other
CC	GO:0032156	septin cytoskeleton	3/1537	16/29872	0.046084	0.157283	0.116101	Septin11/Mapk6/Septin3	3	other
BP	GO:0032200	telomere organization	18/1537	153/29872	0.000918097	0.0113237	0.00835878	Cct8/Mapk1/Smg6/Shld2/Nek7/Xrcc1/Apex1/Ctnnb1/Stn1/Tep1/Smg5/Tnks/Nsmce2/Blm/Rad51d/Ruvbl1/Dclre1c/Rtel1	18	other
BP	GO:0032204	regulation of telomere maintenance	11/1537	99/29872	0.0128667	0.0680458	0.0502291	Cct8/Mapk1/Smg6/Nek7/Xrcc1/Ctnnb1/Stn1/Smg5/Tnks/Ruvbl1/Rtel1	11	other
BP	GO:0032205	negative regulation of telomere maintenance	5/1537	36/29872	0.035879	0.134161	0.0990332	Smg6/Xrcc1/Stn1/Tnks/Rtel1	5	other
BP	GO:0032212	positive regulation of telomere maintenance via telomerase	5/1537	35/29872	0.032214	0.124319	0.0917681	Cct8/Mapk1/Nek7/Ctnnb1/Tnks	5	other
BP	GO:0032252	secretory granule localization	8/1537	34/29872	0.000263577	0.00455247	0.00336048	Cadps2/Kif1c/P2rx7/Unc13c/Snap25/Cadps/Kif5a/Kif5b	8	other
BP	GO:0032253	dense core granule localization	8/1537	28/29872	5.94321e-05	0.00157495	0.00116258	Cadps2/Kif1c/P2rx7/Unc13c/Snap25/Cadps/Kif5a/Kif5b	8	other
BP	GO:0032259	methylation	30/1537	245/29872	1.02934e-05	0.000413658	0.000305349	Prdm15/Mbd4/Etf1/Rbm15/Trmt10a/Rsl1/Gnas/Lcmt2/Kmt5a/Prmt8/Trmt10b/Lcmt1/Ppm1d/Cmtr1/Atpsckmt/Nsun5/Rab3d/Tarbp1/Mettl24/Comt/Gamt/Mta2/Suv39h1/Mto1/Emg1/Mis18a/Antkmt/Trmo/Setd3/Rab3b	30	other
BP	GO:0032365	intracellular lipid transport	10/1537	44/29872	6.28972e-05	0.00164296	0.00121278	Serac1/Npc2/Syt7/Stard4/Npc1/Relch/Pip4k2a/Osbp/Vps51/Ldlr	10	other
BP	GO:0032366	intracellular sterol transport	10/1537	35/29872	7.10447e-06	0.000309298	0.000228313	Serac1/Npc2/Syt7/Stard4/Npc1/Relch/Pip4k2a/Osbp/Vps51/Ldlr	10	other
BP	GO:0032367	intracellular cholesterol transport	10/1537	32/29872	2.87589e-06	0.000156972	0.000115872	Serac1/Npc2/Syt7/Stard4/Npc1/Relch/Pip4k2a/Osbp/Vps51/Ldlr	10	other
BP	GO:0032368	regulation of lipid transport	16/1537	159/29872	0.0080425	0.0490599	0.0362144	Atp5pf/Igfbp3/Srebf2/Cry1/Lipg/Acsl4/P2rx7/Dbi/Mfn2/Irs2/Gps2/Eprs1/Irak1/Furin/Osbpl6/Dab2	16	other
BP	GO:0032369	negative regulation of lipid transport	7/1537	36/29872	0.00211141	0.0201079	0.014843	Atp5pf/Igfbp3/Srebf2/Cry1/Acsl4/Irs2/Irak1	7	other
BP	GO:0032386	regulation of intracellular transport	24/1537	293/29872	0.0172206	0.0826606	0.0610172	Fermt1/Mapk1/Ppp1cc/Ndel1/Ezr/Jup/Map1b/Cpsf6/Snx12/Hsp90ab1/Os9/Bcap31/Eif3e/Map2k1/Pla2g4e/Efcab7/Lrrk2/Pcm1/Yod1/Park7/Sec24b/Kif5b/Dab2/Camk4	24	other
CC	GO:0032420	stereocilium	7/1537	59/29872	0.0311738	0.12332	0.091031	Fchsd2/Cdh23/Lhfpl5/Cdc14a/Espn/Zswim6/Morn4	7	other
CC	GO:0032421	stereocilium bundle	8/1537	71/29872	0.0290681	0.117186	0.086503	Fchsd2/Cdh23/Tiam1/Lhfpl5/Cdc14a/Espn/Zswim6/Morn4	8	other
CC	GO:0032426	stereocilium tip	5/1537	21/29872	0.00365072	0.0288352	0.0212852	Cdh23/Lhfpl5/Cdc14a/Espn/Morn4	5	other
BP	GO:0032526	response to retinoic acid	11/1537	92/29872	0.00758212	0.0474792	0.0350475	Synj1/Ptk2b/Cyp26b1/Setx/Ndufa13/Gdap2/Tead1/Clk2/Osr1/Tesc/Rxra	11	other
BP	GO:0032528	microvillus organization	9/1537	27/29872	4.97606e-06	0.000231814	0.000171118	Fscn1/Ezr/Podxl/Rapgef2/Stk26/Stx2/Klf5/Espn/Gldn	9	other
BP	GO:0032530	regulation of microvillus organization	4/1537	15/29872	0.00603546	0.039985	0.0295155	Fscn1/Ezr/Podxl/Klf5	4	other
BP	GO:0032535	regulation of cellular component size	47/1537	415/29872	3.83348e-07	3.37808e-05	2.49358e-05	Ttc3/Epha7/Dscam/Nrp1/Fchsd2/Ptk2b/Atp2b2/Tmsb4x/Tpm1/Cttn/Ndel1/Ezr/Ngf/Wdr1/Bin1/Hp1bp3/Map1b/Esam/Sema3c/Myo5b/Cotl1/Cyrib/P2rx7/Hsp90ab1/Anapc2/Sptan1/Daam2/Mfn2/Wdtc1/Trp73/Pak1/Sema5a/Abcb8/Deptor/Cdkl5/Pfn2/Plekhg2/Ppp1r15a/Snx9/Inf2/Olfm1/Mgll/Sema3d/Tnr/Rab3b/Ptprs/Fgf13	47	other
BP	GO:0032543	mitochondrial translation	12/1537	130/29872	0.0360065	0.134253	0.0991011	Lars2/Mrps6/Mrps18a/Mrps33/Mrpl19/Mrpl39/Mrpl34/Fastkd2/Mrps5/Mtg2/Mrps18c/Mrpl10	12	other
CC	GO:0032587	ruffle membrane	9/1537	75/29872	0.0146256	0.0743892	0.0549116	Synj2/Tpm1/Tiam1/Psd3/Dlc1/Cdkl5/Psd2/Egfr/Appl2	9	other
CC	GO:0032588	trans-Golgi network membrane	7/1537	55/29872	0.0220952	0.096925	0.0715468	Nsg2/Nsg1/Fut9/Marchf1/Gnas/Atp7b/Caln1	7	other
BP	GO:0032784	regulation of DNA-templated transcription elongation	13/1537	84/29872	0.000347356	0.00554708	0.00409467	Scaf8/Med16/Cdk12/Map2k1/Ctnnb1/Med7/Zmynd8/Cdc73/Cdk13/Med30/Med23/Wdr43/Dab2	13	other
BP	GO:0032786	positive regulation of DNA-templated transcription, elongation	12/1537	61/29872	5.49598e-05	0.00149434	0.00110307	Scaf8/Med16/Cdk12/Map2k1/Ctnnb1/Med7/Zmynd8/Cdc73/Cdk13/Med30/Med23/Dab2	12	other
CC	GO:0032809	neuronal cell body membrane	6/1537	38/29872	0.012332	0.0660732	0.048773	Kcnj6/Atp2b2/Kcna2/Cadm2/Kcnb2/Kcnd2	6	other
BP	GO:0032868	response to insulin	27/1537	266/29872	0.000630985	0.0087076	0.00642766	Cry1/Mapk1/Ndel1/Ggh/Nucks1/Gpr21/Rps6/Syap1/Slc25a33/Map2k1/Lpin2/Pip4k2c/Mfn2/Irs2/Wdtc1/Kat2b/Pak1/Insig2/Shc1/Pip4k2a/Slc39a14/Sh2b2/Eprs1/Sos2/Appl2/Foxo1/Uchl3	27	other
BP	GO:0032869	cellular response to insulin stimulus	24/1537	221/29872	0.000472287	0.00699252	0.00516164	Mapk1/Ndel1/Nucks1/Gpr21/Syap1/Slc25a33/Map2k1/Lpin2/Pip4k2c/Mfn2/Irs2/Wdtc1/Kat2b/Pak1/Insig2/Shc1/Pip4k2a/Slc39a14/Sh2b2/Eprs1/Sos2/Appl2/Foxo1/Uchl3	24	other
BP	GO:0032872	regulation of stress-activated MAPK cascade	8/1537	41/29872	0.00100734	0.0119434	0.00881618	Hmgcr/Nod1/Mapk1/Ppia/Prdx1/Map2k1/Eif2ak2/Foxo1	8	other
BP	GO:0032890	regulation of organic acid transport	10/1537	102/29872	0.0372135	0.136526	0.100779	Atp5pf/Acsl4/P2rx7/Slc7a5/Irs2/Eprs1/Slc43a2/Slc6a1/Per2/Adora1	10	other
BP	GO:0032891	negative regulation of organic acid transport	5/1537	30/29872	0.017445	0.0826606	0.0610172	Atp5pf/Acsl4/Irs2/Slc43a2/Adora1	5	other
BP	GO:0032922	circadian regulation of gene expression	12/1537	74/29872	0.00037375	0.0058661	0.00433016	Cry1/Ppp1cc/Rora/Nr1d1/Ncor1/Rai1/Per3/Id2/Per2/Noct/Gfpt1/Mycbp2	12	other
MF	GO:0032934	sterol binding	9/1537	65/29872	0.00586416	0.0396034	0.0292339	Npc2/Rora/Stard4/Npc1/Insig2/Syp/Osbp/Osbpl6/Scarb2	9	other
BP	GO:0032941	secretion by tissue	8/1537	55/29872	0.00680551	0.0437779	0.0323154	Prickle1/Copa/Alox12b/Trp73/Gja1/Egfr/Htr4/Adora1	8	other
BP	GO:0032981	mitochondrial respiratory chain complex I assembly	10/1537	65/29872	0.00170376	0.0173023	0.012772	ND4/ND2/ND1/ND6/Ndufa13/Ndufb8/Ndufa11/Ndufs8/Lyrm2/Ndufb1	10	other
BP	GO:0033002	muscle cell proliferation	33/1537	281/29872	9.30428e-06	0.000384472	0.000283804	Paxbp1/Jun/Ddr2/Prkg1/Hmgcr/Igfbp3/Pde1a/Stat3/Adamts1/Mapk1/Tpm1/Fgf2/Ctnnb1/Flt1/Mfn2/Trp73/Pak1/Shc1/Gja1/Frs2/Egfr/Ctnnbip1/Erbb4/Id2/Comt/Pdgfrb/Park7/Stat5b/Tafa5/Dipk2a/Irak1/Rxra/Jarid2	33	other
BP	GO:0033044	regulation of chromosome organization	26/1537	247/29872	0.000455309	0.00675483	0.00498619	Arid1b/Cct8/Mapk1/Arid1a/Chfr/Smg6/Nek7/Xrcc1/Mad2l1/Anapc2/Anapc4/Ctnnb1/Stn1/Kat2b/Smg5/Lcmt1/Morc2a/Tnks/Smarcc2/Tacc3/Anapc5/Nsmce2/Pbrm1/Pphln1/Ruvbl1/Rtel1	26	other
BP	GO:0033045	regulation of sister chromatid segregation	13/1537	106/29872	0.00311719	0.0261795	0.0193248	Arid1b/Arid1a/Chfr/Mad2l1/Anapc2/Anapc4/Kat2b/Lcmt1/Smarcc2/Tacc3/Anapc5/Nsmce2/Pbrm1	13	other
BP	GO:0033108	mitochondrial respiratory chain complex assembly	13/1537	104/29872	0.00263322	0.0234817	0.0173334	ND4/ND2/ND1/ND6/Slc25a33/Ndufa13/Ndufb8/Ndufa11/Ndufs8/Lyrm2/Lyrm7/Uqcc4/Ndufb1	13	other
BP	GO:0033121	regulation of purine nucleotide catabolic process	9/1537	58/29872	0.00269061	0.0238246	0.0175865	App/Stat3/Htr2a/P2rx7/Ncor1/Zbtb20/Trex1/Kat2b/Mtch2	9	other
BP	GO:0033123	positive regulation of purine nucleotide catabolic process	5/1537	27/29872	0.0112188	0.0624937	0.0461308	App/Htr2a/P2rx7/Zbtb20/Kat2b	5	other
CC	GO:0033177	proton-transporting two-sector ATPase complex, proton-transporting domain	4/1537	22/29872	0.024307	0.103697	0.0765459	Atp5pf/Atp5po/Atp5mf/Atp5mc1	4	other
MF	GO:0033218	amide binding	35/1537	462/29872	0.014973	0.0759451	0.0560601	Ranbp6/Hlcs/Clu/Pcsk5/Ppia/Fbxo2/Dbi/Pfdn6/Hsp90ab1/Col25a1/Inhba/Ryr2/Srd5a1/C2cd2l/Itm2c/Pex7/Itm2a/Gria2/Gria3/Acot7/Apbb2/Adcyap1r1/Pcx/Kpna4/Apba1/Mme/Furin/Rxra/Mas1/Ramp1/Ldlr/Kpna3/Sec61a1/Nup98/Brap	35	other
CC	GO:0033268	node of Ranvier	6/1537	20/29872	0.000381382	0.00592236	0.00437168	Bin1/Kcnq3/Spock1/Cntn2/Kcnq2/Scn1a	6	other
BP	GO:0033500	carbohydrate homeostasis	31/1537	299/29872	0.000179698	0.0034406	0.00253973	Hmgcr/Adcy5/Stat3/Adgrf5/Cry1/Epha5/Ncor2/Nucks1/Gpi1/Arrb1/Nr1d1/Gpr21/Tiam1/Rps6/Zbtb20/Klf7/Ptpmt1/Trpm4/Sidt2/Foxo3/C2cd2l/Slc39a14/Sh2b2/Aacs/Appl2/Osbp/Park7/Neurod1/Foxo1/Kif5b/Cacna1c	31	other
BP	GO:0033762	response to glucagon	4/1537	12/29872	0.00247682	0.0225037	0.0166115	CYTB/Cry1/Cdo1/Gnas	4	other
BP	GO:0034101	erythrocyte homeostasis	18/1537	174/29872	0.00385478	0.029898	0.0220697	Stat3/Adgrf5/Racgap1/Gpi1/Rps6/Ncor1/Prdx1/P4htm/Inhba/Ufl1/Foxo3/Klf13/Axl/Id2/Heatr3/Stat5b/Dyrk3/Rps19	18	other
BP	GO:0034111	negative regulation of homotypic cell-cell adhesion	3/1537	16/29872	0.046084	0.157283	0.116101	Prkg1/Ubash3b/Map2k1	3	other
BP	GO:0034284	response to monosaccharide	20/1537	209/29872	0.00580453	0.0394924	0.029152	Hmgcr/Adcy5/Epha5/Nnat/Arrb1/Nr1d1/Tiam1/Zbtb20/Klf7/Ptpmt1/Irs2/Trpm4/Sidt2/C2cd2l/Slc39a14/Aacs/Osbp/Neurod1/Kif5b/Ildr2	20	other
BP	GO:0034329	cell junction assembly	55/1537	487/29872	4.43351e-08	6.2359e-06	4.60313e-06	App/Epha7/Nrp1/Cux2/Ptprk/Ptk2b/Coro1c/Fscn1/Cttn/Limch1/Wdr1/Nrxn3/Adgrb1/Jup/Cdh9/Esam/Cdh11/Slitrk2/Lrrtm1/Rps6/Col16a1/Syndig1/Cldn10/Icam5/Mpdz/Rapgef2/Ctnnb1/Adgrb3/Dusp22/Ptpro/Rcc2/Actn1/Dlc1/Slitrk5/Reln/Tesk2/Sdk1/Lzts3/Gja1/Agrn/Erbb4/Gabra4/Coro2b/Gabrg3/Amigo2/Lims1/Ephb3/Cdh19/Magi2/Lrrn1/Mycbp2/Gabrb3/Ptprs/Mmp14/Fgf13	55	other
BP	GO:0034390	smooth muscle cell apoptotic process	5/1537	36/29872	0.035879	0.134161	0.0990332	Pde1a/Arrb1/Slc7a5/Mfn2/Dipk2a	5	other
BP	GO:0034391	regulation of smooth muscle cell apoptotic process	5/1537	35/29872	0.032214	0.124319	0.0917681	Pde1a/Arrb1/Slc7a5/Mfn2/Dipk2a	5	other
CC	GO:0034399	nuclear periphery	13/1537	135/29872	0.0220593	0.096925	0.0715468	Scaf8/Ncor2/Hlcs/Enc1/Anapc4/Tep1/Morc2a/Smarcc2/Hltf/Pbrm1/Blm/Ruvbl1/Nup98	13	other
BP	GO:0034440	lipid oxidation	13/1537	124/29872	0.0115477	0.0638881	0.04716	Echdc2/Dbi/Alox12b/Irs2/Acad10/Dgat2/Slc25a17/Pex2/Pla2g7/Pex7/Appl2/Mfsd2a/Adh5	13	other
BP	GO:0034446	substrate adhesion-dependent cell spreading	10/1537	100/29872	0.0331058	0.125981	0.092995	Rreb1/Nrp1/Coro1c/Lama5/Rcc2/Parvb/Axl/Lims1/Ephb3/Dab2	10	other
BP	GO:0034551	mitochondrial respiratory chain complex III assembly	3/1537	11/29872	0.0164342	0.0797079	0.0588376	Slc25a33/Lyrm7/Uqcc4	3	other
CC	GO:0034702	monoatomic ion channel complex	49/1537	331/29872	2.86509e-11	1.61194e-08	1.18988e-08	Slc5a3/Kcnj6/Cacna1g/Ptk2b/Cacna1i/Cachd1/Cttn/Kcna2/Kcng2/Lrrc8c/Kcnd3/Lrrc55/Hspa2/Kcnb2/Kcnq3/Ttyh1/Kcnd2/Kcnq5/Ryr2/Micu1/Snap25/Trpm4/Gabrb1/Abcb8/Kcnh7/Dpp6/Hcn2/Cacnb4/Gria2/Pacc1/Kcnj2/Chrna1/Kcnab2/Gria3/Gabra4/Chrna4/Kcnj3/Gabrg3/Kcnq2/Olfm1/Kcnf1/Kcng1/Cpt1c/Clcc1/Cacng2/Scn1a/Gabrb3/Atp5mc1/Cacna1c	49	other
CC	GO:0034703	cation channel complex	32/1537	199/29872	1.00103e-08	2.15339e-06	1.58956e-06	Slc5a3/Cacna1g/Cacna1i/Cachd1/Cttn/Kcna2/Kcng2/Kcnd3/Lrrc55/Hspa2/Kcnb2/Kcnq3/Kcnd2/Kcnq5/Ryr2/Micu1/Snap25/Trpm4/Abcb8/Dpp6/Hcn2/Cacnb4/Kcnj2/Kcnab2/Kcnj3/Kcnq2/Kcnf1/Kcng1/Cacng2/Scn1a/Atp5mc1/Cacna1c	32	other
CC	GO:0034704	calcium channel complex	8/1537	68/29872	0.0230782	0.0999964	0.0738139	Cacna1g/Cachd1/Hspa2/Ryr2/Micu1/Cacnb4/Cacng2/Cacna1c	8	other
CC	GO:0034705	potassium channel complex	20/1537	96/29872	7.59672e-08	9.92186e-06	7.32398e-06	Slc5a3/Cttn/Kcna2/Kcng2/Kcnd3/Lrrc55/Kcnb2/Kcnq3/Kcnd2/Kcnq5/Snap25/Abcb8/Dpp6/Hcn2/Kcnj2/Kcnab2/Kcnj3/Kcnq2/Kcnf1/Kcng1	20	other
CC	GO:0034707	chloride channel complex	7/1537	52/29872	0.0166216	0.0801387	0.0591557	Ttyh1/Gabrb1/Pacc1/Gabra4/Gabrg3/Clcc1/Gabrb3	7	other
BP	GO:0034728	nucleosome organization	10/1537	89/29872	0.0160361	0.0793559	0.0585778	Nap1l5/Arid1a/Hp1bp3/Nap1l2/Smarcc2/Cabin1/Rbbp4/Chd1/Asf1a/Chaf1a	10	other
BP	GO:0034764	positive regulation of transmembrane transport	22/1537	243/29872	0.00751283	0.0471664	0.0348166	Gpc3/Adrb1/Lrrc55/P2rx7/Hspa2/Dbi/Slc7a5/Ryr2/Stac2/Mfn2/Irs2/Reln/Atpsckmt/Dpp6/Kcnj2/Erbb4/Adcyap1r1/Tesc/Oga/Antkmt/Cacna1c/Fgf13	22	other
BP	GO:0034765	regulation of monoatomic ion transmembrane transport	37/1537	366/29872	7.65697e-05	0.00189841	0.00140134	App/Kcnj6/Ptk2b/Ngf/Ubash3b/Bin1/Adrb1/Fxyd6/Lrrc55/P2rx7/Hspa2/Dbi/Fgf11/Ryr2/Stac2/Reln/Atpsckmt/Dpp6/Cacnb4/Gnb5/Agrn/Kcnj2/Kcnab2/Kcnj3/Tmem38b/Neto1/Park7/Adcyap1r1/Osr1/Lime1/Tesc/Oga/Antkmt/Fxyd5/Gpd1l/Cacna1c/Fgf13	37	other
BP	GO:0034767	positive regulation of monoatomic ion transmembrane transport	17/1537	169/29872	0.00645434	0.0422245	0.0311687	Adrb1/Lrrc55/P2rx7/Hspa2/Dbi/Ryr2/Stac2/Reln/Atpsckmt/Dpp6/Kcnj2/Adcyap1r1/Tesc/Oga/Antkmt/Cacna1c/Fgf13	17	other
BP	GO:0034976	response to endoplasmic reticulum stress	23/1537	263/29872	0.00950817	0.0558935	0.0412587	App/Jun/Nod1/Rcn3/Tmed2/Clu/Fbxo2/Os9/Bcap31/Ddrgk1/Foxred2/Mbtps2/Ufl1/Man1a/Creb3l1/Fbxo44/Lrrk2/Yod1/Ppp1r15a/Sel1l/Park7/Eif2ak2/Rpap2	23	other
BP	GO:0035051	cardiocyte differentiation	17/1537	197/29872	0.0261557	0.109576	0.0808853	Mapk1/Prickle1/Arid1a/Fdps/Sema3c/Adrb1/Ctnnb1/Inhba/Naglu/Pak1/Nebl/Frs2/Egfr/Pdgfrb/Pbrm1/Prox1/Rxra	17	other
CC	GO:0035060	brahma complex	3/1537	14/29872	0.0323202	0.124319	0.0917681	Arid1b/Arid1a/Smarcc2	3	other
MF	GO:0035091	phosphatidylinositol binding	31/1537	295/29872	0.00014102	0.00294692	0.00217532	Rph3a/Fchsd2/Wipi2/Racgap1/Syt5/Syt7/Slc9a3/Snx12/Ap2a2/Epb41/Dok7/Pla2g4e/Tom1l2/Cadps/Tom1/Atg2a/Phlda1/C2cd2l/Ing2/Mtm1/Pfn2/Exoc8/Kcnj2/Appl2/Snx32/Osbp/Snx9/Zcchc2/Apba1/Arap2/Dab2	31	other
BP	GO:0035150	regulation of tube size	21/1537	192/29872	0.000943871	0.011583	0.00855018	Sod1/Prkg1/Hmgcr/Cacna1g/Htr2a/Ece1/Adrb1/Map2k1/Adra1d/Trpm4/Kat2b/Grip2/Shc1/Gja1/Egfr/Rap1gds1/Ext1/Per2/Mgll/Adora1/Cacna1c	21	other
CC	GO:0035253	ciliary rootlet	6/1537	15/29872	6.15017e-05	0.00161227	0.00119012	App/Kif5a/Kif5c/Crocc/Kif5b/Klc1	6	other
BP	GO:0035296	regulation of tube diameter	21/1537	191/29872	0.000882493	0.0109958	0.00811675	Sod1/Prkg1/Hmgcr/Cacna1g/Htr2a/Ece1/Adrb1/Map2k1/Adra1d/Trpm4/Kat2b/Grip2/Shc1/Gja1/Egfr/Rap1gds1/Ext1/Per2/Mgll/Adora1/Cacna1c	21	other
BP	GO:0035303	regulation of dephosphorylation	12/1537	112/29872	0.0126698	0.0671014	0.049532	Rcan1/Camta1/Ppia/Nuak1/Smg5/Dlc1/Ppargc1b/Ppp1r15a/Pdgfrb/Mtmr4/Magi2/Adora1	12	other
BP	GO:0035306	positive regulation of dephosphorylation	8/1537	55/29872	0.00680551	0.0437779	0.0323154	Camta1/Ppia/Dlc1/Ppargc1b/Ppp1r15a/Pdgfrb/Magi2/Adora1	8	other
BP	GO:0035315	hair cell differentiation	8/1537	70/29872	0.0269643	0.111296	0.0821551	Sod1/Atp2b2/Cdh23/Fgf2/Lhfpl5/Cux1/Sec24b/Jag2	8	other
BP	GO:0035335	peptidyl-tyrosine dephosphorylation	6/1537	34/29872	0.00714965	0.0453419	0.0334699	Ptprt/Ubash3b/Dusp22/Ptpro/Dusp4/Ptprs	6	other
MF	GO:0035612	AP-2 adaptor complex binding	4/1537	12/29872	0.00247682	0.0225037	0.0166115	Arrb1/Sidt2/Dab2/Gabrb3	4	other
BP	GO:0035725	sodium ion transmembrane transport	23/1537	153/29872	3.75017e-06	0.000190477	0.000140604	Cacna1g/Cacna1i/Asic1/Slc24a4/Fxyd6/Slc9a3/Slc6a8/Fgf11/Trpm4/Slc9a5/Slc8a2/Hcn2/Agrn/Slc6a1/Kcnq2/Neto1/Osr1/Tesc/Fxyd5/Scn1a/Slc9a6/Gpd1l/Fgf13	23	other
BP	GO:0035733	hepatic stellate cell activation	3/1537	16/29872	0.046084	0.157283	0.116101	Ddr2/Nr1d1/Pdgfrb	3	other
BP	GO:0035773	insulin secretion involved in cellular response to glucose stimulus	13/1537	102/29872	0.00221252	0.0207732	0.0153341	Hmgcr/Adcy5/Epha5/Arrb1/Nr1d1/Tiam1/Klf7/Ptpmt1/Trpm4/Sidt2/C2cd2l/Osbp/Kif5b	13	other
BP	GO:0035886	vascular associated smooth muscle cell differentiation	6/1537	44/29872	0.0243293	0.103697	0.0765459	Nfatc2/Ctnnb1/Nfatc3/Pdgfrb/Pbrm1/Mrtfb	6	other
BP	GO:0035970	peptidyl-threonine dephosphorylation	3/1537	15/29872	0.0388914	0.14047	0.10369	Ppm1d/Pgam5/Pdp1	3	other
CC	GO:0036064	ciliary basal body	21/1537	185/29872	0.000581591	0.00822777	0.00607346	Evc/Ezr/Ssx2ip/Wdr11/Dzip1/Fam161a/Cdc45/Ift56/Dzip1l/Cdc14a/Togaram1/Cdkl5/Nme3/Pcm1/Erc1/Kif17/Ahi1/Ttll1/2700049A03Rik/Efhc2/Daam1	21	other
BP	GO:0036075	replacement ossification	5/1537	37/29872	0.0397905	0.142381	0.105101	Gnas/Pex7/Ext1/Sik3/Mmp14	5	other
BP	GO:0036293	response to decreased oxygen levels	21/1537	266/29872	0.0348146	0.131458	0.0970377	Camk2g/Stat3/Plat/Rora/Hp1bp3/Lct/Ece1/Ddah1/Kcnd2/Map2k1/Ryr2/Flt1/Nfatc3/Pdk3/Pak1/Vasn/Tacc3/Chrna4/Comt/Suv39h1/Adora1	21	other
BP	GO:0036297	interstrand cross-link repair	6/1537	33/29872	0.00615059	0.0404182	0.0298353	Nucks1/Rad51ap1/Fancm/Rad51d/Cenpx/Dclre1c	6	other
BP	GO:0036490	regulation of translation in response to endoplasmic reticulum stress	3/1537	14/29872	0.0323202	0.124319	0.0917681	Tmed2/Ppp1r15a/Eif2ak2	3	other
BP	GO:0038083	peptidyl-tyrosine autophosphorylation	5/1537	23/29872	0.00554268	0.0381007	0.0281247	Dyrk1a/Ptk2b/Egfr/Alk/Ctnnd1	5	other
BP	GO:0040013	negative regulation of locomotion	38/1537	364/29872	3.07812e-05	0.000950404	0.000701556	Prkg1/Nrp1/Igfbp3/Ptprt/Nbl1/Ptprk/Stat3/Coro1c/Tpm1/Limch1/Gadd45a/Fgf2/S2bpcox16/Adgrb1/Jup/Sema3c/Cdh11/Ptprg/Apex1/Dusp22/Mcc/Stk26/Adamts9/Dlc1/Sema5a/Ing2/Zmynd8/Pfn2/Ing1/Brms1/Rbbp4/Park7/Abr/Tafa5/Scai/Magi2/Sema3d/Adora1	38	other
BP	GO:0042063	gliogenesis	44/1537	397/29872	1.59672e-06	9.88258e-05	7.29498e-05	App/Synj1/Dab1/Sod1/Stat3/Miat/Mapk1/Cntn1/Ppp1cc/Clu/Fgf2/Wdr1/Efemp1/Bin1/Sun2/Nr1d1/Tiam1/Dbi/Ndn/Nr2e1/Eed/Slc7a5/Map2k1/Ctnnb1/Exoc4/Flt1/Daam2/Notch2/Olig1/Mfn2/Ufl1/Mios/Trp73/Naglu/Reln/Nsun5/Egfr/Ncstn/Sox5/Adam22/Id2/Dtx1/Lgi4/Ldlr	44	other
BP	GO:0042116	macrophage activation	13/1537	114/29872	0.00582649	0.0395324	0.0291815	App/Ifngr2/Jun/Adgrf5/Clu/Rora/Nr1d1/Trex1/Naglu/Lrrk2/Sbno2/Slc7a2/Ldlr	13	other
MF	GO:0042162	telomeric DNA binding	5/1537	38/29872	0.0439509	0.153221	0.113102	Smg6/Apex1/Stn1/Smg5/Blm	5	other
BP	GO:0042254	ribosome biogenesis	29/1537	320/29872	0.0023705	0.0219189	0.0161798	Gtf2h5/Dis3/Dhx37/Urb1/Rps6/Usp16/Fastkd2/Noa1/Wdr3/Ddx27/Rrp7a/Pdcd11/Kat2b/Nsun5/Utp15/C1d/Heatr3/Mrpl10/Eri3/Rpl7/Mterf4/Suv39h1/Airim/Emg1/Rps19/Wdr43/Dhx30/Exosc8/Pwp2	29	other
BP	GO:0042255	ribosome assembly	9/1537	66/29872	0.0064874	0.0423272	0.0312445	Dhx37/Rps6/Fastkd2/Noa1/Rrp7a/Mterf4/Rps19/Dhx30/Pwp2	9	other
BP	GO:0042274	ribosomal small subunit biogenesis	10/1537	103/29872	0.0393941	0.142049	0.104856	Gtf2h5/Dhx37/Rps6/Wdr3/Rrp7a/Utp15/Emg1/Rps19/Wdr43/Pwp2	10	other
MF	GO:0042277	peptide binding	29/1537	388/29872	0.0291123	0.117186	0.086503	Ranbp6/Clu/Pcsk5/Ppia/Fbxo2/Pfdn6/Hsp90ab1/Col25a1/Inhba/C2cd2l/Itm2c/Pex7/Itm2a/Gria2/Gria3/Apbb2/Adcyap1r1/Kpna4/Apba1/Mme/Furin/Rxra/Mas1/Ramp1/Ldlr/Kpna3/Sec61a1/Nup98/Brap	29	other
BP	GO:0042310	vasoconstriction	14/1537	115/29872	0.00236352	0.021882	0.0161526	Hmgcr/Cacna1g/Htr2a/Map2k1/Adra1d/Trpm4/Grip2/Shc1/Gja1/Egfr/Rap1gds1/Per2/Mgll/Cacna1c	14	other
BP	GO:0042311	vasodilation	8/1537	67/29872	0.0212908	0.0940708	0.0694399	Sod1/Prkg1/Adrb1/Kat2b/Gja1/Egfr/Ext1/Adora1	8	other
BP	GO:0042326	negative regulation of phosphorylation	28/1537	349/29872	0.0139078	0.0716796	0.0529114	Dbndd2/Jun/Hmgcr/Igfbp3/Ptprt/Coro1c/Tmed2/Ubash3b/Gadd45a/Camk2n2/Arrb1/Ppia/Impact/Cep43/Ctdsp2/Dusp22/Ptpro/Irs2/Cd109/Kat2b/Deptor/Lrrk2/Cactin/Ppp1r15a/Park7/Cbl/Mas1/Gpd1l	28	other
CC	GO:0042383	sarcolemma	19/1537	171/29872	0.00133878	0.0144636	0.0106765	Popdc3/Adcy5/Car4/Ezr/Bin1/Itga7/Kcnd2/Ryr2/Gnas/Acp1/Nos1ap/Slc8a2/Agrn/Ncstn/Kcnj2/Smpd4/Kcnj3/Scn1a/Cacna1c	19	other
MF	GO:0042393	histone binding	24/1537	295/29872	0.018536	0.0865484	0.0638871	Atad2b/Nap1l2/Usp16/Phf2/L3mbtl2/Scmh1/Dek/Wdtc1/Zcwpw2/Scml4/Morc2a/Tnks/Ing2/Smarcc2/Zmynd8/Srcap/Ing1/Sfmbt1/Sbno2/Rbbp4/Chd1/Asf1a/Phf13/Jarid2	24	other
BP	GO:0042447	hormone catabolic process	3/1537	13/29872	0.0263827	0.109576	0.0808853	Ece1/Srd5a1/Mme	3	other
BP	GO:0042542	response to hydrogen peroxide	9/1537	92/29872	0.0471214	0.160524	0.118494	Sod1/Ptk2b/Setx/Apex1/Stk26/Axl/Pdgfrb/Park7/Kpna4	9	other
BP	GO:0042551	neuron maturation	11/1537	68/29872	0.000661957	0.00904171	0.00667429	App/Ngf/Kcnq3/Adgrb3/Cntn2/Grip2/Lrrk2/Kcnq2/Anks1/Lgi4/Gldn	11	other
CC	GO:0042579	microbody	15/1537	151/29872	0.011264	0.0625551	0.0461761	Sod1/Hmgcr/Fdps/Acsl4/Syt7/Prdx1/Rab8b/Mvd/Slc25a17/Pex2/Pex6/Pex7/Pex14/Agps/Mvk	15	other
BP	GO:0042593	glucose homeostasis	31/1537	298/29872	0.00016923	0.00329189	0.00242996	Hmgcr/Adcy5/Stat3/Adgrf5/Cry1/Epha5/Ncor2/Nucks1/Gpi1/Arrb1/Nr1d1/Gpr21/Tiam1/Rps6/Zbtb20/Klf7/Ptpmt1/Trpm4/Sidt2/Foxo3/C2cd2l/Slc39a14/Sh2b2/Aacs/Appl2/Osbp/Park7/Neurod1/Foxo1/Kif5b/Cacna1c	31	other
BP	GO:0042594	response to starvation	21/1537	205/29872	0.00214221	0.0202955	0.0149815	Cadps2/Jun/Wipi2/Srebf2/Mapk1/Rragd/Clec16a/Impact/Stk26/Jmy/Mios/Elapor1/Pex2/Foxo3/Xpr1/Lrrk2/Comt/Eif2ak2/Foxo1/Suv39h1/Mfsd2a	21	other
BP	GO:0042596	fear response	8/1537	65/29872	0.0180137	0.0849466	0.0627047	Asic1/Adrb1/Dbi/Nr2e1/Lypd1/Gja1/Ext1/Comt	8	other
BP	GO:0042632	cholesterol homeostasis	10/1537	102/29872	0.0372135	0.136526	0.100779	Srebf2/Lipg/Npc2/Rora/Nr1d1/Ncor1/Npc1/Dgat2/Pex2/Ldlr	10	other
CC	GO:0042641	actomyosin	17/1537	98/29872	9.87289e-06	0.000398952	0.000294493	Ablim3/Fscn1/Tpm1/Lurap1/Limch1/Klhl2/Actn1/Kat2b/Dlc1/Nebl/Enah/Sh2b2/Septin11/Coro2b/Mylk/Daam1/Zyx	17	other
BP	GO:0042659	regulation of cell fate specification	6/1537	27/29872	0.00213821	0.0202839	0.0149729	Fgf2/Lmo4/Gatad2b/Ar/Rbbp4/Mta2	6	other
BP	GO:0042692	muscle cell differentiation	38/1537	476/29872	0.00517794	0.0371479	0.0274214	Rcan1/Popdc3/Tmsb4x/Tpm1/Prickle1/Dyrk1b/Nfatc2/Rora/Wdr1/Arid1a/Bin1/Adgrb1/Fdps/Adrb1/Cyp26b1/Tshz3/Ctnnb1/Adgrb3/Nfatc3/Notch2/Mfn2/Actn1/Naglu/Klf5/Pak1/Nebl/Cacnb4/Frs2/Id2/Pdgfrb/Pbrm1/Asf1a/Prox1/Rxra/Tanc1/Setd3/Mrtfb/Mmp14	38	other
BP	GO:0042698	ovulation cycle	9/1537	67/29872	0.00716023	0.0453419	0.0334699	Adamts1/Pgr/Arrb1/Inhba/Mfn2/Foxo3/Axl/Egfr/Stat5b	9	other
BP	GO:0042745	circadian sleep/wake cycle	7/1537	41/29872	0.00454802	0.0338395	0.0249792	Kcna2/Nr1d1/Adrb1/Per3/Ptgds/Adora1/Gabrb3	7	other
BP	GO:0042749	regulation of circadian sleep/wake cycle	6/1537	32/29872	0.00525706	0.0373302	0.0275559	Kcna2/Nr1d1/Adrb1/Per3/Ptgds/Adora1	6	other
BP	GO:0042752	regulation of circadian rhythm	18/1537	127/29872	9.04409e-05	0.00217333	0.00160428	Adcy1/Cipc/Cry1/Ppp1cc/Rora/Kcna2/Nr1d1/Adrb1/Mapk10/Per3/Ptgds/Id2/Thrap3/Per2/Noct/Siah2/Prox1/Adora1	18	other
BP	GO:0042754	negative regulation of circadian rhythm	4/1537	15/29872	0.00603546	0.039985	0.0295155	Cipc/Cry1/Per2/Adora1	4	other
BP	GO:0042773	ATP synthesis coupled electron transport	12/1537	82/29872	0.000967206	0.0116834	0.00862431	COX1/CYTB/ND4/Uqcr10/ND2/ND1/ND6/Ndufb8/Ndufs8/Coa6/Park7/Mtch2	12	other
BP	GO:0042775	mitochondrial ATP synthesis coupled electron transport	12/1537	80/29872	0.000772895	0.00995239	0.00734652	COX1/CYTB/ND4/Uqcr10/ND2/ND1/ND6/Ndufb8/Ndufs8/Coa6/Park7/Mtch2	12	other
BP	GO:0042776	proton motive force-driven mitochondrial ATP synthesis	14/1537	66/29872	5.35419e-06	0.000245664	0.000181341	Atp5pf/Atp5po/ND4/ND2/ND1/ND6/Ndufa13/Ndufb8/Ndufa11/Atp5mf/Ndufs8/Atpsckmt/Ndufb1/Antkmt	14	other
MF	GO:0042826	histone deacetylase binding	18/1537	143/29872	0.000408625	0.00623942	0.00460573	Cry1/Ncor2/Bcor/Ncor1/Nr2e1/Hsp90ab1/Wdtc1/Kat2b/Smg5/Mier3/Hr/Brms1/Rbbp4/Mta2/Nudt21/Per2/Ankra2/Hspa1b	18	other
BP	GO:0042886	amide transport	37/1537	386/29872	0.000224543	0.00399588	0.00294962	Itsn1/Kcnj6/Hmgcr/Adcy5/Epha5/Nnat/Arrb1/Acsl4/Syt7/Nr1d1/Tiam1/Rab8b/Klf7/Gnas/Abcb9/Ptpmt1/Irs2/Snap25/Trpm4/Sidt2/C2cd2l/Gja1/Aacs/Egfr/Osbp/Slc13a3/Park7/Slc7a11/Neurod1/Foxo1/Per2/Oga/Adora1/Kif5b/Slc25a22/Ildr2/Cacna1c	37	other
MF	GO:0043014	alpha-tubulin binding	7/1537	49/29872	0.0121832	0.0660732	0.048773	Racgap1/Ndel1/Ncald/Gnas/Trim36/Tbcel/Gja1	7	other
MF	GO:0043023	ribosomal large subunit binding	3/1537	16/29872	0.046084	0.157283	0.116101	Ltn1/Cpsf6/Mtres1	3	other
BP	GO:0043031	negative regulation of macrophage activation	3/1537	14/29872	0.0323202	0.124319	0.0917681	Adgrf5/Nr1d1/Ldlr	3	other
BP	GO:0043062	extracellular structure organization	30/1537	329/29872	0.00183654	0.0180763	0.0133433	App/Col4a2/Col4a1/Ddr2/Serac1/Fermt1/Ric8a/Adamts1/Col15a1/Fscn1/Prickle1/Col16a1/Nr2e1/Tcf15/Adamts3/Loxl1/Adamts9/Mkx/Sema5a/Creb3l1/Adamts6/Ltbp4/Exoc8/Ext1/Tmem38b/Adamts17/Apbb2/Adamts10/Tnr/Mmp14	30	other
BP	GO:0043149	stress fiber assembly	12/1537	117/29872	0.0174364	0.0826606	0.0610172	Arhgef10l/Nrp1/Ptk2b/Tpm1/Limch1/Arrb1/Kctd13/Pak1/Dlc1/Pfn2/Coro2b/Zyx	12	other
BP	GO:0043153	entrainment of circadian clock by photoperiod	5/1537	25/29872	0.00803733	0.0490599	0.0362144	Cry1/Ppp1cc/Per3/Id2/Per2	5	other
CC	GO:0043195	terminal bouton	10/1537	93/29872	0.0212322	0.0939457	0.0693475	Grm4/Npy/P2rx7/Unc13c/Syp/Lrrk2/Gria2/Gria3/Adora1/Gabrb3	10	other
CC	GO:0043196	varicosity	4/1537	15/29872	0.00603546	0.039985	0.0295155	Bin1/Map1b/Dagla/Mgll	4	other
CC	GO:0043202	lysosomal lumen	5/1537	21/29872	0.00365072	0.0288352	0.0212852	Nsg2/Nsg1/Naglu/Hgsnat/Scarb2	5	other
CC	GO:0043204	perikaryon	17/1537	153/29872	0.00233648	0.0216865	0.0160083	Npy/Camk2b/Mapk1/Pgr/Pde10a/Kcna2/Pcsk5/Map1b/Syap1/Map2k1/Mapk10/Reln/Kif5a/Lrrk2/Gria2/Gria3/Ntsr2	17	other
BP	GO:0043247	telomere maintenance in response to DNA damage	5/1537	30/29872	0.017445	0.0826606	0.0610172	Shld2/Xrcc1/Apex1/Ruvbl1/Rtel1	5	other
BP	GO:0043266	regulation of potassium ion transport	11/1537	102/29872	0.015838	0.0787487	0.0581296	Ptk2b/Bin1/Htr2a/Lrrc55/Dpp6/Agrn/Kcnj2/Kcnab2/Neto1/Adora1/Kif5b	11	other
BP	GO:0043270	positive regulation of monoatomic ion transport	25/1537	241/29872	0.000718171	0.00941344	0.00694868	Atp2b2/Cntn1/Adrb1/Lrrc55/P2rx7/Hspa2/Dbi/Ryr2/Stac2/Gnas/Reln/Atpsckmt/Dpp6/Kcnj2/Pdgfrb/Adcyap1r1/Mylk/Tesc/Oga/Antkmt/Adora1/Kif5b/Gpd1l/Cacna1c/Fgf13	25	other
CC	GO:0043292	contractile fiber	21/1537	245/29872	0.015722	0.0782275	0.0577449	Tpm1/Ppp1r12b/Bin1/Jup/Dbi/Sptan1/Ctnnb1/Ryr2/Dek/Actn1/Kat2b/Pak1/Nos1ap/Nebl/Gja1/Mtm1/Ggps1/Sphkap/Rpl7/Scn1a/Cacna1c	21	other
CC	GO:0043296	apical junction complex	15/1537	168/29872	0.0270558	0.111548	0.082341	Esam/Mtdh/Cldn10/Mpdz/Rapgef2/Ctnnb1/Amotl2/Shroom1/Ctnnd1/Atp7b/Epb41l4b/Adcyap1r1/Kifc3/Magi2/Ildr2	15	other
BP	GO:0043392	negative regulation of DNA binding	7/1537	54/29872	0.0201492	0.0922224	0.0680755	Jun/Twist2/Lhx2/Tnks/Ctnnbip1/Id2/Per2	7	other
BP	GO:0043413	macromolecule glycosylation	21/1537	199/29872	0.00148553	0.0155731	0.0114955	St8sia6/B3galt5/B3galt2/Alg1/Galnt7/Tet2/Fut9/Galnt3/Mgat3/Npc1/Galnt16/Galnt4/Pomk/C1galt1c1/Ext1/B4gat1/Pgm3/Oga/Mogs/Ramp1/Gfpt1	21	other
BP	GO:0043414	macromolecule methylation	26/1537	173/29872	9.02049e-07	6.9833e-05	5.15484e-05	Mbd4/Etf1/Rbm15/Trmt10a/Rsl1/Gnas/Lcmt2/Kmt5a/Prmt8/Trmt10b/Lcmt1/Ppm1d/Cmtr1/Atpsckmt/Nsun5/Rab3d/Tarbp1/Comt/Mta2/Mto1/Emg1/Mis18a/Antkmt/Trmo/Setd3/Rab3b	26	other
BP	GO:0043434	response to peptide hormone	37/1537	399/29872	0.000426088	0.00645219	0.00476279	CYTB/Stat3/Cry1/Mapk1/Ndel1/Ggh/Nucks1/Slc24a4/Slc30a10/Gpr21/Rps6/Syap1/Cdo1/Slc25a33/Map2k1/Ctnnb1/Lpin2/Gnas/Pip4k2c/Mfn2/Irs2/Wdtc1/Kat2b/Pak1/Insig2/Shc1/Pip4k2a/Slc39a14/Sh2b2/Eprs1/Rap1gds1/Sos2/Appl2/Comt/Stat5b/Foxo1/Uchl3	37	other
BP	GO:0043467	regulation of generation of precursor metabolites and energy	16/1537	161/29872	0.00902386	0.0537902	0.0397061	App/Ifnar1/Stat3/Htr2a/P2rx7/Ncor1/Zbtb20/Slc25a33/Trex1/Mfn2/Irs2/Kat2b/Park7/Mtch2/Gfpt1/Ppp1r3c	16	other
BP	GO:0043470	regulation of carbohydrate catabolic process	11/1537	72/29872	0.00108193	0.0124554	0.00919412	App/Stat3/Htr2a/P2rx7/Ncor1/Zbtb20/Trex1/Kat2b/Mtch2/Scarb2/Ppp1r3c	11	other
BP	GO:0043500	muscle adaptation	13/1537	137/29872	0.0245583	0.104551	0.0771764	Fdps/Ece1/Adrb1/Nfatc3/Tead1/Pak1/Foxo3/Gtf2ird1/Ar/Foxo1/Oga/Srl/Jarid2	13	other
BP	GO:0043502	regulation of muscle adaptation	11/1537	108/29872	0.0232824	0.100643	0.0742911	Fdps/Ece1/Adrb1/Tead1/Pak1/Foxo3/Gtf2ird1/Foxo1/Oga/Srl/Jarid2	11	other
BP	GO:0043523	regulation of neuron apoptotic process	25/1537	320/29872	0.0256694	0.108211	0.0798775	App/Itsn1/Sod1/Epha7/Jun/Nrp1/Ptk2b/Clu/Ngf/Gpi1/Arrb1/Trim2/Htr2a/Hsp90ab1/Ctnnb1/Trp73/Agrn/Pcp4/Axl/Retreg1/Cntfr/Amigo2/Park7/Nrbp2/Unc5b	25	other
BP	GO:0043524	negative regulation of neuron apoptotic process	20/1537	213/29872	0.00712504	0.0453419	0.0334699	Itsn1/Sod1/Jun/Nrp1/Ptk2b/Clu/Ngf/Gpi1/Arrb1/Hsp90ab1/Ctnnb1/Trp73/Pcp4/Axl/Retreg1/Cntfr/Amigo2/Park7/Nrbp2/Unc5b	20	other
MF	GO:0043548	phosphatidylinositol 3-kinase binding	7/1537	43/29872	0.00596342	0.0399418	0.0294837	Dab1/Irs2/Axl/Rasd2/Pdgfrb/Fbxl2/Cbl	7	other
BP	GO:0043555	regulation of translation in response to stress	4/1537	26/29872	0.0422761	0.148962	0.109959	Tmed2/Impact/Ppp1r15a/Eif2ak2	4	other
BP	GO:0043558	regulation of translational initiation in response to stress	4/1537	17/29872	0.0096945	0.0564086	0.0416389	Tmed2/Impact/Ppp1r15a/Eif2ak2	4	other
BP	GO:0043574	peroxisomal transport	5/1537	21/29872	0.00365072	0.0288352	0.0212852	Rab8b/Pex2/Pex6/Pex7/Pex14	5	other
BP	GO:0043576	regulation of respiratory gaseous exchange	4/1537	27/29872	0.0476774	0.161291	0.11906	Slc5a3/Tshz3/Mtg2/Adora1	4	other
BP	GO:0044088	regulation of vacuole organization	7/1537	56/29872	0.0241673	0.103697	0.0765459	Trex1/Pip4k2c/Elapor1/Atg2a/Pip4k2a/Mtm1/Lrrk2	7	other
BP	GO:0044090	positive regulation of vacuole organization	4/1537	25/29872	0.0372393	0.136526	0.100779	Pip4k2c/Elapor1/Atg2a/Pip4k2a	4	other
CC	GO:0044232	organelle membrane contact site	6/1537	45/29872	0.0268902	0.111053	0.0819755	Serac1/Acsl4/Bcap31/Atg2a/C2cd2l/Clcc1	6	other
CC	GO:0044233	mitochondria-associated endoplasmic reticulum membrane	4/1537	22/29872	0.024307	0.103697	0.0765459	Serac1/Acsl4/Bcap31/Clcc1	4	other
BP	GO:0044242	cellular lipid catabolic process	24/1537	232/29872	0.000943131	0.011583	0.00855018	Echdc2/Lipg/Lct/Abhd1/Dbi/Cyp26b1/Lpin2/Plbd2/Pla2g4e/Irs2/Acad10/Naglu/Slc25a17/Pex2/Pla2g7/Pex7/Daglb/Smpd4/Acot7/Dagla/Mgll/Mfsd2a/Aig1/Ldlr	24	other
BP	GO:0044282	small molecule catabolic process	32/1537	353/29872	0.00145438	0.0154388	0.0113964	Synj2/Echdc2/Amt/Gpi1/Abhd1/Hmgcll1/Gad1/Dbi/Ddah1/Cyp26b1/Cdo1/Aldh1a1/Asrgl1/Lpin2/Irs2/Acad10/Pgam2/Slc25a17/Gda/Pex2/Gad2/Oat/Pex7/Cryl1/Park7/Acot7/Gcsh/Galk1/Mfsd2a/Glyctk/Aig1/Adh5	32	other
CC	GO:0044291	cell-cell contact zone	10/1537	91/29872	0.0185005	0.0865484	0.0638871	Jup/Tiam1/Sptan1/Ctnnb1/Actn1/Pak1/Gja1/Kcnj2/Scn1a/Fgf13	10	other
CC	GO:0044298	cell body membrane	6/1537	41/29872	0.0176381	0.0832292	0.061437	Kcnj6/Atp2b2/Kcna2/Cadm2/Kcnb2/Kcnd2	6	other
CC	GO:0044305	calyx of Held	6/1537	32/29872	0.00525706	0.0373302	0.0275559	Itsn1/Kcna2/Unc13c/Kcnq5/Tspoap1/Adora1	6	other
CC	GO:0044309	neuron spine	35/1537	214/29872	1.30336e-09	3.66646e-07	2.70646e-07	Itsn1/Rph3a/Ptk2b/Atp2b2/Asic1/Pgr/Ppp1cc/Arrb1/Nr1d1/Kcnd3/Myo5b/Fbxo2/Tiam1/Syndig1/Kcnd2/Gipc1/Ptpro/Shank1/Actn1/Slc9a5/Grip2/Slc8a2/Syp/Lzts3/Zmynd8/Gria2/Kcnj2/Ctnnd1/Gria3/Itpka/Comt/Dagla/Apba1/Adora1/Slc9a6	35	other
MF	GO:0044325	transmembrane transporter binding	20/1537	169/29872	0.000455289	0.00675483	0.00498619	Slc5a3/Arrb1/Epn1/Kcnd3/Lrrc55/Tspan18/Kcnb2/Kcnq3/Hsp90ab1/Eif3e/Ctnnb1/Snap25/Actn1/Agrn/Lrrk2/Kcnab2/Id2/Gpd1l/Cacna1c/Fgf13	20	other
BP	GO:0044342	type B pancreatic cell proliferation	5/1537	39/29872	0.0483619	0.162704	0.120103	Igfbp3/Nr1d1/Map2k1/Irs2/Sidt2	5	other
BP	GO:0044772	mitotic cell cycle phase transition	45/1537	442/29872	1.14091e-05	0.000443861	0.000327643	App/Arid1b/Ddr2/Camk2g/Adamts1/Camk2b/Cables1/Donson/Mbd4/Arid1a/Chfr/Usp29/Rps6/Hspa2/Ube2e2/Mad2l1/Anapc2/Anapc4/Apex1/Inhba/Ctdsp2/Trex1/Rcc2/Mbtps2/Lcmt1/Creb3l1/Ppm1d/Cdc14a/Psme2/Cacnb4/Smarcc2/Tacc3/Anapc5/Cdk7/Egfr/Pim2/Appl2/Cdc73/Id2/Nsmce2/Pbrm1/Blm/Tpd52l1/Usp47/Fbxl15	45	other
BP	GO:0044782	cilium organization	39/1537	426/29872	0.000390527	0.00602598	0.00444817	Ablim3/Dnah2/Lama5/Prickle1/Map4/Erich3/Nek1/Cfap298/Pierce2/Ssx2ip/Nudcd3/Wdr11/Dnah8/Dzip1/Fam161a/Rab3ip/Ehd4/Spef2/Nme5/Fnbp1l/Ift56/Dzip1l/Ccdc28b/Ift25/Cdc14a/Zfp423/Togaram1/Cdkl5/Unc119b/Pcm1/Clcn4/Crocc/Kif17/Kcnf1/Ahi1/Ttll1/2700049A03Rik/Ift46/Cep126	39	other
BP	GO:0044784	metaphase/anaphase transition of cell cycle	12/1537	98/29872	0.0044741	0.0335626	0.0247748	Arid1b/Arid1a/Chfr/Mad2l1/Anapc2/Anapc4/Lcmt1/Smarcc2/Tacc3/Anapc5/Nsmce2/Pbrm1	12	other
BP	GO:0044839	cell cycle G2/M phase transition	15/1537	155/29872	0.0140754	0.0721932	0.0532906	App/Donson/Mbd4/Chfr/Hspa2/Rcc2/Mbtps2/Creb3l1/Ppm1d/Blm/Tpd52l1/Dyrk3/Pagr1a/Usp47/Fbxl15	15	other
BP	GO:0044843	cell cycle G1/S phase transition	25/1537	247/29872	0.00102282	0.0119736	0.00883853	Arid1b/Ddr2/Camk2g/Adamts1/Camk2b/Cables1/Arid1a/Usp29/Rps6/Ube2e2/Apex1/Inhba/Ctdsp2/Trex1/Psme2/Cacnb4/Smarcc2/Cdk7/Egfr/Pim2/Appl2/Cdc73/Id2/Pbrm1/Pagr1a	25	other
CC	GO:0044853	plasma membrane raft	16/1537	135/29872	0.00159407	0.0164908	0.0121729	Coro1c/Mapk1/Ezr/Kcnd3/Kcnd2/Ctnnb1/Dlc1/Nos1ap/Slc2a3/Lrrk2/Ctnnd1/Erbb4/Adcyap1r1/Cbl/Ldlr/Cacna1c	16	other
BP	GO:0045005	DNA-templated DNA replication maintenance of fidelity	7/1537	53/29872	0.0183259	0.0860307	0.063505	Donson/Nucks1/Fancm/Blm/Asf1a/Cenpx/Rtel1	7	other
BP	GO:0045023	G0 to G1 transition	5/1537	39/29872	0.0483619	0.162704	0.120103	Arid1b/Ppp2r5b/Arid1a/Smarcc2/Pbrm1	5	other
CC	GO:0045120	pronucleus	4/1537	24/29872	0.032567	0.124319	0.0917681	Eed/Tbp/Blm/Hnrnpl	4	other
CC	GO:0045121	membrane raft	28/1537	305/29872	0.00231763	0.0215938	0.0159398	App/Coro1c/Mapk1/Ezr/Kcnd3/Ppp2r1b/Kcnd2/Ctnnb1/Cd55/Npc1/Stx2/Dlc1/Nos1ap/Gja1/Slc2a3/Lrrk2/Egfr/Ctnnd1/Erbb4/Adcyap1r1/Cbl/Mme/Furin/Ldlr/Unc5b/Tnr/Hspa1b/Cacna1c	28	other
BP	GO:0045165	cell fate commitment	28/1537	309/29872	0.0027915	0.0245102	0.0180926	Stat3/Tbr1/Prdm15/Fgf2/Fezf2/Ets2/Arx/Cyp26b1/Nr2e1/Ctnnb1/Lmo4/Notch2/Olig1/Gatad2b/Ar/Sox5/Erbb4/Ext1/Cdc73/Id2/Rbbp4/Mta2/Neurod1/Myt1l/Wnt10a/Prox1/Jag2/Fgf13	28	other
BP	GO:0045187	regulation of circadian sleep/wake cycle, sleep	5/1537	29/29872	0.0151642	0.076175	0.0562298	Kcna2/Adrb1/Per3/Ptgds/Adora1	5	other
BP	GO:0045229	external encapsulating structure organization	30/1537	328/29872	0.00175313	0.0174931	0.0129128	App/Col4a2/Col4a1/Ddr2/Serac1/Fermt1/Ric8a/Adamts1/Col15a1/Fscn1/Prickle1/Col16a1/Nr2e1/Tcf15/Adamts3/Loxl1/Adamts9/Mkx/Sema5a/Creb3l1/Adamts6/Ltbp4/Exoc8/Ext1/Tmem38b/Adamts17/Apbb2/Adamts10/Tnr/Mmp14	30	other
CC	GO:0045259	proton-transporting ATP synthase complex	4/1537	22/29872	0.024307	0.103697	0.0765459	Atp5pf/Atp5po/Atp5mf/Atp5mc1	4	other
CC	GO:0045263	proton-transporting ATP synthase complex, coupling factor F(o)	4/1537	13/29872	0.00343286	0.0276824	0.0204342	Atp5pf/Atp5po/Atp5mf/Atp5mc1	4	other
CC	GO:0045271	respiratory chain complex I	9/1537	55/29872	0.00184371	0.0180763	0.0133433	ND4/ND2/ND1/ND6/Ndufa13/Ndufb8/Ndufa11/Ndufs8/Ndufb1	9	other
CC	GO:0045275	respiratory chain complex III	3/1537	13/29872	0.0263827	0.109576	0.0808853	COX1/CYTB/Uqcr10	3	other
MF	GO:0045294	alpha-catenin binding	3/1537	12/29872	0.0210866	0.0936414	0.0691229	Ptprt/Jup/Ctnnb1	3	other
MF	GO:0045296	cadherin binding	11/1537	70/29872	0.000850692	0.0106983	0.00789711	Ptprt/Cdh23/Jup/Cdh9/Cdh11/Tbc1d2/Ctnnb1/Ptpro/Ctnnd1/Cdh19/Fxyd5	11	other
BP	GO:0045333	cellular respiration	30/1537	255/29872	2.24578e-05	0.000726797	0.000536497	Atp5pf/Ifnar1/Atp5po/COX1/CYTB/ND4/Mtfr1l/Uqcr10/ND2/ND1/ND6/Slc25a33/Ndufa13/Ndufb8/Nfatc3/Trex1/Ndufa11/Mfn2/Atp5mf/Ndufs8/Atpsckmt/Etfrf1/Lyrm7/Coa6/Park7/Mtch2/Ndufb1/Antkmt/Slc25a22/Ogdhl	30	other
BP	GO:0045444	fat cell differentiation	27/1537	270/29872	0.000792233	0.0101124	0.00746461	Rreb1/Adgrf5/Ncor2/Rora/Lrrc8c/Htr2a/Nr1d1/Adrb1/Medag/Trib2/Syap1/Zfp516/Trpm4/Klf5/Mkx/Frzb/Cntn2/Gps2/Zfp423/Sh2b2/Retreg1/Id2/Noc3l/Foxo1/Per2/Noct/Uchl3	27	other
BP	GO:0045475	locomotor rhythm	5/1537	22/29872	0.00452684	0.0337162	0.0248881	Ncor1/Kcnd2/Mapk10/Naglu/Id2	5	other
BP	GO:0045598	regulation of fat cell differentiation	17/1537	149/29872	0.00175842	0.017498	0.0129165	Rreb1/Ncor2/Rora/Htr2a/Nr1d1/Medag/Trib2/Syap1/Trpm4/Klf5/Mkx/Frzb/Gps2/Id2/Foxo1/Noct/Uchl3	17	other
BP	GO:0045600	positive regulation of fat cell differentiation	10/1537	70/29872	0.00299529	0.0255631	0.0188698	Rreb1/Htr2a/Medag/Syap1/Trpm4/Klf5/Frzb/Id2/Noct/Uchl3	10	other
BP	GO:0045637	regulation of myeloid cell differentiation	22/1537	239/29872	0.00621964	0.0407986	0.0301162	Jun/Meis2/Stat3/Ptk2b/Ubash3b/Twist2/Rbm15/P4htm/Ctnnb1/Inhba/Gnas/Notch2/Mturn/Gabpa/Ppargc1b/Foxo3/Klf13/Ctnnbip1/Cdc73/Id2/Stat5b/Tesc	22	other
BP	GO:0045638	negative regulation of myeloid cell differentiation	10/1537	100/29872	0.0331058	0.125981	0.092995	Meis2/Ptk2b/Ubash3b/Twist2/Rbm15/Ctnnb1/Gabpa/Klf13/Cdc73/Stat5b	10	other
BP	GO:0045639	positive regulation of myeloid cell differentiation	12/1537	118/29872	0.0185326	0.0865484	0.0638871	Jun/Stat3/Inhba/Gnas/Notch2/Mturn/Ppargc1b/Foxo3/Ctnnbip1/Id2/Stat5b/Tesc	12	other
BP	GO:0045646	regulation of erythrocyte differentiation	7/1537	50/29872	0.0135543	0.0703093	0.0518999	Stat3/P4htm/Inhba/Foxo3/Klf13/Id2/Stat5b	7	other
BP	GO:0045648	positive regulation of erythrocyte differentiation	5/1537	28/29872	0.0130915	0.0685897	0.0506306	Stat3/Inhba/Foxo3/Id2/Stat5b	5	other
BP	GO:0045652	regulation of megakaryocyte differentiation	4/1537	22/29872	0.024307	0.103697	0.0765459	Rbm15/Mturn/Gabpa/Tesc	4	other
BP	GO:0045661	regulation of myoblast differentiation	9/1537	86/29872	0.0326207	0.124329	0.0917756	Arid1b/Igfbp3/Prickle1/Arid1a/Cxcl14/Mkx/Smarcc2/Eid2b/Pbrm1	9	other
BP	GO:0045664	regulation of neuron differentiation	34/1537	245/29872	1.46956e-07	1.60424e-05	1.18419e-05	App/Ttc3/Dab1/Nbl1/Ngf/Mmd2/Fgf2/Bin1/Map1b/Tiam1/Fezf2/Tcf4/Nr2e1/Nap1l2/Impact/Sh3gl3/Eif4enif1/Trp73/Timp2/Reln/Grip2/Foxo3/Pcp4/Zfhx2/Lrrk2/Alk/Sox5/Id2/Dtx1/Neurod1/Rgs6/Mmd/Prox1/Zfp536	34	other
BP	GO:0045665	negative regulation of neuron differentiation	10/1537	91/29872	0.0185005	0.0865484	0.0638871	App/Ttc3/Fezf2/Nr2e1/Eif4enif1/Trp73/Foxo3/Id2/Dtx1/Zfp536	10	other
BP	GO:0045666	positive regulation of neuron differentiation	18/1537	116/29872	2.66325e-05	0.000839613	0.000619774	App/Dab1/Nbl1/Ngf/Mmd2/Fgf2/Map1b/Fezf2/Tcf4/Nap1l2/Impact/Sh3gl3/Timp2/Pcp4/Neurod1/Rgs6/Mmd/Prox1	18	other
BP	GO:0045685	regulation of glial cell differentiation	10/1537	98/29872	0.0293264	0.117853	0.0869954	Dab1/Wdr1/Bin1/Nr1d1/Nr2e1/Ctnnb1/Daam2/Trp73/Id2/Ldlr	10	other
BP	GO:0045686	negative regulation of glial cell differentiation	7/1537	37/29872	0.00249007	0.0225401	0.0166383	Dab1/Nr1d1/Nr2e1/Ctnnb1/Daam2/Id2/Ldlr	7	other
BP	GO:0045722	positive regulation of gluconeogenesis	5/1537	27/29872	0.0112188	0.0624937	0.0461308	Cry1/Dgat2/Kat2b/Gpt2/Foxo1	5	other
BP	GO:0045765	regulation of angiogenesis	27/1537	310/29872	0.00557965	0.0382829	0.0282591	Col4a2/Nrp1/Stat3/Ptk2b/Adamts1/Gadd45a/Fgf2/Sash1/S2bpcox16/Adgrb1/Jup/Epn1/Tcf4/Tspan18/Ddah1/Mtdh/Nr2e1/Ctnnb1/Adgrb3/Flt1/Adamts9/Sema5a/Creb3l1/Shc1/Ppp1r15a/Tafa5/Fkbpl	27	other
BP	GO:0045777	positive regulation of blood pressure	8/1537	57/29872	0.00844073	0.0511479	0.0377556	Atp5pf/Tpm1/Adrb1/Adra1d/Grip2/Id2/Adora1/Adh5	8	other
BP	GO:0045786	negative regulation of cell cycle	33/1537	401/29872	0.00562959	0.0385171	0.028432	Prkacb/Rps6ka2/Ppp2r5b/Ptprk/Cry1/Donson/Mbd4/Nek1/Chfr/Rps6/Mad2l1/Ctnnb1/Inhba/Ctdsp2/Tom1l2/Trex1/Mfn2/Mbtps2/Ufl1/Kat2b/Timp2/Lcmt1/Creb3l1/Tnks/Cacnb4/Egfr/Cdc73/Blm/Apbb2/Suv39h1/Fem1b/Prox1/Usp47	33	other
BP	GO:0045787	positive regulation of cell cycle	28/1537	359/29872	0.0194888	0.0907327	0.0669758	App/Ddr2/Meis2/Adamts1/Racgap1/Camk2b/Hspa2/Ube2e2/Nr2e1/Mad2l1/Apex1/Gipc1/Rcc2/Kat2b/Cdc14a/Ubxn2b/Gja1/Anapc5/Egfr/Cdc73/Rad51ap1/Id2/Pdgfrb/Nsmce2/Stat5b/Dyrk3/Prox1/Pagr1a	28	other
BP	GO:0045821	positive regulation of glycolytic process	5/1537	27/29872	0.0112188	0.0624937	0.0461308	App/Htr2a/P2rx7/Zbtb20/Kat2b	5	other
BP	GO:0045861	negative regulation of proteolysis	29/1537	357/29872	0.0106614	0.0611589	0.0451454	App/Gpc3/Plat/Ngf/Spock3/Clec16a/Bin1/Arrb1/Serpinb8/Snx12/Hsp90ab1/Ddrgk1/Spock1/Gipc1/Birc6/Cd109/Ctsz/Serpini1/Timp2/Mtm1/Lrrk2/Psme3ip1/Ppp1r15a/Park7/Anks1/Siah2/Furin/Usp47/Hspa1b	29	other
BP	GO:0045862	positive regulation of proteolysis	27/1537	357/29872	0.0301939	0.120545	0.088982	App/Stat3/Nod1/Ptk2b/Rcn3/Prickle1/Clu/Ngf/Chfr/Trib2/Bcap31/Ndufa13/Ddrgk1/Dlc1/Nkd2/Psme2/Nub1/Lrrk2/Ncstn/Ctnnd1/Snx9/Sh3rf3/Oga/Mtch2/Dab2/Hspa1b/Mmp14	27	other
BP	GO:0045907	positive regulation of vasoconstriction	8/1537	53/29872	0.00542168	0.0378068	0.0279077	Hmgcr/Htr2a/Adra1d/Trpm4/Shc1/Gja1/Egfr/Mgll	8	other
BP	GO:0045930	negative regulation of mitotic cell cycle	19/1537	244/29872	0.0482352	0.162704	0.120103	Donson/Mbd4/Chfr/Rps6/Mad2l1/Ctnnb1/Inhba/Ctdsp2/Tom1l2/Trex1/Mbtps2/Timp2/Lcmt1/Creb3l1/Cacnb4/Egfr/Cdc73/Blm/Usp47	19	other
BP	GO:0045931	positive regulation of mitotic cell cycle	12/1537	134/29872	0.0438172	0.153221	0.113102	App/Ddr2/Meis2/Adamts1/Hspa2/Ube2e2/Apex1/Rcc2/Anapc5/Egfr/Nsmce2/Stat5b	12	other
BP	GO:0046032	ADP catabolic process	13/1537	109/29872	0.00397666	0.0307781	0.0227193	App/Stat3/Gpi1/Htr2a/P2rx7/Ncor1/Pgam1/Zbtb20/Trex1/Pgam2/Kat2b/Galk1/Mtch2	13	other
BP	GO:0046322	negative regulation of fatty acid oxidation	4/1537	18/29872	0.0119649	0.0654215	0.0482919	Dbi/Dgat2/Appl2/Mfsd2a	4	other
BP	GO:0046323	glucose import	10/1537	91/29872	0.0185005	0.0865484	0.0638871	Gpc3/Pea15a/Mfn2/Irs2/Slc2a3/Sh2b2/Erbb4/Appl2/Ahi1/Oga	10	other
BP	GO:0046324	regulation of glucose import	9/1537	71/29872	0.010397	0.0597826	0.0441295	Gpc3/Pea15a/Mfn2/Irs2/Sh2b2/Erbb4/Appl2/Ahi1/Oga	9	other
BP	GO:0046325	negative regulation of glucose import	4/1537	21/29872	0.0207106	0.0936414	0.0691229	Pea15a/Sh2b2/Appl2/Ahi1	4	other
BP	GO:0046328	regulation of JNK cascade	16/1537	160/29872	0.00852192	0.0515119	0.0380243	App/Ankrd6/Nod1/Ptk2b/Sfrp4/Gadd45a/Ncor1/Dusp22/Mturn/Gps2/Egfr/Dvl2/Fgd4/Sh3rf3/Tpd52l1/Dab2	16	other
BP	GO:0046330	positive regulation of JNK cascade	12/1537	111/29872	0.01185	0.0653134	0.0482122	App/Ankrd6/Nod1/Ptk2b/Gadd45a/Dusp22/Mturn/Dvl2/Fgd4/Sh3rf3/Tpd52l1/Dab2	12	other
BP	GO:0046395	carboxylic acid catabolic process	23/1537	241/29872	0.00337007	0.0275712	0.0203521	Echdc2/Amt/Abhd1/Hmgcll1/Gad1/Dbi/Ddah1/Cyp26b1/Cdo1/Asrgl1/Lpin2/Irs2/Acad10/Slc25a17/Pex2/Gad2/Oat/Pex7/Cryl1/Acot7/Gcsh/Mfsd2a/Aig1	23	other
BP	GO:0046434	organophosphate catabolic process	26/1537	246/29872	0.000427877	0.00645762	0.0047668	App/Synj2/Pde1a/Stat3/Pde4a/Nt5c2/Gpi1/Htr2a/P2rx7/Ncor1/Pgam1/Zbtb20/Plbd2/Pla2g4e/Trex1/Pgam2/Kat2b/Gda/Pla2g7/Entpd3/Smpd4/Acot7/Galk1/Mtch2/Ldlr/Gpd1l	26	other
BP	GO:0046503	glycerolipid catabolic process	8/1537	67/29872	0.0212908	0.0940708	0.0694399	Lipg/Pla2g4e/Pla2g7/Daglb/Smpd4/Dagla/Mgll/Ldlr	8	other
BP	GO:0046686	response to cadmium ion	6/1537	40/29872	0.0157225	0.0782275	0.0577449	Jun/CYTB/Camk2b/Mapk1/Npc1/Egfr	6	other
BP	GO:0046689	response to mercury ion	3/1537	12/29872	0.0210866	0.0936414	0.0691229	CYTB/Pgam2/Park7	3	other
BP	GO:0046716	muscle cell cellular homeostasis	4/1537	27/29872	0.0476774	0.161291	0.11906	Sod1/Ank/Mtm1/Chrna1	4	other
BP	GO:0046839	phospholipid dephosphorylation	8/1537	43/29872	0.00139568	0.0149823	0.0110594	Synj1/Synj2/Plppr2/Inpp5a/Mtm1/Mtmr12/Plpp5/Mtmr4	8	other
BP	GO:0046847	filopodium assembly	13/1537	78/29872	0.000162847	0.00320178	0.00236344	Nrp1/Fscn1/Ezr/Ttyh1/Fgd1/Daam2/Rab3ip/Fnbp1l/Fgd3/Agrn/Espn/Zmynd8/Fgd4	13	other
BP	GO:0046849	bone remodeling	11/1537	108/29872	0.0232824	0.100643	0.0742911	Ptk2b/Ubash3b/Syt7/P2rx7/Ctnnb1/Notch2/Ppargc1b/Gja1/Rab3d/Egfr/Ext1	11	other
BP	GO:0046856	phosphatidylinositol dephosphorylation	6/1537	29/29872	0.00314268	0.0261795	0.0193248	Synj1/Synj2/Inpp5a/Mtm1/Mtmr12/Mtmr4	6	other
BP	GO:0046879	hormone secretion	42/1537	405/29872	1.41938e-05	0.000516486	0.000381252	Itsn1/Kcnj6/Hmgcr/Igfbp3/Inha/Adcy5/Cry1/Epha5/Nnat/Arrb1/Acsl4/Syt7/Nr1d1/Tiam1/Rab8b/Inhba/Klf7/Gnas/Ptpmt1/Mfn2/Irs2/Snap25/Trpm4/Sidt2/C2cd2l/Ltbp4/Gja1/Aacs/Egfr/Osbp/Park7/Neurod1/Foxo1/Per2/Oga/Niban2/Adora1/Kif5b/Dab2/Slc25a22/Ildr2/Cacna1c	42	other
BP	GO:0046883	regulation of hormone secretion	37/1537	339/29872	1.47389e-05	0.000531035	0.000391992	Itsn1/Kcnj6/Hmgcr/Igfbp3/Inha/Adcy5/Cry1/Epha5/Nnat/Arrb1/Acsl4/Syt7/Nr1d1/Tiam1/Rab8b/Inhba/Klf7/Gnas/Ptpmt1/Mfn2/Irs2/Snap25/Trpm4/Sidt2/C2cd2l/Gja1/Aacs/Egfr/Osbp/Foxo1/Per2/Oga/Adora1/Kif5b/Dab2/Slc25a22/Cacna1c	37	other
BP	GO:0046887	positive regulation of hormone secretion	19/1537	195/29872	0.00583203	0.0395324	0.0291815	Itsn1/Nnat/Arrb1/Acsl4/Rab8b/Gnas/Mfn2/Irs2/Snap25/Trpm4/C2cd2l/Gja1/Aacs/Egfr/Osbp/Oga/Kif5b/Dab2/Cacna1c	19	other
BP	GO:0046942	carboxylic acid transport	30/1537	374/29872	0.0112365	0.0625445	0.0461683	Mpc1/Atp5pf/Nfkbie/Lrrc8c/Acsl4/P2rx7/Slc6a8/Emb/Slc7a5/Slc38a7/Gipc1/Irs2/Slc16a7/Pak1/Slc25a17/Cacnb4/Gja1/Eprs1/Slc43a2/Slc6a1/Slc13a3/Slc22a15/Slc7a2/Slc7a11/Slc3a2/Per2/Apba1/Mfsd2a/Adora1/Slc25a22	30	other
BP	GO:0048041	focal adhesion assembly	16/1537	87/29872	8.27518e-06	0.000348973	0.0002576	Nrp1/Ptprk/Ptk2b/Coro1c/Cttn/Limch1/Cdh11/Col16a1/Dusp22/Rcc2/Actn1/Dlc1/Tesk2/Coro2b/Lims1/Mmp14	16	other
BP	GO:0048143	astrocyte activation	5/1537	21/29872	0.00365072	0.0288352	0.0212852	App/Nr1d1/Naglu/Egfr/Ldlr	5	other
BP	GO:0048268	clathrin coat assembly	4/1537	21/29872	0.0207106	0.0936414	0.0691229	Nsg2/Nsg1/Epn1/Dab2	4	other
BP	GO:0048284	organelle fusion	15/1537	173/29872	0.0338927	0.128507	0.0948599	Syt7/AU040320/Snap47/Rab8b/Mfn2/Stx2/Snap25/Rab39/Tom1/Nkd2/Pip4k2a/Nme3/Erc1/Mtch2/Kif5b	15	other
BP	GO:0048311	mitochondrion distribution	6/1537	28/29872	0.00260434	0.0232578	0.0171681	S2bpcox16/Myo19/Mfn2/Mtm1/Lrrk2/Kif5b	6	other
BP	GO:0048312	intracellular distribution of mitochondria	3/1537	13/29872	0.0263827	0.109576	0.0808853	S2bpcox16/Mfn2/Lrrk2	3	other
BP	GO:0048469	cell maturation	21/1537	245/29872	0.015722	0.0782275	0.0577449	App/Rps6ka2/Ptk2b/Pgr/Ngf/Pou2f2/Kcnq3/Ctnnb1/Adgrb3/Cntn2/Grip2/Foxo3/Gja1/Lrrk2/Id2/Heatr3/Kcnq2/Fem1b/Anks1/Lgi4/Gldn	21	other
CC	GO:0048475	coated membrane	15/1537	100/29872	0.00017963	0.0034406	0.00253973	Synj1/Epn1/Synrg/Ap2a2/Copa/Kcnq5/Ap3m2/Copz1/Sec23a/Klhl12/Ap1g2/Ap2s1/Sec24b/Dipk2a/Dab2	15	other
BP	GO:0048511	rhythmic process	40/1537	320/29872	2.1728e-07	2.14755e-05	1.58525e-05	Adcy1/Cipc/Dyrk1a/Adamts1/Cry1/Pgr/Ppp1cc/Ngf/Rora/Kcna2/Arrb1/Nr1d1/Adrb1/Ncor1/Kcnd2/Rai1/Setx/Inhba/Mfn2/Mapk10/Kat2b/Naglu/Foxo3/Per3/Agrn/Axl/Ptgds/Egfr/Id2/Thrap3/Stat5b/Suv39h1/Per2/Noct/Siah2/Prox1/Gfpt1/Mycbp2/Adora1/Gabrb3	40	other
BP	GO:0048545	response to steroid hormone	25/1537	255/29872	0.00159874	0.0165158	0.0121914	Cry1/Peg13/Mapk1/Pgr/Ncor2/Paqr7/Arid1a/Ncor1/Kdm3a/Cdo1/Map2k1/Ddrgk1/Npc1/Maob/Ufl1/Pak1/Ppargc1b/Trim68/Ar/Gpr83/Comt/Park7/Rxra/Pagr1a/Dab2	25	other
BP	GO:0048645	animal organ formation	8/1537	76/29872	0.0412854	0.14737	0.108784	Mapk1/Tbr1/Fgf2/Map2k1/Ctnnb1/Frs2/Ar/Ext1	8	other
BP	GO:0048659	smooth muscle cell proliferation	24/1537	203/29872	0.000131778	0.00277758	0.00205032	Jun/Ddr2/Prkg1/Hmgcr/Igfbp3/Pde1a/Adamts1/Tpm1/Fgf2/Ctnnb1/Flt1/Mfn2/Pak1/Shc1/Frs2/Egfr/Ctnnbip1/Id2/Comt/Pdgfrb/Park7/Stat5b/Tafa5/Irak1	24	other
BP	GO:0048660	regulation of smooth muscle cell proliferation	24/1537	194/29872	6.44709e-05	0.00167808	0.0012387	Jun/Ddr2/Prkg1/Hmgcr/Igfbp3/Pde1a/Adamts1/Tpm1/Fgf2/Ctnnb1/Flt1/Mfn2/Pak1/Shc1/Frs2/Egfr/Ctnnbip1/Id2/Comt/Pdgfrb/Park7/Stat5b/Tafa5/Irak1	24	other
BP	GO:0048661	positive regulation of smooth muscle cell proliferation	15/1537	117/29872	0.000991478	0.0118685	0.00876095	Jun/Ddr2/Hmgcr/Adamts1/Fgf2/Flt1/Mfn2/Pak1/Shc1/Frs2/Egfr/Id2/Pdgfrb/Stat5b/Irak1	15	other
BP	GO:0048662	negative regulation of smooth muscle cell proliferation	8/1537	74/29872	0.0360505	0.134253	0.0991011	Prkg1/Igfbp3/Tpm1/Mfn2/Ctnnbip1/Comt/Park7/Tafa5	8	other
BP	GO:0048663	neuron fate commitment	9/1537	90/29872	0.0418852	0.148962	0.109959	Tbr1/Fezf2/Ctnnb1/Lmo4/Olig1/Id2/Myt1l/Prox1/Jag2	9	other
BP	GO:0048664	neuron fate determination	3/1537	11/29872	0.0164342	0.0797079	0.0588376	Fezf2/Ctnnb1/Prox1	3	other
BP	GO:0048668	collateral sprouting	6/1537	34/29872	0.00714965	0.0453419	0.0334699	App/Epha7/Prkg1/Ngf/Ptprs/Fgf13	6	other
BP	GO:0048670	regulation of collateral sprouting	4/1537	23/29872	0.0282574	0.115075	0.0849444	Epha7/Ngf/Ptprs/Fgf13	4	other
BP	GO:0048671	negative regulation of collateral sprouting	3/1537	10/29872	0.0124215	0.0660732	0.048773	Epha7/Ptprs/Fgf13	3	other
BP	GO:0048708	astrocyte differentiation	12/1537	95/29872	0.00346429	0.0278132	0.0205308	App/Dab1/Stat3/Mapk1/Bin1/Nr1d1/Nr2e1/Map2k1/Naglu/Egfr/Id2/Ldlr	12	other
BP	GO:0048709	oligodendrocyte differentiation	14/1537	123/29872	0.0043873	0.0332871	0.0245714	Cntn1/Clu/Wdr1/Eed/Ctnnb1/Exoc4/Daam2/Olig1/Mios/Trp73/Nsun5/Ncstn/Sox5/Id2	14	other
BP	GO:0048710	regulation of astrocyte differentiation	6/1537	37/29872	0.0108457	0.0616708	0.0455233	Dab1/Bin1/Nr1d1/Nr2e1/Id2/Ldlr	6	other
BP	GO:0048712	negative regulation of astrocyte differentiation	4/1537	20/29872	0.0174611	0.0826606	0.0610172	Dab1/Nr1d1/Nr2e1/Ldlr	4	other
BP	GO:0048771	tissue remodeling	18/1537	216/29872	0.0306447	0.122012	0.0900649	Ddr2/Ptk2b/Ubash3b/Syt7/Sema3c/P2rx7/Ctnnb1/Nfatc3/Notch2/Ppargc1b/Gja1/Rab3d/Axl/Egfr/Ext1/Pbrm1/Abr/Mmp14	18	other
BP	GO:0048863	stem cell differentiation	34/1537	284/29872	4.506e-06	0.000215404	0.000159004	Nrp1/Stat3/Coro1c/Mapk1/Lama5/Prickle1/Fgf2/Cdk12/Sema3c/Ap2a2/Kdm3a/Tcf15/Ctnnb1/Ociad1/L3mbtl2/Ufl1/Klhl12/Sema5a/Frzb/Gatad2b/Sox5/Erbb4/Ext1/Cdk13/Rbbp4/Eif2ak2/Mta2/Nudt21/Osr1/Wnt10a/Mtch2/Sema3d/N4bp2l2/Jarid2	34	other
BP	GO:0048872	homeostasis of number of cells	31/1537	408/29872	0.0202761	0.0923513	0.0681706	Cadps2/Sod1/Stat3/Adgrf5/Racgap1/Tet2/Gpi1/Rps6/P2rx7/Lmo1/Ncor1/Prdx1/P4htm/Inhba/Ufl1/Skil/Foxo3/Klf13/Sh2b2/Axl/Ncstn/Sos2/Ext1/Id2/Heatr3/Stat5b/Slc7a11/Dyrk3/Mtch2/Rps19/Ildr2	31	other
BP	GO:0050432	catecholamine secretion	10/1537	75/29872	0.00496878	0.0358399	0.0264558	Syt5/Kcna2/Htr2a/Syt7/Cadps/Pcp4/Chrna4/Comt/Kpna4/Syt13	10	other
BP	GO:0050433	regulation of catecholamine secretion	7/1537	65/29872	0.0489864	0.164592	0.121496	Syt5/Kcna2/Htr2a/Syt7/Pcp4/Chrna4/Syt13	7	other
MF	GO:0050660	flavin adenine dinucleotide binding	9/1537	91/29872	0.0444518	0.154745	0.114228	Cry1/Foxred2/Maob/Acad10/Sqle/Coq6/Agps/Dus4l/Mto1	9	other
BP	GO:0050678	regulation of epithelial cell proliferation	32/1537	426/29872	0.0214768	0.0947988	0.0699773	Rreb1/Gpc3/Jun/Ptprk/Stat3/Pgr/Lama5/Hmgn1/Twist2/Fgf2/S2bpcox16/Celf1/Nr1d1/Arx/Ctnnb1/Flt1/Mcc/Notch2/Irs2/Cd109/Sema5a/Pex2/Gja1/Frs2/Ar/Egfr/Erbb4/Cdc73/Lims1/Osr1/Prox1/Dab2	32	other
BP	GO:0050730	regulation of peptidyl-tyrosine phosphorylation	20/1537	256/29872	0.0423856	0.148962	0.109959	App/Ifnar1/Epha7/Nrp1/Ppp2r5b/Ptk2b/Cntn1/Htr2a/Dok7/Dusp22/Ehd4/Reln/Agrn/Egfr/Ctnnd1/Erbb4/Osbp/Dvl2/Pdgfrb/Cbl	20	other
BP	GO:0050767	regulation of neurogenesis	57/1537	494/29872	1.1853e-08	2.47695e-06	1.8284e-06	Ttc3/Synj1/Dab1/Epha7/Dscam/Nrp1/Cux2/Camk2b/Ppp1cc/Ndel1/Ngf/Fgf2/Bin1/Cul7/Map1b/Nr1d1/Sema3c/Myo5b/Tiam1/Fezf2/Lhx2/Nr2e1/Slc7a5/Anapc2/Map2k1/Spen/Rapgef2/Ctnnb1/Flt1/Daam2/Notch2/Mfn2/Srrt/Ufl1/Skil/Trp73/Pak1/Sema5a/Reln/Cdkl5/Plxnc1/Pcm1/Egfr/Cux1/Appl2/Itpka/Id2/Hltf/Per2/Jade2/Mme/Sema3d/Prox1/Ldlr/Tnr/Ptprs/Fgf13	57	other
BP	GO:0050768	negative regulation of neurogenesis	22/1537	175/29872	0.000100651	0.00231497	0.00170883	Ttc3/Dab1/Epha7/Nrp1/Nr1d1/Sema3c/Lhx2/Nr2e1/Rapgef2/Ctnnb1/Daam2/Mfn2/Sema5a/Pcm1/Appl2/Id2/Sema3d/Prox1/Ldlr/Tnr/Ptprs/Fgf13	22	other
BP	GO:0050769	positive regulation of neurogenesis	38/1537	330/29872	3.25628e-06	0.000172583	0.000127395	Synj1/Dscam/Nrp1/Cux2/Camk2b/Ppp1cc/Ndel1/Ngf/Fgf2/Bin1/Cul7/Map1b/Myo5b/Tiam1/Nr2e1/Slc7a5/Anapc2/Map2k1/Spen/Ctnnb1/Flt1/Notch2/Mfn2/Srrt/Ufl1/Skil/Trp73/Pak1/Sema5a/Reln/Cdkl5/Plxnc1/Egfr/Cux1/Itpka/Id2/Jade2/Mme	38	other
BP	GO:0050796	regulation of insulin secretion	26/1537	222/29872	8.27454e-05	0.00203087	0.00149912	Kcnj6/Hmgcr/Adcy5/Epha5/Nnat/Arrb1/Acsl4/Syt7/Nr1d1/Tiam1/Klf7/Gnas/Ptpmt1/Irs2/Trpm4/Sidt2/C2cd2l/Gja1/Aacs/Osbp/Foxo1/Per2/Oga/Kif5b/Slc25a22/Cacna1c	26	other
BP	GO:0050802	circadian sleep/wake cycle, sleep	6/1537	31/29872	0.00446237	0.0335626	0.0247748	Kcna2/Adrb1/Per3/Ptgds/Adora1/Gabrb3	6	other
MF	GO:0050839	cell adhesion molecule binding	36/1537	307/29872	3.86031e-06	0.000193386	0.000142751	App/Tenm3/Dscam/Ptprt/Fermt1/Cdh23/Dscaml1/Cntn1/Lama5/Ezr/Fgf2/Jup/Cdh9/Ppia/Esam/Cdh11/Itga7/Itgbl1/Tbc1d2/Col16a1/Icam5/Emb/Ctnnb1/Mfge8/Ptpro/Actn1/Timp2/Cntn2/Egfr/Ctnnd1/Cdh19/Gldn/Fxyd5/Tnr/Dab2/Mmp14	36	other
BP	GO:0050872	white fat cell differentiation	5/1537	24/29872	0.00670928	0.0435032	0.0321126	Ncor2/Zfp423/Retreg1/Id2/Per2	5	other
BP	GO:0050878	regulation of body fluid levels	27/1537	350/29872	0.0242982	0.103697	0.0765459	Prkg1/Atp2b2/Plat/Prickle1/Ubash3b/Ppia/Adrb1/Tspan18/Cdo1/Copa/Gnas/Ptpro/Alox12b/Trp73/C1galt1c1/Gja1/Axl/Egfr/Erbb4/Ext1/Atp7b/Coro2b/Stat5b/Slc7a11/Pros1/Htr4/Adora1	27	other
BP	GO:0050885	neuromuscular process controlling balance	10/1537	72/29872	0.00369126	0.0291239	0.0214983	App/Adcy5/Atp2b2/Cdh23/Camta1/Camk2b/Rbfox1/Shank1/Abr/Tnr	10	other
BP	GO:0050905	neuromuscular process	22/1537	206/29872	0.000993715	0.0118759	0.00876637	App/Get1/Adcy5/Atp2b2/Cdh23/Camta1/Camk2b/Rbfox1/Tshz3/Tcf15/Xrcc1/Stac2/Shank1/Pomk/Kcnj2/Chrna1/Kcnab2/Comt/Abr/Mycbp2/Tnr/Scn1a	22	other
BP	GO:0050920	regulation of chemotaxis	22/1537	246/29872	0.00862029	0.0519348	0.0383365	App/Dscam/Nrp1/Nbl1/Ptk2b/Mapk1/Cttn/Tbr1/Fgf2/Sema3c/Tiam1/Fezf2/Cyrib/Cxcl14/Sema5a/Pla2g7/Agrn/Tubb2b/Pdgfrb/Sema3d/Mycbp2/Nova2	22	other
MF	GO:0051020	GTPase binding	36/1537	337/29872	3.02942e-05	0.000942858	0.000695986	Rph3a/Sod1/Fmnl2/Exph5/Coro1c/Micall1/Rragd/Bin1/Myo5b/Cyrib/Fgd1/Map2k1/Fmnl1/Daam2/Kctd13/Rcc2/Mfn2/Rab3ip/Pak1/Fnbp1l/Cdkl5/Lrrk2/Exoc8/Eprs1/Erc1/Plekhg2/Appl2/Itpka/Dennd5a/Inf2/Dvl2/Dock3/Adcyap1r1/Mycbp2/Daam1/Cse1l	36	other
BP	GO:0051047	positive regulation of secretion	34/1537	439/29872	0.0120648	0.0658523	0.0486099	Itsn1/Cadps2/Cacna1g/Exph5/Cacna1i/Nnat/Arrb1/Ppia/Rab27b/Acsl4/Syt7/Myo5b/P2rx7/Rab8b/Gnas/Mfn2/Alox12b/Irs2/Snap25/Trpm4/Cadps/C2cd2l/Gja1/Rab3d/Pcp4/Aacs/Egfr/Slc6a1/Osbp/Oga/Adora1/Kif5b/Dab2/Cacna1c	34	other
BP	GO:0051051	negative regulation of transport	39/1537	497/29872	0.00617544	0.040545	0.029929	Atp5pf/Kcnj6/Hmgcr/Igfbp3/Inha/Fermt1/Ptk2b/Srebf2/Asic1/Cry1/Sfrp4/Bin1/Map1b/Pea15a/Htr2a/Acsl4/Lrrtm1/Snx12/Lrpap1/Os9/Klf7/Sh3gl3/Maob/Ptpmt1/Irs2/Gnb5/Agrn/Sh2b2/Rab33b/Slc43a2/Yod1/Appl2/Park7/Ahi1/Abr/Foxo1/Osr1/Irak1/Adora1	39	other
MF	GO:0051059	NF-kappaB binding	6/1537	34/29872	0.00714965	0.0453419	0.0334699	Mtdh/Apex1/Notch2/Pdcd11/Brms1/Hspa1b	6	other
BP	GO:0051098	regulation of binding	34/1537	361/29872	0.000541576	0.00782823	0.00577853	App/Jun/Crtac1/Tmed2/Ngf/Ubash3b/Twist2/Nucks1/Arrb1/Tiam1/Lhx2/Lrpap1/Ephb6/Eif3e/Epb41/Rapgef2/Ddrgk1/Dzip1/Ufl1/Tnks/Agrn/Lrrk2/Ctnnbip1/Psme3ip1/Pim2/Pex14/Id2/Park7/Blm/Neurod1/Per2/Pcbd1/Niban2/Dab2	34	other
BP	GO:0051099	positive regulation of binding	16/1537	157/29872	0.00714836	0.0453419	0.0334699	App/Tmed2/Ngf/Arrb1/Tiam1/Ephb6/Eif3e/Epb41/Rapgef2/Ddrgk1/Ufl1/Agrn/Lrrk2/Park7/Neurod1/Niban2	16	other
BP	GO:0051100	negative regulation of binding	15/1537	155/29872	0.0140754	0.0721932	0.0532906	Jun/Crtac1/Twist2/Lhx2/Lrpap1/Tnks/Lrrk2/Ctnnbip1/Psme3ip1/Pim2/Pex14/Id2/Park7/Per2/Dab2	15	other
BP	GO:0051101	regulation of DNA binding	12/1537	120/29872	0.0208785	0.0936414	0.0691229	Jun/Ngf/Twist2/Lhx2/Ddrgk1/Tnks/Ctnnbip1/Id2/Park7/Neurod1/Per2/Niban2	12	other
BP	GO:0051145	smooth muscle cell differentiation	10/1537	84/29872	0.0109443	0.0618119	0.0456274	Rcan1/Tmsb4x/Nfatc2/Tshz3/Ctnnb1/Nfatc3/Notch2/Pdgfrb/Pbrm1/Mrtfb	10	other
BP	GO:0051147	regulation of muscle cell differentiation	15/1537	167/29872	0.0258213	0.108789	0.080304	Rcan1/Tmsb4x/Nfatc2/Fdps/Adrb1/Cyp26b1/Tshz3/Nfatc3/Notch2/Pak1/Frs2/Id2/Prox1/Setd3/Mmp14	15	other
BP	GO:0051149	positive regulation of muscle cell differentiation	9/1537	85/29872	0.0305472	0.121756	0.0898762	Tmsb4x/Fdps/Adrb1/Cyp26b1/Tshz3/Notch2/Prox1/Setd3/Mmp14	9	other
BP	GO:0051150	regulation of smooth muscle cell differentiation	6/1537	38/29872	0.012332	0.0660732	0.048773	Rcan1/Tmsb4x/Nfatc2/Tshz3/Nfatc3/Notch2	6	other
BP	GO:0051169	nuclear transport	36/1537	359/29872	0.000111853	0.0025172	0.00185811	Bach2/Stat3/Agap3/Fermt1/Mapk1/Ranbp6/Prickle1/Ppp1cc/Jup/Cpsf6/Kcnq3/Hsp90ab1/Desi1/Rsrc1/Fam53b/Thoc3/Eif4enif1/Rbm33/Aaas/Efcab7/Lrrk2/Ing1/Appl2/Heatr3/Kcnq2/Park7/Neurod1/Phax/Hikeshi/Kpna4/Sprn/Kpna3/Nup98/Nup188/Camk4/Cse1l	36	other
BP	GO:0051170	import into nucleus	25/1537	187/29872	1.21664e-05	0.000465889	0.000343904	Bach2/Stat3/Agap3/Fermt1/Mapk1/Ranbp6/Prickle1/Jup/Kcnq3/Hsp90ab1/Fam53b/Eif4enif1/Efcab7/Lrrk2/Ing1/Appl2/Heatr3/Kcnq2/Hikeshi/Kpna4/Sprn/Kpna3/Nup98/Nup188/Cse1l	25	other
CC	GO:0051233	spindle midzone	6/1537	39/29872	0.0139557	0.0716796	0.0529114	App/Racgap1/Camk2b/Cttn/Rcc2/Arl8a	6	other
BP	GO:0051235	maintenance of location	35/1537	366/29872	0.000341753	0.00549176	0.00405383	Slc30a3/Nbl1/Ptk2b/Srebf2/Cry1/Tmsb4x/Tmed2/Npc2/Ngf/Ubash3b/Fgf2/Sun2/Plch2/Htr2a/Stard4/P2rx7/Dbi/Os9/Ryr2/Npc1/Igsf11/Dzip1/Dgat2/Naglu/Insig2/Arhgap21/Gja1/Tacc3/Sqle/Atp7b/Tmem38b/Skp1/Park7/Stat5b/Lime1	35	other
BP	GO:0051402	neuron apoptotic process	28/1537	381/29872	0.0379003	0.138809	0.102464	App/Itsn1/Sod1/Epha7/Jun/Nrp1/Ptk2b/Clu/Ngf/Gpi1/Arrb1/Trim2/Htr2a/Kcnq3/Hsp90ab1/Ctnnb1/Trp73/Agrn/Pcp4/Axl/Ncstn/Retreg1/Cntfr/Kcnq2/Amigo2/Park7/Nrbp2/Unc5b	28	other
BP	GO:0051403	stress-activated MAPK cascade	8/1537	54/29872	0.00608379	0.0401921	0.0296685	Hmgcr/Nod1/Mapk1/Ppia/Prdx1/Map2k1/Eif2ak2/Foxo1	8	other
BP	GO:0051445	regulation of meiotic cell cycle	7/1537	63/29872	0.0424645	0.148962	0.109959	Prkacb/Rps6ka2/Camk2b/Gpr3/Chfr/Gja1/Rad51ap1	7	other
BP	GO:0051480	regulation of cytosolic calcium ion concentration	9/1537	74/29872	0.0134668	0.0702039	0.0518221	Npy/Atp2b2/Cdh23/Gpr3/Ryr2/Tspoap1/Slc8a2/Erc1/Adora1	9	other
BP	GO:0051489	regulation of filopodium assembly	8/1537	58/29872	0.00936075	0.0554368	0.0409216	Nrp1/Fscn1/Daam2/Rab3ip/Fnbp1l/Agrn/Espn/Zmynd8	8	other
BP	GO:0051491	positive regulation of filopodium assembly	6/1537	39/29872	0.0139557	0.0716796	0.0529114	Nrp1/Fscn1/Fnbp1l/Agrn/Espn/Zmynd8	6	other
BP	GO:0051494	negative regulation of cytoskeleton organization	16/1537	177/29872	0.0207204	0.0936414	0.0691229	Dyrk1a/Tmsb4x/Tpm1/Map1b/Cyrib/Sptan1/Hdgfl3/Mfn2/Shank1/Kat2b/Dlc1/Espn/Pfn2/Coro2b/Map6d1/Fgf13	16	other
BP	GO:0051495	positive regulation of cytoskeleton organization	19/1537	197/29872	0.00649334	0.0423283	0.0312453	Arhgef10l/Nrp1/Fchsd2/Ptk2b/Tpm1/Cttn/Limch1/Wdr1/Bin1/Map1b/P2rx7/Pak1/Gda/Sema5a/Togaram1/Pfn2/Drg1/Snx9/Prox1	19	other
BP	GO:0051503	adenine nucleotide transport	6/1537	32/29872	0.00525706	0.0373302	0.0275559	Lrrc8c/P2rx7/Ank/Slc25a17/Gja1/Slc25a51	6	other
BP	GO:0051561	positive regulation of mitochondrial calcium ion concentration	3/1537	11/29872	0.0164342	0.0797079	0.0588376	Bcap31/Micu1/Rap1gds1	3	other
BP	GO:0051592	response to calcium ion	21/1537	147/29872	2.15969e-05	0.00071153	0.000525227	App/Jun/Cpne9/CYTB/Syt5/Nfatc2/Cpne8/Syt7/Cpne6/P2rx7/Kcnq3/Cpne7/Ryr2/Nfatc3/Egfr/Ncstn/Itpka/Kcnq2/Mylk/Syt13/Cpne4	21	other
BP	GO:0051642	centrosome localization	5/1537	33/29872	0.0256094	0.10802	0.0797369	Ndel1/Ezr/Sun2/Mad2l1/Kif5b	5	other
BP	GO:0051646	mitochondrion localization	8/1537	57/29872	0.00844073	0.0511479	0.0377556	Rhot2/S2bpcox16/Map1b/Myo19/Mfn2/Mtm1/Lrrk2/Kif5b	8	other
BP	GO:0051651	maintenance of location in cell	24/1537	247/29872	0.00220498	0.0207732	0.0153341	Slc30a3/Ptk2b/Tmsb4x/Tmed2/Ngf/Ubash3b/Fgf2/Sun2/Plch2/Htr2a/P2rx7/Dbi/Os9/Ryr2/Dzip1/Naglu/Insig2/Arhgap21/Gja1/Atp7b/Tmem38b/Skp1/Park7/Lime1	24	other
BP	GO:0051656	establishment of organelle localization	44/1537	498/29872	0.000371385	0.00584153	0.00431202	Synj1/Cadps2/Rhot2/Racgap1/Ndel1/Dync1i1/Ezr/Map4/Kif1c/Sun2/Map1b/Myo5b/Myo19/P2rx7/Unc13c/Wdr11/Mad2l1/Ap3m2/Map2k1/Ctnnb1/Exoc4/Rcc2/Snap25/Cadps/Kat2b/Naglu/Tacc1/Klhl12/Fnbp1l/Kif5a/Ubxn2b/Arhgap21/Tacc3/Lrrk2/Exoc8/Ptgds/Pcm1/Kif5c/Crocc/Pex14/Ahi1/Tbc1d23/Dipk2a/Kif5b	44	other
BP	GO:0051703	biological process involved in intraspecies interaction between organisms	9/1537	69/29872	0.00866456	0.0521037	0.0384612	Peg13/Nrxn3/Gad1/Nr2e1/Shank1/Pcm1/Ext1/Kcnq2/Gabrb3	9	other
BP	GO:0051775	response to redox state	4/1537	10/29872	0.00114154	0.0129445	0.00955521	Ryr2/Vasn/Slc7a11/Adh5	4	other
BP	GO:0051882	mitochondrial depolarization	5/1537	31/29872	0.0199417	0.0915591	0.0675859	P2rx7/Kcnq3/Lrrk2/Kcnq2/Oga	5	other
BP	GO:0051893	regulation of focal adhesion assembly	9/1537	64/29872	0.00528811	0.0374416	0.0276382	Nrp1/Coro1c/Limch1/Col16a1/Dusp22/Rcc2/Dlc1/Lims1/Mmp14	9	other
BP	GO:0051895	negative regulation of focal adhesion assembly	5/1537	16/29872	0.000971222	0.0116834	0.00862431	Coro1c/Dusp22/Rcc2/Dlc1/Mmp14	5	other
BP	GO:0051899	membrane depolarization	18/1537	109/29872	1.11121e-05	0.000434621	0.000320822	Jun/Cacna1g/Cacna1i/P2rx7/Kcnq3/Trpm4/Hcn2/Gja1/Lrrk2/Chrna1/Chrna4/Kcnq2/Park7/Oga/Cacng2/Scn1a/Gpd1l/Cacna1c	18	other
BP	GO:0051924	regulation of calcium ion transport	26/1537	278/29872	0.00252551	0.0227483	0.016792	Cacna1g/Ptk2b/Atp2b2/Ngf/Ubash3b/Bin1/Adrb1/P2rx7/Hspa2/Dbi/Tspan18/Epb41/Ctnnb1/Ryr2/Nfatc3/Stac2/Cacnb4/Gja1/Gnb5/Tmem38b/Pdgfrb/Adcyap1r1/Mylk/Lime1/Oga/Cacna1c	26	other
BP	GO:0051930	regulation of sensory perception of pain	4/1537	21/29872	0.0207106	0.0936414	0.0691229	Atpsckmt/Zfhx2/Mgll/Adora1	4	other
BP	GO:0051931	regulation of sensory perception	4/1537	22/29872	0.024307	0.103697	0.0765459	Atpsckmt/Zfhx2/Mgll/Adora1	4	other
BP	GO:0051937	catecholamine transport	13/1537	93/29872	0.000939807	0.011572	0.00854203	Syt5/Kcna2/Htr2a/Syt7/Cadps/Pcp4/Chrna4/Comt/Park7/Slc29a4/Kpna4/Syt13/Rab3b	13	other
BP	GO:0051952	regulation of amine transport	14/1537	120/29872	0.00350747	0.0280367	0.0206958	Syt5/Kcna2/Htr2a/Syt7/P2rx7/Slc7a5/Pcp4/Slc43a2/Chrna4/Slc6a1/Per2/Adora1/Syt13/Rab3b	14	other
BP	GO:0051983	regulation of chromosome segregation	14/1537	130/29872	0.00714355	0.0453419	0.0334699	Arid1b/Arid1a/Chfr/Mad2l1/Anapc2/Anapc4/Rcc2/Kat2b/Lcmt1/Smarcc2/Tacc3/Anapc5/Nsmce2/Pbrm1	14	other
BP	GO:0055074	calcium ion homeostasis	32/1537	354/29872	0.00152206	0.0158545	0.0117033	App/Gpr12/Npy/Ptk2b/Atp2b2/Cdh23/Gpr3/Ngf/Ubash3b/Fgf2/Plch2/Slc24a4/Htr2a/P2rx7/Dbi/Atp13a4/Bcap31/Eif3e/Ryr2/Micu1/Ank/Mfn2/Tspoap1/Slc8a2/Cacnb4/Rap1gds1/Erc1/Atp7b/Tmem38b/Lime1/Adora1/Cacna1c	32	other
BP	GO:0055088	lipid homeostasis	16/1537	187/29872	0.0324173	0.124319	0.0917681	Srebf2/Rcn3/Lipg/Npc2/Rora/Nr1d1/Adrb1/Ncor1/Zbtb20/Map2k1/Npc1/Dgat2/Pex2/Mtch2/Ldlr/Adora1	16	other
BP	GO:0055092	sterol homeostasis	10/1537	103/29872	0.0393941	0.142049	0.104856	Srebf2/Lipg/Npc2/Rora/Nr1d1/Ncor1/Npc1/Dgat2/Pex2/Ldlr	10	other
BP	GO:0055117	regulation of cardiac muscle contraction	11/1537	72/29872	0.00108193	0.0124554	0.00919412	Bin1/Jup/Adrb1/Ryr2/Trpm4/Agrn/Kcnj2/Tmem38b/Adora1/Cacna1c/Fgf13	11	other
BP	GO:0060038	cardiac muscle cell proliferation	9/1537	66/29872	0.0064874	0.0423272	0.0312445	Mapk1/Fgf2/Ctnnb1/Trp73/Gja1/Erbb4/Dipk2a/Rxra/Jarid2	9	other
BP	GO:0060043	regulation of cardiac muscle cell proliferation	6/1537	52/29872	0.0498177	0.167034	0.123298	Mapk1/Fgf2/Trp73/Gja1/Erbb4/Jarid2	6	other
BP	GO:0060047	heart contraction	24/1537	240/29872	0.00150244	0.0156984	0.011588	Atp5pf/Sod1/Rps6ka2/Cacna1g/Tpm1/Bin1/Jup/Kcnd3/Adrb1/Kcnd2/Ryr2/Adra1d/Trpm4/Nos1ap/Gja1/Agrn/Kcnj2/Ext1/Tmem38b/Adora1/Scn1a/Gpd1l/Cacna1c/Fgf13	24	other
BP	GO:0060048	cardiac muscle contraction	15/1537	134/29872	0.00381913	0.0296531	0.0218889	Cacna1g/Tpm1/Bin1/Jup/Adrb1/Ryr2/Trpm4/Agrn/Kcnj2/Tmem38b/Adora1/Scn1a/Gpd1l/Cacna1c/Fgf13	15	other
BP	GO:0060052	neurofilament cytoskeleton organization	3/1537	11/29872	0.0164342	0.0797079	0.0588376	Sod1/Ndel1/Arhgef28	3	other
BP	GO:0060081	membrane hyperpolarization	4/1537	20/29872	0.0174611	0.0826606	0.0610172	Kcnq3/Kcnq2/Park7/Cacng2	4	other
CC	GO:0060091	kinocilium	3/1537	11/29872	0.0164342	0.0797079	0.0588376	Cdh23/Tiam1/Cdc14a	3	other
BP	GO:0060135	maternal process involved in female pregnancy	6/1537	51/29872	0.0459874	0.157283	0.116101	Mapk1/Pgr/Tmed2/Dazap1/Ar/Rxra	6	other
CC	GO:0060187	cell pole	3/1537	13/29872	0.0263827	0.109576	0.0808853	Ezr/Rab8b/Slc3a2	3	other
BP	GO:0060218	hematopoietic stem cell differentiation	6/1537	42/29872	0.0197079	0.0913455	0.0674282	Ap2a2/Tcf15/Ufl1/Ext1/Eif2ak2/N4bp2l2	6	other
BP	GO:0060221	retinal rod cell differentiation	4/1537	25/29872	0.0372393	0.136526	0.100779	Stat3/Miat/Naglu/Ahi1	4	other
BP	GO:0060249	anatomical structure homeostasis	24/1537	286/29872	0.0131864	0.0689882	0.0509247	Sod1/Ptk2b/Cdh23/Prickle1/Ubash3b/P2rx7/Aldh1a1/Ctnnb1/Gnas/Ank/Naglu/Ppargc1b/Rab3d/Cdhr1/Egfr/Ext1/Crocc/Pdgfrb/Neurod1/Apbb2/Htr4/Mfsd2a/Adora1/Ildr2	24	other
BP	GO:0060252	positive regulation of glial cell proliferation	5/1537	30/29872	0.017445	0.0826606	0.0610172	Ppp1cc/Slc7a5/Flt1/Ufl1/Egfr	5	other
BP	GO:0060271	cilium assembly	38/1537	395/29872	0.000172963	0.00335557	0.00247697	Ablim3/Dnah2/Lama5/Prickle1/Map4/Erich3/Nek1/Cfap298/Pierce2/Ssx2ip/Nudcd3/Wdr11/Dnah8/Dzip1/Fam161a/Rab3ip/Ehd4/Spef2/Nme5/Fnbp1l/Ift56/Dzip1l/Ccdc28b/Ift25/Cdc14a/Zfp423/Togaram1/Cdkl5/Unc119b/Pcm1/Clcn4/Crocc/Kcnf1/Ahi1/Ttll1/2700049A03Rik/Ift46/Cep126	38	other
BP	GO:0060402	calcium ion transport into cytosol	7/1537	31/29872	0.000832477	0.0105707	0.00780295	Cacna1g/Cacna1i/P2rx7/Ryr2/Slc8a2/Adcyap1r1/Oga	7	other
BP	GO:0060788	ectodermal placode formation	5/1537	16/29872	0.000971222	0.0116834	0.00862431	Ctnnb1/Gnas/Frs2/Prox1/Pou2f1	5	other
BP	GO:0060900	embryonic camera-type eye formation	4/1537	11/29872	0.00172099	0.0173023	0.012772	Arid1a/Aldh1a1/Frs2/Prox1	4	other
BP	GO:0061178	regulation of insulin secretion involved in cellular response to glucose stimulus	13/1537	92/29872	0.000847673	0.0106983	0.00789711	Hmgcr/Adcy5/Epha5/Arrb1/Nr1d1/Tiam1/Klf7/Ptpmt1/Trpm4/Sidt2/C2cd2l/Osbp/Kif5b	13	other
BP	GO:0061337	cardiac conduction	9/1537	69/29872	0.00866456	0.0521037	0.0384612	Cacna1g/Bin1/Jup/Kcnd3/Ryr2/Trpm4/Gja1/Kcnj2/Cacna1c	9	other
BP	GO:0061351	neural precursor cell proliferation	26/1537	222/29872	8.27454e-05	0.00203087	0.00149912	Racgap1/Ncor2/Rora/Fgf2/Lhx2/Arx/Nr2e1/Ctnnb1/Notch2/Mios/Tacc1/Foxo3/Zfp423/Tacc3/Frs2/Daglb/Lrrk2/Pcm1/Sox5/Appl2/Id2/Lims1/Dagla/Foxo1/Prox1/Fgf13	26	other
BP	GO:0061668	mitochondrial ribosome assembly	4/1537	10/29872	0.00114154	0.0129445	0.00955521	Fastkd2/Noa1/Mterf4/Dhx30	4	other
BP	GO:0061709	reticulophagy	5/1537	20/29872	0.00290312	0.024969	0.0184312	Ddrgk1/Ufl1/Atg2a/Retreg1/Tex264	5	other
BP	GO:0061900	glial cell activation	9/1537	59/29872	0.00303268	0.0257022	0.0189725	App/Ifngr2/Jun/Clu/Nr1d1/Naglu/Lrrk2/Egfr/Ldlr	9	other
BP	GO:0062197	cellular response to chemical stress	30/1537	313/29872	0.00084125	0.0106636	0.00787151	Sod1/Jun/Ddr2/Ptprk/Agap3/Mapk1/Lrrc8c/Ppia/Nlk/Prdx1/Setx/Apex1/Mgat3/Micu1/Trex1/Stx2/Naglu/Pex2/Ppargc1b/Foxo3/Keap1/Axl/Lrrk2/Egfr/Pex14/Pdgfrb/Park7/Slc7a11/Foxo1/Mylk	30	other
BP	GO:0070050	neuron cellular homeostasis	9/1537	74/29872	0.0134668	0.0702039	0.0518221	App/Npy/Atp2b2/Atp6v1c1/Tspoap1/Slc8a2/Erc1/Chrna1/Adora1	9	other
BP	GO:0070085	glycosylation	22/1537	225/29872	0.003044	0.0257683	0.0190213	St8sia6/B3galt5/B3galt2/Alg1/Galnt7/Tet2/Fut9/Galnt3/Mgat3/Npc1/Galnt16/Galnt4/Pomk/C1galt1c1/Ext1/Cog5/B4gat1/Pgm3/Oga/Mogs/Ramp1/Gfpt1	22	other
CC	GO:0070160	tight junction	14/1537	154/29872	0.0279413	0.114631	0.0846168	Esam/Mtdh/Cldn10/Mpdz/Rapgef2/Ctnnb1/Amotl2/Gja1/Ctnnd1/Atp7b/Epb41l4b/Adcyap1r1/Magi2/Ildr2	14	other
BP	GO:0070254	mucus secretion	4/1537	23/29872	0.0282574	0.115075	0.0849444	Alox12b/Egfr/Htr4/Adora1	4	other
BP	GO:0070255	regulation of mucus secretion	3/1537	14/29872	0.0323202	0.124319	0.0917681	Alox12b/Egfr/Adora1	3	other
BP	GO:0070278	extracellular matrix constituent secretion	3/1537	16/29872	0.046084	0.157283	0.116101	Prickle1/Creb3l1/Tmem38b	3	other
MF	GO:0070279	vitamin B6 binding	7/1537	54/29872	0.0201492	0.0922224	0.0680755	Gad1/Gad2/Gpt2/Oat/Etnppl/Sptlc2/Nfs1	7	other
BP	GO:0070306	lens fiber cell differentiation	5/1537	37/29872	0.0397905	0.142381	0.105101	Fgf2/Maf/Skil/Frs2/Prox1	5	other
BP	GO:0070316	regulation of G0 to G1 transition	5/1537	37/29872	0.0397905	0.142381	0.105101	Arid1b/Ppp2r5b/Arid1a/Smarcc2/Pbrm1	5	other
BP	GO:0070327	thyroid hormone transport	3/1537	10/29872	0.0124215	0.0660732	0.048773	Slc7a5/Slc3a2/Crym	3	other
BP	GO:0070371	ERK1 and ERK2 cascade	35/1537	371/29872	0.000439103	0.00658115	0.00485798	App/Epha7/Jun/Ddr2/Hmgcr/Nrp1/Npy/Nod1/Ptk2b/Mapk1/Ezr/Ngf/Fgf2/S2bpcox16/Arrb1/Htr2a/Slc30a10/Ece1/Tiam1/Map2k1/Rapgef2/Inhba/Notch2/Mturn/Dusp4/Shc1/Frs2/Alkal2/Egfr/Erbb4/Dcc/Pdgfrb/Ntsr2/Apip/Dab2	35	other
BP	GO:0070372	regulation of ERK1 and ERK2 cascade	34/1537	343/29872	0.000212592	0.00384875	0.00284102	App/Epha7/Jun/Ddr2/Hmgcr/Nrp1/Npy/Nod1/Ptk2b/Ezr/Ngf/Fgf2/S2bpcox16/Arrb1/Htr2a/Slc30a10/Ece1/Tiam1/Map2k1/Rapgef2/Inhba/Notch2/Mturn/Dusp4/Shc1/Frs2/Alkal2/Egfr/Erbb4/Dcc/Pdgfrb/Ntsr2/Apip/Dab2	34	other
BP	GO:0070374	positive regulation of ERK1 and ERK2 cascade	25/1537	240/29872	0.000675971	0.00904171	0.00667429	App/Jun/Ddr2/Hmgcr/Nrp1/Npy/Nod1/Ptk2b/Ngf/Fgf2/Arrb1/Htr2a/Slc30a10/Map2k1/Rapgef2/Inhba/Notch2/Mturn/Shc1/Alkal2/Egfr/Erbb4/Dcc/Pdgfrb/Ntsr2	25	other
CC	GO:0070469	respirasome	14/1537	103/29872	0.000808127	0.0102973	0.00760111	COX1/CYTB/ND4/Uqcr10/ND2/ND1/ND6/Ndufa13/Ndufb8/Ndufa11/Ndufs8/Coa6/Uqcc4/Ndufb1	14	other
BP	GO:0070509	calcium ion import	9/1537	84/29872	0.0285673	0.116079	0.0856853	Cacna1g/Cacna1i/Slc24a4/Adrb1/Ctnnb1/Micu1/Slc8a2/Pdgfrb/Cacna1c	9	other
BP	GO:0070542	response to fatty acid	7/1537	48/29872	0.010915	0.0616942	0.0455405	Dgat2/Pdk3/Foxo3/Aacs/Scd2/Foxo1/Ldlr	7	other
BP	GO:0070588	calcium ion transmembrane transport	30/1537	338/29872	0.00275406	0.0242982	0.0179361	Cacna1g/Ptk2b/Cacna1i/Atp2b2/Asic1/Ngf/Ubash3b/Fgf2/Bin1/Plch2/Slc24a4/Htr2a/Adrb1/P2rx7/Hspa2/Dbi/Ryr2/Micu1/Stac2/Trpm4/Tspoap1/Slc8a2/Cacnb4/Gnb5/Tmem38b/Adcyap1r1/Lime1/Oga/Cacng2/Cacna1c	30	other
CC	GO:0070603	SWI/SNF superfamily-type complex	12/1537	94/29872	0.00317188	0.0263327	0.0194379	Arid1b/Gon4l/Arid1a/Dek/Gatad2b/Smarcc2/Srcap/Actr6/Pbrm1/Rbbp4/Mta2/Ruvbl1	12	other
CC	GO:0070847	core mediator complex	4/1537	26/29872	0.0422761	0.148962	0.109959	Med16/Med7/Med30/Med23	4	other
MF	GO:0070888	E-box binding	7/1537	59/29872	0.0311738	0.12332	0.091031	Srebf2/Cry1/Nr1d1/Tcf4/Tcf15/Olig1/Neurod1	7	other
BP	GO:0070988	demethylation	6/1537	50/29872	0.0423456	0.148962	0.109959	Alkbh3/Tet2/Apex1/Phf2/Rbm33/Stpg1	6	other
CC	GO:0071004	U2-type prespliceosome	3/1537	16/29872	0.046084	0.157283	0.116101	Ddx42/U2af2/Prpf40b	3	other
CC	GO:0071010	prespliceosome	3/1537	16/29872	0.046084	0.157283	0.116101	Ddx42/U2af2/Prpf40b	3	other
BP	GO:0071241	cellular response to inorganic substance	27/1537	256/29872	0.000346798	0.00554708	0.00409467	Jun/Cpne9/Mapk1/Syt5/Nfatc2/Cpne8/Syt7/Ddi2/Cpne6/Kcnq3/Nek7/Cpne7/Nfatc3/Trex1/Lrrk2/Egfr/Ncstn/Atp7b/Itpka/Id2/Kcnq2/Blm/Foxo1/Mylk/Gabrb3/Syt13/Cpne4	27	other
BP	GO:0071248	cellular response to metal ion	23/1537	185/29872	8.40467e-05	0.00205454	0.00151659	Jun/Cpne9/Mapk1/Syt5/Nfatc2/Cpne8/Syt7/Cpne6/Kcnq3/Nek7/Cpne7/Nfatc3/Lrrk2/Egfr/Ncstn/Atp7b/Itpka/Id2/Kcnq2/Mylk/Gabrb3/Syt13/Cpne4	23	other
BP	GO:0071277	cellular response to calcium ion	16/1537	91/29872	1.49891e-05	0.000537405	0.000396694	Jun/Cpne9/Syt5/Nfatc2/Cpne8/Syt7/Cpne6/Kcnq3/Cpne7/Nfatc3/Ncstn/Itpka/Kcnq2/Mylk/Syt13/Cpne4	16	other
BP	GO:0071300	cellular response to retinoic acid	7/1537	47/29872	0.00974527	0.0565241	0.0417242	Ptk2b/Cyp26b1/Setx/Ndufa13/Tead1/Osr1/Tesc	7	other
BP	GO:0071322	cellular response to carbohydrate stimulus	19/1537	170/29872	0.00124894	0.0138196	0.0102012	Rps6ka2/Hmgcr/Adcy5/Epha5/Arrb1/Nr1d1/Tiam1/Zbtb20/Klf7/Ptpmt1/Trpm4/Sidt2/C2cd2l/Slc39a14/Keap1/Aacs/Osbp/Neurod1/Kif5b	19	other
BP	GO:0071326	cellular response to monosaccharide stimulus	17/1537	162/29872	0.00423166	0.0324768	0.0239733	Hmgcr/Adcy5/Epha5/Arrb1/Nr1d1/Tiam1/Zbtb20/Klf7/Ptpmt1/Trpm4/Sidt2/C2cd2l/Slc39a14/Aacs/Osbp/Neurod1/Kif5b	17	other
BP	GO:0071333	cellular response to glucose stimulus	17/1537	159/29872	0.00349488	0.028028	0.0206894	Hmgcr/Adcy5/Epha5/Arrb1/Nr1d1/Tiam1/Zbtb20/Klf7/Ptpmt1/Trpm4/Sidt2/C2cd2l/Slc39a14/Aacs/Osbp/Neurod1/Kif5b	17	other
BP	GO:0071375	cellular response to peptide hormone stimulus	30/1537	296/29872	0.000334305	0.00544567	0.00401981	Stat3/Mapk1/Ndel1/Nucks1/Slc30a10/Gpr21/Syap1/Slc25a33/Map2k1/Ctnnb1/Lpin2/Gnas/Pip4k2c/Mfn2/Irs2/Wdtc1/Kat2b/Pak1/Insig2/Shc1/Pip4k2a/Slc39a14/Sh2b2/Eprs1/Rap1gds1/Sos2/Appl2/Stat5b/Foxo1/Uchl3	30	other
BP	GO:0071383	cellular response to steroid hormone stimulus	18/1537	187/29872	0.00807911	0.0492012	0.0363186	Cry1/Peg13/Mapk1/Pgr/Ncor2/Arid1a/Ncor1/Kdm3a/Ddrgk1/Npc1/Ufl1/Pak1/Ppargc1b/Trim68/Ar/Park7/Pagr1a/Dab2	18	other
BP	GO:0071496	cellular response to external stimulus	25/1537	331/29872	0.0363803	0.135344	0.0999062	Cadps2/Jun/Wipi2/Srebf2/Mapk1/Rragd/Clec16a/P2rx7/Impact/Ctnnb1/Stk26/Jmy/Mios/Kat2b/Mkx/Elapor1/Xpr1/Axl/Lrrk2/Comt/Eif2ak2/Foxo1/Suv39h1/Mfsd2a/Rxra	25	other
BP	GO:0071501	cellular response to sterol depletion	4/1537	15/29872	0.00603546	0.039985	0.0295155	Arhgef10l/Srebf2/Tmed2/Insig2	4	other
CC	GO:0071564	npBAF complex	3/1537	14/29872	0.0323202	0.124319	0.0917681	Arid1b/Arid1a/Smarcc2	3	other
CC	GO:0071565	nBAF complex	3/1537	16/29872	0.046084	0.157283	0.116101	Arid1b/Arid1a/Smarcc2	3	other
BP	GO:0071695	anatomical structure maturation	25/1537	327/29872	0.0321558	0.124319	0.0917681	App/Rps6ka2/Fermt1/Ptk2b/Pgr/Ngf/Slc24a4/Pou2f2/Kcnq3/Ctnnb1/Adgrb3/Mbtps2/Cntn2/Grip2/Foxo3/Gja1/Lrrk2/Ext1/Id2/Heatr3/Kcnq2/Fem1b/Anks1/Lgi4/Gldn	25	other
BP	GO:0071805	potassium ion transmembrane transport	27/1537	198/29872	3.81038e-06	0.000192201	0.000141876	Kcnj6/Kcna2/Kcng2/Bin1/Slc24a4/Kcnd3/Slc9a3/Lrrc55/Kcnb2/Kcnq3/Kcnd2/Kcnq5/Slc9a5/Abcb8/Kcnh7/Dpp6/Hcn2/Agrn/Kcnj2/Kcnab2/Kcnj3/Tmem38b/Kcnq2/Neto1/Kcnf1/Kcng1/Slc9a6	27	other
BP	GO:0071867	response to monoamine	10/1537	55/29872	0.000443211	0.0066156	0.00488341	App/Nsg2/Nsg1/Adcy5/Gnas/Gnb5/Lrrk2/Alk/Ncstn/Comt	10	other
BP	GO:0071868	cellular response to monoamine stimulus	9/1537	50/29872	0.000914458	0.0112979	0.00833972	App/Nsg2/Nsg1/Adcy5/Gnas/Gnb5/Lrrk2/Alk/Ncstn	9	other
BP	GO:0071869	response to catecholamine	10/1537	53/29872	0.000324378	0.00535553	0.00395327	App/Nsg2/Nsg1/Adcy5/Gnas/Gnb5/Lrrk2/Alk/Ncstn/Comt	10	other
BP	GO:0071870	cellular response to catecholamine stimulus	9/1537	49/29872	0.000785244	0.0100407	0.00741169	App/Nsg2/Nsg1/Adcy5/Gnas/Gnb5/Lrrk2/Alk/Ncstn	9	other
BP	GO:0072329	monocarboxylic acid catabolic process	14/1537	136/29872	0.010472	0.0601668	0.0444131	Echdc2/Abhd1/Dbi/Cyp26b1/Lpin2/Irs2/Acad10/Slc25a17/Pex2/Pex7/Cryl1/Acot7/Mfsd2a/Aig1	14	other
BP	GO:0072348	sulfur compound transport	7/1537	51/29872	0.0150324	0.076175	0.0562298	Racgap1/Lrrc8c/Slc7a5/Slc43a2/Slc13a3/Slc7a11/Slc3a2	7	other
BP	GO:0072523	purine-containing compound catabolic process	18/1537	164/29872	0.0020273	0.0194079	0.0143263	App/Pde1a/Stat3/Pde4a/Nt5c2/Gpi1/Htr2a/P2rx7/Ncor1/Pgam1/Zbtb20/Trex1/Pgam2/Kat2b/Gda/Acot7/Galk1/Mtch2	18	other
BP	GO:0072526	pyridine-containing compound catabolic process	13/1537	117/29872	0.00723017	0.0455875	0.0336511	App/Stat3/Gpi1/Htr2a/P2rx7/Ncor1/Pgam1/Zbtb20/Trex1/Pgam2/Kat2b/Galk1/Mtch2	13	other
CC	GO:0072686	mitotic spindle	17/1537	181/29872	0.0123884	0.0660732	0.048773	Racgap1/Cttn/Map4/Haus6/Ncor1/Mad2l1/Epb41/Rcc2/Agbl5/Fam161a/Kat2b/Aaas/Tnks/Cdc14a/Tacc3/Tubb2b/Tada2a	17	other
BP	GO:0072710	response to hydroxyurea	3/1537	13/29872	0.0263827	0.109576	0.0808853	Ddi2/Trex1/Blm	3	other
BP	GO:0072711	cellular response to hydroxyurea	3/1537	12/29872	0.0210866	0.0936414	0.0691229	Ddi2/Trex1/Blm	3	other
BP	GO:0080111	DNA demethylation	4/1537	25/29872	0.0372393	0.136526	0.100779	Alkbh3/Tet2/Apex1/Stpg1	4	other
BP	GO:0086003	cardiac muscle cell contraction	12/1537	72/29872	0.000287636	0.00488323	0.00360464	Cacna1g/Bin1/Jup/Adrb1/Ryr2/Trpm4/Kcnj2/Adora1/Scn1a/Gpd1l/Cacna1c/Fgf13	12	other
BP	GO:0086004	regulation of cardiac muscle cell contraction	9/1537	40/29872	0.000158482	0.00316704	0.0023378	Bin1/Jup/Adrb1/Ryr2/Trpm4/Kcnj2/Adora1/Cacna1c/Fgf13	9	other
BP	GO:0086009	membrane repolarization	7/1537	47/29872	0.00974527	0.0565241	0.0417242	Wdr1/Slc24a4/Kcnd3/Kcnd2/Nos1ap/Gja1/Kcnj2	7	other
BP	GO:0086066	atrial cardiac muscle cell to AV node cell communication	3/1537	15/29872	0.0388914	0.14047	0.10369	Ryr2/Trpm4/Cacna1c	3	other
BP	GO:0086067	AV node cell to bundle of His cell communication	4/1537	13/29872	0.00343286	0.0276824	0.0204342	Cacna1g/Ryr2/Trpm4/Cacna1c	4	other
BP	GO:0086091	regulation of heart rate by cardiac conduction	7/1537	38/29872	0.00291885	0.024969	0.0184312	Cacna1g/Bin1/Jup/Kcnd3/Trpm4/Kcnj2/Cacna1c	7	other
BP	GO:0090068	positive regulation of cell cycle process	23/1537	275/29872	0.0155499	0.0778987	0.0575022	App/Ddr2/Adamts1/Racgap1/Camk2b/Hspa2/Ube2e2/Mad2l1/Apex1/Gipc1/Rcc2/Kat2b/Cdc14a/Ubxn2b/Gja1/Anapc5/Egfr/Cdc73/Rad51ap1/Pdgfrb/Nsmce2/Dyrk3/Pagr1a	23	other
BP	GO:0090087	regulation of peptide transport	30/1537	272/29872	7.53038e-05	0.00187415	0.00138344	Itsn1/Kcnj6/Hmgcr/Adcy5/Epha5/Nnat/Arrb1/Acsl4/Syt7/Nr1d1/Tiam1/Rab8b/Klf7/Gnas/Ptpmt1/Irs2/Trpm4/Sidt2/C2cd2l/Gja1/Aacs/Egfr/Osbp/Foxo1/Per2/Oga/Adora1/Kif5b/Slc25a22/Cacna1c	30	other
BP	GO:0090091	positive regulation of extracellular matrix disassembly	3/1537	10/29872	0.0124215	0.0660732	0.048773	Ddr2/Fscn1/Sema5a	3	other
BP	GO:0090109	regulation of cell-substrate junction assembly	9/1537	64/29872	0.00528811	0.0374416	0.0276382	Nrp1/Coro1c/Limch1/Col16a1/Dusp22/Rcc2/Dlc1/Lims1/Mmp14	9	other
BP	GO:0090130	tissue migration	25/1537	333/29872	0.0386422	0.14047	0.10369	Rreb1/Jun/Nrp1/Fermt1/Ptk2b/Coro1c/Gadd45a/Fgf2/Gpi1/Sash1/S2bpcox16/Adgrb1/Jup/Ptprg/Nr2e1/Mcc/Gipc1/Daam2/Irs2/Adamts9/Sema5a/Pfn2/Epb41l4b/Plekhg5/Prox1	25	other
BP	GO:0090132	epithelium migration	25/1537	331/29872	0.0363803	0.135344	0.0999062	Rreb1/Jun/Nrp1/Fermt1/Ptk2b/Coro1c/Gadd45a/Fgf2/Gpi1/Sash1/S2bpcox16/Adgrb1/Jup/Ptprg/Nr2e1/Mcc/Gipc1/Daam2/Irs2/Adamts9/Sema5a/Pfn2/Epb41l4b/Plekhg5/Prox1	25	other
BP	GO:0090140	regulation of mitochondrial fission	7/1537	38/29872	0.00291885	0.024969	0.0184312	Myo19/Cyrib/Mfn2/Inf2/Ddhd1/Pgam5/Mief1	7	other
BP	GO:0090174	organelle membrane fusion	12/1537	129/29872	0.034219	0.129544	0.0956246	Syt7/AU040320/Snap47/Rab8b/Stx2/Snap25/Rab39/Tom1/Nkd2/Pip4k2a/Erc1/Kif5b	12	other
BP	GO:0090257	regulation of muscle system process	29/1537	265/29872	0.000112936	0.00252604	0.00186463	Sod1/Prkg1/Camk2g/Cttn/Bin1/Jup/Fdps/Ece1/Adrb1/Map2k1/Ryr2/Flt1/Tead1/Trpm4/Pak1/Foxo3/Shc1/Gtf2ird1/Agrn/Kcnj2/Tmem38b/Foxo1/Oga/Adora1/Setd3/Srl/Cacna1c/Jarid2/Fgf13	29	other
BP	GO:0090276	regulation of peptide hormone secretion	29/1537	265/29872	0.000112936	0.00252604	0.00186463	Itsn1/Kcnj6/Hmgcr/Adcy5/Epha5/Nnat/Arrb1/Acsl4/Syt7/Nr1d1/Tiam1/Rab8b/Klf7/Gnas/Ptpmt1/Irs2/Trpm4/Sidt2/C2cd2l/Gja1/Aacs/Egfr/Osbp/Foxo1/Per2/Oga/Kif5b/Slc25a22/Cacna1c	29	other
BP	GO:0090277	positive regulation of peptide hormone secretion	16/1537	150/29872	0.00462646	0.0339738	0.0250783	Itsn1/Nnat/Arrb1/Acsl4/Rab8b/Gnas/Irs2/Trpm4/C2cd2l/Gja1/Aacs/Egfr/Osbp/Oga/Kif5b/Cacna1c	16	other
BP	GO:0090497	mesenchymal cell migration	7/1537	63/29872	0.0424645	0.148962	0.109959	Nrp1/Coro1c/Lama5/Sema3c/Sema5a/Erbb4/Sema3d	7	other
CC	GO:0097038	perinuclear endoplasmic reticulum	8/1537	28/29872	5.94321e-05	0.00157495	0.00116258	Clu/Kcnd3/Dbi/Kcnd2/Bcap31/Dgat2/Osbp/Osbpl6	8	other
BP	GO:0097150	neuronal stem cell population maintenance	5/1537	25/29872	0.00803733	0.0490599	0.0362144	Srrt/Foxo3/Pcm1/Foxo1/Prox1	5	other
BP	GO:0097154	GABAergic neuron differentiation	4/1537	23/29872	0.0282574	0.115075	0.0849444	Fezf2/Arx/Inhba/Zswim6	4	other
BP	GO:0097205	renal filtration	6/1537	32/29872	0.00525706	0.0373302	0.0275559	Adgrf5/Ptpro/Gja1/Coro2b/Comt/Adora1	6	other
CC	GO:0097346	INO80-type complex	4/1537	27/29872	0.0476774	0.161291	0.11906	Gon4l/Srcap/Actr6/Ruvbl1	4	other
BP	GO:0097475	motor neuron migration	3/1537	15/29872	0.0388914	0.14047	0.10369	Dab1/Nrp1/Reln	3	other
BP	GO:0097501	stress response to metal ion	3/1537	13/29872	0.0263827	0.109576	0.0808853	Slc30a3/Slc30a10/Park7	3	other
CC	GO:0097546	ciliary base	9/1537	47/29872	0.000571194	0.0081596	0.00602314	Prkacb/Mok/Dzip1/Ift56/Clcn4/Kcnf1/Magi2/Ift46/Cep126	9	other
BP	GO:0097553	calcium ion transmembrane import into cytosol	19/1537	198/29872	0.0068462	0.044001	0.03248	Cacna1g/Ptk2b/Cacna1i/Ngf/Ubash3b/Fgf2/Plch2/Slc24a4/Htr2a/Adrb1/P2rx7/Dbi/Ryr2/Slc8a2/Tmem38b/Adcyap1r1/Lime1/Oga/Cacna1c	19	other
MF	GO:0097718	disordered domain specific binding	8/1537	36/29872	0.000400856	0.00615938	0.00454664	Tpm1/Ezr/Hspa2/Ap2a2/Hsp90ab1/Ctnnb1/Gja1/Keap1	8	other
CC	GO:0097730	non-motile cilium	15/1537	169/29872	0.0283336	0.115257	0.0850787	Ptprk/Inha/Cdh23/Erich3/Map1b/Slc24a4/Tiam1/Fam161a/Pex6/Cdc14a/Cdhr1/Gpr83/Kif17/Ahi1/Magi2	15	other
CC	GO:0097732	9+2 non-motile cilium	3/1537	11/29872	0.0164342	0.0797079	0.0588376	Cdh23/Tiam1/Cdc14a	3	other
BP	GO:0097746	blood vessel diameter maintenance	21/1537	191/29872	0.000882493	0.0109958	0.00811675	Sod1/Prkg1/Hmgcr/Cacna1g/Htr2a/Ece1/Adrb1/Map2k1/Adra1d/Trpm4/Kat2b/Grip2/Shc1/Gja1/Egfr/Rap1gds1/Ext1/Per2/Mgll/Adora1/Cacna1c	21	other
CC	GO:0098562	cytoplasmic side of membrane	20/1537	199/29872	0.00335719	0.0275274	0.0203198	Racgap1/Micall1/Jup/Ap2a2/Syap1/Epb41/Ryr2/Stac2/Gnas/Prmt8/Gng3/Acp1/C2cd2l/Gnb5/Gnb4/Efcab7/Lrrk2/Kcnab2/Ap2s1/Ptpn4	20	other
BP	GO:0098659	inorganic cation import across plasma membrane	16/1537	123/29872	0.000581537	0.00822777	0.00607346	Kcnj6/Slc24a4/Kcnd3/Adrb1/Slc9a3/Trpm4/Slc9a5/Slc8a2/Hcn2/Slc39a14/Kcnj2/Kcnj3/Slc6a1/Steap2/Slc9a6/Cacna1c	16	other
CC	GO:0098687	chromosomal region	33/1537	377/29872	0.0021874	0.0206435	0.0152383	Ppp1cc/Ndel1/Dync1i1/Sun2/H4c12/Smg6/Xrcc1/Mad2l1/Setx/Phf2/Rcc2/Thoc3/Stn1/Tep1/Kat2b/Tnks/Gatad2b/Smarcc2/Zfp276/Zfp330/Rad51ap1/Nsmce2/Pbrm1/Rbbp4/Blm/Mta2/Rad51d/H4c1/Suv39h1/Cenpx/Mis18a/Rtel1/Nup98	33	other
BP	GO:0098719	sodium ion import across plasma membrane	6/1537	22/29872	0.000671943	0.00904171	0.00667429	Slc9a3/Trpm4/Slc9a5/Hcn2/Slc6a1/Slc9a6	6	other
BP	GO:0098727	maintenance of cell number	21/1537	219/29872	0.00467407	0.0342547	0.0252856	Stat3/Miat/Arid1a/Kdm3a/Nr2e1/Tcf15/Med7/Tead1/Srrt/Eif4enif1/Foxo3/Ing2/Pcm1/Ing1/Cdc73/Med30/Brms1/Rbbp4/Foxo1/Prox1/Wdr43	21	other
BP	GO:0098732	macromolecule deacylation	7/1537	59/29872	0.0311738	0.12332	0.091031	Dyrk1a/Ncor2/Ndn/Fry/Brms1/Abhd10/Tada2a	7	other
BP	GO:0098739	import across plasma membrane	24/1537	209/29872	0.000206054	0.00380576	0.00280929	Kcnj6/Lrrc8c/Slc24a4/Kcnd3/Adrb1/Slc9a3/Slc7a5/Irs2/Trpm4/Slc9a5/Slc8a2/Hcn2/Slc39a14/Kcnj2/Slc43a2/Kcnj3/Slc6a1/Slc7a2/Slc7a11/Slc3a2/Per2/Steap2/Slc9a6/Cacna1c	24	other
BP	GO:0098742	cell-cell adhesion via plasma-membrane adhesion molecules	28/1537	212/29872	4.76027e-06	0.000226082	0.000166886	Tenm3/Igsf21/Dab1/Dscam/Pcdha10/Pcdh19/Ptprt/Ric8a/Cdh23/Dscaml1/Fat3/Cdh9/Cadm2/Esam/Cdh11/Slitrk2/Emb/Igsf11/Sparcl1/Cadm3/Sdk1/Cdhr1/Amigo2/Cdh19/Pcdh8/Magi2/Pcdhb14/Ptprs	28	other
BP	GO:0098754	detoxification	8/1537	71/29872	0.0290681	0.117186	0.086503	Slc30a3/Sod1/Slc30a10/Aldh1a1/Prdx1/Oscp1/Park7/Adh5	8	other
CC	GO:0098791	Golgi apparatus subcompartment	33/1537	324/29872	0.000158302	0.00316704	0.0023378	Dop1b/Nsg2/Nsg1/Car4/Fut9/Rbfox1/Pcsk5/Lrba/Rab27b/AU040320/Marchf1/Wdr11/Bcap31/Birc6/Gnas/Snap25/Atp9b/Relch/Elapor1/Ap1g2/Lrrk2/Smpd4/Atp7b/Atl1/Dennd5a/Osbp/Snx9/Vps51/Ntsr2/Tbc1d23/Mme/Furin/Caln1	33	other
BP	GO:0098801	regulation of renal system process	4/1537	24/29872	0.032567	0.124319	0.0917681	Ptpro/Gja1/Coro2b/Adora1	4	other
CC	GO:0098803	respiratory chain complex	13/1537	96/29872	0.0012679	0.013945	0.0102938	COX1/CYTB/ND4/Uqcr10/ND2/ND1/ND6/Ndufa13/Ndufb8/Ndufa11/Ndufs8/Coa6/Ndufb1	13	other
CC	GO:0098852	lytic vacuole membrane	20/1537	231/29872	0.0163959	0.0797079	0.0588376	Clec16a/Marchf1/Lamp5/Hsp90ab1/Laptm4a/Slc38a7/Pla2g4e/Npc1/Abcb9/Lamtor2/Arl8a/Mios/Sidt2/Hgsnat/Deptor/Slc39a14/Ncstn/Clcn4/Plekhm2/Scarb2	20	other
CC	GO:0098857	membrane microdomain	28/1537	306/29872	0.00242912	0.0223479	0.0164965	App/Coro1c/Mapk1/Ezr/Kcnd3/Ppp2r1b/Kcnd2/Ctnnb1/Cd55/Npc1/Stx2/Dlc1/Nos1ap/Gja1/Slc2a3/Lrrk2/Egfr/Ctnnd1/Erbb4/Adcyap1r1/Cbl/Mme/Furin/Ldlr/Unc5b/Tnr/Hspa1b/Cacna1c	28	other
BP	GO:0099519	dense core granule cytoskeletal transport	3/1537	12/29872	0.0210866	0.0936414	0.0691229	Kif1c/Kif5a/Kif5b	3	other
CC	GO:0099568	cytoplasmic region	26/1537	290/29872	0.00444275	0.0335626	0.0247748	Brwd1/Sod1/Rsph3b/Dnah2/Mapk1/Dync1i1/Map4/Myo5b/Pierce2/Unc13c/Ppfia3/Wdr11/Map2k1/Ctnnb1/Dnah8/Nme5/Kif5a/Dzip1l/Togaram1/Cdkl5/Lrrk2/Gria2/Erc1/Ctnnd1/Kif17/Efhc2	26	other
BP	GO:0099587	inorganic ion import across plasma membrane	16/1537	123/29872	0.000581537	0.00822777	0.00607346	Kcnj6/Slc24a4/Kcnd3/Adrb1/Slc9a3/Trpm4/Slc9a5/Slc8a2/Hcn2/Slc39a14/Kcnj2/Kcnj3/Slc6a1/Steap2/Slc9a6/Cacna1c	16	other
BP	GO:0099622	cardiac muscle cell membrane repolarization	5/1537	31/29872	0.0199417	0.0915591	0.0675859	Wdr1/Kcnd3/Nos1ap/Gja1/Kcnj2	5	other
BP	GO:0099625	ventricular cardiac muscle cell membrane repolarization	4/1537	24/29872	0.032567	0.124319	0.0917681	Wdr1/Kcnd3/Nos1ap/Gja1	4	other
CC	GO:0099738	cell cortex region	6/1537	45/29872	0.0268902	0.111053	0.0819755	Myo5b/Unc13c/Ppfia3/Ctnnb1/Erc1/Ctnnd1	6	other
BP	GO:0106106	cold-induced thermogenesis	17/1537	155/29872	0.00268031	0.0238246	0.0175865	Gpr3/Nr1d1/Adrb1/Kdm3a/Aldh1a1/Zfp516/Nova1/Gnas/Mfn2/Ppargc1b/Gja1/Zfp423/Appl2/Pgam5/Per2/Nova2/Tle3	17	other
BP	GO:0110095	cellular detoxification of aldehyde	3/1537	10/29872	0.0124215	0.0660732	0.048773	Aldh1a1/Park7/Adh5	3	other
BP	GO:0110096	cellular response to aldehyde	3/1537	16/29872	0.046084	0.157283	0.116101	Aldh1a1/Park7/Adh5	3	other
BP	GO:0110156	methylguanosine-cap decapping	3/1537	16/29872	0.046084	0.157283	0.116101	Dcps/Eif4enif1/Noct	3	other
BP	GO:0120161	regulation of cold-induced thermogenesis	17/1537	151/29872	0.00203027	0.019411	0.0143285	Gpr3/Nr1d1/Adrb1/Kdm3a/Aldh1a1/Zfp516/Nova1/Gnas/Mfn2/Ppargc1b/Gja1/Zfp423/Appl2/Pgam5/Per2/Nova2/Tle3	17	other
BP	GO:0120162	positive regulation of cold-induced thermogenesis	10/1537	101/29872	0.0351179	0.132194	0.0975808	Gpr3/Adrb1/Kdm3a/Zfp516/Gnas/Mfn2/Ppargc1b/Gja1/Appl2/Per2	10	other
BP	GO:0120163	negative regulation of cold-induced thermogenesis	7/1537	48/29872	0.010915	0.0616942	0.0455405	Nr1d1/Aldh1a1/Nova1/Zfp423/Pgam5/Nova2/Tle3	7	other
BP	GO:0120197	mucociliary clearance	3/1537	11/29872	0.0164342	0.0797079	0.0588376	Spef2/Stard7/Ttll1	3	other
BP	GO:0120261	regulation of heterochromatin organization	4/1537	25/29872	0.0372393	0.136526	0.100779	Dyrk1a/Phf2/Morc2a/Pphln1	4	other
BP	GO:0140053	mitochondrial gene expression	19/1537	167/29872	0.00100958	0.0119483	0.00881983	Lars2/Mrps6/Mrps18a/Mrps33/Mrpl19/Mrpl39/Mrpl34/Slc25a33/Fastkd2/Ppargc1b/Foxo3/Mrps5/Mtg2/Mrps18c/Mtres1/Mterf2/Mrpl10/Mterf4/Mto1	19	other
BP	GO:0140056	organelle localization by membrane tethering	9/1537	81/29872	0.02317	0.100275	0.0740198	Rab3c/Unc13c/Ppfia3/Rab8b/Exoc4/Stx2/Rab3d/Exoc8/Rab3b	9	other
CC	GO:0140092	bBAF complex	3/1537	10/29872	0.0124215	0.0660732	0.048773	Arid1b/Arid1a/Smarcc2	3	other
BP	GO:0140115	export across plasma membrane	9/1537	71/29872	0.010397	0.0597826	0.0441295	Kcna2/Slc24a4/Slc30a10/Kcnd3/Slc8a2/Gja1/Agrn/Oscp1/Slc29a4	9	other
MF	GO:0140296	general transcription initiation factor binding	7/1537	60/29872	0.0337825	0.128223	0.0946497	Jun/Tcf4/Tbp/Ar/Psmc5/Ruvbl1/Gtf2a1	7	other
BP	GO:0140353	lipid export from cell	8/1537	59/29872	0.0103534	0.0597198	0.0440831	Atp5pf/Igfbp3/Cry1/Acsl4/P2rx7/Inhba/Mfn2/Dab2	8	other
BP	GO:0140694	non-membrane-bounded organelle assembly	31/1537	414/29872	0.024228	0.103697	0.0765459	Racgap1/Fscn1/Tpm1/Prickle1/Dhx37/Ezr/Wdr1/Haus6/Lsm4/Rps6/Ncor1/Fastkd2/Noa1/Mfn2/Eif4enif1/Rrp7a/Kat2b/Aaas/Nebl/Sqle/Drg1/Pdgfrb/Mterf4/Noct/Stard9/Cenpx/Prox1/Rps19/Dhx30/Hspa1b/Pwp2	31	other
BP	GO:0140718	facultative heterochromatin formation	7/1537	49/29872	0.0121832	0.0660732	0.048773	Dyrk1a/Eed/Phf2/Morc2a/Suv39h1/Pphln1/Jarid2	7	other
BP	GO:0150076	neuroinflammatory response	11/1537	87/29872	0.00498115	0.0358584	0.0264695	App/Ifngr2/Adcy1/Jun/Clu/Nr1d1/Naglu/Lrrk2/Egfr/Dagla/Ldlr	11	other
BP	GO:0150115	cell-substrate junction organization	19/1537	105/29872	1.56767e-06	9.88258e-05	7.29498e-05	Nrp1/Ptprk/Ptk2b/Coro1c/Cttn/Prickle1/Limch1/Cdh11/Col16a1/Rab8b/Dusp22/Lamtor2/Rcc2/Actn1/Dlc1/Tesk2/Coro2b/Lims1/Mmp14	19	other
BP	GO:0150116	regulation of cell-substrate junction organization	10/1537	69/29872	0.00268892	0.0238246	0.0175865	Nrp1/Coro1c/Limch1/Col16a1/Dusp22/Lamtor2/Rcc2/Dlc1/Lims1/Mmp14	10	other
BP	GO:0150118	negative regulation of cell-substrate junction organization	5/1537	16/29872	0.000971222	0.0116834	0.00862431	Coro1c/Dusp22/Rcc2/Dlc1/Mmp14	5	other
BP	GO:0150146	cell junction disassembly	4/1537	26/29872	0.0422761	0.148962	0.109959	Prickle1/Ngef/Adgrb3/Plxnc1	4	other
BP	GO:0170035	L-amino acid catabolic process	8/1537	53/29872	0.00542168	0.0378068	0.0279077	Amt/Gad1/Ddah1/Cdo1/Asrgl1/Gad2/Oat/Gcsh	8	other
BP	GO:1901136	carbohydrate derivative catabolic process	28/1537	268/29872	0.000317817	0.00529502	0.00390861	App/Pde1a/Stat3/Pde4a/Nt5c2/Fgf2/Gpi1/Htr2a/Lct/Fbxo2/P2rx7/Ncor1/Pgam1/Aldh1a1/Zbtb20/Trex1/Pgam2/Kat2b/Naglu/Gda/Man1a/Hgsnat/Fbxo44/Acot7/Abhd10/Galk1/Mtch2/Gpd1l	28	other
BP	GO:1901264	carbohydrate derivative transport	10/1537	79/29872	0.00718352	0.0454108	0.0335207	Lrrc8c/P2rx7/Ank/Slc25a17/Gja1/Guk1/Slc29a4/Mfsd2a/Slc35a2/Adora1	10	other
BP	GO:1901292	nucleoside phosphate catabolic process	19/1537	184/29872	0.00310459	0.0261795	0.0193248	App/Pde1a/Stat3/Pde4a/Nt5c2/Gpi1/Htr2a/P2rx7/Ncor1/Pgam1/Zbtb20/Trex1/Pgam2/Kat2b/Gda/Entpd3/Acot7/Galk1/Mtch2	19	other
BP	GO:1901532	regulation of hematopoietic progenitor cell differentiation	7/1537	42/29872	0.00521984	0.0372104	0.0274675	Ap2a2/Tcf15/Flt1/Sos2/Eif2ak2/Nudt21/N4bp2l2	7	other
BP	GO:1901606	alpha-amino acid catabolic process	9/1537	78/29872	0.0185427	0.0865484	0.0638871	Amt/Hmgcll1/Gad1/Ddah1/Cdo1/Asrgl1/Gad2/Oat/Gcsh	9	other
BP	GO:1901652	response to peptide	40/1537	467/29872	0.00120617	0.0134891	0.00995723	App/CYTB/Stat3/Nod1/Cry1/Mapk1/Ndel1/Ggh/Nucks1/Slc24a4/Slc30a10/Gpr21/Rps6/Syap1/Cdo1/Slc25a33/Map2k1/Ctnnb1/Lpin2/Gnas/Pip4k2c/Mfn2/Irs2/Wdtc1/Kat2b/Pak1/Insig2/Shc1/Gja1/Pip4k2a/Slc39a14/Sh2b2/Eprs1/Rap1gds1/Sos2/Appl2/Comt/Stat5b/Foxo1/Uchl3	40	other
BP	GO:1901653	cellular response to peptide	33/1537	346/29872	0.000520499	0.00756845	0.00558678	App/Stat3/Nod1/Mapk1/Ndel1/Nucks1/Slc30a10/Gpr21/Syap1/Slc25a33/Map2k1/Ctnnb1/Lpin2/Gnas/Pip4k2c/Mfn2/Irs2/Wdtc1/Kat2b/Pak1/Insig2/Shc1/Gja1/Pip4k2a/Slc39a14/Sh2b2/Eprs1/Rap1gds1/Sos2/Appl2/Stat5b/Foxo1/Uchl3	33	other
BP	GO:1901888	regulation of cell junction assembly	31/1537	247/29872	4.44307e-06	0.000215209	0.00015886	App/Epha7/Nrp1/Cux2/Ptk2b/Coro1c/Limch1/Adgrb1/Slitrk2/Lrrtm1/Rps6/Col16a1/Syndig1/Icam5/Rapgef2/Ctnnb1/Adgrb3/Dusp22/Rcc2/Dlc1/Slitrk5/Lzts3/Gja1/Agrn/Amigo2/Lims1/Ephb3/Lrrn1/Mycbp2/Ptprs/Mmp14	31	other
BP	GO:1901889	negative regulation of cell junction assembly	7/1537	36/29872	0.00211141	0.0201079	0.014843	Epha7/Coro1c/Rps6/Dusp22/Rcc2/Dlc1/Mmp14	7	other
BP	GO:1901890	positive regulation of cell junction assembly	14/1537	131/29872	0.00763028	0.0476307	0.0351594	Nrp1/Cux2/Adgrb1/Slitrk2/Lrrtm1/Col16a1/Syndig1/Adgrb3/Slitrk5/Agrn/Amigo2/Lims1/Ephb3/Lrrn1	14	other
BP	GO:1901950	dense core granule transport	3/1537	14/29872	0.0323202	0.124319	0.0917681	Kif1c/Kif5a/Kif5b	3	other
BP	GO:1901976	regulation of cell cycle checkpoint	6/1537	48/29872	0.0356204	0.133672	0.0986724	Cry1/Nek1/Mad2l1/Lcmt1/Fem1b/Prox1	6	other
MF	GO:1901981	phosphatidylinositol phosphate binding	18/1537	200/29872	0.0154238	0.0774262	0.0571534	Rph3a/Fchsd2/Wipi2/Racgap1/Syt5/Syt7/Snx12/Pla2g4e/Cadps/Tom1/Atg2a/Phlda1/Pfn2/Kcnj2/Osbp/Apba1/Arap2/Dab2	18	other
BP	GO:1901987	regulation of cell cycle phase transition	43/1537	453/29872	9.10013e-05	0.00217333	0.00160428	App/Arid1b/Ddr2/Adamts1/Cry1/Donson/Mbd4/Arid1a/Nek1/Chfr/Rps6/Hspa2/Ube2e2/Mad2l1/Anapc4/Apex1/Inhba/Ctdsp2/Trex1/Rcc2/Mbtps2/Ufl1/Lcmt1/Creb3l1/Cdc14a/Psme2/Cacnb4/Smarcc2/Anapc5/Cdk7/Egfr/Appl2/Cdc73/Id2/Nsmce2/Pbrm1/Blm/Apbb2/Fem1b/Dyrk3/Prox1/Pagr1a/Usp47	43	other
BP	GO:1901988	negative regulation of cell cycle phase transition	21/1537	271/29872	0.041204	0.147223	0.108675	Cry1/Donson/Mbd4/Nek1/Chfr/Rps6/Mad2l1/Inhba/Ctdsp2/Trex1/Mbtps2/Ufl1/Lcmt1/Creb3l1/Cacnb4/Cdc73/Blm/Apbb2/Fem1b/Prox1/Usp47	21	other
BP	GO:1901989	positive regulation of cell cycle phase transition	13/1537	119/29872	0.00830574	0.0504972	0.0372753	App/Ddr2/Adamts1/Hspa2/Ube2e2/Apex1/Rcc2/Anapc5/Egfr/Cdc73/Nsmce2/Dyrk3/Pagr1a	13	other
BP	GO:1901990	regulation of mitotic cell cycle phase transition	34/1537	347/29872	0.000263911	0.00455247	0.00336048	App/Arid1b/Ddr2/Adamts1/Donson/Mbd4/Arid1a/Chfr/Hspa2/Ube2e2/Mad2l1/Anapc4/Apex1/Inhba/Ctdsp2/Trex1/Rcc2/Mbtps2/Lcmt1/Creb3l1/Cdc14a/Psme2/Cacnb4/Smarcc2/Anapc5/Cdk7/Egfr/Appl2/Cdc73/Id2/Nsmce2/Pbrm1/Blm/Usp47	34	other
BP	GO:1901992	positive regulation of mitotic cell cycle phase transition	10/1537	99/29872	0.0311758	0.12332	0.091031	App/Ddr2/Adamts1/Hspa2/Ube2e2/Apex1/Rcc2/Anapc5/Egfr/Nsmce2	10	other
BP	GO:1902036	regulation of hematopoietic stem cell differentiation	4/1537	14/29872	0.00461191	0.0339178	0.025037	Ap2a2/Tcf15/Eif2ak2/N4bp2l2	4	other
BP	GO:1902099	regulation of metaphase/anaphase transition of cell cycle	10/1537	93/29872	0.0212322	0.0939457	0.0693475	Arid1b/Arid1a/Chfr/Mad2l1/Anapc4/Lcmt1/Smarcc2/Anapc5/Nsmce2/Pbrm1	10	other
BP	GO:1902115	regulation of organelle assembly	20/1537	231/29872	0.0163959	0.0797079	0.0588376	Ptk2b/Fscn1/Ezr/Map4/Lrrtm1/Pip4k2c/Dzip1/Mfn2/Kat2b/Elapor1/Atg2a/Pip4k2a/Cdkl5/Mtm1/Lrrk2/Drg1/Crocc/Ift46/Hspa1b/Ptprs	20	other
BP	GO:1902305	regulation of sodium ion transmembrane transport	9/1537	59/29872	0.00303268	0.0257022	0.0189725	Fxyd6/Fgf11/Agrn/Neto1/Osr1/Tesc/Fxyd5/Gpd1l/Fgf13	9	other
BP	GO:1902455	negative regulation of stem cell population maintenance	4/1537	25/29872	0.0372393	0.136526	0.100779	Ing2/Ing1/Brms1/Rbbp4	4	other
BP	GO:1902459	positive regulation of stem cell population maintenance	6/1537	50/29872	0.0423456	0.148962	0.109959	Arid1a/Tead1/Ing2/Ing1/Brms1/Rbbp4	6	other
CC	GO:1902495	transmembrane transporter complex	62/1537	429/29872	2.05597e-13	2.1482e-10	1.58573e-10	Slc5a3/Kcnj6/COX1/Cacna1g/CYTB/Ptk2b/Cacna1i/Atp6v1c1/Cachd1/Cttn/ND4/Uqcr10/ND2/Kcna2/Kcng2/Lrrc8c/ND1/Kcnd3/Lrrc55/Hspa2/ND6/Kcnb2/Kcnq3/Ttyh1/Kcnd2/Kcnq5/Ndufa13/Ndufb8/Ryr2/Micu1/Ndufa11/Ndufs8/Snap25/Trpm4/Gabrb1/Abcb8/Kcnh7/Dpp6/Hcn2/Cacnb4/Gria2/Pacc1/Kcnj2/Chrna1/Kcnab2/Gria3/Gabra4/Chrna4/Kcnj3/Gabrg3/Kcnq2/Olfm1/Kcnf1/Kcng1/Cpt1c/Clcc1/Ndufb1/Cacng2/Scn1a/Gabrb3/Atp5mc1/Cacna1c	62	other
BP	GO:1902600	proton transmembrane transport	15/1537	113/29872	0.000688109	0.00912764	0.00673772	Atp5pf/Atp5po/COX1/CYTB/Atp6v1c1/ND4/Slc9a3/Atp5mf/Slc9a5/Atpsckmt/Park7/Tesc/Antkmt/Slc9a6/Atp5mc1	15	other
BP	GO:1902749	regulation of cell cycle G2/M phase transition	12/1537	121/29872	0.0221308	0.096925	0.0715468	App/Donson/Mbd4/Chfr/Hspa2/Rcc2/Mbtps2/Creb3l1/Blm/Dyrk3/Pagr1a/Usp47	12	other
BP	GO:1902806	regulation of cell cycle G1/S phase transition	19/1537	195/29872	0.00583203	0.0395324	0.0291815	Arid1b/Ddr2/Adamts1/Arid1a/Ube2e2/Apex1/Inhba/Ctdsp2/Trex1/Psme2/Cacnb4/Smarcc2/Cdk7/Egfr/Appl2/Cdc73/Id2/Pbrm1/Pagr1a	19	other
BP	GO:1902808	positive regulation of cell cycle G1/S phase transition	7/1537	63/29872	0.0424645	0.148962	0.109959	Ddr2/Adamts1/Ube2e2/Apex1/Egfr/Cdc73/Pagr1a	7	other
BP	GO:1902903	regulation of supramolecular fiber organization	38/1537	398/29872	0.000201516	0.00374083	0.00276136	App/Arhgef10l/Dyrk1a/Nrp1/Fchsd2/Ptk2b/Tmsb4x/Tpm1/Cttn/Clu/Limch1/Wdr1/Bin1/Map1b/Esam/Cotl1/Cyrib/Pfdn6/Sptan1/Hdgfl3/Daam2/Mfn2/Shank1/Pak1/Dlc1/Gda/Sema5a/Gja1/Togaram1/Pfn2/Plekhg2/Drg1/Coro2b/Snx9/Prox1/Ldlr/Map6d1/Fgf13	38	other
BP	GO:1902904	negative regulation of supramolecular fiber organization	17/1537	179/29872	0.0111779	0.0624937	0.0461308	Dyrk1a/Tmsb4x/Tpm1/Clu/Map1b/Cyrib/Pfdn6/Sptan1/Hdgfl3/Mfn2/Shank1/Dlc1/Pfn2/Coro2b/Ldlr/Map6d1/Fgf13	17	other
BP	GO:1902905	positive regulation of supramolecular fiber organization	19/1537	185/29872	0.00329731	0.0272503	0.0201153	App/Arhgef10l/Nrp1/Fchsd2/Ptk2b/Tpm1/Cttn/Limch1/Wdr1/Bin1/Map1b/Pak1/Gda/Sema5a/Togaram1/Pfn2/Drg1/Snx9/Prox1	19	other
BP	GO:1903008	organelle disassembly	17/1537	167/29872	0.00574007	0.0391267	0.028882	Ltn1/Wipi2/Cttn/Map4/Clec16a/Lrba/Ddrgk1/Mfn2/Ufl1/Atg2a/Skic3/Mtres1/Retreg1/Dyrk3/Tex264/Kif5b/Klc1	17	other
BP	GO:1903034	regulation of response to wounding	16/1537	176/29872	0.019757	0.0915152	0.0675534	Rreb1/Ddr2/Prkg1/Stat3/Fermt1/Plat/Ndel1/Ubash3b/Fgf2/Map2k1/Cd109/Tafa5/Pros1/Mylk/Tnr/Ptprs	16	other
BP	GO:1903035	negative regulation of response to wounding	10/1537	94/29872	0.0227029	0.0988388	0.0729595	Prkg1/Stat3/Plat/Ubash3b/Fgf2/Cd109/Tafa5/Pros1/Tnr/Ptprs	10	other
BP	GO:1903169	regulation of calcium ion transmembrane transport	17/1537	184/29872	0.0143947	0.0737038	0.0544057	Ptk2b/Ngf/Ubash3b/Bin1/Adrb1/P2rx7/Hspa2/Dbi/Ryr2/Stac2/Cacnb4/Gnb5/Tmem38b/Adcyap1r1/Lime1/Oga/Cacna1c	17	other
CC	GO:1903293	phosphatase complex	8/1537	53/29872	0.00542168	0.0378068	0.0279077	Ppp2r5b/Ppp1cc/Ppp2r3a/Ppp2r1b/Ier5/Ppp2r2a/Ppp1r15a/Ppp1r3c	8	other
BP	GO:1903305	regulation of regulated secretory pathway	15/1537	160/29872	0.0183206	0.0860307	0.063505	Rph3a/Cacna1g/Npy/Cacna1i/Syt5/Syt7/P2rx7/Cadps/Syp/Cacnb4/Rab3d/Lrrk2/Pfn2/Abr/Syt13	15	other
BP	GO:1903350	response to dopamine	9/1537	46/29872	0.000483654	0.00714636	0.0052752	Nsg2/Nsg1/Adcy5/Gnas/Gnb5/Lrrk2/Alk/Ncstn/Comt	9	other
BP	GO:1903351	cellular response to dopamine	8/1537	45/29872	0.00189431	0.0183753	0.013564	Nsg2/Nsg1/Adcy5/Gnas/Gnb5/Lrrk2/Alk/Ncstn	8	other
BP	GO:1903513	endoplasmic reticulum to cytosol transport	4/1537	26/29872	0.0422761	0.148962	0.109959	Os9/Bcap31/Yod1/Sel1l	4	other
BP	GO:1903522	regulation of blood circulation	28/1537	273/29872	0.00042866	0.00645762	0.0047668	App/Atp5pf/Hmgcr/Cacna1g/Tpm1/Bin1/Jup/Htr2a/Kcnd3/Adrb1/Kcnd2/Map2k1/Ryr2/Adra1d/Trpm4/Nos1ap/Shc1/Gja1/Agrn/Egfr/Kcnj2/Tmem38b/Per2/Mgll/Adora1/Gpd1l/Cacna1c/Fgf13	28	other
BP	GO:1903532	positive regulation of secretion by cell	31/1537	389/29872	0.0110109	0.0620924	0.0458345	Itsn1/Cadps2/Cacna1g/Exph5/Cacna1i/Nnat/Arrb1/Ppia/Rab27b/Acsl4/Syt7/Myo5b/P2rx7/Rab8b/Gnas/Mfn2/Irs2/Snap25/Trpm4/Cadps/C2cd2l/Gja1/Rab3d/Pcp4/Aacs/Egfr/Osbp/Oga/Kif5b/Dab2/Cacna1c	31	other
BP	GO:1903573	negative regulation of response to endoplasmic reticulum stress	6/1537	40/29872	0.0157225	0.0782275	0.0577449	Clu/Ddrgk1/Ufl1/Creb3l1/Lrrk2/Park7	6	other
BP	GO:1903670	regulation of sprouting angiogenesis	7/1537	44/29872	0.00678326	0.0437503	0.032295	Fgf2/S2bpcox16/Epn1/Tspan18/Flt1/Adamts9/Creb3l1	7	other
BP	GO:1903671	negative regulation of sprouting angiogenesis	5/1537	16/29872	0.000971222	0.0116834	0.00862431	S2bpcox16/Epn1/Flt1/Adamts9/Creb3l1	5	other
BP	GO:1903706	regulation of hemopoiesis	35/1537	457/29872	0.0128778	0.0680553	0.0502361	Arid1b/Jun/Meis2/Stat3/Ptk2b/Ubash3b/Twist2/Atp11c/Arid1a/Cd83/Tsc22d1/Rbm15/Cyp26b1/P4htm/Ctnnb1/Inhba/Gnas/Notch2/Mturn/Gabpa/Ppargc1b/Foxo3/Klf13/Smarcc2/Axl/Ctnnbip1/Sos2/Cdc73/Id2/Dtx1/Pbrm1/Stat5b/Tesc/Sox12/Mmp14	35	other
BP	GO:1903825	organic acid transmembrane transport	16/1537	148/29872	0.00405796	0.0313741	0.0231593	Mpc1/Lrrc8c/Slc6a8/Emb/Slc7a5/Slc38a7/Irs2/Slc16a7/Slc43a2/Slc13a3/Slc7a2/Slc7a11/Slc3a2/Per2/Slc29a4/Slc25a22	16	other
BP	GO:1904062	regulation of monoatomic cation transmembrane transport	34/1537	328/29872	9.02394e-05	0.00217333	0.00160428	App/Ptk2b/Ngf/Ubash3b/Bin1/Adrb1/Fxyd6/Lrrc55/P2rx7/Hspa2/Dbi/Fgf11/Ryr2/Stac2/Atpsckmt/Dpp6/Cacnb4/Gnb5/Agrn/Kcnj2/Kcnab2/Tmem38b/Neto1/Park7/Adcyap1r1/Osr1/Lime1/Tesc/Oga/Antkmt/Fxyd5/Gpd1l/Cacna1c/Fgf13	34	other
BP	GO:1904064	positive regulation of cation transmembrane transport	16/1537	153/29872	0.00559954	0.0383474	0.0283068	Adrb1/Lrrc55/P2rx7/Hspa2/Dbi/Ryr2/Stac2/Atpsckmt/Dpp6/Kcnj2/Adcyap1r1/Tesc/Oga/Antkmt/Cacna1c/Fgf13	16	other
BP	GO:1904181	positive regulation of membrane depolarization	4/1537	16/29872	0.00772355	0.0476307	0.0351594	P2rx7/Trpm4/Oga/Cacna1c	4	other
BP	GO:1904353	regulation of telomere capping	6/1537	26/29872	0.00173787	0.0174121	0.012853	Mapk1/Smg6/Nek7/Xrcc1/Tnks/Rtel1	6	other
BP	GO:1904355	positive regulation of telomere capping	4/1537	17/29872	0.0096945	0.0564086	0.0416389	Mapk1/Nek7/Tnks/Rtel1	4	other
BP	GO:1904356	regulation of telomere maintenance via telomere lengthening	7/1537	62/29872	0.0394256	0.142049	0.104856	Cct8/Mapk1/Nek7/Ctnnb1/Stn1/Tnks/Rtel1	7	other
BP	GO:1904358	positive regulation of telomere maintenance via telomere lengthening	6/1537	39/29872	0.0139557	0.0716796	0.0529114	Cct8/Mapk1/Nek7/Ctnnb1/Tnks/Rtel1	6	other
BP	GO:1904705	regulation of vascular associated smooth muscle cell proliferation	11/1537	77/29872	0.0018933	0.0183753	0.013564	Jun/Ddr2/Prkg1/Adamts1/Tpm1/Fgf2/Mfn2/Pak1/Frs2/Park7/Tafa5	11	other
BP	GO:1904706	negative regulation of vascular associated smooth muscle cell proliferation	5/1537	34/29872	0.0287921	0.116474	0.0859774	Prkg1/Tpm1/Mfn2/Park7/Tafa5	5	other
BP	GO:1904707	positive regulation of vascular associated smooth muscle cell proliferation	7/1537	44/29872	0.00678326	0.0437503	0.032295	Jun/Ddr2/Adamts1/Fgf2/Mfn2/Pak1/Frs2	7	other
BP	GO:1904738	vascular associated smooth muscle cell migration	7/1537	42/29872	0.00521984	0.0372104	0.0274675	Ddr2/Prkg1/Adamts1/Tpm1/Pcsk5/Pak1/Tafa5	7	other
BP	GO:1904752	regulation of vascular associated smooth muscle cell migration	7/1537	36/29872	0.00211141	0.0201079	0.014843	Ddr2/Prkg1/Adamts1/Tpm1/Pcsk5/Pak1/Tafa5	7	other
BP	GO:1904753	negative regulation of vascular associated smooth muscle cell migration	3/1537	14/29872	0.0323202	0.124319	0.0917681	Prkg1/Tpm1/Tafa5	3	other
BP	GO:1904754	positive regulation of vascular associated smooth muscle cell migration	4/1537	24/29872	0.032567	0.124319	0.0917681	Ddr2/Adamts1/Pcsk5/Pak1	4	other
BP	GO:1904936	interneuron migration	4/1537	16/29872	0.00772355	0.0476307	0.0351594	Fat3/Fezf2/Arx/Reln	4	other
CC	GO:1904949	ATPase complex	17/1537	149/29872	0.00175842	0.017498	0.0129165	Arid1b/Atp5pf/Atp5po/Atp6v1c1/Gon4l/Arid1a/Atp5mf/Dek/Gatad2b/Smarcc2/Srcap/Actr6/Pbrm1/Rbbp4/Mta2/Ruvbl1/Atp5mc1	17	other
BP	GO:1905037	autophagosome organization	12/1537	121/29872	0.0221308	0.096925	0.0715468	Wipi2/Lrba/Pip4k2c/Mfn2/Tom1/Elapor1/Atg2a/Ubxn2b/Pip4k2a/Mtm1/Lrrk2/Rab33b	12	other
BP	GO:1905039	carboxylic acid transmembrane transport	15/1537	147/29872	0.00891299	0.053303	0.0393465	Mpc1/Lrrc8c/Slc6a8/Emb/Slc7a5/Slc38a7/Irs2/Slc16a7/Slc43a2/Slc13a3/Slc7a2/Slc7a11/Slc3a2/Per2/Slc25a22	15	other
BP	GO:1905208	negative regulation of cardiocyte differentiation	3/1537	12/29872	0.0210866	0.0936414	0.0691229	Prickle1/Frs2/Egfr	3	other
BP	GO:1905897	regulation of response to endoplasmic reticulum stress	10/1537	80/29872	0.007841	0.0482331	0.035604	App/Clu/Bcap31/Ddrgk1/Mbtps2/Ufl1/Creb3l1/Lrrk2/Ppp1r15a/Park7	10	other
BP	GO:1905952	regulation of lipid localization	16/1537	192/29872	0.0398152	0.1424	0.105115	Atp5pf/Igfbp3/Srebf2/Cry1/Lipg/Acsl4/P2rx7/Dbi/Mfn2/Irs2/Gps2/Eprs1/Irak1/Furin/Osbpl6/Dab2	16	other
BP	GO:1905953	negative regulation of lipid localization	7/1537	62/29872	0.0394256	0.142049	0.104856	Atp5pf/Igfbp3/Srebf2/Cry1/Acsl4/Irs2/Irak1	7	other
BP	GO:1905962	glutamatergic neuron differentiation	4/1537	27/29872	0.0476774	0.161291	0.11906	Atp2b2/Kndc1/Naglu/Prox1	4	other
CC	GO:1990204	oxidoreductase complex	15/1537	125/29872	0.00194309	0.0187986	0.0138765	COX1/CYTB/ND4/Uqcr10/ND2/ND1/ND6/Ndufa13/Ndufb8/Ndufa11/Ndufs8/Gcsh/Ndufb1/Gpd1l/Ogdhl	15	other
MF	GO:1990226	histone methyltransferase binding	4/1537	17/29872	0.0096945	0.0564086	0.0416389	Paxbp1/Hsp90ab1/Lcorl/Per2	4	other
CC	GO:1990351	transporter complex	65/1537	454/29872	8.37468e-14	1.22505e-10	9.04289e-11	Slc5a3/Kcnj6/COX1/Cacna1g/CYTB/Ptk2b/Cacna1i/Atp6v1c1/Cachd1/Cttn/ND4/Uqcr10/Atp11b/ND2/Atp11c/Kcna2/Kcng2/Lrrc8c/ND1/Kcnd3/Lrrc55/Hspa2/ND6/Kcnb2/Kcnq3/Ttyh1/Kcnd2/Kcnq5/Ndufa13/Ndufb8/Ryr2/Micu1/Ndufa11/Ndufs8/Snap25/Trpm4/Gabrb1/Abcb8/Kcnh7/Dpp6/Hcn2/Cacnb4/Gria2/Pacc1/Kcnj2/Chrna1/Kcnab2/Gria3/Gabra4/Chrna4/Kcnj3/Gabrg3/Pex14/Kcnq2/Olfm1/Kcnf1/Kcng1/Cpt1c/Clcc1/Ndufb1/Cacng2/Scn1a/Gabrb3/Atp5…	65	other
BP	GO:1990845	adaptive thermogenesis	17/1537	174/29872	0.00855804	0.0516022	0.038091	Gpr3/Nr1d1/Adrb1/Kdm3a/Aldh1a1/Zfp516/Nova1/Gnas/Mfn2/Ppargc1b/Gja1/Zfp423/Appl2/Pgam5/Per2/Nova2/Tle3	17	other
BP	GO:1990874	vascular associated smooth muscle cell proliferation	11/1537	82/29872	0.00314254	0.0261795	0.0193248	Jun/Ddr2/Prkg1/Adamts1/Tpm1/Fgf2/Mfn2/Pak1/Frs2/Park7/Tafa5	11	other
CC	GO:1990907	beta-catenin-TCF complex	3/1537	13/29872	0.0263827	0.109576	0.0808853	Tcf4/Ctnnb1/Tle3	3	other
BP	GO:2000036	regulation of stem cell population maintenance	8/1537	76/29872	0.0412854	0.14737	0.108784	Arid1a/Kdm3a/Tead1/Ing2/Ing1/Brms1/Rbbp4/Wdr43	8	other
BP	GO:2000045	regulation of G1/S transition of mitotic cell cycle	18/1537	169/29872	0.00281962	0.0246683	0.0182093	Arid1b/Ddr2/Adamts1/Arid1a/Ube2e2/Apex1/Inhba/Ctdsp2/Trex1/Psme2/Cacnb4/Smarcc2/Cdk7/Egfr/Appl2/Cdc73/Id2/Pbrm1	18	other
BP	GO:2000142	regulation of DNA-templated transcription initiation	9/1537	86/29872	0.0326207	0.124329	0.0917756	Jun/Med16/Setx/Med7/Tbp/Ctnnbip1/Med30/Med23/Gtf2a1	9	other
BP	GO:2000144	positive regulation of DNA-templated transcription initiation	8/1537	74/29872	0.0360505	0.134253	0.0991011	Jun/Med16/Setx/Med7/Tbp/Med30/Med23/Gtf2a1	8	other
BP	GO:2000146	negative regulation of cell motility	34/1537	332/29872	0.000114241	0.00254354	0.00187755	Prkg1/Igfbp3/Ptprt/Nbl1/Ptprk/Stat3/Coro1c/Tpm1/Limch1/Gadd45a/Fgf2/S2bpcox16/Adgrb1/Jup/Cdh11/Ptprg/Apex1/Dusp22/Mcc/Stk26/Adamts9/Dlc1/Ing2/Zmynd8/Pfn2/Ing1/Brms1/Rbbp4/Park7/Abr/Tafa5/Scai/Magi2/Adora1	34	other
BP	GO:2000177	regulation of neural precursor cell proliferation	12/1537	135/29872	0.04594	0.157283	0.116101	Fgf2/Lhx2/Nr2e1/Ctnnb1/Notch2/Foxo3/Lrrk2/Appl2/Id2/Lims1/Foxo1/Prox1	12	other
BP	GO:2000191	regulation of fatty acid transport	5/1537	38/29872	0.0439509	0.153221	0.113102	Atp5pf/Acsl4/P2rx7/Irs2/Eprs1	5	other
BP	GO:2000192	negative regulation of fatty acid transport	3/1537	10/29872	0.0124215	0.0660732	0.048773	Atp5pf/Acsl4/Irs2	3	other
BP	GO:2000241	regulation of reproductive process	19/1537	230/29872	0.0291055	0.117186	0.086503	Sod1/Prkacb/Rps6ka2/Plat/Camk2b/Gpr3/Dhx37/Chfr/Unc5c/Ctnnb1/Inhba/Mfn2/Gja1/Ar/Ptgds/Rad51ap1/Park7/Rxra/Ccdc87	19	other
BP	GO:2000243	positive regulation of reproductive process	11/1537	111/29872	0.0278386	0.114389	0.0844378	Camk2b/Dhx37/Unc5c/Ctnnb1/Inhba/Mfn2/Gja1/Ar/Rad51ap1/Park7/Ccdc87	11	other
BP	GO:2000288	positive regulation of myoblast proliferation	4/1537	18/29872	0.0119649	0.0654215	0.0482919	Paxbp1/Meis2/Ctnnb1/Malat1	4	other
BP	GO:2000291	regulation of myoblast proliferation	4/1537	23/29872	0.0282574	0.115075	0.0849444	Paxbp1/Meis2/Ctnnb1/Malat1	4	other
BP	GO:2000489	regulation of hepatic stellate cell activation	3/1537	14/29872	0.0323202	0.124319	0.0917681	Ddr2/Nr1d1/Pdgfrb	3	other
BP	GO:2000677	regulation of transcription regulatory region DNA binding	7/1537	44/29872	0.00678326	0.0437503	0.032295	Lhx2/Ddrgk1/Id2/Park7/Neurod1/Per2/Niban2	7	other
BP	GO:2000678	negative regulation of transcription regulatory region DNA binding	3/1537	14/29872	0.0323202	0.124319	0.0917681	Lhx2/Id2/Per2	3	other
BP	GO:2000679	positive regulation of transcription regulatory region DNA binding	4/1537	20/29872	0.0174611	0.0826606	0.0610172	Ddrgk1/Park7/Neurod1/Niban2	4	other
BP	GO:2000736	regulation of stem cell differentiation	17/1537	88/29872	2.15436e-06	0.000126056	9.30501e-05	Stat3/Prickle1/Fgf2/Cdk12/Ap2a2/Kdm3a/Tcf15/Ociad1/Gatad2b/Sox5/Cdk13/Rbbp4/Eif2ak2/Mta2/Nudt21/Mtch2/N4bp2l2	17	other
BP	GO:2000737	negative regulation of stem cell differentiation	6/1537	31/29872	0.00446237	0.0335626	0.0247748	Stat3/Prickle1/Cdk12/Tcf15/Cdk13/N4bp2l2	6	other
BP	GO:2000738	positive regulation of stem cell differentiation	5/1537	27/29872	0.0112188	0.0624937	0.0461308	Fgf2/Tcf15/Sox5/Nudt21/Mtch2	5	other
BP	GO:2000785	regulation of autophagosome assembly	6/1537	45/29872	0.0268902	0.111053	0.0819755	Pip4k2c/Elapor1/Atg2a/Pip4k2a/Mtm1/Lrrk2	6	other
BP	GO:2000786	positive regulation of autophagosome assembly	4/1537	19/29872	0.0145495	0.0740537	0.0546639	Pip4k2c/Elapor1/Atg2a/Pip4k2a	4	other
CC	GO:0000159	protein phosphatase type 2A complex	5/1537	18/29872	0.00174805	0.0174662	0.012893	Ppp2r5b/Ppp2r3a/Ppp2r1b/Ier5/Ppp2r2a	5	protein
BP	GO:0000209	protein polyubiquitination	25/1537	272/29872	0.00378893	0.0295439	0.0218083	Ttc3/Ube2w/Nt5c2/Sash1/Chfr/Ppia/Trim2/Marchf1/Ube2e2/Anapc2/Anapc4/Ctnnb1/Ube2o/Wsb2/Tnks/Gps2/Trim68/Anapc5/Zfp91/Skp1/Jade2/Cbl/Rnf187/Mycbp2/Rnf166	25	protein
BP	GO:0001933	negative regulation of protein phosphorylation	27/1537	326/29872	0.010569	0.0606766	0.0447894	Dbndd2/Jun/Hmgcr/Igfbp3/Ptprt/Coro1c/Tmed2/Ubash3b/Gadd45a/Camk2n2/Arrb1/Ppia/Impact/Cep43/Ctdsp2/Dusp22/Ptpro/Cd109/Kat2b/Deptor/Lrrk2/Cactin/Ppp1r15a/Park7/Cbl/Mas1/Gpd1l	27	protein
MF	GO:0004674	protein serine/threonine kinase activity	46/1537	441/29872	4.85885e-06	0.000229275	0.000169243	Prkg1/Prkacb/Dyrk1a/Rps6ka2/Dclk3/Camk2g/Ptk2b/Camk2b/Mapk1/Dyrk1b/Mast4/Camkv/Nek1/Cdk12/Mok/Nlk/Nek7/Nuak1/Map2k1/Camkk2/Stk26/Pdk3/Mapk10/Pak1/Tesk2/Clk2/Cdkl5/Cdkl2/Lrrk2/Cdk7/Pim2/Itpka/Cdk13/Nek9/Phkg2/Eif2ak2/Pnck/Mylk/Nrbp2/Ksr1/Dyrk3/Irak1/Mapk6/Map3k21/Sik3/Camk4	46	protein
MF	GO:0004683	calmodulin-dependent protein kinase activity	9/1537	24/29872	1.59729e-06	9.88258e-05	7.29498e-05	Camk2g/Ptk2b/Camk2b/Camkv/Camkk2/Itpka/Phkg2/Pnck/Camk4	9	protein
MF	GO:0004693	cyclin-dependent protein serine/threonine kinase activity	6/1537	29/29872	0.00314268	0.0261795	0.0193248	Cdk12/Mok/Cdkl5/Cdkl2/Cdk7/Cdk13	6	protein
MF	GO:0004712	protein serine/threonine/tyrosine kinase activity	7/1537	39/29872	0.00340191	0.0276462	0.0204075	Dyrk1a/Rps6ka2/Dyrk1b/Map2k1/Tesk2/Clk2/Dyrk3	7	protein
MF	GO:0004713	protein tyrosine kinase activity	23/1537	133/29872	3.03559e-07	2.92135e-05	2.15645e-05	Epha7/Ddr2/Dyrk1a/Nrp1/Ptk2b/Epha10/Epha5/Dyrk1b/Efemp1/Nek1/Ephb6/Map2k1/Flt1/Tesk2/Clk2/Axl/Egfr/Alk/Erbb4/Pdgfrb/Eif2ak2/Ephb3/Dyrk3	23	protein
MF	GO:0004721	phosphoprotein phosphatase activity	23/1537	165/29872	1.34737e-05	0.000494869	0.000365296	Ptprt/Ptprk/Ppp1cc/Ubash3b/Ppm1l/Ptprg/Ctdsp2/Dusp22/Ptpro/Ptpmt1/Dusp4/Acp1/Timm50/Ppm1d/Cdc14a/Mtm1/Pgam5/Mtmr4/Rpap2/Pdp1/Ptpn4/Ppp1r3c/Ptprs	23	protein
MF	GO:0004722	protein serine/threonine phosphatase activity	12/1537	87/29872	0.00163638	0.0168097	0.0124083	Ppp1cc/Ppm1l/Ctdsp2/Dusp22/Ptpmt1/Dusp4/Timm50/Ppm1d/Cdc14a/Pgam5/Rpap2/Pdp1	12	protein
MF	GO:0004725	protein tyrosine phosphatase activity	14/1537	93/29872	0.000280695	0.00479674	0.00354079	Ptprt/Ptprk/Ubash3b/Ptprg/Dusp22/Ptpro/Ptpmt1/Dusp4/Acp1/Timm50/Cdc14a/Mtmr4/Ptpn4/Ptprs	14	protein
MF	GO:0004726	non-membrane spanning protein tyrosine phosphatase activity	3/1537	10/29872	0.0124215	0.0660732	0.048773	Dusp22/Acp1/Ptpn4	3	protein
MF	GO:0004842	ubiquitin-protein transferase activity	42/1537	433/29872	6.74296e-05	0.00172441	0.0012729	Ttc3/Ltn1/Ube2w/Nt5c2/Rnf113a2/Chfr/Trim2/Bcor/Marchf1/Fbxo2/Ube2e2/Ube2o/Birc6/Med7/Kctd13/Lonrf3/Hectd3/Trim36/Pex2/Fbxo30/Rnf214/Trim68/Fbxo44/Lnx1/Zfp91/Pdzrn3/Skp1/Med30/Nsmce2/Dtx1/Hltf/Sh3rf3/Med23/Jade2/Cbl/Rmnd5b/Siah2/Neurl4/Rnf187/Mycbp2/Rnf166/Brap	42	protein
BP	GO:0006470	protein dephosphorylation	33/1537	230/29872	1.00704e-07	1.22076e-05	9.01123e-06	Rcan1/Ptprt/Ppp2r5b/Ptprk/Camta1/Ppp1cc/Ubash3b/Ppia/Ppm1l/Ppp2r3a/Ptprg/Ppp2r1b/Nuak1/Ppp2r2a/Ctdsp2/Dusp22/Ptpro/Ptpmt1/Dusp4/Acp1/Dlc1/Timm50/Ppm1d/Cdc14a/Mtm1/Ppp1r15a/Pdgfrb/Pgam5/Pdp1/Magi2/Ptpn4/Adora1/Ptprs	33	protein
BP	GO:0006476	protein deacetylation	6/1537	47/29872	0.0325322	0.124319	0.0917681	Dyrk1a/Ncor2/Ndn/Fry/Brms1/Tada2a	6	protein
BP	GO:0006479	protein methylation	11/1537	60/29872	0.000215516	0.00386343	0.00285186	Etf1/Lcmt2/Kmt5a/Prmt8/Lcmt1/Atpsckmt/Rab3d/Comt/Antkmt/Setd3/Rab3b	11	protein
BP	GO:0006486	protein glycosylation	21/1537	199/29872	0.00148553	0.0155731	0.0114955	St8sia6/B3galt5/B3galt2/Alg1/Galnt7/Tet2/Fut9/Galnt3/Mgat3/Npc1/Galnt16/Galnt4/Pomk/C1galt1c1/Ext1/B4gat1/Pgm3/Oga/Mogs/Ramp1/Gfpt1	21	protein
BP	GO:0006493	protein O-linked glycosylation	13/1537	82/29872	0.000272328	0.0046756	0.00345137	St8sia6/B3galt5/B3galt2/Galnt7/Tet2/Fut9/Galnt3/Galnt16/Galnt4/Pomk/C1galt1c1/B4gat1/Pgm3	13	protein
BP	GO:0006513	protein monoubiquitination	8/1537	54/29872	0.00608379	0.0401921	0.0296685	Ube2w/Ube2o/Klhl12/Pex2/Skp1/Fbxl2/Fancm/Cbl	8	protein
BP	GO:0006516	glycoprotein catabolic process	5/1537	32/29872	0.0226611	0.0987743	0.0729118	Fbxo2/Naglu/Man1a/Hgsnat/Fbxo44	5	protein
BP	GO:0006517	protein deglycosylation	3/1537	15/29872	0.0388914	0.14047	0.10369	Man2a2/Man1a/Oga	3	protein
BP	GO:0006605	protein targeting	32/1537	293/29872	5.34214e-05	0.00147148	0.0010862	Zdhhc14/Get1/Micall1/Clu/Sgtb/Kcnq3/Os9/Bcap31/Ndufa13/Exoc4/Gipc1/Tomm22/Zdhhc4/Mfn2/Trmt10b/Rab3ip/Pak1/Man1a/Timm50/Pex6/Pex7/Lrrk2/Mterf4/Vps51/Oga/Mtch2/Timm29/Scarb2/Adora1/Cacng2/Sec61a1/Ppp1r3c	32	protein
BP	GO:0006606	protein import into nucleus	24/1537	182/29872	2.26809e-05	0.000730783	0.000539439	Stat3/Agap3/Fermt1/Mapk1/Ranbp6/Prickle1/Jup/Kcnq3/Hsp90ab1/Fam53b/Eif4enif1/Efcab7/Lrrk2/Ing1/Appl2/Heatr3/Kcnq2/Hikeshi/Kpna4/Sprn/Kpna3/Nup98/Nup188/Cse1l	24	protein
BP	GO:0006612	protein targeting to membrane	12/1537	120/29872	0.0208785	0.0936414	0.0691229	Zdhhc14/Get1/Micall1/Sgtb/Exoc4/Zdhhc4/Rab3ip/Pak1/Oga/Adora1/Cacng2/Sec61a1	12	protein
BP	GO:0006626	protein targeting to mitochondrion	10/1537	81/29872	0.00854386	0.0515592	0.0380593	Bcap31/Ndufa13/Tomm22/Mfn2/Trmt10b/Timm50/Lrrk2/Mterf4/Mtch2/Timm29	10	protein
BP	GO:0008213	protein alkylation	11/1537	60/29872	0.000215516	0.00386343	0.00285186	Etf1/Lcmt2/Kmt5a/Prmt8/Lcmt1/Atpsckmt/Rab3d/Comt/Antkmt/Setd3/Rab3b	11	protein
MF	GO:0008276	protein methyltransferase activity	10/1537	93/29872	0.0212322	0.0939457	0.0693475	Eed/Lcmt2/Kmt5a/Prmt8/Lcmt1/Atpsckmt/Suv39h1/Antkmt/Setd3/Jarid2	10	protein
CC	GO:0008287	protein serine/threonine phosphatase complex	8/1537	53/29872	0.00542168	0.0378068	0.0279077	Ppp2r5b/Ppp1cc/Ppp2r3a/Ppp2r1b/Ier5/Ppp2r2a/Ppp1r15a/Ppp1r3c	8	protein
BP	GO:0009100	glycoprotein metabolic process	37/1537	353/29872	3.56853e-05	0.00107408	0.000792852	St8sia6/B3galt5/B3galt2/Alg1/Galnt7/Tet2/Fut9/Fbxo2/Dse/Man2a2/Galnt3/Ctnnb1/Mgat3/Npc1/Fam20b/Trex1/Galnt16/Galnt4/Pomk/Naglu/Man1a/Hgsnat/Phlda1/C1galt1c1/B3gat2/Itm2c/Fbxo44/Itm2a/Hs6st3/Ncstn/Ext1/B4gat1/Pgm3/Oga/Mogs/Ramp1/Gfpt1	37	protein
BP	GO:0009101	glycoprotein biosynthetic process	31/1537	289/29872	9.68863e-05	0.00224249	0.00165533	St8sia6/B3galt5/B3galt2/Alg1/Galnt7/Tet2/Fut9/Dse/Galnt3/Ctnnb1/Mgat3/Npc1/Fam20b/Trex1/Galnt16/Galnt4/Pomk/Phlda1/C1galt1c1/B3gat2/Itm2c/Itm2a/Hs6st3/Ncstn/Ext1/B4gat1/Pgm3/Oga/Mogs/Ramp1/Gfpt1	31	protein
BP	GO:0009306	protein secretion	44/1537	438/29872	1.97453e-05	0.000662464	0.000489008	Kcnj6/Hmgcr/Exph5/Adcy5/Rcn3/Epha5/Tmed2/Rab3c/Nnat/Arrb1/Ppia/Acsl4/Syt7/Nr1d1/Tiam1/P2rx7/Rab8b/Klf7/Gnas/Ptpmt1/Irs2/Snap25/Trpm4/Sidt2/C2cd2l/Gja1/Rab3d/Aacs/Egfr/Rap1gds1/Osbp/Comt/Sel1l/Park7/Ahi1/Neurod1/Foxo1/Per2/Oga/Kif5b/Slc25a22/Ildr2/Rab3b/Cacna1c	44	protein
BP	GO:0010559	regulation of glycoprotein biosynthetic process	6/1537	44/29872	0.0243293	0.103697	0.0765459	Ctnnb1/Itm2c/Itm2a/Ncstn/Oga/Ramp1	6	protein
BP	GO:0010561	negative regulation of glycoprotein biosynthetic process	3/1537	13/29872	0.0263827	0.109576	0.0808853	Itm2c/Itm2a/Oga	3	protein
BP	GO:0010955	negative regulation of protein processing	6/1537	29/29872	0.00314268	0.0261795	0.0193248	Plat/Snx12/Ctsz/Lrrk2/Ppp1r15a/Furin	6	protein
BP	GO:0016558	protein import into peroxisome matrix	4/1537	14/29872	0.00461191	0.0339178	0.025037	Pex2/Pex6/Pex7/Pex14	4	protein
BP	GO:0018410	C-terminal protein amino acid modification	4/1537	20/29872	0.0174611	0.0826606	0.0610172	Wipi2/Lcmt2/Agbl5/Lcmt1	4	protein
MF	GO:0019787	ubiquitin-like protein transferase activity	43/1537	460/29872	0.000128216	0.00272325	0.00201021	Ttc3/Ltn1/Ube2w/Nt5c2/Rnf113a2/Chfr/Trim2/Bcor/Marchf1/Fbxo2/Ube2e2/Ube2o/Birc6/Med7/Kctd13/Lonrf3/Hectd3/Ufl1/Trim36/Pex2/Fbxo30/Rnf214/Trim68/Fbxo44/Lnx1/Zfp91/Pdzrn3/Skp1/Med30/Nsmce2/Dtx1/Hltf/Sh3rf3/Med23/Jade2/Cbl/Rmnd5b/Siah2/Neurl4/Rnf187/Mycbp2/Rnf166/Brap	43	protein
MF	GO:0019888	protein phosphatase regulator activity	11/1537	87/29872	0.00498115	0.0358584	0.0264695	Rcan1/Igfbp3/Ppp2r5b/Elfn1/Ppp2r3a/Ppp2r1b/Ppp2r2a/Cabin1/Elfn2/Ppp1r15a/Pdp1	11	protein
MF	GO:0019903	protein phosphatase binding	22/1537	191/29872	0.000355797	0.0056449	0.00416687	Sod1/Hmgcr/Ptprt/Stat3/Ppp1cc/Jup/Anapc4/Ctnnb1/Ppp2r2a/Irs2/Smg5/Shc1/Anapc5/Egfr/Ctnnd1/Cabin1/Ppp1r15a/Fbxl2/Foxo1/Mtmr4/Ppp1r3c/Cacna1c	22	protein
BP	GO:0022613	ribonucleoprotein complex biogenesis	41/1537	442/29872	0.000213818	0.00386139	0.00285035	Gtf2h5/Dis3/Dhx37/Urb1/Eif2s3y/Slu7/Celf1/Lsm4/Cpsf6/Rps6/Usp16/Fastkd2/Setx/Noa1/Wdr3/Ddx27/Rrp7a/Ddx42/Pdcd11/Kat2b/U2af2/Nsun5/Utp15/C1d/Cdc73/Sfswap/Heatr3/Mrpl10/Eri3/Rpl7/Mterf4/Nudt21/Suv39h1/Ruvbl1/Airim/Emg1/Rps19/Wdr43/Dhx30/Exosc8/Pwp2	41	protein
MF	GO:0030296	protein tyrosine kinase activator activity	5/1537	33/29872	0.0256094	0.10802	0.0797369	Ngf/Htr2a/Alkal2/Egfr/Alk	5	protein
BP	GO:0030968	endoplasmic reticulum unfolded protein response	9/1537	71/29872	0.010397	0.0597826	0.0441295	Tmed2/Os9/Ddrgk1/Ufl1/Creb3l1/Yod1/Ppp1r15a/Eif2ak2/Rpap2	9	protein
BP	GO:0030970	retrograde protein transport, ER to cytosol	4/1537	26/29872	0.0422761	0.148962	0.109959	Os9/Bcap31/Yod1/Sel1l	4	protein
BP	GO:0031146	SCF-dependent proteasomal ubiquitin-dependent protein catabolic process	7/1537	52/29872	0.0166216	0.0801387	0.0591557	Fbxo2/Fbxl12/Fbxo44/Skp1/Fbxl2/Fbxl9/Fbxl15	7	protein
BP	GO:0031334	positive regulation of protein-containing complex assembly	19/1537	215/29872	0.0156156	0.0781741	0.0577055	Ppp2r5b/Fchsd2/Fermt1/Ptk2b/Fscn1/Cttn/Clu/Pcsk5/Bin1/Map1b/Epn1/Nek7/Pak1/Gda/Togaram1/Pfn2/Drg1/Snx9/Park7	19	protein
BP	GO:0031396	regulation of protein ubiquitination	25/1537	211/29872	9.31654e-05	0.00218401	0.00161216	Cry1/Prickle1/Ngf/Sash1/Chfr/Adgrb1/Arrb1/Ppia/Fbxo2/Trib2/Mad2l1/Ctnnb1/Tes3-ps/Ufl1/U2af2/Gps2/Lrrk2/Rasd2/Skp1/Park7/Fancm/Per2/Bex3/Siah2/Mycbp2	25	protein
BP	GO:0031397	negative regulation of protein ubiquitination	12/1537	81/29872	0.000865517	0.0108583	0.00801523	Cry1/Adgrb1/Arrb1/Ppia/Mad2l1/Ufl1/U2af2/Gps2/Rasd2/Park7/Per2/Bex3	12	protein
BP	GO:0031400	negative regulation of protein modification process	40/1537	453/29872	0.000676831	0.00904171	0.00667429	Dbndd2/Jun/Hmgcr/Igfbp3/Ptprt/Coro1c/Cry1/Tmed2/Ubash3b/Gadd45a/Camk2n2/Adgrb1/Arrb1/Ppia/Dbi/Mad2l1/Impact/Ctnnb1/Cep43/Ctdsp2/Dusp22/Ptpro/Cd109/Ufl1/Kat2b/U2af2/Gps2/Fry/Deptor/Lrrk2/Cactin/Ppp1r15a/Rasd2/Park7/Per2/Cbl/Bex3/Oga/Mas1/Gpd1l	40	protein
MF	GO:0031434	mitogen-activated protein kinase kinase binding	4/1537	20/29872	0.0174611	0.0826606	0.0610172	Arrb1/Trib2/Nos1ap/Ksr1	4	protein
BP	GO:0031503	protein-containing complex localization	32/1537	245/29872	1.31869e-06	8.93044e-05	6.59215e-05	Synj1/Nsg1/Ezr/Nrxn3/Snap47/Myo5b/Ap2a2/Ssx2ip/Map2k1/Dzip1/Rcc2/Lgi1/Snap25/Mios/Mapk10/Reln/Ift56/Kif5a/Grip2/Ift25/Pcm1/Kif5c/Ralgapb/Erbb4/Ap2s1/Adam22/Kif17/Neto1/Magi2/Ift46/Cacng2/Kif5b	32	protein
MF	GO:0031625	ubiquitin protein ligase binding	30/1537	337/29872	0.00263584	0.0234817	0.0173334	Jun/Prkacb/Ptk2b/Ube2w/Clu/Ubash3b/Gpi1/Cul7/Arrb1/Sh3kbp1/Trib2/Kcnq3/Hsp90ab1/Nlk/Anapc2/Ctnnb1/Mfn2/Smg5/Zfp746/Nkd2/Per3/Egfr/Yod1/Nedd8/Snx9/Dtx1/Hltf/Foxo1/Ankra2/Hspa1b	30	protein
BP	GO:0031647	regulation of protein stability	30/1537	318/29872	0.00108307	0.0124554	0.00919412	Cct8/Get1/Ncor2/Clu/Chfr/Nr1d1/Ddi2/Lss/Usp29/Ncor1/Hsp90ab1/Nlk/Ddrgk1/Gipc1/Trex1/Pex2/Pex6/Per3/Hypk/Lrrk2/Cdk7/Pfn2/Ctnnd1/Pim2/Cdc73/Park7/Apbb2/Tada2a/Tesc/Ift46	30	protein
BP	GO:0032091	negative regulation of protein binding	9/1537	85/29872	0.0305472	0.121756	0.0898762	Crtac1/Lrpap1/Lrrk2/Ctnnbip1/Psme3ip1/Pim2/Pex14/Park7/Dab2	9	protein
BP	GO:0032092	positive regulation of protein binding	10/1537	82/29872	0.00929404	0.0551926	0.0407413	App/Tmed2/Arrb1/Tiam1/Ephb6/Epb41/Rapgef2/Ufl1/Agrn/Lrrk2	10	protein
BP	GO:0032271	regulation of protein polymerization	20/1537	208/29872	0.00550789	0.0380763	0.0281066	Dyrk1a/Fchsd2/Ptk2b/Tmsb4x/Tpm1/Cttn/Bin1/Map1b/Esam/Cotl1/Cyrib/Sptan1/Daam2/Pak1/Gda/Togaram1/Pfn2/Plekhg2/Drg1/Snx9	20	protein
BP	GO:0032273	positive regulation of protein polymerization	11/1537	95/29872	0.00958692	0.0560501	0.0413743	Fchsd2/Ptk2b/Cttn/Bin1/Map1b/Pak1/Gda/Togaram1/Pfn2/Drg1/Snx9	11	protein
BP	GO:0032434	regulation of proteasomal ubiquitin-dependent protein catabolic process	17/1537	124/29872	0.000211372	0.00383616	0.00283172	Prickle1/Clu/Clec16a/Chfr/Trib2/Ddrgk1/Gipc1/Desi1/Ufl1/Nkd2/Mtm1/Nub1/Lrrk2/Sh3rf3/Park7/Dab2/Hspa1b	17	protein
BP	GO:0032435	negative regulation of proteasomal ubiquitin-dependent protein catabolic process	5/1537	39/29872	0.0483619	0.162704	0.120103	Clec16a/Ddrgk1/Gipc1/Mtm1/Park7	5	protein
BP	GO:0032436	positive regulation of proteasomal ubiquitin-dependent protein catabolic process	11/1537	75/29872	0.00152389	0.0158545	0.0117033	Prickle1/Clu/Chfr/Trib2/Ddrgk1/Nkd2/Nub1/Lrrk2/Sh3rf3/Dab2/Hspa1b	11	protein
BP	GO:0032507	maintenance of protein location in cell	9/1537	72/29872	0.0113549	0.0629643	0.0464781	Tmsb4x/Tmed2/Sun2/Os9/Dzip1/Insig2/Gja1/Skp1/Park7	9	protein
CC	GO:0032806	carboxy-terminal domain protein kinase complex	6/1537	22/29872	0.000671943	0.00904171	0.00667429	Gtf2h5/Cdk12/Gtf2h1/Cdk7/Cdk13/Psmc5	6	protein
BP	GO:0032984	protein-containing complex disassembly	24/1537	254/29872	0.00316938	0.0263327	0.0194379	Synj1/Scaf4/Scaf8/Tpm1/Wdr1/Arid1a/Clec16a/Map1b/Etf1/Sptan1/Setx/Sh3gl3/Hdgfl3/Tom1/Sema5a/Smarcc2/Pex14/Per2/Oga/Dyrk3/Kif5b/Klc1/Map6d1/Fgf13	24	protein
CC	GO:0032994	protein-lipid complex	6/1537	46/29872	0.0296232	0.11872	0.0876352	App/Clu/Bin1/Dbi/Pla2g7/Ldlr	6	protein
CC	GO:0034362	low-density lipoprotein particle	3/1537	15/29872	0.0388914	0.14047	0.10369	App/Pla2g7/Ldlr	3	protein
BP	GO:0034497	protein localization to phagophore assembly site	3/1537	16/29872	0.046084	0.157283	0.116101	Wipi2/Lrba/Mfn2	3	protein
BP	GO:0034504	protein localization to nucleus	32/1537	337/29872	0.000675773	0.00904171	0.00667429	App/Dclk3/Stat3/Agap3/Fermt1/Mapk1/Ranbp6/Prickle1/Sun2/Jup/Kcnq3/Hsp90ab1/Fam53b/Eif4enif1/Cacnb4/Cdkl5/Efcab7/Lrrk2/Rap1gds1/Ing1/Appl2/Heatr3/Kcnq2/Skp1/Park7/Hikeshi/Kpna4/Sprn/Kpna3/Nup98/Nup188/Cse1l	32	protein
BP	GO:0034620	cellular response to unfolded protein	9/1537	84/29872	0.0285673	0.116079	0.0856853	Tmed2/Os9/Ddrgk1/Ufl1/Creb3l1/Yod1/Ppp1r15a/Eif2ak2/Rpap2	9	protein
BP	GO:0035304	regulation of protein dephosphorylation	9/1537	79/29872	0.0200032	0.0917261	0.0677091	Rcan1/Camta1/Ppia/Nuak1/Dlc1/Ppp1r15a/Pdgfrb/Magi2/Adora1	9	protein
BP	GO:0035307	positive regulation of protein dephosphorylation	7/1537	43/29872	0.00596342	0.0399418	0.0294837	Camta1/Ppia/Dlc1/Ppp1r15a/Pdgfrb/Magi2/Adora1	7	protein
BP	GO:0035437	maintenance of protein localization in endoplasmic reticulum	3/1537	13/29872	0.0263827	0.109576	0.0808853	Os9/Insig2/Gja1	3	protein
BP	GO:0035592	establishment of protein localization to extracellular region	44/1537	439/29872	2.08757e-05	0.000690883	0.000509986	Kcnj6/Hmgcr/Exph5/Adcy5/Rcn3/Epha5/Tmed2/Rab3c/Nnat/Arrb1/Ppia/Acsl4/Syt7/Nr1d1/Tiam1/P2rx7/Rab8b/Klf7/Gnas/Ptpmt1/Irs2/Snap25/Trpm4/Sidt2/C2cd2l/Gja1/Rab3d/Aacs/Egfr/Rap1gds1/Osbp/Comt/Sel1l/Park7/Ahi1/Neurod1/Foxo1/Per2/Oga/Kif5b/Slc25a22/Ildr2/Rab3b/Cacna1c	44	protein
BP	GO:0035601	protein deacylation	7/1537	59/29872	0.0311738	0.12332	0.091031	Dyrk1a/Ncor2/Ndn/Fry/Brms1/Abhd10/Tada2a	7	protein
BP	GO:0035966	response to topologically incorrect protein	12/1537	129/29872	0.034219	0.129544	0.0956246	Ube2w/Tmed2/Clu/Os9/Ddrgk1/Mfn2/Ufl1/Creb3l1/Yod1/Ppp1r15a/Eif2ak2/Rpap2	12	protein
BP	GO:0035967	cellular response to topologically incorrect protein	10/1537	98/29872	0.0293264	0.117853	0.0869954	Ube2w/Tmed2/Os9/Ddrgk1/Ufl1/Creb3l1/Yod1/Ppp1r15a/Eif2ak2/Rpap2	10	protein
BP	GO:0042176	regulation of protein catabolic process	40/1537	363/29872	5.37411e-06	0.000245664	0.000181341	App/Gpc3/Hmgcr/Prickle1/Clu/Ezr/Clec16a/Chfr/Adgrb1/Fbxo2/Snx12/Trib2/Ppp2r3a/Hsp90ab1/Bcap31/Mad2l1/Ndufa13/Ddrgk1/Mgat3/Gipc1/Desi1/Ufl1/Timp2/Nkd2/Psme2/Gja1/Mtm1/Nub1/Lrrk2/Egfr/Psme3ip1/Snx9/Sh3rf3/Park7/Foxo1/Furin/Mycbp2/Ldlr/Dab2/Hspa1b	40	protein
BP	GO:0042177	negative regulation of protein catabolic process	16/1537	117/29872	0.000330036	0.00539677	0.00398371	Hmgcr/Clec16a/Adgrb1/Snx12/Hsp90ab1/Mad2l1/Ddrgk1/Mgat3/Gipc1/Timp2/Mtm1/Egfr/Psme3ip1/Park7/Furin/Mycbp2	16	protein
BP	GO:0043161	proteasome-mediated ubiquitin-dependent protein catabolic process	44/1537	394/29872	1.30301e-06	8.90675e-05	6.57466e-05	Ltn1/Agap3/Ube2w/Prickle1/Clu/Clec16a/Chfr/Arrb1/Trim2/Fbxo2/Trib2/Psmd8/Anapc4/Ctnnb1/Ddrgk1/Gipc1/Desi1/Kctd13/Psma4/Hectd3/Ufl1/Fbxl12/Naglu/Nkd2/Ubxn2b/Mtm1/Nub1/Fbxo44/Anapc5/Lrrk2/Psma2/Skp1/Fbxl2/Sh3rf3/Park7/Psmc5/Fem1b/Rmnd5b/Siah2/Rnf187/Dab2/Fbxl9/Hspa1b/Fbxl15	44	protein
BP	GO:0043242	negative regulation of protein-containing complex disassembly	10/1537	92/29872	0.019832	0.0915591	0.0675859	Scaf4/Scaf8/Tpm1/Clec16a/Map1b/Sptan1/Hdgfl3/Per2/Map6d1/Fgf13	10	protein
BP	GO:0043243	positive regulation of protein-containing complex disassembly	6/1537	38/29872	0.012332	0.0660732	0.048773	Wdr1/Clec16a/Setx/Tom1/Sema5a/Oga	6	protein
BP	GO:0043244	regulation of protein-containing complex disassembly	16/1537	135/29872	0.00159407	0.0164908	0.0121729	Scaf4/Scaf8/Tpm1/Wdr1/Clec16a/Map1b/Etf1/Sptan1/Setx/Hdgfl3/Tom1/Sema5a/Per2/Oga/Map6d1/Fgf13	16	protein
BP	GO:0043254	regulation of protein-containing complex assembly	34/1537	453/29872	0.0184363	0.0864935	0.0638466	Dyrk1a/Ppp2r5b/Fchsd2/Fermt1/Ptk2b/Fscn1/Tmsb4x/Tpm1/Cttn/Clu/Pcsk5/Bin1/Map1b/Epn1/Esam/Cotl1/Cyrib/Nek7/Sptan1/Lmo4/Daam2/Pak1/Lcmt1/Gda/Togaram1/Pfn2/Ctnnbip1/Plekhg2/Drg1/Snx9/Fbxl2/Park7/Eif2ak2/Ankra2	34	protein
BP	GO:0043393	regulation of protein binding	21/1537	196/29872	0.00122753	0.0136239	0.0100567	App/Crtac1/Tmed2/Ubash3b/Arrb1/Tiam1/Lrpap1/Ephb6/Epb41/Rapgef2/Dzip1/Ufl1/Agrn/Lrrk2/Ctnnbip1/Psme3ip1/Pim2/Pex14/Park7/Pcbd1/Dab2	21	protein
MF	GO:0043495	protein-membrane adaptor activity	5/1537	37/29872	0.0397905	0.142381	0.105101	Get1/Sun2/Jup/Atg2a/Retreg1	5	protein
MF	GO:0044389	ubiquitin-like protein ligase binding	31/1537	357/29872	0.00329163	0.0272341	0.0201033	Jun/Prkacb/Ptk2b/Ube2w/Clu/Ubash3b/Gpi1/Cul7/Arrb1/Sh3kbp1/Trib2/Kcnq3/Hsp90ab1/Nlk/Anapc2/Ctnnb1/Ddrgk1/Mfn2/Smg5/Zfp746/Nkd2/Per3/Egfr/Yod1/Nedd8/Snx9/Dtx1/Hltf/Foxo1/Ankra2/Hspa1b	31	protein
BP	GO:0044743	protein transmembrane import into intracellular organelle	5/1537	38/29872	0.0439509	0.153221	0.113102	Pex2/Timm50/Pex6/Pex7/Pex14	5	protein
BP	GO:0045039	protein insertion into mitochondrial inner membrane	3/1537	10/29872	0.0124215	0.0660732	0.048773	Ndufa13/Trmt10b/Timm29	3	protein
BP	GO:0045185	maintenance of protein location	12/1537	98/29872	0.0044741	0.0335626	0.0247748	Nbl1/Tmsb4x/Tmed2/Sun2/Os9/Igsf11/Dzip1/Insig2/Gja1/Tacc3/Skp1/Park7	12	protein
MF	GO:0045309	protein phosphorylated amino acid binding	7/1537	64/29872	0.0456509	0.157283	0.116101	Scaf4/Scaf8/Mapk1/Arrb1/Shc1/Cbl/Shd	7	protein
BP	GO:0045732	positive regulation of protein catabolic process	21/1537	199/29872	0.00148553	0.0155731	0.0114955	App/Gpc3/Prickle1/Clu/Ezr/Chfr/Trib2/Ppp2r3a/Bcap31/Ndufa13/Ddrgk1/Nkd2/Gja1/Nub1/Lrrk2/Snx9/Sh3rf3/Foxo1/Ldlr/Dab2/Hspa1b	21	protein
BP	GO:0045860	positive regulation of protein kinase activity	33/1537	308/29872	6.00612e-05	0.00158017	0.00116643	App/Dab1/Ddr2/Ptk2b/Mmd2/Fgf2/Sash1/Ppia/P2rx7/Syap1/Hsp90ab1/Dok7/Map2k1/Rapgef2/Flt1/Notch2/Tead1/Pak1/Reln/Slc8a2/Agrn/Lrrk2/Zfp91/Egfr/Snx9/Dvl2/Pdgfrb/Fgd4/Tpd52l1/Mmd/Dipk2a/Irak1/Prox1	33	protein
BP	GO:0046777	protein autophosphorylation	29/1537	206/29872	8.75319e-07	6.95879e-05	5.13674e-05	Epha7/Jun/Ddr2/Dyrk1a/Ppp2r5b/Camk2g/Ptk2b/Camk2b/Dyrk1b/Ngf/Cdk12/Nlk/Camkk2/Flt1/Stk26/Pak1/Clk2/Cdkl5/Lrrk2/Egfr/Alk/Ctnnd1/Erbb4/Pim2/Pdgfrb/Eif2ak2/Ephb3/Irak1/Camk4	29	protein
MF	GO:0046982	protein heterodimerization activity	25/1537	313/29872	0.0202404	0.0923513	0.0681706	App/Tenm3/Tpm1/Syt5/Rragd/Gadd45a/Sgtb/Adrb1/Tcf4/Kcnb2/Micu1/Pafah1b3/Tubb2b/Sos2/Ralgapb/Ext1/Gabbr2/Slc3a2/Neurod1/Gca/Irak1/Mapk6/Gtf2a1/Nfyb/Adora1	25	protein
MF	GO:0048156	tau protein binding	6/1537	22/29872	0.000671943	0.00904171	0.00667429	Dyrk1a/Clu/Bin1/Hspa2/Hsp90ab1/Ppp2r2a	6	protein
BP	GO:0050708	regulation of protein secretion	32/1537	333/29872	0.000551339	0.00792964	0.00585339	Kcnj6/Hmgcr/Exph5/Adcy5/Epha5/Nnat/Arrb1/Ppia/Acsl4/Syt7/Nr1d1/Tiam1/P2rx7/Klf7/Gnas/Ptpmt1/Irs2/Trpm4/Sidt2/C2cd2l/Gja1/Aacs/Egfr/Rap1gds1/Osbp/Ahi1/Foxo1/Per2/Oga/Kif5b/Slc25a22/Cacna1c	32	protein
BP	GO:0050714	positive regulation of protein secretion	17/1537	189/29872	0.0182923	0.0860307	0.063505	Exph5/Nnat/Arrb1/Ppia/Acsl4/P2rx7/Gnas/Irs2/Trpm4/C2cd2l/Gja1/Aacs/Egfr/Osbp/Oga/Kif5b/Cacna1c	17	protein
BP	GO:0050821	protein stabilization	19/1537	204/29872	0.00930441	0.0551926	0.0407413	Cct8/Get1/Ncor2/Clu/Usp29/Ncor1/Hsp90ab1/Nlk/Trex1/Pex6/Per3/Hypk/Cdk7/Pfn2/Ctnnd1/Pim2/Park7/Apbb2/Tesc	19	protein
MF	GO:0051082	unfolded protein binding	9/1537	88/29872	0.0370555	0.136526	0.100779	Cct8/Clu/Hspa2/Pfdn6/Nudcd3/Hsp90ab1/Heatr3/St13/Hspa1b	9	protein
MF	GO:0051219	phosphoprotein binding	12/1537	112/29872	0.0126698	0.0671014	0.049532	Scaf4/Scaf8/Plat/Mapk1/Ubash3b/Arrb1/Epb41/Crmp1/Shc1/Thrap3/Cbl/Shd	12	protein
BP	GO:0051222	positive regulation of protein transport	26/1537	309/29872	0.00987683	0.0572418	0.042254	App/Exph5/Mapk1/Jup/Nnat/Arrb1/Ppia/Acsl4/P2rx7/Hsp90ab1/Bcap31/Eif3e/Gnas/Irs2/Trpm4/C2cd2l/Gja1/Efcab7/Aacs/Pcm1/Egfr/Osbp/Oga/Kif5b/Camk4/Cacna1c	26	protein
BP	GO:0051258	protein polymerization	25/1537	287/29872	0.0074344	0.0467945	0.0345421	Dyrk1a/Fchsd2/Ptk2b/Tmsb4x/Tpm1/Cttn/Ndel1/Map4/Bin1/Map1b/Esam/Cotl1/Cyrib/Sptan1/Hdgfl3/Daam2/Arpc4/Pak1/Gda/Togaram1/Pfn2/Plekhg2/Drg1/Snx9/Fgf13	25	protein
BP	GO:0051259	protein complex oligomerization	29/1537	267/29872	0.000128828	0.00272325	0.00201021	App/Kcna2/Lrrc8c/Sgtb/Kcnd3/Cpsf6/Kcnb2/Kcnd2/Usp16/Micu1/Kctd6/Kctd13/Prmt8/Trpm4/Trp73/Ehd4/Hgsnat/Lzts3/Gria2/Kcnj2/Atl1/Appl2/Kcnf1/Blm/Kcng1/Nudt21/Apip/Shkbp1/Peg10	29	protein
BP	GO:0051260	protein homooligomerization	23/1537	193/29872	0.000159904	0.00317537	0.00234395	App/Kcna2/Sgtb/Kcnd3/Kcnb2/Kcnd2/Usp16/Micu1/Kctd6/Kctd13/Prmt8/Trpm4/Ehd4/Lzts3/Kcnj2/Atl1/Appl2/Kcnf1/Blm/Kcng1/Apip/Shkbp1/Peg10	23	protein
BP	GO:0051262	protein tetramerization	10/1537	89/29872	0.0160361	0.0793559	0.0585778	App/Cpsf6/Usp16/Trpm4/Trp73/Gria2/Kcnj2/Appl2/Nudt21/Apip	10	protein
MF	GO:0051721	protein phosphatase 2A binding	6/1537	38/29872	0.012332	0.0660732	0.048773	Hmgcr/Ppp2r2a/Smg5/Shc1/Foxo1/Cacna1c	6	protein
BP	GO:0051865	protein autoubiquitination	8/1537	78/29872	0.0470013	0.160264	0.118302	Ltn1/Sash1/Trim68/Lrrk2/Sh3rf3/Jade2/Cbl/Rnf187	8	protein
BP	GO:0061097	regulation of protein tyrosine kinase activity	7/1537	62/29872	0.0394256	0.142049	0.104856	App/Dok7/Dusp22/Reln/Agrn/Dvl2/Cbl	7	protein
BP	GO:0061098	positive regulation of protein tyrosine kinase activity	5/1537	32/29872	0.0226611	0.0987743	0.0729118	App/Dok7/Reln/Agrn/Dvl2	5	protein
BP	GO:0061136	regulation of proteasomal protein catabolic process	21/1537	187/29872	0.000670077	0.00904171	0.00667429	Prickle1/Clu/Clec16a/Chfr/Trib2/Hsp90ab1/Bcap31/Ddrgk1/Gipc1/Desi1/Ufl1/Nkd2/Psme2/Mtm1/Nub1/Lrrk2/Psme3ip1/Sh3rf3/Park7/Dab2/Hspa1b	21	protein
MF	GO:0061630	ubiquitin protein ligase activity	28/1537	347/29872	0.0129636	0.0684591	0.0505342	Ltn1/Nt5c2/Rnf113a2/Chfr/Trim2/Marchf1/Fbxo2/Ube2o/Med7/Lonrf3/Pex2/Fbxo30/Trim68/Fbxo44/Pdzrn3/Med30/Dtx1/Hltf/Sh3rf3/Med23/Jade2/Cbl/Rmnd5b/Siah2/Neurl4/Mycbp2/Rnf166/Brap	28	protein
MF	GO:0061659	ubiquitin-like protein ligase activity	30/1537	365/29872	0.0081456	0.0495648	0.0365871	Ltn1/Nt5c2/Rnf113a2/Chfr/Trim2/Marchf1/Fbxo2/Ube2o/Med7/Lonrf3/Ufl1/Pex2/Fbxo30/Trim68/Fbxo44/Pdzrn3/Med30/Nsmce2/Dtx1/Hltf/Sh3rf3/Med23/Jade2/Cbl/Rmnd5b/Siah2/Neurl4/Mycbp2/Rnf166/Brap	30	protein
BP	GO:0065002	intracellular protein transmembrane transport	5/1537	32/29872	0.0226611	0.0987743	0.0729118	Pex2/Pex6/Pex7/Pex14/Sec61a1	5	protein
BP	GO:0065004	protein-DNA complex assembly	18/1537	176/29872	0.00434849	0.0330955	0.02443	Nap1l5/Gtf2h5/Med16/Hp1bp3/Tcf4/Nap1l2/Med7/Cdc45/Tbp/Cabin1/Med30/Rbbp4/Asf1a/Med23/Chaf1a/Cenpx/Mis18a/Gtf2a1	18	protein
BP	GO:0070613	regulation of protein processing	11/1537	69/29872	0.000751421	0.00977917	0.00721865	Prkacb/Rps6ka2/Plat/Snx12/Ctsz/Nkd2/Lrrk2/Ctnnd1/Ppp1r15a/Furin/Mmp14	11	protein
BP	GO:0070972	protein localization to endoplasmic reticulum	12/1537	78/29872	0.000612318	0.00854675	0.00630892	Get1/Sgtb/Os9/Bcap31/Ddrgk1/Ryr2/Insig2/Man1a/Gja1/Lrrk2/Ppp1r15a/Sec61a1	12	protein
BP	GO:0070979	protein K11-linked ubiquitination	5/1537	30/29872	0.017445	0.0826606	0.0610172	Ube2w/Ube2e2/Anapc2/Anapc4/Anapc5	5	protein
BP	GO:0071692	protein localization to extracellular region	45/1537	445/29872	1.35321e-05	0.000494869	0.000365296	Kcnj6/Hmgcr/Exph5/Nbl1/Adcy5/Rcn3/Epha5/Tmed2/Rab3c/Nnat/Arrb1/Ppia/Acsl4/Syt7/Nr1d1/Tiam1/P2rx7/Rab8b/Klf7/Gnas/Ptpmt1/Irs2/Snap25/Trpm4/Sidt2/C2cd2l/Gja1/Rab3d/Aacs/Egfr/Rap1gds1/Osbp/Comt/Sel1l/Park7/Ahi1/Neurod1/Foxo1/Per2/Oga/Kif5b/Slc25a22/Ildr2/Rab3b/Cacna1c	45	protein
BP	GO:0071806	protein transmembrane transport	8/1537	69/29872	0.0249685	0.105805	0.0781017	Myo5b/Exoc4/Pex2/Timm50/Pex6/Pex7/Pex14/Sec61a1	8	protein
BP	GO:0071900	regulation of protein serine/threonine kinase activity	27/1537	294/29872	0.00272918	0.0241078	0.0177956	Hmgcr/Gadd45a/Fgf2/Sash1/Cdk12/Trib2/P2rx7/Syap1/Map2k1/Rapgef2/Flt1/Tead1/Kat2b/Pak1/Slc8a2/Lrrk2/Egfr/Dvl2/Pdgfrb/Fgd4/Blm/Lime1/Tpd52l1/Dipk2a/Ksr1/Irak1/Prox1	27	protein
BP	GO:0071902	positive regulation of protein serine/threonine kinase activity	19/1537	162/29872	0.000697499	0.00917537	0.00677295	Fgf2/Sash1/P2rx7/Syap1/Map2k1/Rapgef2/Flt1/Tead1/Pak1/Slc8a2/Lrrk2/Egfr/Dvl2/Pdgfrb/Fgd4/Tpd52l1/Dipk2a/Irak1/Prox1	19	protein
BP	GO:0072594	establishment of protein localization to organelle	50/1537	452/29872	3.38296e-07	3.13202e-05	2.31195e-05	Cct8/Get1/Stat3/Agap3/Fermt1/Mapk1/Ranbp6/Prickle1/Clu/Jup/Sgtb/Lamp5/Sh3kbp1/Kcnq3/Hsp90ab1/Bcap31/Rab8b/Ndufa13/Ryr2/Tomm22/Mfn2/Fam53b/Eif4enif1/Trmt10b/Man1a/Pex2/Timm50/Pex6/Pex7/Efcab7/Lrrk2/Ing1/Appl2/Pex14/Heatr3/Kcnq2/Mterf4/Hikeshi/Kpna4/Cbl/Sprn/Mtch2/Timm29/Scarb2/Kpna3/Cacng2/Sec61a1/Nup98/Nup188/Cse1l	50	protein
BP	GO:0072595	maintenance of protein localization in organelle	7/1537	44/29872	0.00678326	0.0437503	0.032295	Tmed2/Sun2/Os9/Insig2/Gja1/Skp1/Park7	7	protein
BP	GO:0072655	establishment of protein localization to mitochondrion	10/1537	99/29872	0.0311758	0.12332	0.091031	Bcap31/Ndufa13/Tomm22/Mfn2/Trmt10b/Timm50/Lrrk2/Mterf4/Mtch2/Timm29	10	protein
BP	GO:0072659	protein localization to plasma membrane	31/1537	317/29872	0.00049723	0.00731738	0.00540145	Camk2g/Nsg1/Camk2b/Lama5/Tmed2/Ezr/Rab3c/Jup/Myo5b/Kcnb2/Rab8b/Rapgef2/Lypd1/Stac2/Zdhhc4/Sec23a/Ehd4/Grip2/Nkd2/Dpp6/Rab3d/Ar/Egfr/Tesc/Ramp1/Scarb2/Kif5b/Dab2/Rab3b/Mmp14/Fgf13	31	protein
BP	GO:0072662	protein localization to peroxisome	5/1537	20/29872	0.00290312	0.024969	0.0184312	Rab8b/Pex2/Pex6/Pex7/Pex14	5	protein
BP	GO:0072663	establishment of protein localization to peroxisome	5/1537	20/29872	0.00290312	0.024969	0.0184312	Rab8b/Pex2/Pex6/Pex7/Pex14	5	protein
BP	GO:0090150	establishment of protein localization to membrane	27/1537	268/29872	0.000707606	0.00929162	0.00685876	Zdhhc14/Get1/Nsg1/Micall1/Sgtb/Snap47/Myo5b/Emc2/Rab8b/Ndufa13/Exoc4/Npc1/Tomm22/Zdhhc4/Snap25/Mapk10/Trmt10b/Rab3ip/Pak1/Grip2/Oga/Mtch2/Timm29/Scarb2/Adora1/Cacng2/Sec61a1	27	protein
BP	GO:0090151	establishment of protein localization to mitochondrial membrane	5/1537	26/29872	0.00953721	0.0558935	0.0412587	Ndufa13/Tomm22/Trmt10b/Mtch2/Timm29	5	protein
BP	GO:0090311	regulation of protein deacetylation	6/1537	33/29872	0.00615059	0.0404182	0.0298353	Dyrk1a/Ncor2/Ndn/Fry/Brms1/Tada2a	6	protein
MF	GO:0097110	scaffold protein binding	10/1537	89/29872	0.0160361	0.0793559	0.0585778	Cacna1g/Adcy5/P2rx7/Map2k1/Ryr2/Shank1/Kif5a/Gja1/Gria2/Park7	10	protein
MF	GO:0097472	cyclin-dependent protein kinase activity	6/1537	29/29872	0.00314268	0.0261795	0.0193248	Cdk12/Mok/Cdkl5/Cdkl2/Cdk7/Cdk13	6	protein
CC	GO:0098798	mitochondrial protein-containing complex	32/1537	305/29872	0.000114414	0.00254354	0.00187755	Atp5pf/Atp5po/Mrps6/COX1/CYTB/Mrps18a/ND4/Uqcr10/ND2/Mrps33/ND1/Mrpl19/Mrpl39/ND6/Mrpl34/Ndufa13/Ndufb8/Micu1/Tomm22/Ndufa11/Atp5mf/Ndufs8/Trmt10b/Timm50/Mrps5/Mrps18c/Mrpl10/Mterf4/Timm29/Ndufb1/Nfs1/Atp5mc1	32	protein
CC	GO:0098800	inner mitochondrial membrane protein complex	20/1537	155/29872	0.000142909	0.00295264	0.00217954	Atp5pf/Atp5po/COX1/CYTB/ND4/Uqcr10/ND2/ND1/ND6/Ndufa13/Ndufb8/Micu1/Ndufa11/Atp5mf/Ndufs8/Trmt10b/Timm50/Timm29/Ndufb1/Atp5mc1	20	protein
BP	GO:0098840	protein transport along microtubule	5/1537	16/29872	0.000971222	0.0116834	0.00862431	Rab27b/Kif5a/Kif5c/Neto1/Kif5b	5	protein
BP	GO:0099118	microtubule-based protein transport	5/1537	16/29872	0.000971222	0.0116834	0.00862431	Rab27b/Kif5a/Kif5c/Neto1/Kif5b	5	protein
MF	GO:0140318	protein transporter activity	5/1537	29/29872	0.0151642	0.076175	0.0562298	Tomm22/Pex6/Pex14/Timm29/Sec61a1	5	protein
BP	GO:0170039	proteinogenic amino acid metabolic process	15/1537	135/29872	0.00409726	0.0316445	0.0233589	Gart/Amt/Gad1/Ddah1/Cdo1/Asrgl1/Gad2/Gpt2/Oat/Gcsh/Slc7a11/Plod2/Apip/Pcbd1/Gfpt1	15	protein
BP	GO:0170040	proteinogenic amino acid catabolic process	8/1537	51/29872	0.00426345	0.0326183	0.0240778	Amt/Gad1/Ddah1/Cdo1/Asrgl1/Gad2/Oat/Gcsh	8	protein
BP	GO:0170041	non-proteinogenic amino acid metabolic process	9/1537	78/29872	0.0185427	0.0865484	0.0638871	Gad1/Ddah1/Aldh1a1/P4htm/Gad2/Comt/Gamt/Park7/Plod2	9	protein
BP	GO:0170043	non-proteinogenic amino acid biosynthetic process	5/1537	15/29872	0.000697127	0.00917537	0.00677295	Gad1/Aldh1a1/Gad2/Park7/Plod2	5	protein
BP	GO:1901799	negative regulation of proteasomal protein catabolic process	7/1537	55/29872	0.0220952	0.096925	0.0715468	Clec16a/Hsp90ab1/Ddrgk1/Gipc1/Mtm1/Psme3ip1/Park7	7	protein
BP	GO:1901800	positive regulation of proteasomal protein catabolic process	12/1537	105/29872	0.00775263	0.0477334	0.0352352	Prickle1/Clu/Chfr/Trib2/Bcap31/Ddrgk1/Nkd2/Nub1/Lrrk2/Sh3rf3/Dab2/Hspa1b	12	protein
BP	GO:1901873	regulation of post-translational protein modification	25/1537	252/29872	0.00135654	0.0146123	0.0107863	Cry1/Prickle1/Ngf/Sash1/Chfr/Adgrb1/Arrb1/Ppia/Fbxo2/Trib2/Mad2l1/Ctnnb1/Tes3-ps/Ufl1/U2af2/Gps2/Lrrk2/Rasd2/Skp1/Park7/Fancm/Per2/Bex3/Siah2/Mycbp2	25	protein
BP	GO:1901874	negative regulation of post-translational protein modification	13/1537	96/29872	0.0012679	0.013945	0.0102938	Cry1/Adgrb1/Arrb1/Ppia/Mad2l1/Ctnnb1/Ufl1/U2af2/Gps2/Rasd2/Park7/Per2/Bex3	13	protein
BP	GO:1902414	protein localization to cell junction	22/1537	133/29872	1.19167e-06	8.30086e-05	6.12742e-05	Nsg1/Nrxn3/Rab27b/Snap47/Lrrtm1/Map2k1/Lamtor2/Lgi1/Shank1/Snap25/Mapk10/Reln/Kif5a/Grip2/Kif5c/Erbb4/Adam22/Neto1/Magi2/Cacng2/Kif5b/Klc1	22	protein
BP	GO:1903018	regulation of glycoprotein metabolic process	6/1537	49/29872	0.0388907	0.14047	0.10369	Ctnnb1/Itm2c/Itm2a/Ncstn/Oga/Ramp1	6	protein
BP	GO:1903019	negative regulation of glycoprotein metabolic process	3/1537	16/29872	0.046084	0.157283	0.116101	Itm2c/Itm2a/Oga	3	protein
BP	GO:1903050	regulation of proteolysis involved in protein catabolic process	23/1537	224/29872	0.00131524	0.0143229	0.0105727	Ptk2b/Prickle1/Clu/Clec16a/Chfr/Trib2/Hsp90ab1/Bcap31/Ddrgk1/Gipc1/Desi1/Ufl1/Nkd2/Psme2/Mtm1/Nub1/Lrrk2/Psme3ip1/Sh3rf3/Park7/Anks1/Dab2/Hspa1b	23	protein
BP	GO:1903051	negative regulation of proteolysis involved in protein catabolic process	8/1537	74/29872	0.0360505	0.134253	0.0991011	Clec16a/Hsp90ab1/Ddrgk1/Gipc1/Mtm1/Psme3ip1/Park7/Anks1	8	protein
BP	GO:1903052	positive regulation of proteolysis involved in protein catabolic process	13/1537	124/29872	0.0115477	0.0638881	0.04716	Ptk2b/Prickle1/Clu/Chfr/Trib2/Bcap31/Ddrgk1/Nkd2/Nub1/Lrrk2/Sh3rf3/Dab2/Hspa1b	13	protein
BP	GO:1903076	regulation of protein localization to plasma membrane	14/1537	120/29872	0.00350747	0.0280367	0.0206958	Camk2g/Camk2b/Tmed2/Ezr/Myo5b/Lypd1/Stac2/Nkd2/Dpp6/Ar/Egfr/Kif5b/Dab2/Mmp14	14	protein
BP	GO:1903078	positive regulation of protein localization to plasma membrane	7/1537	63/29872	0.0424645	0.148962	0.109959	Ezr/Myo5b/Stac2/Nkd2/Dpp6/Egfr/Kif5b	7	protein
BP	GO:1903317	regulation of protein maturation	11/1537	73/29872	0.00121563	0.0135536	0.0100048	Prkacb/Rps6ka2/Plat/Snx12/Ctsz/Nkd2/Lrrk2/Ctnnd1/Ppp1r15a/Furin/Mmp14	11	protein
BP	GO:1903318	negative regulation of protein maturation	6/1537	29/29872	0.00314268	0.0261795	0.0193248	Plat/Snx12/Ctsz/Lrrk2/Ppp1r15a/Furin	6	protein
BP	GO:1903320	regulation of protein modification by small protein conjugation or removal	25/1537	247/29872	0.00102282	0.0119736	0.00883853	Cry1/Prickle1/Ngf/Sash1/Chfr/Adgrb1/Arrb1/Ppia/Fbxo2/Trib2/Mad2l1/Ctnnb1/Tes3-ps/Ufl1/U2af2/Gps2/Lrrk2/Rasd2/Skp1/Park7/Fancm/Per2/Bex3/Siah2/Mycbp2	25	protein
BP	GO:1903321	negative regulation of protein modification by small protein conjugation or removal	13/1537	92/29872	0.000847673	0.0106983	0.00789711	Cry1/Adgrb1/Arrb1/Ppia/Mad2l1/Ctnnb1/Ufl1/U2af2/Gps2/Rasd2/Park7/Per2/Bex3	13	protein
BP	GO:1903564	regulation of protein localization to cilium	3/1537	11/29872	0.0164342	0.0797079	0.0588376	Dzip1/Efcab7/Crocc	3	protein
BP	GO:1904152	regulation of retrograde protein transport, ER to cytosol	3/1537	12/29872	0.0210866	0.0936414	0.0691229	Os9/Bcap31/Yod1	3	protein
BP	GO:1904375	regulation of protein localization to cell periphery	19/1537	156/29872	0.000435769	0.00654458	0.00483099	Camk2g/Camk2b/Tmed2/Ezr/Myo5b/Epb41/Map2k1/Lypd1/Stac2/Nkd2/Dpp6/Efcab7/Ar/Egfr/Magi2/Cacng2/Kif5b/Dab2/Mmp14	19	protein
BP	GO:1904377	positive regulation of protein localization to cell periphery	10/1537	75/29872	0.00496878	0.0358399	0.0264558	Ezr/Myo5b/Epb41/Stac2/Nkd2/Dpp6/Efcab7/Egfr/Cacng2/Kif5b	10	protein
BP	GO:1904951	positive regulation of establishment of protein localization	29/1537	364/29872	0.0136256	0.0706186	0.0521283	App/Cct8/Exph5/Mapk1/Jup/Nnat/Arrb1/Ppia/Acsl4/P2rx7/Hsp90ab1/Bcap31/Eif3e/Gnas/Irs2/Trpm4/Pak1/C2cd2l/Gja1/Efcab7/Aacs/Pcm1/Egfr/Coro2b/Osbp/Oga/Kif5b/Camk4/Cacna1c	29	protein
BP	GO:1905475	regulation of protein localization to membrane	27/1537	215/29872	1.77146e-05	0.000611154	0.000451133	Frrs1l/Slc5a3/Gpc3/Camk2g/Camk2b/Tmed2/Ezr/Myo5b/Dok7/Map2k1/Lypd1/Stac2/Pak1/Grip2/Nkd2/Dpp6/Agrn/Efcab7/Ar/Zmynd8/Egfr/Slc7a11/Magi2/Cacng2/Kif5b/Dab2/Mmp14	27	protein
BP	GO:1905477	positive regulation of protein localization to membrane	14/1537	118/29872	0.00300523	0.0255882	0.0188883	Slc5a3/Ezr/Myo5b/Dok7/Stac2/Pak1/Grip2/Nkd2/Dpp6/Agrn/Efcab7/Egfr/Cacng2/Kif5b	14	protein
BP	GO:1990778	protein localization to cell periphery	45/1537	402/29872	9.29199e-07	6.99933e-05	5.16667e-05	Camk2g/Nsg1/Camk2b/Lama5/Tmed2/Ezr/Nrxn3/Rab3c/Jup/Snap47/Myo5b/Tspan18/Kcnb2/Epb41/Map2k1/Rab8b/Rapgef2/Lypd1/Stac2/Zdhhc4/Lgi1/Snap25/Sec23a/Mapk10/Ehd4/Grip2/Nkd2/Dpp6/Rab3d/Efcab7/Ar/Egfr/Erbb4/Adam22/Neto1/Tesc/Magi2/Ramp1/Scarb2/Cacng2/Kif5b/Dab2/Rab3b/Mmp14/Fgf13	45	protein
MF	GO:1990782	protein tyrosine kinase binding	14/1537	129/29872	0.00668184	0.0434795	0.0320951	Dscam/Jup/Tiam1/Elmo2/Dusp22/Irs2/Shc1/Gja1/Frs2/Alkal2/Sh2b2/Ctnnd1/Cbl/Pitpnm3	14	protein
BP	GO:2000058	regulation of ubiquitin-dependent protein catabolic process	20/1537	162/29872	0.000260475	0.00453599	0.00334832	Ptk2b/Prickle1/Clu/Clec16a/Chfr/Trib2/Bcap31/Ddrgk1/Gipc1/Desi1/Ufl1/Nkd2/Mtm1/Nub1/Lrrk2/Sh3rf3/Park7/Anks1/Dab2/Hspa1b	20	protein
BP	GO:2000060	positive regulation of ubiquitin-dependent protein catabolic process	13/1537	96/29872	0.0012679	0.013945	0.0102938	Ptk2b/Prickle1/Clu/Chfr/Trib2/Bcap31/Ddrgk1/Nkd2/Nub1/Lrrk2/Sh3rf3/Dab2/Hspa1b	13	protein
BP	GO:0000184	nuclear-transcribed mRNA catabolic process, nonsense-mediated decay	7/1537	48/29872	0.010915	0.0616942	0.0455405	Smg6/Etf1/Eif3e/Dhx34/Smg5/Skic3/Nbas	7	RNA
BP	GO:0000271	polysaccharide biosynthetic process	8/1537	68/29872	0.0230782	0.0999964	0.0738139	Fut9/Nr1d1/Irs2/Ext1/Phkg2/Per2/Gfpt1/Ppp1r3c	8	RNA
BP	GO:0000288	nuclear-transcribed mRNA catabolic process, deadenylation-dependent decay	8/1537	61/29872	0.0125695	0.0666665	0.0492109	Tent4a/Samd4b/Dcps/Eif4enif1/Samd4/Cpeb3/Noct/Exosc8	8	RNA
BP	GO:0000289	nuclear-transcribed mRNA poly(A) tail shortening	5/1537	27/29872	0.0112188	0.0624937	0.0461308	Tent4a/Samd4b/Eif4enif1/Samd4/Cpeb3	5	RNA
BP	GO:0000290	deadenylation-dependent decapping of nuclear-transcribed mRNA	3/1537	12/29872	0.0210866	0.0936414	0.0691229	Dcps/Eif4enif1/Noct	3	RNA
BP	GO:0000375	RNA splicing, via transesterification reactions	29/1537	310/29872	0.00147629	0.0155731	0.0114955	Son/Paxbp1/Dyrk1a/Rbfox1/Rnf113a2/Slu7/Celf1/Lsm4/Rbm15/Setx/Nova1/Dazap1/Dcps/Rsrc1/Ddx42/U2af2/Cactin/Malat1/Sfswap/Cdk13/Thrap3/Khdrbs3/Mfap1a/Hnrnpl/Eif1/Prpf40b/Nova2/Mfap1b/Nup98	29	RNA
BP	GO:0000377	RNA splicing, via transesterification reactions with bulged adenosine as nucleophile	29/1537	310/29872	0.00147629	0.0155731	0.0114955	Son/Paxbp1/Dyrk1a/Rbfox1/Rnf113a2/Slu7/Celf1/Lsm4/Rbm15/Setx/Nova1/Dazap1/Dcps/Rsrc1/Ddx42/U2af2/Cactin/Malat1/Sfswap/Cdk13/Thrap3/Khdrbs3/Mfap1a/Hnrnpl/Eif1/Prpf40b/Nova2/Mfap1b/Nup98	29	RNA
BP	GO:0000380	alternative mRNA splicing, via spliceosome	14/1537	76/29872	2.93764e-05	0.0009182	0.000677784	Dyrk1a/Rbfox1/Slu7/Celf1/Rbm15/Nova1/Rsrc1/Malat1/Sfswap/Cdk13/Thrap3/Khdrbs3/Hnrnpl/Nova2	14	RNA
BP	GO:0000381	regulation of alternative mRNA splicing, via spliceosome	10/1537	55/29872	0.000443211	0.0066156	0.00488341	Dyrk1a/Rbfox1/Celf1/Rbm15/Nova1/Malat1/Thrap3/Khdrbs3/Hnrnpl/Nova2	10	RNA
BP	GO:0000398	mRNA splicing, via spliceosome	29/1537	310/29872	0.00147629	0.0155731	0.0114955	Son/Paxbp1/Dyrk1a/Rbfox1/Rnf113a2/Slu7/Celf1/Lsm4/Rbm15/Setx/Nova1/Dazap1/Dcps/Rsrc1/Ddx42/U2af2/Cactin/Malat1/Sfswap/Cdk13/Thrap3/Khdrbs3/Mfap1a/Hnrnpl/Eif1/Prpf40b/Nova2/Mfap1b/Nup98	29	RNA
CC	GO:0000428	DNA-directed RNA polymerase complex	12/1537	97/29872	0.00411429	0.0317091	0.0234066	Gtf2h5/Gtf2h1/Gtf2e1/Pex2/Tbp/Cdk7/Cdc73/Rpap1/Psmc5/Polr3d/Gtf2a1/Prim1	12	RNA
BP	GO:0000462	maturation of SSU-rRNA from tricistronic rRNA transcript (SSU-rRNA, 5.8S rRNA, LSU-rRNA)	5/1537	33/29872	0.0256094	0.10802	0.0797369	Gtf2h5/Dhx37/Rps19/Wdr43/Pwp2	5	RNA
BP	GO:0000956	nuclear-transcribed mRNA catabolic process	17/1537	125/29872	0.000233102	0.00413813	0.00305462	Tent4a/Lsm4/Smg6/Etf1/Samd4b/Eif3e/Dhx34/Dcps/Eif4enif1/Smg5/Skic3/Thrap3/Samd4/Cpeb3/Noct/Nbas/Exosc8	17	RNA
BP	GO:0000959	mitochondrial RNA metabolic process	8/1537	53/29872	0.00542168	0.0378068	0.0279077	Slc25a33/Fastkd2/Ppargc1b/Foxo3/Mtres1/Mterf2/Mterf4/Mto1	8	RNA
MF	GO:0001091	RNA polymerase II general transcription initiation factor binding	5/1537	26/29872	0.00953721	0.0558935	0.0412587	Tcf4/Tbp/Ar/Ruvbl1/Gtf2a1	5	RNA
MF	GO:0001099	basal RNA polymerase II transcription machinery binding	9/1537	65/29872	0.00586416	0.0396034	0.0292339	Scaf4/Scaf8/Tcf4/Tbp/Ar/Cdc73/Ruvbl1/Wdr43/Gtf2a1	9	RNA
MF	GO:0001227	DNA-binding transcription repressor activity, RNA polymerase II-specific	29/1537	294/29872	0.00064612	0.00888294	0.00655708	Jun/Zbtb21/Cux2/Bach2/Srebf2/Nfatc2/Nr1d1/Fezf2/Ets2/Mxd4/Arx/Nr2e1/Zbtb20/Nfatc3/Skil/Mkx/Creb3l1/Zfp746/Foxo3/Zfp950/Gtf2ird1/Zbtb37/Etv6/Foxo1/Mzf1/Zbtb33/Myt1l/Prox1/Zfp536	29	RNA
BP	GO:0001510	RNA methylation	10/1537	77/29872	0.00599692	0.039985	0.0295155	Rbm15/Trmt10a/Lcmt2/Trmt10b/Cmtr1/Nsun5/Tarbp1/Mto1/Emg1/Trmo	10	RNA
MF	GO:0003725	double-stranded RNA binding	11/1537	82/29872	0.00314254	0.0261795	0.0193248	Adarb2/Mtdh/Hsp90ab1/Eif4a1/Strbp/Actn1/Sidt2/Zfr/Eif2ak2/Slc3a2/Dhx30	11	RNA
MF	GO:0003729	mRNA binding	31/1537	402/29872	0.0168521	0.0811965	0.0599365	Scaf8/Rbfox1/Celf1/Etf1/Cpsf6/Rps6/Samd4b/Rbm15/Copa/Spen/Nova1/Dazap1/Eif4enif1/Rpl30/Larp4b/Unk/Samd4/Cpeb3/Rpl7/Park7/Elavl4/Khdrbs3/Nudt21/Noct/Hnrnpl/Rbms2/Mvk/Peg10/Nova2/Exosc8/Nup98	31	RNA
MF	GO:0003730	mRNA 3'-UTR binding	11/1537	121/29872	0.047611	0.161291	0.11906	Rbfox1/Celf1/Nova1/Dazap1/Larp4b/Cpeb3/Elavl4/Nudt21/Hnrnpl/Rbms2/Exosc8	11	RNA
BP	GO:0005978	glycogen biosynthetic process	6/1537	48/29872	0.0356204	0.133672	0.0986724	Nr1d1/Irs2/Phkg2/Per2/Gfpt1/Ppp1r3c	6	RNA
BP	GO:0006164	purine nucleotide biosynthetic process	30/1537	233/29872	3.74539e-06	0.000190477	0.000140604	Mpc1/Adcy1/Atp5pf/Atp5po/Adcy5/Stat3/Gart/ND4/ND2/ND1/Acsl4/ND6/Map2k1/Ndufa13/Ndufb8/Ndufa11/Atp5mf/Ndufs8/Acss2/Pdk3/Nme5/Gucy2g/Atpsckmt/Ak3/Nme3/Guk1/Acot7/Ndufb1/Antkmt/Atp5mc1	30	RNA
BP	GO:0006364	rRNA processing	22/1537	216/29872	0.00183316	0.0180763	0.0133433	Gtf2h5/Dis3/Dhx37/Urb1/Rps6/Wdr3/Ddx27/Rrp7a/Pdcd11/Kat2b/Nsun5/Utp15/C1d/Eri3/Rpl7/Mterf4/Suv39h1/Emg1/Rps19/Wdr43/Exosc8/Pwp2	22	RNA
BP	GO:0006368	transcription elongation by RNA polymerase II	13/1537	102/29872	0.00221252	0.0207732	0.0153341	Med16/Cdk12/Map2k1/Ctnnb1/Med7/Zmynd8/Cdc73/Cdk13/Med30/Pbrm1/Med23/Wdr43/Dab2	13	RNA
BP	GO:0006376	mRNA splice site recognition	4/1537	27/29872	0.0476774	0.161291	0.11906	Slu7/Celf1/Setx/Sfswap	4	RNA
BP	GO:0006401	RNA catabolic process	27/1537	300/29872	0.0036027	0.0286726	0.0211652	Tent4a/Dis3/Celf1/Lsm4/Smg6/Etf1/Samd4b/Eif3e/Fastkd2/Apex1/Dhx34/Dcps/Snd1/Eif4enif1/Smg5/Rbm33/Sidt2/Larp4b/Skic3/Thrap3/Samd4/Cpeb3/Elavl4/Phax/Noct/Nbas/Exosc8	27	RNA
BP	GO:0006402	mRNA catabolic process	24/1537	252/29872	0.00286315	0.0249596	0.0184243	Tent4a/Celf1/Lsm4/Smg6/Etf1/Samd4b/Eif3e/Fastkd2/Apex1/Dhx34/Dcps/Snd1/Eif4enif1/Smg5/Rbm33/Larp4b/Skic3/Thrap3/Samd4/Cpeb3/Elavl4/Noct/Nbas/Exosc8	24	RNA
BP	GO:0006633	fatty acid biosynthetic process	15/1537	162/29872	0.0202683	0.0923513	0.0681706	Lipg/Tecr/Abhd1/Alox12b/Wdtc1/Oxsm/Acss2/Kat2b/Insig2/Daglb/Ptgds/Elovl5/Acot7/Scd2/Mgll	15	RNA
BP	GO:0006694	steroid biosynthetic process	22/1537	180/29872	0.000152429	0.00311415	0.00229876	Hmgcs1/Sod1/Msmo1/Hmgcr/Fdft1/Srebf2/Fdps/Nr1d1/Tecr/Lss/Stard4/Sec14l2/Srd5a1/Dhcr7/Mvd/Dkk3/Insig2/Pex2/Sqle/Prox1/Mvk/Dab2	22	RNA
BP	GO:0006695	cholesterol biosynthetic process	14/1537	60/29872	1.60234e-06	9.88258e-05	7.29498e-05	Hmgcs1/Sod1/Msmo1/Hmgcr/Fdft1/Srebf2/Fdps/Lss/Sec14l2/Dhcr7/Mvd/Insig2/Pex2/Mvk	14	RNA
BP	GO:0006754	ATP biosynthetic process	18/1537	102/29872	4.24679e-06	0.000209872	0.00015492	Atp5pf/Atp5po/Stat3/ND4/ND2/ND1/ND6/Map2k1/Ndufa13/Ndufb8/Ndufa11/Atp5mf/Ndufs8/Atpsckmt/Ak3/Ndufb1/Antkmt/Atp5mc1	18	RNA
MF	GO:0008173	RNA methyltransferase activity	8/1537	61/29872	0.0125695	0.0666665	0.0492109	Trmt10a/Lcmt2/Trmt10b/Cmtr1/Nsun5/Tarbp1/Emg1/Trmo	8	RNA
MF	GO:0008175	tRNA methyltransferase activity	5/1537	30/29872	0.017445	0.0826606	0.0610172	Trmt10a/Lcmt2/Trmt10b/Tarbp1/Trmo	5	RNA
BP	GO:0008299	isoprenoid biosynthetic process	9/1537	41/29872	0.000193854	0.00364485	0.0026905	Hmgcs1/Hmgcr/Fdft1/Fdps/Lss/Aldh1a1/Mvd/Ggps1/Mvk	9	RNA
MF	GO:0008353	RNA polymerase II CTD heptapeptide repeat kinase activity	5/1537	10/29872	7.26353e-05	0.00183191	0.00135226	Dyrk1a/Mapk1/Cdk12/Cdk7/Cdk13	5	RNA
BP	GO:0008380	RNA splicing	41/1537	455/29872	0.000388983	0.00601485	0.00443996	Son/Paxbp1/Dyrk1a/Srek1ip1/Rbfox1/Rnf113a2/Slu7/Cdk12/Celf1/Lsm4/Prpf38b/Rbm15/Setx/Nova1/Dazap1/Dcps/Rsrc1/Thoc3/Ddx42/Kat2b/U2af2/Rbm48/Clk2/Usb1/Tsen15/Cactin/Malat1/Sfswap/Cdk13/Thrap3/Elavl4/Khdrbs3/Mfap1a/Hnrnpl/Eif1/Prpf40b/Ccnl1/Nova2/Mfap1b/Nup98/Ildr2	41	RNA
BP	GO:0008654	phospholipid biosynthetic process	25/1537	220/29872	0.000181142	0.0034592	0.00255346	Hmgcs1/Serac1/Serinc5/Adgrf5/Pgap3/Dgkg/Fdps/Htr2a/Pip4k2c/Ptpmt1/Mvd/Dgkh/Pip4k2a/Selenoi/Agpat4/Erbb4/Sptlc2/Itpka/Osbp/Tmem38b/Tamm41/Isyna1/Pcx/Mvk/Chpt1	25	RNA
BP	GO:0009142	nucleoside triphosphate biosynthetic process	20/1537	125/29872	6.05446e-06	0.000271671	0.000200538	Atp5pf/Atp5po/Stat3/ND4/ND2/ND1/ND6/Map2k1/Ndufa13/Ndufb8/Ndufa11/Atp5mf/Ndufs8/Nme5/Atpsckmt/Ak3/Nme3/Ndufb1/Antkmt/Atp5mc1	20	RNA
BP	GO:0009145	purine nucleoside triphosphate biosynthetic process	20/1537	115/29872	1.60791e-06	9.88258e-05	7.29498e-05	Atp5pf/Atp5po/Stat3/ND4/ND2/ND1/ND6/Map2k1/Ndufa13/Ndufb8/Ndufa11/Atp5mf/Ndufs8/Nme5/Atpsckmt/Ak3/Nme3/Ndufb1/Antkmt/Atp5mc1	20	RNA
BP	GO:0009150	purine ribonucleotide metabolic process	57/1537	441/29872	1.72359e-10	6.81788e-08	5.03273e-08	App/Hmgcs1/Mpc1/Adcy1/Atp5pf/Atp5po/Hmgcr/Adcy5/Pde1a/Stat3/Gart/Atp2b2/ND4/Pde4a/Rora/Nt5c2/ND2/Gpi1/ND1/Htr2a/Acsl4/P2rx7/ND6/Ncor1/Pgam1/Zbtb20/Map2k1/Ndufa13/Ndufb8/Trex1/Ndufa11/Mvd/Atp5mf/Ndufs8/Oxsm/Acss2/Pgam2/Dgat2/Pdk3/Kat2b/Gda/Nme5/Gucy2g/Atpsckmt/Ak3/Cacnb4/Lrrk2/Nme3/Guk1/Acot7/Acot9/Galk1/Mtch2/Ndufb1/Antkmt/Mvk/Atp5mc1	57	RNA
BP	GO:0009151	purine deoxyribonucleotide metabolic process	5/1537	22/29872	0.00452684	0.0337162	0.0248881	Nt5c2/Gda/Ak3/Guk1/Oga	5	RNA
BP	GO:0009152	purine ribonucleotide biosynthetic process	30/1537	199/29872	1.25781e-07	1.41532e-05	1.04474e-05	Mpc1/Adcy1/Atp5pf/Atp5po/Adcy5/Stat3/Gart/ND4/ND2/ND1/Acsl4/ND6/Map2k1/Ndufa13/Ndufb8/Ndufa11/Atp5mf/Ndufs8/Acss2/Pdk3/Nme5/Gucy2g/Atpsckmt/Ak3/Nme3/Guk1/Acot7/Ndufb1/Antkmt/Atp5mc1	30	RNA
BP	GO:0009154	purine ribonucleotide catabolic process	18/1537	146/29872	0.000526039	0.00763382	0.00563503	App/Pde1a/Stat3/Pde4a/Nt5c2/Gpi1/Htr2a/P2rx7/Ncor1/Pgam1/Zbtb20/Trex1/Pgam2/Kat2b/Gda/Acot7/Galk1/Mtch2	18	RNA
BP	GO:0009165	nucleotide biosynthetic process	32/1537	267/29872	8.30207e-06	0.000348973	0.0002576	Mpc1/Adcy1/Atp5pf/Atp5po/Adcy5/Stat3/Gart/Mapk1/ND4/ND2/ND1/Acsl4/Flad1/ND6/Map2k1/Ndufa13/Ndufb8/Ndufa11/Atp5mf/Ndufs8/Acss2/Pdk3/Nme5/Gucy2g/Atpsckmt/Ak3/Nme3/Guk1/Acot7/Ndufb1/Antkmt/Atp5mc1	32	RNA
BP	GO:0009201	ribonucleoside triphosphate biosynthetic process	20/1537	119/29872	2.78751e-06	0.000153292	0.000113155	Atp5pf/Atp5po/Stat3/ND4/ND2/ND1/ND6/Map2k1/Ndufa13/Ndufb8/Ndufa11/Atp5mf/Ndufs8/Nme5/Atpsckmt/Ak3/Nme3/Ndufb1/Antkmt/Atp5mc1	20	RNA
BP	GO:0009206	purine ribonucleoside triphosphate biosynthetic process	20/1537	114/29872	1.39508e-06	9.27603e-05	6.84725e-05	Atp5pf/Atp5po/Stat3/ND4/ND2/ND1/ND6/Map2k1/Ndufa13/Ndufb8/Ndufa11/Atp5mf/Ndufs8/Nme5/Atpsckmt/Ak3/Nme3/Ndufb1/Antkmt/Atp5mc1	20	RNA
BP	GO:0009250	glucan biosynthetic process	6/1537	48/29872	0.0356204	0.133672	0.0986724	Nr1d1/Irs2/Phkg2/Per2/Gfpt1/Ppp1r3c	6	RNA
BP	GO:0009259	ribonucleotide metabolic process	57/1537	460/29872	8.65421e-10	2.63737e-07	1.94682e-07	App/Hmgcs1/Mpc1/Adcy1/Atp5pf/Atp5po/Hmgcr/Adcy5/Pde1a/Stat3/Gart/Atp2b2/ND4/Pde4a/Rora/Nt5c2/ND2/Gpi1/ND1/Htr2a/Acsl4/P2rx7/ND6/Ncor1/Pgam1/Zbtb20/Map2k1/Ndufa13/Ndufb8/Trex1/Ndufa11/Mvd/Atp5mf/Ndufs8/Oxsm/Acss2/Pgam2/Dgat2/Pdk3/Kat2b/Gda/Nme5/Gucy2g/Atpsckmt/Ak3/Cacnb4/Lrrk2/Nme3/Guk1/Acot7/Acot9/Galk1/Mtch2/Ndufb1/Antkmt/Mvk/Atp5mc1	57	RNA
BP	GO:0009260	ribonucleotide biosynthetic process	30/1537	211/29872	4.60336e-07	3.96106e-05	2.92392e-05	Mpc1/Adcy1/Atp5pf/Atp5po/Adcy5/Stat3/Gart/ND4/ND2/ND1/Acsl4/ND6/Map2k1/Ndufa13/Ndufb8/Ndufa11/Atp5mf/Ndufs8/Acss2/Pdk3/Nme5/Gucy2g/Atpsckmt/Ak3/Nme3/Guk1/Acot7/Ndufb1/Antkmt/Atp5mc1	30	RNA
BP	GO:0009261	ribonucleotide catabolic process	18/1537	155/29872	0.00106802	0.0123992	0.00915266	App/Pde1a/Stat3/Pde4a/Nt5c2/Gpi1/Htr2a/P2rx7/Ncor1/Pgam1/Zbtb20/Trex1/Pgam2/Kat2b/Gda/Acot7/Galk1/Mtch2	18	RNA
BP	GO:0009262	deoxyribonucleotide metabolic process	6/1537	47/29872	0.0325322	0.124319	0.0917681	Nt5c2/Gda/Ak3/Nme3/Guk1/Oga	6	RNA
BP	GO:0009394	2'-deoxyribonucleotide metabolic process	6/1537	45/29872	0.0268902	0.111053	0.0819755	Nt5c2/Gda/Ak3/Nme3/Guk1/Oga	6	RNA
BP	GO:0009451	RNA modification	15/1537	157/29872	0.0156708	0.0782275	0.0577449	Alkbh3/Adarb2/Pusl1/Rbm15/Trmt10a/Lcmt2/Trmt10b/Rbm33/Cmtr1/Nsun5/Tarbp1/Dus4l/Mto1/Emg1/Trmo	15	RNA
BP	GO:0010586	miRNA metabolic process	15/1537	110/29872	0.000516031	0.00752165	0.00555222	App/Jun/Stat3/Srebf2/Ncor2/Ncor1/Nfatc3/Notch2/Tead1/Snd1/Klf5/Foxo3/Ar/Egfr/Mrtfb	15	RNA
BP	GO:0010866	regulation of triglyceride biosynthetic process	4/1537	26/29872	0.0422761	0.148962	0.109959	Dgat2/Mfsd2a/Ldlr/Thrsp	4	RNA
BP	GO:0010893	positive regulation of steroid biosynthetic process	6/1537	30/29872	0.00375981	0.0294203	0.0217171	Srebf2/Fdps/Nr1d1/Stard4/Sec14l2/Dab2	6	RNA
BP	GO:0010894	negative regulation of steroid biosynthetic process	4/1537	25/29872	0.0372393	0.136526	0.100779	Sod1/Dkk3/Insig2/Prox1	4	RNA
BP	GO:0015868	purine ribonucleotide transport	5/1537	32/29872	0.0226611	0.0987743	0.0729118	Lrrc8c/P2rx7/Ank/Slc25a17/Gja1	5	RNA
BP	GO:0016051	carbohydrate biosynthetic process	24/1537	215/29872	0.000315196	0.00526334	0.00388522	St8sia6/B3galt2/Cry1/Fut9/Gpi1/Nr1d1/Pgam1/Irs2/Pgam2/Dgat2/Kat2b/B3gat2/Gpt2/Clk2/Slc39a14/Ext1/Phkg2/Foxo1/Per2/Adcyap1r1/Pcx/Mas1/Gfpt1/Ppp1r3c	24	RNA
BP	GO:0016053	organic acid biosynthetic process	28/1537	328/29872	0.0063222	0.0414342	0.0305853	Lipg/Nr1d1/Tecr/Abhd1/Gad1/Stard4/Dse/Aldh1a1/Alox12b/Wdtc1/Oxsm/Acss2/Kat2b/Insig2/Pex2/Gad2/Daglb/Ptgds/Elovl5/Gamt/Park7/Acot7/Scd2/Per2/Plod2/Mgll/Apip/Prox1	28	RNA
BP	GO:0016072	rRNA metabolic process	22/1537	256/29872	0.0133024	0.0694955	0.0512992	Gtf2h5/Dis3/Dhx37/Urb1/Rps6/Wdr3/Ddx27/Rrp7a/Pdcd11/Kat2b/Nsun5/Utp15/C1d/Eri3/Rpl7/Mterf4/Suv39h1/Emg1/Rps19/Wdr43/Exosc8/Pwp2	22	RNA
BP	GO:0016114	terpenoid biosynthetic process	4/1537	24/29872	0.032567	0.124319	0.0917681	Hmgcs1/Fdps/Lss/Aldh1a1	4	RNA
BP	GO:0016126	sterol biosynthetic process	15/1537	66/29872	9.82012e-07	7.25499e-05	5.35539e-05	Hmgcs1/Sod1/Msmo1/Hmgcr/Fdft1/Srebf2/Fdps/Lss/Sec14l2/Dhcr7/Mvd/Insig2/Pex2/Sqle/Mvk	15	RNA
MF	GO:0016423	tRNA (guanine) methyltransferase activity	3/1537	10/29872	0.0124215	0.0660732	0.048773	Trmt10a/Trmt10b/Tarbp1	3	RNA
CC	GO:0016591	RNA polymerase II, holoenzyme	9/1537	71/29872	0.010397	0.0597826	0.0441295	Gtf2h5/Gtf2h1/Gtf2e1/Pex2/Tbp/Cdk7/Cdc73/Psmc5/Gtf2a1	9	RNA
BP	GO:0019319	hexose biosynthetic process	12/1537	99/29872	0.00485864	0.0352891	0.0260492	Cry1/Gpi1/Pgam1/Pgam2/Dgat2/Kat2b/Gpt2/Clk2/Slc39a14/Foxo1/Per2/Pcx	12	RNA	metabolism
BP	GO:0019432	triglyceride biosynthetic process	6/1537	47/29872	0.0325322	0.124319	0.0917681	Acsl4/Lpin2/Dgat2/Mfsd2a/Ldlr/Thrsp	6	RNA
BP	GO:0022618	protein-RNA complex assembly	18/1537	179/29872	0.00518568	0.0371479	0.0274214	Eif2s3y/Slu7/Celf1/Lsm4/Cpsf6/Rps6/Fastkd2/Setx/Rrp7a/Ddx42/U2af2/Cdc73/Sfswap/Nudt21/Ruvbl1/Rps19/Dhx30/Pwp2	18	RNA
BP	GO:0030488	tRNA methylation	6/1537	39/29872	0.0139557	0.0716796	0.0529114	Trmt10a/Lcmt2/Trmt10b/Tarbp1/Mto1/Trmo	6	RNA
BP	GO:0030490	maturation of SSU-rRNA	6/1537	48/29872	0.0356204	0.133672	0.0986724	Gtf2h5/Dhx37/Wdr3/Rps19/Wdr43/Pwp2	6	RNA
BP	GO:0030808	regulation of nucleotide biosynthetic process	5/1537	36/29872	0.035879	0.134161	0.0990332	Stat3/Map2k1/Pdk3/Atpsckmt/Antkmt	5	RNA
CC	GO:0030880	RNA polymerase complex	12/1537	99/29872	0.00485864	0.0352891	0.0260492	Gtf2h5/Gtf2h1/Gtf2e1/Pex2/Tbp/Cdk7/Cdc73/Rpap1/Psmc5/Polr3d/Gtf2a1/Prim1	12	RNA
BP	GO:0031123	RNA 3'-end processing	10/1537	99/29872	0.0311758	0.12332	0.091031	App/Scaf8/Tent4a/Cpsf6/Usb1/Ints14/Cdc73/Eri3/Nudt21/Exosc8	10	RNA
MF	GO:0032561	guanyl ribonucleotide binding	39/1537	387/29872	5.32469e-05	0.00147148	0.0010862	Prkg1/Rhot2/Tuba8/Agap3/Pde10a/Rragd/Eif2s3y/Rab3c/Rab27b/Arl4d/Nkiras1/Hsp90ab1/Rab8b/Gnas/Noa1/Mfn2/Arl8a/Rab39/Mpped2/Ehd4/Gucy2g/Rab4a/Ak3/Mtg2/Rab3d/Lrrk2/Gimap6/Rab33b/Tubb2b/Septin11/Drg1/Atl1/Rasd2/Agap1/Mief1/Rit1/Septin3/Srl/Rab3b	39	RNA
BP	GO:0032964	collagen biosynthetic process	7/1537	65/29872	0.0489864	0.164592	0.121496	Ddr2/Rcn3/Inhba/Adamts3/Mkx/Creb3l1/Pdgfrb	7	RNA
BP	GO:0032967	positive regulation of collagen biosynthetic process	5/1537	37/29872	0.0397905	0.142381	0.105101	Ddr2/Inhba/Mkx/Creb3l1/Pdgfrb	5	RNA
BP	GO:0032968	positive regulation of transcription elongation by RNA polymerase II	11/1537	53/29872	6.66858e-05	0.00171137	0.00126327	Med16/Cdk12/Map2k1/Ctnnb1/Med7/Zmynd8/Cdc73/Cdk13/Med30/Med23/Dab2	11	RNA
BP	GO:0032988	protein-RNA complex disassembly	3/1537	10/29872	0.0124215	0.0660732	0.048773	Dyrk3/Kif5b/Klc1	3	RNA
BP	GO:0033120	positive regulation of RNA splicing	8/1537	59/29872	0.0103534	0.0597198	0.0440831	Dyrk1a/Setx/Dazap1/U2af2/Thrap3/Khdrbs3/Eif1/Nup98	8	RNA
BP	GO:0034243	regulation of transcription elongation by RNA polymerase II	12/1537	75/29872	0.000424392	0.00643983	0.00475367	Med16/Cdk12/Map2k1/Ctnnb1/Med7/Zmynd8/Cdc73/Cdk13/Med30/Med23/Wdr43/Dab2	12	RNA
BP	GO:0034309	primary alcohol biosynthetic process	3/1537	14/29872	0.0323202	0.124319	0.0917681	Dkk3/Park7/Dab2	3	RNA
BP	GO:0034470	ncRNA processing	37/1537	411/29872	0.000741128	0.0096624	0.00713246	Gtf2h5/Stat3/Dis3/Dhx37/Rpp14/Urb1/Rnf113a2/Pusl1/Rps6/Trmt10a/Wdr3/Lcmt2/Srrt/Ddx27/Rrp7a/Pdcd11/Trmt10b/Kat2b/Nsun5/Usb1/Tsen15/Utp15/Ints14/Tarbp1/C1d/Eri3/Dus4l/Rpl7/Mterf4/Suv39h1/Mto1/Emg1/Rps19/Trmo/Wdr43/Exosc8/Pwp2	37	RNA
MF	GO:0036002	pre-mRNA binding	6/1537	39/29872	0.0139557	0.0716796	0.0529114	Slu7/Celf1/U2af2/Elavl4/Per2/Hnrnpl	6	RNA
BP	GO:0043255	regulation of carbohydrate biosynthetic process	11/1537	113/29872	0.0312117	0.123396	0.0910865	Cry1/Irs2/Dgat2/Kat2b/Gpt2/Clk2/Foxo1/Adcyap1r1/Mas1/Gfpt1/Ppp1r3c	11	RNA
BP	GO:0043484	regulation of RNA splicing	22/1537	190/29872	0.000330565	0.00539677	0.00398371	Son/Dyrk1a/Rbfox1/Cdk12/Celf1/Rbm15/Setx/Nova1/Dazap1/Kat2b/U2af2/Clk2/Malat1/Sfswap/Thrap3/Khdrbs3/Hnrnpl/Eif1/Ccnl1/Nova2/Nup98/Ildr2	22	RNA
BP	GO:0043487	regulation of RNA stability	16/1537	185/29872	0.0297603	0.118944	0.0878002	Tent4a/Celf1/Samd4b/Fastkd2/Apex1/Dcps/Eif4enif1/Rbm33/Larp4b/Thrap3/Samd4/Cpeb3/Elavl4/Phax/Noct/Exosc8	16	RNA
BP	GO:0043488	regulation of mRNA stability	15/1537	169/29872	0.0283336	0.115257	0.0850787	Tent4a/Celf1/Samd4b/Fastkd2/Apex1/Dcps/Eif4enif1/Rbm33/Larp4b/Thrap3/Samd4/Cpeb3/Elavl4/Noct/Exosc8	15	RNA
BP	GO:0045017	glycerolipid biosynthetic process	19/1537	221/29872	0.0202513	0.0923513	0.0681706	Pgap3/Dgkg/Htr2a/Acsl4/Lpin2/Pip4k2c/Ptpmt1/Dgat2/Dgkh/Pip4k2a/Selenoi/Daglb/Itpka/Tamm41/Dagla/Mfsd2a/Ldlr/Thrsp/Chpt1	19	RNA
BP	GO:0045292	mRNA cis splicing, via spliceosome	5/1537	26/29872	0.00953721	0.0558935	0.0412587	Dcps/Cactin/Sfswap/Eif1/Prpf40b	5	RNA
BP	GO:0045540	regulation of cholesterol biosynthetic process	6/1537	22/29872	0.000671943	0.00904171	0.00667429	Sod1/Srebf2/Fdps/Sec14l2/Dhcr7/Pex2	6	RNA
BP	GO:0045542	positive regulation of cholesterol biosynthetic process	3/1537	12/29872	0.0210866	0.0936414	0.0691229	Srebf2/Fdps/Sec14l2	3	RNA
BP	GO:0046165	alcohol biosynthetic process	23/1537	143/29872	1.14022e-06	8.01878e-05	5.91919e-05	Hmgcs1/Sod1/Msmo1/Hmgcr/Fdft1/Srebf2/Fdps/Lss/Sec14l2/Dhcr7/Mvd/Dkk3/Insig2/Pex2/Sptlc2/Itpka/Park7/Isyna1/Adcyap1r1/Pcbd1/Mvk/Mas1/Dab2	23	RNA
BP	GO:0046184	aldehyde biosynthetic process	5/1537	28/29872	0.0130915	0.0685897	0.0506306	Pgam1/Kdm3a/Dkk3/Pcx/Dab2	5	RNA
BP	GO:0046364	monosaccharide biosynthetic process	12/1537	107/29872	0.00897083	0.0535177	0.0395049	Cry1/Gpi1/Pgam1/Pgam2/Dgat2/Kat2b/Gpt2/Clk2/Slc39a14/Foxo1/Per2/Pcx	12	RNA
BP	GO:0046390	ribose phosphate biosynthetic process	30/1537	219/29872	1.0263e-06	7.37689e-05	5.44537e-05	Mpc1/Adcy1/Atp5pf/Atp5po/Adcy5/Stat3/Gart/ND4/ND2/ND1/Acsl4/ND6/Map2k1/Ndufa13/Ndufb8/Ndufa11/Atp5mf/Ndufs8/Acss2/Pdk3/Nme5/Gucy2g/Atpsckmt/Ak3/Nme3/Guk1/Acot7/Ndufb1/Antkmt/Atp5mc1	30	RNA
BP	GO:0046394	carboxylic acid biosynthetic process	28/1537	325/29872	0.00559531	0.0383474	0.0283068	Lipg/Nr1d1/Tecr/Abhd1/Gad1/Stard4/Dse/Aldh1a1/Alox12b/Wdtc1/Oxsm/Acss2/Kat2b/Insig2/Pex2/Gad2/Daglb/Ptgds/Elovl5/Gamt/Park7/Acot7/Scd2/Per2/Plod2/Mgll/Apip/Prox1	28	RNA
BP	GO:0046460	neutral lipid biosynthetic process	8/1537	63/29872	0.0151146	0.076175	0.0562298	Acsl4/Lpin2/Dgat2/Daglb/Dagla/Mfsd2a/Ldlr/Thrsp	8	RNA
BP	GO:0046463	acylglycerol biosynthetic process	8/1537	63/29872	0.0151146	0.076175	0.0562298	Acsl4/Lpin2/Dgat2/Daglb/Dagla/Mfsd2a/Ldlr/Thrsp	8	RNA
BP	GO:0046889	positive regulation of lipid biosynthetic process	17/1537	116/29872	9.21585e-05	0.00217333	0.00160428	Srebf2/Adgrf5/Fdps/Htr2a/Nr1d1/Stard4/Dbi/Zbtb20/Sec14l2/Dgat2/Kat2b/Elovl5/Erbb4/Pcx/Mfsd2a/Ldlr/Dab2	17	RNA
BP	GO:0046890	regulation of lipid biosynthetic process	26/1537	224/29872	9.60269e-05	0.00223675	0.0016511	Sod1/Srebf2/Adgrf5/Fdps/Htr2a/Nr1d1/Stard4/Dbi/Zbtb20/Sec14l2/Trex1/Dhcr7/Dkk3/Wdtc1/Dgat2/Kat2b/Insig2/Pex2/Elovl5/Erbb4/Pcx/Mfsd2a/Prox1/Ldlr/Dab2/Thrsp	26	RNA
BP	GO:0048021	regulation of melanin biosynthetic process	3/1537	16/29872	0.046084	0.157283	0.116101	Rapgef2/Gipc1/Slc7a11	3	RNA
BP	GO:0048024	regulation of mRNA splicing, via spliceosome	16/1537	117/29872	0.000330036	0.00539677	0.00398371	Son/Dyrk1a/Rbfox1/Celf1/Rbm15/Nova1/Dazap1/U2af2/Malat1/Sfswap/Thrap3/Khdrbs3/Hnrnpl/Eif1/Nova2/Nup98	16	RNA
BP	GO:0050684	regulation of mRNA processing	17/1537	142/29872	0.0010346	0.0120495	0.00889452	Son/Dyrk1a/Rbfox1/Celf1/Rbm15/Nova1/Dazap1/U2af2/Malat1/Cdc73/Sfswap/Thrap3/Khdrbs3/Hnrnpl/Eif1/Nova2/Nup98	17	RNA
BP	GO:0050810	regulation of steroid biosynthetic process	12/1537	97/29872	0.00411429	0.0317091	0.0234066	Sod1/Srebf2/Fdps/Nr1d1/Stard4/Sec14l2/Dhcr7/Dkk3/Insig2/Pex2/Prox1/Dab2	12	RNA
CC	GO:0055029	nuclear DNA-directed RNA polymerase complex	11/1537	94/29872	0.00887798	0.0531376	0.0392244	Gtf2h5/Gtf2h1/Gtf2e1/Pex2/Tbp/Cdk7/Cdc73/Psmc5/Polr3d/Gtf2a1/Prim1	11	RNA
BP	GO:0060211	regulation of nuclear-transcribed mRNA poly(A) tail shortening	3/1537	15/29872	0.0388914	0.14047	0.10369	Tent4a/Eif4enif1/Cpeb3	3	RNA
BP	GO:0061013	regulation of mRNA catabolic process	17/1537	189/29872	0.0182923	0.0860307	0.063505	Tent4a/Celf1/Samd4b/Fastkd2/Apex1/Dhx34/Dcps/Eif4enif1/Rbm33/Larp4b/Thrap3/Samd4/Cpeb3/Elavl4/Noct/Nbas/Exosc8	17	RNA
BP	GO:0061614	miRNA transcription	14/1537	80/29872	5.3198e-05	0.00147148	0.0010862	App/Jun/Stat3/Srebf2/Ncor2/Ncor1/Nfatc3/Notch2/Tead1/Klf5/Foxo3/Ar/Egfr/Mrtfb	14	RNA
MF	GO:0061629	RNA polymerase II-specific DNA-binding transcription factor binding	46/1537	381/29872	7.87162e-08	1.01005e-05	7.45587e-06	Jun/Ptprt/Stat3/Cry1/Ncor2/Arid1a/Med16/Arrb1/Ets2/Gtf2h1/Trib2/Ncor1/Mtdh/Kdm3a/Spen/Apex1/Ctnnb1/Ddrgk1/Notch2/Pdcd11/Trp73/Tacc1/Mkx/Ppargc1b/Tox2/Tbp/Trim68/Keap1/Ar/Hr/C1d/Id2/Thrap3/Med30/Brms1/Park7/Stat5b/Mta2/Neurod1/Per2/Prox1/Rxra/Gtf2a1/Pagr1a/Setd3/Hspa1b	46	RNA
MF	GO:0070063	RNA polymerase binding	7/1537	63/29872	0.0424645	0.148962	0.109959	Scaf4/Scaf8/Bin1/Cdc73/Per2/Rpap2/Wdr43	7	RNA
BP	GO:0071071	regulation of phospholipid biosynthetic process	4/1537	20/29872	0.0174611	0.0826606	0.0610172	Adgrf5/Htr2a/Erbb4/Pcx	4	RNA
BP	GO:0071073	positive regulation of phospholipid biosynthetic process	4/1537	12/29872	0.00247682	0.0225037	0.0166115	Adgrf5/Htr2a/Erbb4/Pcx	4	RNA
BP	GO:0071826	protein-RNA complex organization	21/1537	189/29872	0.000769982	0.00993236	0.00733173	Eif2s3y/Slu7/Celf1/Lsm4/Cpsf6/Rps6/Fastkd2/Setx/Rrp7a/Ddx42/U2af2/Cdc73/Sfswap/Nudt21/Ruvbl1/Dyrk3/Rps19/Dhx30/Kif5b/Klc1/Pwp2	21	RNA
BP	GO:0071897	DNA biosynthetic process	15/1537	180/29872	0.0454608	0.157283	0.116101	Cct8/Ptk2b/Mapk1/Fgf2/Nek7/Ctnnb1/Trex1/Stn1/Rfc5/Tnks/Gja1/Pdgfrb/Rev1/Jade2/Niban2	15	RNA
BP	GO:0072330	monocarboxylic acid biosynthetic process	24/1537	228/29872	0.000738669	0.00964755	0.00712149	Lipg/Nr1d1/Tecr/Abhd1/Stard4/Dse/Aldh1a1/Alox12b/Wdtc1/Oxsm/Acss2/Kat2b/Insig2/Pex2/Daglb/Ptgds/Elovl5/Gamt/Park7/Acot7/Scd2/Per2/Mgll/Prox1	24	RNA
BP	GO:0072522	purine-containing compound biosynthetic process	30/1537	240/29872	6.82522e-06	0.000300721	0.000221982	Mpc1/Adcy1/Atp5pf/Atp5po/Adcy5/Stat3/Gart/ND4/ND2/ND1/Acsl4/ND6/Map2k1/Ndufa13/Ndufb8/Ndufa11/Atp5mf/Ndufs8/Acss2/Pdk3/Nme5/Gucy2g/Atpsckmt/Ak3/Nme3/Guk1/Acot7/Ndufb1/Antkmt/Atp5mc1	30	RNA
CC	GO:0090571	RNA polymerase II transcription repressor complex	4/1537	18/29872	0.0119649	0.0654215	0.0482919	Bin1/Ctnnb1/Foxo3/Ctnnbip1	4	RNA
CC	GO:0090575	RNA polymerase II transcription regulator complex	31/1537	249/29872	5.25145e-06	0.000243095	0.000179445	Jun/Gtf2h5/Bach2/Stat3/Nfatc2/Med16/Gtf2h1/Mxd4/Gtf2e1/Tcf4/Rfx5/Tcf15/Maf/Ctnnb1/Lmo4/Smad9/Med7/Tead1/Ing2/Tbp/Cdk7/Med30/Hltf/Neurod1/Psmc5/Med23/Rxra/Gtf2a1/Nfyb/Pou2f1/Tle3	31	RNA
BP	GO:0098781	ncRNA transcription	18/1537	152/29872	0.000850139	0.0106983	0.00789711	App/Jun/Gtf2h5/Stat3/Srebf2/Ncor2/Nfatc2/Ncor1/Nfatc3/Notch2/Tead1/Klf5/Foxo3/Ar/Egfr/Polr3d/Rpap2/Mrtfb	18	RNA
BP	GO:0106118	regulation of sterol biosynthetic process	6/1537	22/29872	0.000671943	0.00904171	0.00667429	Sod1/Srebf2/Fdps/Sec14l2/Dhcr7/Pex2	6	RNA
BP	GO:0106120	positive regulation of sterol biosynthetic process	3/1537	12/29872	0.0210866	0.0936414	0.0691229	Srebf2/Fdps/Sec14l2	3	RNA
MF	GO:0140098	catalytic activity, acting on RNA	30/1537	373/29872	0.0108518	0.0616708	0.0455233	Lars2/Alkbh3/Dis3/Rpp14/Slu7/Smg6/Etf1/Trmt10a/Apex1/Eif4a1/Dhx34/Lcmt2/Snd1/Ddx27/Ddx42/Trmt10b/Cmtr1/Nsun5/Usb1/Tarbp1/Eprs1/Lactb2/Eri3/Dus4l/Fancm/Noct/Emg1/Trmo/Dhx30/Prim1	30	RNA
BP	GO:0140747	regulation of ncRNA transcription	14/1537	100/29872	0.000598689	0.00842079	0.00621594	App/Jun/Stat3/Srebf2/Ncor2/Ncor1/Nfatc3/Notch2/Tead1/Klf5/Foxo3/Ar/Egfr/Mrtfb	14	RNA
MF	GO:0140994	RNA polymerase II CTD heptapeptide repeat modifying activity	7/1537	17/29872	1.16037e-05	0.000449046	0.000331471	Dyrk1a/Mapk1/Cdk12/Ctdsp2/Cdk7/Cdk13/Rpap2	7	RNA
BP	GO:1900371	regulation of purine nucleotide biosynthetic process	5/1537	36/29872	0.035879	0.134161	0.0990332	Stat3/Map2k1/Pdk3/Atpsckmt/Antkmt	5	RNA
BP	GO:1900376	regulation of secondary metabolite biosynthetic process	3/1537	16/29872	0.046084	0.157283	0.116101	Rapgef2/Gipc1/Slc7a11	3	RNA
BP	GO:1901293	nucleoside phosphate biosynthetic process	32/1537	269/29872	9.68875e-06	0.000398	0.00029379	Mpc1/Adcy1/Atp5pf/Atp5po/Adcy5/Stat3/Gart/Mapk1/ND4/ND2/ND1/Acsl4/Flad1/ND6/Map2k1/Ndufa13/Ndufb8/Ndufa11/Atp5mf/Ndufs8/Acss2/Pdk3/Nme5/Gucy2g/Atpsckmt/Ak3/Nme3/Guk1/Acot7/Ndufb1/Antkmt/Atp5mc1	32	RNA
BP	GO:1901617	organic hydroxy compound biosynthetic process	31/1537	247/29872	4.44307e-06	0.000215209	0.00015886	Hmgcs1/Sod1/Msmo1/Hmgcr/Fdft1/Srebf2/Fdps/Nr1d1/Lss/Stard4/Sec14l2/Rapgef2/Gipc1/Dhcr7/Mvd/Dkk3/Insig2/Pex2/Sqle/Sptlc2/Itpka/Park7/Slc7a11/Per2/Isyna1/Adcyap1r1/Prox1/Pcbd1/Mvk/Mas1/Dab2	31	RNA
BP	GO:1902369	negative regulation of RNA catabolic process	9/1537	87/29872	0.0347896	0.131431	0.0970181	Tent4a/Dhx34/Eif4enif1/Larp4b/Thrap3/Elavl4/Phax/Noct/Nbas	9	RNA
BP	GO:1902373	negative regulation of mRNA catabolic process	8/1537	73/29872	0.033609	0.127763	0.0943104	Tent4a/Dhx34/Eif4enif1/Larp4b/Thrap3/Elavl4/Noct/Nbas	8	RNA
BP	GO:1902653	secondary alcohol biosynthetic process	14/1537	60/29872	1.60234e-06	9.88258e-05	7.29498e-05	Hmgcs1/Sod1/Msmo1/Hmgcr/Fdft1/Srebf2/Fdps/Lss/Sec14l2/Dhcr7/Mvd/Insig2/Pex2/Mvk	14	RNA
BP	GO:1902893	regulation of miRNA transcription	14/1537	78/29872	3.975e-05	0.0011676	0.00086188	App/Jun/Stat3/Srebf2/Ncor2/Ncor1/Nfatc3/Notch2/Tead1/Klf5/Foxo3/Ar/Egfr/Mrtfb	14	RNA
BP	GO:1902895	positive regulation of miRNA transcription	10/1537	58/29872	0.000687527	0.00912764	0.00673772	Jun/Stat3/Srebf2/Notch2/Tead1/Klf5/Foxo3/Ar/Egfr/Mrtfb	10	RNA
BP	GO:1902930	regulation of alcohol biosynthetic process	11/1537	53/29872	6.66858e-05	0.00171137	0.00126327	Sod1/Srebf2/Fdps/Sec14l2/Dhcr7/Dkk3/Pex2/Isyna1/Adcyap1r1/Mas1/Dab2	11	RNA
BP	GO:1902931	negative regulation of alcohol biosynthetic process	3/1537	14/29872	0.0323202	0.124319	0.0917681	Sod1/Dkk3/Isyna1	3	RNA
BP	GO:1902932	positive regulation of alcohol biosynthetic process	6/1537	31/29872	0.00446237	0.0335626	0.0247748	Srebf2/Fdps/Sec14l2/Adcyap1r1/Mas1/Dab2	6	RNA
BP	GO:1903311	regulation of mRNA metabolic process	32/1537	310/29872	0.000154594	0.00314084	0.00231846	Son/Dyrk1a/Tent4a/Rbfox1/Celf1/Samd4b/Rbm15/Fastkd2/Apex1/Nova1/Dazap1/Dhx34/Dcps/Eif4enif1/U2af2/Rbm33/Larp4b/Malat1/Cdc73/Sfswap/Thrap3/Samd4/Cpeb3/Elavl4/Khdrbs3/Noct/Hnrnpl/Eif1/Nbas/Nova2/Exosc8/Nup98	32	RNA
BP	GO:1903312	negative regulation of mRNA metabolic process	11/1537	97/29872	0.0111348	0.0624937	0.0461308	Dyrk1a/Tent4a/Dhx34/Eif4enif1/U2af2/Larp4b/Sfswap/Thrap3/Elavl4/Noct/Nbas	11	RNA
BP	GO:1903313	positive regulation of mRNA metabolic process	14/1537	150/29872	0.0229064	0.0996062	0.0735259	Tent4a/Celf1/Samd4b/Dazap1/Dcps/Eif4enif1/Cdc73/Thrap3/Samd4/Cpeb3/Noct/Eif1/Exosc8/Nup98	14	RNA
BP	GO:1903409	reactive oxygen species biosynthetic process	8/1537	66/29872	0.0196035	0.0910929	0.0672417	Slc5a3/Sod1/Stat3/Adgrb1/Slc25a33/Mfn2/Foxo3/Park7	8	RNA
BP	GO:1903426	regulation of reactive oxygen species biosynthetic process	7/1537	52/29872	0.0166216	0.0801387	0.0591557	Slc5a3/Stat3/Adgrb1/Slc25a33/Mfn2/Foxo3/Park7	7	RNA
BP	GO:1903428	positive regulation of reactive oxygen species biosynthetic process	5/1537	24/29872	0.00670928	0.0435032	0.0321126	Slc5a3/Adgrb1/Mfn2/Foxo3/Park7	5	RNA
MF	GO:1990825	sequence-specific mRNA binding	4/1537	16/29872	0.00772355	0.0476307	0.0351594	Etf1/Nova1/Mvk/Nova2	4	RNA
BP	GO:2000232	regulation of rRNA processing	3/1537	16/29872	0.046084	0.157283	0.116101	Kat2b/Utp15/Wdr43	3	RNA
BP	GO:2000278	regulation of DNA biosynthetic process	13/1537	123/29872	0.0108316	0.0616708	0.0455233	Cct8/Ptk2b/Mapk1/Fgf2/Nek7/Ctnnb1/Stn1/Rfc5/Tnks/Gja1/Pdgfrb/Jade2/Niban2	13	RNA
BP	GO:2000573	positive regulation of DNA biosynthetic process	9/1537	77/29872	0.0171612	0.0825769	0.0609554	Cct8/Ptk2b/Mapk1/Fgf2/Nek7/Ctnnb1/Rfc5/Tnks/Pdgfrb	9	RNA
BP	GO:2000628	regulation of miRNA metabolic process	14/1537	95/29872	0.00035157	0.00560214	0.00413531	App/Jun/Stat3/Srebf2/Ncor2/Ncor1/Nfatc3/Notch2/Tead1/Klf5/Foxo3/Ar/Egfr/Mrtfb	14	RNA
BP	GO:2000630	positive regulation of miRNA metabolic process	10/1537	65/29872	0.00170376	0.0173023	0.012772	Jun/Stat3/Srebf2/Notch2/Tead1/Klf5/Foxo3/Ar/Egfr/Mrtfb	10	RNA
BP	GO:2001169	regulation of ATP biosynthetic process	4/1537	24/29872	0.032567	0.124319	0.0917681	Stat3/Map2k1/Atpsckmt/Antkmt	4	RNA
BP	GO:0000302	response to reactive oxygen species	24/1537	193/29872	5.93409e-05	0.00157495	0.00116258	Sod1/Jun/Ddr2/Ptprk/Agap3/Ptk2b/Mapk1/Prdx1/Setx/Apex1/Stk26/Trex1/Nme5/Pex2/Ppargc1b/Foxo3/Axl/Lrrk2/Egfr/Pex14/Pdgfrb/Park7/Adcyap1r1/Kpna4	24	ROS
BP	GO:0001666	response to hypoxia	21/1537	232/29872	0.00887806	0.0531376	0.0392244	Camk2g/Stat3/Plat/Rora/Hp1bp3/Lct/Ece1/Ddah1/Kcnd2/Map2k1/Ryr2/Flt1/Nfatc3/Pdk3/Pak1/Vasn/Tacc3/Chrna4/Comt/Suv39h1/Adora1	21	ROS
BP	GO:0034614	cellular response to reactive oxygen species	19/1537	143/29872	0.00014067	0.00294692	0.00217532	Sod1/Jun/Ddr2/Ptprk/Agap3/Mapk1/Prdx1/Setx/Apex1/Trex1/Pex2/Ppargc1b/Foxo3/Axl/Lrrk2/Egfr/Pex14/Pdgfrb/Park7	19	ROS
MF	GO:0005048	signal sequence binding	7/1537	46/29872	0.00866971	0.0521037	0.0384612	Ranbp6/Pex7/Kpna4/Kpna3/Sec61a1/Nup98/Brap	7	signal
BP	GO:0007214	gamma-aminobutyric acid signaling pathway	7/1537	32/29872	0.00101871	0.0119736	0.00883853	Gabrb1/Cacnb4/Gabbr2/Gabra4/Gabrg3/Htr4/Gabrb3	7	signal
BP	GO:0007219	Notch signaling pathway	21/1537	189/29872	0.000769982	0.00993236	0.00733173	App/Stat3/Cntn1/S2bpcox16/Arrb1/Epn1/Rbm15/Spen/Maml2/Notch2/Pgam2/Dtx3/Grip2/Zfp423/Ncstn/Dtx1/Sel1l/Prag1/Rps19/Jag2/Mmp14	21	signal
BP	GO:0007224	smoothened signaling pathway	17/1537	167/29872	0.00574007	0.0391267	0.028882	Evc/Gpc3/Prkacb/Evc2/Tmed2/Rora/Wdr11/Kctd6/Dzip1/Ift56/Dzip1l/Ift25/Zfp423/Efcab7/Ext1/2700049A03Rik/Ift46	17	signal
BP	GO:0007229	integrin-mediated signaling pathway	11/1537	101/29872	0.0147957	0.0750975	0.0554344	Nrp1/Fermt1/Ptk2b/Lama5/Pcsk5/Itga7/Itgbl1/Rcc2/Lims1/Dab2/Zyx	11	signal
BP	GO:0007264	small GTPase-mediated signal transduction	48/1537	439/29872	8.08261e-07	6.56847e-05	4.84862e-05	Itsn1/Dab1/Nrp1/Dok6/Rhot2/Arhgap25/Racgap1/Ngf/Mmd2/Arrb1/Tiam1/Adrb1/Cyrib/Arhgef28/Nkiras1/Ssx2ip/Dok7/Psd3/Map2k1/Rapgef2/Chn1/Notch2/Kctd13/Kndc1/Mfn2/Rab39/Dlc1/Timp2/Reln/Rab4a/Agrn/Sh2b2/Psd2/Lrrk2/Rab33b/Sos2/Ralgapb/Sipa1l2/Pdgfrb/Dock3/Adcyap1r1/Plekhg5/Prag1/Cbl/Scai/Ksr1/Rit1/Brap	48	signal
BP	GO:0007265	Ras protein signal transduction	13/1537	112/29872	0.00501818	0.036054	0.0266138	Dok6/Ngf/Mmd2/Map2k1/Rapgef2/Notch2/Mfn2/Timp2/Sh2b2/Sos2/Ksr1/Rit1/Brap	13	signal
BP	GO:0009755	hormone-mediated signaling pathway	21/1537	172/29872	0.000216168	0.00386566	0.0028535	Sst/Cry1/Peg13/Mapk1/Pgr/Ncor2/Arid1a/Nr1d1/Ncor1/Kdm3a/Ddrgk1/Ufl1/Pak1/Ppargc1b/Trim68/Ar/Appl2/Park7/Rxra/Pagr1a/Dab2	21	signal
BP	GO:0010737	protein kinase A signaling	6/1537	43/29872	0.0219367	0.0965953	0.0713034	App/Prkacb/Pde10a/Ezr/Pde4a/Lrrk2	6	signal
BP	GO:0010738	regulation of protein kinase A signaling	4/1537	25/29872	0.0372393	0.136526	0.100779	App/Pde10a/Pde4a/Lrrk2	4	signal
BP	GO:0016055	Wnt signaling pathway	44/1537	462/29872	7.02582e-05	0.00178427	0.00131709	App/Gpc3/Ankrd6/Fermt1/Prdm15/Prickle1/Sfrp4/Fgf2/Jup/Tiam1/Ppp2r3a/Nlk/Ctnnb1/Mcc/Daam2/Ptpro/Scyl2/Fam53b/Dkk3/Trpm4/Amotl2/Klhl12/Sema5a/Frzb/Tle2/Foxo3/Nkd2/Tnks/Lrrk2/Egfr/Ctnnbip1/Ctnnd1/Ext1/Cdc73/Dvl2/Foxo1/Zbtb33/Wnt10a/Ruvbl1/Siah2/Dab2/Usp47/Daam1/Tle3	44	signal
BP	GO:0019722	calcium-mediated signaling	18/1537	223/29872	0.040026	0.143084	0.10562	App/Rcan1/Camta1/Samd14/Nfatc2/Ncald/Slc24a4/Tspan18/Bcap31/Camkk2/Ryr2/Exoc4/Nfatc3/Trpm4/Slc8a2/Lrrk2/Tmem38b/Pdgfrb	18	signal
BP	GO:0019933	cAMP-mediated signaling	13/1537	88/29872	0.000551068	0.00792964	0.00585339	App/Pde1a/Gpr3/Epha5/Pde10a/Pde4a/Ece1/Rapgef2/Gnas/Pde7a/Rasd2/Adcyap1r1/Ksr1	13	signal
BP	GO:0019935	cyclic-nucleotide-mediated signaling	14/1537	119/29872	0.00324842	0.0269071	0.0198619	App/Prkg1/Pde1a/Gpr3/Epha5/Pde10a/Pde4a/Ece1/Rapgef2/Gnas/Pde7a/Rasd2/Adcyap1r1/Ksr1	14	signal
BP	GO:0030111	regulation of Wnt signaling pathway	36/1537	324/29872	1.29458e-05	0.000488069	0.000360276	App/Gpc3/Ankrd6/Fermt1/Prdm15/Prickle1/Sfrp4/Fgf2/Tiam1/Ppp2r3a/Nlk/Ctnnb1/Mcc/Daam2/Ptpro/Scyl2/Fam53b/Dkk3/Trpm4/Sema5a/Frzb/Tle2/Foxo3/Nkd2/Tnks/Lrrk2/Egfr/Ctnnbip1/Ctnnd1/Cdc73/Foxo1/Ruvbl1/Siah2/Dab2/Usp47/Tle3	36	signal
[truncated: 198 more rows]
