# Supplementary material for: Profiling hippocampal neuronal populations reveals unique gene expression mosaics reflective of connectivity-based degeneration in the Ts65Dn mouse model of Down syndrome and Alzheimer’s disease
Source: Front Mol Neurosci. 2025 Feb 26;18:1546375. doi: 10.3389/fnmol.2025.1546375 (PMC11897496; doi:10.3389/fnmol.2025.1546375)
Supplement: SUPPLEMENTARY TABLE S15 — Total GO processes sorted by bin of significantly dysregulated in DGCs in Ts compared to 2N. [file Table_15.XLSX]

## Sheet: All by Bin
ONTOLOGY_DG	ID_DG	Description_DG	GeneRatio_DG	BgRatio_DG	pvalue_DG	p.adjust_DG	qvalue_DG	geneID_DG	Count_DG	Bin_DG
CC	GO:0005874	microtubule	25/681	485/29872	0.000151461	0.00579948	0.0045331	Tiam1/Synj1/Cct8/Dyrk1a/Dnah8/Togaram1/Lrpprc/Cyld/Dnah5/Tubb4b/Rgs14/Synj2/Mapt/Ttll5/Kifc2/Hsph1/Cenpj/Slc8a2/Mid1/Sntb2/Septin9/Rassf3/Gabarap/Mapre2/Kif17	25	actin	highlight indicates process was binned in two categories
BP	GO:0007018	microtubule-based movement	18/681	458/29872	0.0187407	0.116065	0.0907208	App/Sod1/Dnah8/Dnah5/Dnaja1/Ank3/Clxn/Mapt/Ttll5/Kifc2/Pla2g3/Bloc1s5/Arhgap21/Sun1/Cfap298/Tub/Intu/Kif17	18	actin
BP	GO:0007019	microtubule depolymerization	4/681	60/29872	0.0479405	0.189461	0.14809	Hdgfl3/Rhoa/Mid1/Stmn2	4	actin
MF	GO:0008017	microtubule binding	15/681	274/29872	0.00169097	0.0262732	0.0205362	Tiam1/Togaram1/Terf1/Rgs14/Hdgfl3/Mapt/Kifc2/Abraxas1/Chp1/Mid1/Maco1/Gabarap/Mapre2/Drg1/Kif17	15	actin
BP	GO:0010970	transport along microtubule	10/681	179/29872	0.00824632	0.0718903	0.0561923	App/Sod1/Ank3/Mapt/Bloc1s5/Arhgap21/Sun1/Tub/Intu/Kif17	10	actin
BP	GO:0022011	myelination in peripheral nervous system	4/681	33/29872	0.00648269	0.0620156	0.0484739	Sod1/Ntrk2/Pou3f2/Nrg1	4	actin
BP	GO:0030048	actin filament-based movement	9/681	128/29872	0.00271812	0.0364388	0.028482	Pde4d/Cacna1h/Camk2d/Sgcd/Stc1/Frmd6/Zeb2/Cacna1g/Pde4b	9	actin
BP	GO:0031109	microtubule polymerization or depolymerization	10/681	135/29872	0.00108961	0.020321	0.0158837	Dyrk1a/Togaram1/Hdgfl3/Mapt/Rhoa/Cenpj/Mid1/Stmn2/Mapre2/Drg1	10	actin
BP	GO:0031110	regulation of microtubule polymerization or depolymerization	8/681	93/29872	0.00130157	0.0226987	0.0177422	Dyrk1a/Togaram1/Hdgfl3/Mapt/Mid1/Stmn2/Mapre2/Drg1	8	actin
BP	GO:0031111	negative regulation of microtubule polymerization or depolymerization	4/681	50/29872	0.0269803	0.13943	0.108984	Dyrk1a/Hdgfl3/Mid1/Stmn2	4	actin
BP	GO:0031112	positive regulation of microtubule polymerization or depolymerization	4/681	35/29872	0.00800381	0.0704713	0.0550832	Togaram1/Mapt/Stmn2/Drg1	4	actin
BP	GO:0031113	regulation of microtubule polymerization	5/681	55/29872	0.00825669	0.0718903	0.0561923	Dyrk1a/Togaram1/Mapt/Stmn2/Drg1	5	actin
BP	GO:0031115	negative regulation of microtubule polymerization	2/681	15/29872	0.0447834	0.180702	0.141244	Dyrk1a/Stmn2	2	actin
BP	GO:0031116	positive regulation of microtubule polymerization	3/681	31/29872	0.0330387	0.154439	0.120716	Togaram1/Mapt/Drg1	3	actin
BP	GO:0032886	regulation of microtubule-based process	18/681	266/29872	4.49793e-05	0.00268604	0.00209951	Dyrk1a/Togaram1/Fam107a/Efna5/Cyld/Hspa1a/Hdgfl3/Clxn/Mapt/Rhoa/Hsph1/Cfap298/Cenpj/Mid1/Cep76/Stmn2/Mapre2/Drg1	18	actin
BP	GO:0032956	regulation of actin cytoskeleton organization	15/681	359/29872	0.0186707	0.116065	0.0907208	Taok2/Map3k1/Fam107a/Efna5/Add3/Pam/Nedd9/Tgfb2/Mef2c/Pdxp/Rhoa/Slit2/Synpo/Pick1/Arhgap44	15	actin
BP	GO:0032970	regulation of actin filament-based process	21/681	409/29872	0.000523138	0.012983	0.010148	Taok2/Pde4d/Map3k1/Fam107a/Efna5/Add3/Pam/Cacna1h/Nedd9/Tgfb2/Stc1/Mef2c/Pdxp/Frmd6/Rhoa/Slit2/Zeb2/Synpo/Pde4b/Pick1/Arhgap44	21	actin
BP	GO:0042552	myelination	9/681	193/29872	0.033551	0.155607	0.121629	Sod1/Tenm4/Cntn1/Mapk3/Ntrk2/Pou3f2/Nrg1/Large1/Rxrb	9	actin
CC	GO:0043209	myelin sheath	9/681	208/29872	0.049848	0.192579	0.150527	Sod1/Atp5po/Nme1/Immt/Cntn1/Tubb4b/Syn2/Akr1b1/Cntn2	9	actin
BP	GO:0046785	microtubule polymerization	7/681	89/29872	0.00425987	0.0480617	0.0375669	Dyrk1a/Togaram1/Hdgfl3/Mapt/Cenpj/Stmn2/Drg1	7	actin
BP	GO:0070252	actin-mediated cell contraction	9/681	102/29872	0.000549096	0.0133591	0.010442	Pde4d/Cacna1h/Camk2d/Sgcd/Stc1/Frmd6/Zeb2/Cacna1g/Pde4b	9	actin
BP	GO:0070507	regulation of microtubule cytoskeleton organization	15/681	159/29872	3.93695e-06	0.000447601	0.000349862	Dyrk1a/Togaram1/Fam107a/Efna5/Cyld/Hspa1a/Hdgfl3/Mapt/Rhoa/Hsph1/Cenpj/Mid1/Stmn2/Mapre2/Drg1	15	actin
BP	GO:0099111	microtubule-based transport	11/681	229/29872	0.0165502	0.107522	0.0840431	App/Sod1/Dnah5/Ank3/Mapt/Bloc1s5/Arhgap21/Sun1/Tub/Intu/Kif17	11	actin
BP	GO:1902850	microtubule cytoskeleton organization involved in mitosis	9/681	161/29872	0.0118284	0.0874122	0.0683248	Fgf10/Hspa1a/Kifc2/Rhoa/Abraxas1/Cenpj/Prickle1/Drg1/Cep126	9	actin
BP	GO:1903115	regulation of actin filament-based movement	5/681	49/29872	0.00505812	0.0544693	0.0425753	Pde4d/Cacna1h/Stc1/Zeb2/Pde4b	5	actin
BP	GO:0001508	action potential	13/681	158/29872	7.21934e-05	0.00355673	0.00278008	Kcnip2/Sod1/Usp53/Cacna1h/Ank3/Ntrk2/Grin2a/Camk2d/Scn9a/Slc8a2/Cacna1g/Kcnc2/Trpc4	13	activity
MF	GO:0001671	ATPase activator activity	3/681	27/29872	0.0229794	0.129635	0.101328	Dnaja1/Dnajb1/Ahsa2	3	activity
MF	GO:0001727	lipid kinase activity	4/681	39/29872	0.0117078	0.0871743	0.0681389	Dgkb/Dgke/Pik3c2b/Dgkz	4	activity
MF	GO:0003713	transcription coactivator activity	11/681	268/29872	0.0445781	0.180702	0.141244	Dyrk1a/Usp16/Med17/Nrip1/Cenpj/Pml/Usp21/Rxrb/Cebpz/Tcf20/Fus	11	activity
MF	GO:0003714	transcription corepressor activity	9/681	204/29872	0.0450743	0.180786	0.14131	Riox2/Hspa1a/Ncor2/Dnajb1/Hdac9/Nrip1/Hr/Sfmbt1/Cdyl	9	activity
MF	GO:0003924	GTPase activity	14/681	305/29872	0.0108353	0.0841763	0.0657955	Rnf112/Ralb/Tubb4b/Gng3/Rab15/Diras2/Rab33a/Rhou/Rhoa/Lsg1/Septin9/Mmaa/Agap2/Drg1	14	activity
MF	GO:0004143	ATP-dependent diacylglycerol kinase activity	3/681	11/29872	0.00169763	0.0262732	0.0205362	Dgkb/Dgke/Dgkz	3	activity
MF	GO:0004439	phosphatidylinositol-4,5-bisphosphate 5-phosphatase activity	2/681	10/29872	0.0206851	0.122061	0.0954077	Synj1/Synj2	2	activity
MF	GO:0004708	MAP kinase kinase activity	2/681	13/29872	0.034276	0.155607	0.121629	Map3k1/Map2k5	2	activity
MF	GO:0005085	guanyl-nucleotide exchange factor activity	13/681	202/29872	0.000795341	0.016674	0.013033	Tiam1/Itsn1/Tiam2/Als2/Plcd4/Kalrn/Arhgef25/Tbc1d10a/Ric8a/Lamtor4/Net1/Eif2b1/Psd3	13	activity
MF	GO:0005096	GTPase activator activity	19/681	237/29872	2.49204e-06	0.000320282	0.000250345	Tiam2/Als2/Chn2/Rgs14/Sipa1/Adap1/Srgap1/Arhgap29/Rasa2/Tbc1d10a/Ric8a/Arhgap21/Rgs11/Arhgap24/Evi5l/Rabgap1l/Arhgap44/Arhgap23/Agap2	19	activity
MF	GO:0005216	monoatomic ion channel activity	26/681	435/29872	9.41926e-06	0.000955111	0.000746553	Kcnip2/Atp5po/Cacng3/Grik3/Kcnj6/Atp5pf/Kcnh1/Ryr3/Orai2/Kcnh4/Abcc8/Cacna1h/Pex5l/Grin2a/Gria2/Itgav/Grin1/Tmem63c/Scn9a/Gria4/Tmem150c/Cacna1g/Tspoap1/Kcnc2/Itpr2/Trpc4	26	activity
MF	GO:0005217	intracellular ligand-gated monoatomic ion channel activity	3/681	29/29872	0.0277653	0.141507	0.110608	Ryr3/Pex5l/Itpr2	3	activity
MF	GO:0005230	extracellular ligand-gated monoatomic ion channel activity	5/681	71/29872	0.0230239	0.129635	0.101328	Grik3/Grin2a/Gria2/Grin1/Gria4	5	activity
MF	GO:0005244	voltage-gated monoatomic ion channel activity	12/681	173/29872	0.000649224	0.014706	0.0114948	Kcnip2/Cacng3/Kcnj6/Kcnh1/Kcnh4/Cacna1h/Grin2a/Itgav/Grin1/Cacna1g/Tspoap1/Kcnc2	12	activity
MF	GO:0005245	voltage-gated calcium channel activity	5/681	43/29872	0.00285483	0.0377553	0.029511	Cacng3/Cacna1h/Itgav/Cacna1g/Tspoap1	5	activity
MF	GO:0005248	voltage-gated sodium channel activity	3/681	25/29872	0.0186835	0.116065	0.0907208	Cacna1h/Scn9a/Cacna1g	3	activity
MF	GO:0005261	monoatomic cation channel activity	24/681	321/29872	4.41209e-07	7.89742e-05	6.17294e-05	Kcnip2/Atp5po/Cacng3/Grik3/Kcnj6/Atp5pf/Kcnh1/Ryr3/Orai2/Kcnh4/Abcc8/Cacna1h/Pex5l/Grin2a/Gria2/Itgav/Grin1/Tmem63c/Scn9a/Cacna1g/Tspoap1/Kcnc2/Itpr2/Trpc4	24	activity
MF	GO:0005262	calcium channel activity	11/681	111/29872	4.79404e-05	0.00280617	0.00219342	Cacng3/Ryr3/Orai2/Cacna1h/Grin2a/Itgav/Grin1/Cacna1g/Tspoap1/Itpr2/Trpc4	11	activity
MF	GO:0005267	potassium channel activity	8/681	122/29872	0.00695426	0.0652596	0.0510095	Kcnip2/Grik3/Kcnj6/Kcnh1/Kcnh4/Abcc8/Gria2/Kcnc2	8	activity
MF	GO:0005272	sodium channel activity	5/681	44/29872	0.00316138	0.0395977	0.0309511	Grik3/Cacna1h/Gria2/Scn9a/Cacna1g	5	activity
MF	GO:0008146	sulfotransferase activity	5/681	62/29872	0.0134978	0.0938162	0.0733304	Ndst4/Ust/Hs6st3/Chst2/Hs3st4	5	activity
MF	GO:0008194	UDP-glycosyltransferase activity	9/681	149/29872	0.00732784	0.0667522	0.0521762	Galnt17/B3gnt2/Lfng/Mgat5b/Gxylt1/Extl3/Large1/B4gat1/B4galt1	9	activity
MF	GO:0008375	acetylglucosaminyltransferase activity	4/681	47/29872	0.0220316	0.1275	0.0996589	B3gnt2/Lfng/Mgat5b/Extl3	4	activity
MF	GO:0009055	electron transfer activity	4/681	50/29872	0.0269803	0.13943	0.108984	COX1/Ndor1/Aifm1/ND6	4	activity
MF	GO:0015079	potassium ion transmembrane transporter activity	8/681	160/29872	0.0307654	0.147326	0.115156	Kcnip2/Grik3/Kcnj6/Kcnh1/Kcnh4/Abcc8/Gria2/Kcnc2	8	activity
MF	GO:0015081	sodium ion transmembrane transporter activity	8/681	160/29872	0.0307654	0.147326	0.115156	Slc5a3/Grik3/Cacna1h/Gria2/Scn9a/Slc8a2/Chp1/Cacna1g	8	activity
MF	GO:0015085	calcium ion transmembrane transporter activity	13/681	131/29872	9.91917e-06	0.000977369	0.00076395	Cacng3/Ryr3/Orai2/Cacna1h/Grin2a/Itgav/Grin1/Atp2b3/Slc8a2/Cacna1g/Tspoap1/Itpr2/Trpc4	13	activity
MF	GO:0015248	sterol transporter activity	3/681	34/29872	0.0418497	0.17326	0.135427	Osbpl1a/Osbpl5/Stard4	3	activity
MF	GO:0015276	ligand-gated monoatomic ion channel activity	10/681	160/29872	0.0038059	0.0445554	0.0348262	Grik3/Kcnj6/Ryr3/Pex5l/Grin2a/Gria2/Grin1/Tmem63c/Gria4/Itpr2	10	activity
MF	GO:0015279	store-operated calcium channel activity	2/681	12/29872	0.0294403	0.143252	0.111971	Orai2/Trpc4	2	activity
MF	GO:0015605	organophosphate ester transmembrane transporter activity	3/681	34/29872	0.0418497	0.17326	0.135427	Slc25a51/Slc37a4/Slc25a16	3	activity
MF	GO:0016651	oxidoreductase activity, acting on NAD(P)H	5/681	70/29872	0.0217977	0.126839	0.099142	Cyp2j6/Ndor1/Aifm1/ND6/Cyb5r4	5	activity
MF	GO:0016755	aminoacyltransferase activity	18/681	476/29872	0.0262412	0.13729	0.107311	Ttc3/Ltn1/Rnf112/Rnf146/Rnf168/Map3k1/Ube2e3/Ube2h/Nhlrc1/Med17/Herc3/Pml/Pdzrn3/Sh3rf3/Rmnd5b/Rnf113a2/Aktip/Trim3	18	activity
MF	GO:0016757	glycosyltransferase activity	16/681	269/29872	0.000499448	0.0126843	0.00991455	Galnt17/B3gnt2/Upp2/Lfng/Mgat5b/Agl/St6galnac5/St8sia1/Tnks/Gxylt1/Extl3/Dpy19l1/Large1/B4gat1/Pgap4/B4galt1	16	activity
MF	GO:0016763	pentosyltransferase activity	4/681	52/29872	0.0306192	0.147115	0.114991	Upp2/Tnks/Gxylt1/Large1	4	activity
MF	GO:0016782	transferase activity, transferring sulphur-containing groups	6/681	82/29872	0.0111394	0.0857504	0.0670259	Ndst4/Ust/Hs6st3/Chst2/Hs3st4/Oxct1	6	activity
MF	GO:0016874	ligase activity	11/681	165/29872	0.00148135	0.0247394	0.0193373	Atp5po/Ifnar1/Atp5pf/Aarsd1/Slc27a1/Ttll5/Hlcs/Gclm/Lig4/Yars2/Lars2	11	activity
MF	GO:0016879	ligase activity, forming carbon-nitrogen bonds	4/681	49/29872	0.0252632	0.133727	0.104526	Ifnar1/Ttll5/Hlcs/Gclm	4	activity
MF	GO:0016887	ATP hydrolysis activity	13/681	314/29872	0.0290614	0.143252	0.111971	Cct8/Atp5po/Atp5pf/Dnah8/Dnah5/Hspa1a/Atad2/Ntpcr/Kifc2/Abcb10/Hspa14/Mmaa/Kif17	13	activity
MF	GO:0019207	kinase regulator activity	18/681	277/29872	7.58249e-05	0.0036744	0.00287206	Itsn1/Camk2n1/Cnppd1/Pik3ip1/Als2/Prkar1b/Gprc5b/Ccng2/Slc27a1/Spred1/Elp4/Tab1/Chp1/Nrg1/Rptor/Ccno/Agap2/Wdr81	18	activity
MF	GO:0019209	kinase activator activity	8/681	149/29872	0.0212408	0.124579	0.097376	Itsn1/Als2/Gprc5b/Slc27a1/Tab1/Nrg1/Rptor/Agap2	8	activity
MF	GO:0019210	kinase inhibitor activity	6/681	76/29872	0.00779118	0.0696845	0.0544682	Camk2n1/Prkar1b/Gprc5b/Spred1/Chp1/Rptor	6	activity
MF	GO:0019213	deacetylase activity	3/681	34/29872	0.0418497	0.17326	0.135427	Ndst4/Hdac9/Hdac10	3	activity
BP	GO:0019228	neuronal action potential	5/681	61/29872	0.0126399	0.0911304	0.0712312	Sod1/Cacna1h/Ank3/Scn9a/Cacna1g	5	activity
MF	GO:0022824	transmitter-gated monoatomic ion channel activity	5/681	57/29872	0.00957729	0.0784224	0.061298	Grik3/Grin2a/Gria2/Grin1/Gria4	5	activity
MF	GO:0022832	voltage-gated channel activity	12/681	175/29872	0.000718632	0.0157354	0.0122994	Kcnip2/Cacng3/Kcnj6/Kcnh1/Kcnh4/Cacna1h/Grin2a/Itgav/Grin1/Cacna1g/Tspoap1/Kcnc2	12	activity
MF	GO:0022834	ligand-gated channel activity	10/681	164/29872	0.00452888	0.0498599	0.0389725	Grik3/Kcnj6/Ryr3/Pex5l/Grin2a/Gria2/Grin1/Tmem63c/Gria4/Itpr2	10	activity
MF	GO:0022835	transmitter-gated channel activity	5/681	57/29872	0.00957729	0.0784224	0.061298	Grik3/Grin2a/Gria2/Grin1/Gria4	5	activity
MF	GO:0022836	gated channel activity	20/681	298/29872	1.94873e-05	0.00151083	0.00118093	Kcnip2/Cacng3/Grik3/Kcnj6/Kcnh1/Ryr3/Kcnh4/Cacna1h/Pex5l/Grin2a/Gria2/Itgav/Grin1/Tmem63c/Gria4/Tmem150c/Cacna1g/Tspoap1/Kcnc2/Itpr2	20	activity
MF	GO:0022843	voltage-gated monoatomic cation channel activity	12/681	144/29872	0.000120082	0.00493002	0.0038535	Kcnip2/Cacng3/Kcnj6/Kcnh1/Kcnh4/Cacna1h/Grin2a/Itgav/Grin1/Cacna1g/Tspoap1/Kcnc2	12	activity
BP	GO:0022898	regulation of transmembrane transporter activity	11/681	224/29872	0.0142677	0.0966216	0.0755233	App/Cacng3/Hpca/Ank3/Camk2d/Mef2c/Oxsr1/Chp1/Nlgn1/Gsg1l/Ppif	11	activity
MF	GO:0030695	GTPase regulator activity	29/681	430/29872	2.55288e-07	5.20435e-05	4.06793e-05	Tiam1/Itsn1/Tiam2/Als2/Plcd4/Kalrn/Chn2/Arhgef25/Rgs14/Sipa1/Adap1/Srgap1/Arhgap29/Rasa2/Tbc1d10a/Ric8a/Lamtor4/Slit2/Arhgap21/Net1/Rgs11/Arhgap24/Eif2b1/Evi5l/Rabgap1l/Arhgap44/Arhgap23/Agap2/Psd3	29	activity
BP	GO:0032409	regulation of transporter activity	12/681	236/29872	0.00832012	0.072124	0.0563749	App/Slc5a3/Cacng3/Hpca/Ank3/Camk2d/Mef2c/Oxsr1/Chp1/Nlgn1/Gsg1l/Ppif	12	activity
BP	GO:0032412	regulation of monoatomic ion transmembrane transporter activity	11/681	214/29872	0.0104238	0.0818403	0.0639696	App/Cacng3/Hpca/Ank3/Camk2d/Mef2c/Oxsr1/Chp1/Nlgn1/Gsg1l/Ppif	11	activity
MF	GO:0032452	histone demethylase activity	3/681	29/29872	0.0277653	0.141507	0.110608	Riox2/Kdm4a/Hr	3	activity
MF	GO:0032454	histone H3K9 demethylase activity	2/681	12/29872	0.0294403	0.143252	0.111971	Kdm4a/Hr	2	activity
BP	GO:0032781	positive regulation of ATP-dependent activity	3/681	36/29872	0.0483116	0.189461	0.14809	Fgf10/Dnajb1/Ahsa2	3	activity
BP	GO:0033674	positive regulation of kinase activity	16/681	355/29872	0.00797296	0.0704713	0.0550832	App/Map3k1/Als2/Gprc5b/Ralb/Irak1/Nedd9/Ntrk2/Tgfb2/Rhoa/Tab1/Sash1/Slc8a2/Zeb2/Nrg1/Agap2	16	activity
MF	GO:0034061	DNA polymerase activity	3/681	31/29872	0.0330387	0.154439	0.120716	Terf1/Pole/Tent4b	3	activity
MF	GO:0034483	heparan sulfate sulfotransferase activity	3/681	15/29872	0.0043739	0.0488818	0.038208	Ndst4/Hs6st3/Hs3st4	3	activity
MF	GO:0034595	phosphatidylinositol phosphate 5-phosphatase activity	2/681	11/29872	0.0249045	0.133666	0.104479	Synj1/Synj2	2	activity
MF	GO:0035014	phosphatidylinositol 3-kinase regulator activity	3/681	14/29872	0.00355894	0.0424203	0.0331573	Pik3ip1/Agap2/Wdr81	3	activity
MF	GO:0042285	xylosyltransferase activity	2/681	11/29872	0.0249045	0.133666	0.104479	Gxylt1/Large1	2	activity
BP	GO:0042391	regulation of membrane potential	32/681	495/29872	1.60973e-07	3.66027e-05	2.86101e-05	App/Kcnip2/Sod1/Grik3/Kcnj6/Kcnh1/Npy2r/Prkar1b/Kcnh4/Sez6/Usp53/Cacna1h/Ank3/Ntrk2/Pex5l/Grin2a/Camk2d/Mapt/Mef2c/Grin1/Ppp3ca/Pink1/Rgs7bp/Scn9a/Gclm/Slc8a2/Cacna1g/Nlgn1/Pid1/Ppif/Kcnc2/Trpc4	32	activity
BP	GO:0043087	regulation of GTPase activity	23/681	309/29872	8.25245e-07	0.000125099	9.77821e-05	Tiam1/Tiam2/Sod1/Als2/Efna5/Kalrn/Chn2/Nedd9/Ntrk2/Rgs14/Adap1/Arhgap29/Rasa2/Tbc1d10a/Net1/Rgs11/Arhgap24/Arhgef26/Evi5l/Rabgap1l/Arhgap44/Agap2/Mapre2	23	activity
BP	GO:0043506	regulation of JUN kinase activity	6/681	65/29872	0.00362839	0.0429881	0.0336012	Map3k1/Irak1/Dnaja1/Sash1/Zeb2/Tnxb	6	activity
BP	GO:0043507	positive regulation of JUN kinase activity	4/681	48/29872	0.0236138	0.131579	0.102847	Map3k1/Irak1/Sash1/Zeb2	4	activity
BP	GO:0043547	positive regulation of GTPase activity	17/681	226/29872	1.91361e-05	0.00150844	0.00117905	Tiam1/Tiam2/Als2/Kalrn/Chn2/Nedd9/Rgs14/Arhgap29/Tbc1d10a/Net1/Rgs11/Arhgap24/Arhgef26/Evi5l/Arhgap44/Agap2/Mapre2	17	activity
MF	GO:0045182	translation regulator activity	7/681	145/29872	0.0488497	0.190627	0.149001	Eif1a/Nhlrc1/Mrpl58/Eif4h/Eif2b1/Mtif3/Trim3	7	activity
MF	GO:0045499	chemorepellent activity	4/681	29/29872	0.00404227	0.0464386	0.0362983	Efna5/Epha7/Slit2/Nrg1	4	activity
MF	GO:0046030	inositol trisphosphate phosphatase activity	2/681	11/29872	0.0249045	0.133666	0.104479	Synj1/Synj2	2	activity
MF	GO:0046873	metal ion transmembrane transporter activity	25/681	434/29872	2.57679e-05	0.00181102	0.00141556	Kcnip2/Slc5a3/Cacng3/Grik3/Kcnj6/Kcnh1/Ryr3/Orai2/Kcnh4/Abcc8/Cacna1h/Grin2a/Gria2/Itgav/Grin1/Scn9a/Atp2b3/Slc8a2/Chp1/Cacna1g/Tspoap1/Kcnc2/Itpr2/Slc39a1/Trpc4	25	activity
BP	GO:0051345	positive regulation of hydrolase activity	23/681	488/29872	0.000936427	0.0183925	0.0143763	App/Tiam1/Tiam2/Als2/Stat3/Kalrn/Chn2/Nedd9/Rgs14/Arhgap29/Tbc1d10a/Mef2c/Rhoa/Net1/Rgs11/Aifm1/Arhgap24/Pml/Arhgef26/Evi5l/Arhgap44/Agap2/Mapre2	23	activity
BP	GO:0051347	positive regulation of transferase activity	21/681	431/29872	0.0010172	0.019525	0.0152615	App/Map3k1/Dbi/Als2/Gprc5b/Mapk3/Ralb/Irak1/Nedd9/Ntrk2/Tgfb2/Arrdc4/Tnks/Rhoa/Tab1/Hmgn1/Sash1/Slc8a2/Zeb2/Nrg1/Agap2	21	activity
MF	GO:0051864	histone H3K36 demethylase activity	2/681	11/29872	0.0249045	0.133666	0.104479	Riox2/Kdm4a	2	activity
BP	GO:0051881	regulation of mitochondrial membrane potential	6/681	93/29872	0.0197098	0.119758	0.0936073	Sod1/Mapt/Pink1/Gclm/Pid1/Ppif	6	activity
BP	GO:0051972	regulation of telomerase activity	4/681	43/29872	0.0163617	0.106532	0.0832693	Mapk3/Terf1/Tnks/Pml	4	activity
BP	GO:0051974	negative regulation of telomerase activity	2/681	11/29872	0.0249045	0.133666	0.104479	Terf1/Pml	2	activity
MF	GO:0052689	carboxylic ester hydrolase activity	9/681	167/29872	0.0147314	0.0984093	0.0769206	Ddhd1/Acot1/Mrpl58/Aarsd1/Pla2g3/Ptrhd1/Lipe/Acot4/Lars2	9	activity
MF	GO:0052744	phosphatidylinositol monophosphate phosphatase activity	2/681	14/29872	0.0393955	0.166632	0.130246	Synj1/Synj2	2	activity
MF	GO:0060589	nucleoside-triphosphatase regulator activity	29/681	430/29872	2.55288e-07	5.20435e-05	4.06793e-05	Tiam1/Itsn1/Tiam2/Als2/Plcd4/Kalrn/Chn2/Arhgef25/Rgs14/Sipa1/Adap1/Srgap1/Arhgap29/Rasa2/Tbc1d10a/Ric8a/Lamtor4/Slit2/Arhgap21/Net1/Rgs11/Arhgap24/Eif2b1/Evi5l/Rabgap1l/Arhgap44/Arhgap23/Agap2/Psd3	29	activity
MF	GO:0060590	ATPase regulator activity	4/681	47/29872	0.0220316	0.1275	0.0996589	Dnaja1/Dnajb1/Hsph1/Ahsa2	4	activity
BP	GO:0086010	membrane depolarization during action potential	4/681	31/29872	0.0051665	0.0548372	0.0428629	Cacna1h/Ank3/Scn9a/Cacna1g	4	activity
BP	GO:0090630	activation of GTPase activity	9/681	86/29872	0.00015205	0.00579948	0.0045331	Tiam1/Tiam2/Nedd9/Arhgap29/Tbc1d10a/Arhgap24/Arhgef26/Evi5l/Agap2	9	activity
MF	GO:0098531	ligand-activated transcription factor activity	5/681	54/29872	0.00764623	0.0685956	0.053617	Stat3/Nr4a3/Nr1d2/Thrb/Rxrb	5	activity
MF	GO:0098631	cell adhesion mediator activity	5/681	47/29872	0.00422289	0.047827	0.0373835	Cntn1/Lrrc4c/Gldn/Cntn2/Prtg	5	activity
MF	GO:0098632	cell-cell adhesion mediator activity	5/681	34/29872	0.000976396	0.0188752	0.0147536	Cntn1/Lrrc4c/Gldn/Cntn2/Prtg	5	activity
BP	GO:0098900	regulation of action potential	5/681	71/29872	0.0230239	0.129635	0.101328	Ank3/Camk2d/Scn9a/Slc8a2/Trpc4	5	activity
MF	GO:0099094	ligand-gated monoatomic cation channel activity	9/681	121/29872	0.00185197	0.027789	0.021721	Grik3/Kcnj6/Ryr3/Pex5l/Grin2a/Gria2/Grin1/Tmem63c/Itpr2	9	activity
MF	GO:0099604	ligand-gated calcium channel activity	4/681	25/29872	0.00231347	0.0322734	0.0252261	Ryr3/Grin2a/Grin1/Itpr2	4	activity
MF	GO:0106019	phosphatidylinositol-4,5-bisphosphate phosphatase activity	2/681	12/29872	0.0294403	0.143252	0.111971	Synj1/Synj2	2	activity
MF	GO:0140993	histone modifying activity	11/681	201/29872	0.00667704	0.0632606	0.049447	Dyrk1a/Rnf168/Riox2/Usp16/Kdm4a/Hdac9/Brpf1/Hdac10/Hr/Cdyl/Vrk1	11	activity
MF	GO:0140996	histone H3 kinase activity	2/681	12/29872	0.0294403	0.143252	0.111971	Dyrk1a/Vrk1	2	activity
MF	GO:0141052	histone H3 demethylase activity	3/681	26/29872	0.0207702	0.122061	0.0954077	Riox2/Kdm4a/Hr	3	activity
MF	GO:0001540	amyloid-beta binding	5/681	72/29872	0.0242938	0.133666	0.104479	Tgfb2/Gria2/Grin1/Ldlr/Apbb3	5	autophagy
BP	GO:0016239	positive regulation of macroautophagy	5/681	80/29872	0.0360779	0.15977	0.124882	Ulk1/Mapk3/Ralb/Pink1/Moap1	5	autophagy
BP	GO:0097242	amyloid-beta clearance	4/681	37/29872	0.00974186	0.07911	0.0618355	App/Ldlr/Mme/Pla2g3	4	autophagy
BP	GO:1990000	amyloid fibril formation	4/681	30/29872	0.00458124	0.0503425	0.0393497	App/Mapt/Ldlr/Fus	4	autophagy
CC	GO:0005930	axoneme	11/681	196/29872	0.00555674	0.0564457	0.0441202	Brwd1/Dnah8/Togaram1/Dnah5/Tubb4b/Clxn/Mapt/Septin9/Gabarap/Gli3/Kif17	11	axon/dendritic
BP	GO:0007411	axon guidance	21/681	255/29872	4.80898e-07	7.89742e-05	6.17294e-05	App/B3gnt2/Efna5/Nr4a3/Cntn1/Kalrn/Arhgef25/Ank3/Epha7/Tbr1/Tgfb2/Cxcl12/Mef2c/Slit2/Diaph2/Tenm2/B4gat1/Cntn2/Gli3/Prtg/Lhx2	21	axon/dendritic
BP	GO:0008088	axo-dendritic transport	6/681	86/29872	0.0138689	0.0948612	0.0741473	App/Sod1/Ank3/Mapt/Bloc1s5/Kif17	6	axon/dendritic
BP	GO:0008366	axon ensheathment	9/681	196/29872	0.0364661	0.161127	0.125943	Sod1/Tenm4/Cntn1/Mapk3/Ntrk2/Pou3f2/Nrg1/Large1/Rxrb	9	axon/dendritic
BP	GO:0016358	dendrite development	17/681	328/29872	0.00155207	0.0256309	0.0200341	App/Tiam1/Itsn1/Arid1b/Taok2/Sez6/Fstl4/Kalrn/Ntrk2/Phactr1/Mef2c/Grin1/Ppp3ca/Rhoa/Nlgn1/Prickle1/Arhgap44	17	axon/dendritic
BP	GO:0030516	regulation of axon extension	6/681	113/29872	0.044969	0.180702	0.141244	Ttc3/Islr2/Cxcl12/Mapt/Adnp/Slit2	6	axon/dendritic
BP	GO:0031290	retinal ganglion cell axon guidance	3/681	22/29872	0.0131551	0.0923668	0.0721975	Efna5/Epha7/Slit2	3	axon/dendritic
BP	GO:0032292	peripheral nervous system axon ensheathment	4/681	33/29872	0.00648269	0.0620156	0.0484739	Sod1/Ntrk2/Pou3f2/Nrg1	4	axon/dendritic
CC	GO:0032590	dendrite membrane	4/681	50/29872	0.0269803	0.13943	0.108984	Hpca/Gria2/Grin1/Kcnc2	4	axon/dendritic
CC	GO:0032839	dendrite cytoplasm	6/681	33/29872	8.997e-05	0.00413109	0.00322903	Sod1/Grik3/Hpca/Gria2/Klhl17/Kif17	6	axon/dendritic
CC	GO:0043194	axon initial segment	3/681	29/29872	0.0277653	0.141507	0.110608	Ank3/Camk2d/Cntn2	3	axon/dendritic
CC	GO:0043197	dendritic spine	27/681	208/29872	3.52038e-13	4.16249e-10	3.25357e-10	Tiam1/Itsn1/Nrgn/Hpca/Grm1/Als2/Sez6/Ntrk2/Calb1/Dnajb1/Rgs14/Frmpd4/Grin2a/Gria2/Grin1/Ppp3ca/Rhoa/Rgs7bp/Gria4/Slc8a2/Synpo/Nlgn1/Tenm2/Pde4b/Pick1/Arhgap44/Fus	27	axon/dendritic
CC	GO:0043679	axon terminus	15/681	202/29872	6.74704e-05	0.00338038	0.00264224	Itsn1/Syt7/Grik3/Prkcg/Ntrk2/Calb1/Grin2a/Synj2/Gria2/Grin1/Gria4/Slc8a2/Cplx1/Tspoap1/Kcnc2	15	axon/dendritic
CC	GO:0044304	main axon	8/681	88/29872	0.000906932	0.0179926	0.0140637	App/Tiam1/Kcnh1/Ank3/Camk2d/Mapt/Cntn2/Kcnc2	8	axon/dendritic
CC	GO:0044327	dendritic spine head	5/681	15/29872	1.50739e-05	0.0012731	0.000995102	Nrgn/Hpca/Gria2/Rgs7bp/Fus	5	axon/dendritic
BP	GO:0045773	positive regulation of axon extension	4/681	54/29872	0.0345334	0.155607	0.121629	Islr2/Cxcl12/Mapt/Adnp	4	axon/dendritic
BP	GO:0048675	axon extension	8/681	141/29872	0.015779	0.103997	0.0812885	Ttc3/Islr2/Ulk1/Cxcl12/Mapt/Adnp/Slit2/Lhx2	8	axon/dendritic
BP	GO:0050770	regulation of axonogenesis	19/681	186/29872	5.94494e-08	1.95258e-05	1.52622e-05	Ttc3/Tiam1/Tiam2/Ust/Efna5/Islr2/Slitrk1/Lrrc4c/Ulk1/Fstl4/Ntrk2/Epha7/Cxcl12/Mapt/Grin1/Adnp/Slit2/Zeb2/Pou3f2	19	axon/dendritic
BP	GO:0050771	negative regulation of axonogenesis	5/681	71/29872	0.0230239	0.129635	0.101328	Ttc3/Ulk1/Fstl4/Epha7/Slit2	5	axon/dendritic
BP	GO:0050772	positive regulation of axonogenesis	10/681	101/29872	0.000105806	0.00452504	0.00353695	Tiam1/Tiam2/Efna5/Islr2/Slitrk1/Ntrk2/Cxcl12/Mapt/Adnp/Zeb2	10	axon/dendritic
BP	GO:0050773	regulation of dendrite development	7/681	145/29872	0.0488497	0.190627	0.149001	Tiam1/Sez6/Kalrn/Ntrk2/Grin1/Ppp3ca/Rhoa	7	axon/dendritic
BP	GO:0060385	axonogenesis involved in innervation	2/681	11/29872	0.0249045	0.133666	0.104479	Itga4/Nptx1	2	axon/dendritic
BP	GO:0060996	dendritic spine development	8/681	134/29872	0.0119035	0.0878574	0.0686728	Tiam1/Itsn1/Arid1b/Fstl4/Kalrn/Mef2c/Nlgn1/Arhgap44	8	axon/dendritic
BP	GO:0060998	regulation of dendritic spine development	6/681	86/29872	0.0138689	0.0948612	0.0741473	Tiam1/Itsn1/Fstl4/Kalrn/Mef2c/Nlgn1	6	axon/dendritic
BP	GO:0061001	regulation of dendritic spine morphogenesis	4/681	59/29872	0.0455325	0.181516	0.14188	Tiam1/Kalrn/Nlgn1/Arhgap44	4	axon/dendritic
BP	GO:0097061	dendritic spine organization	10/681	108/29872	0.000184998	0.00670985	0.00524469	App/Tiam1/Kalrn/Nedd9/Grin2a/Abhd17b/Grin1/Nlgn1/Pick1/Arhgap44	10	axon/dendritic
BP	GO:0097062	dendritic spine maintenance	5/681	28/29872	0.000385979	0.0107637	0.00841335	App/Nedd9/Abhd17b/Grin1/Pick1	5	axon/dendritic
BP	GO:0099612	protein localization to axon	2/681	11/29872	0.0249045	0.133666	0.104479	Ank3/Cntn2	2	axon/dendritic
BP	GO:0140059	dendrite arborization	2/681	14/29872	0.0393955	0.166632	0.130246	Taok2/Phactr1	2	axon/dendritic
CC	GO:0150034	distal axon	25/681	395/29872	5.22104e-06	0.000571608	0.000446791	App/Tiam1/Itsn1/Taok2/Syt7/Grik3/Prkcg/Als2/Orai2/Ntrk2/Calb1/Grin2a/Crtac1/Synj2/Gria2/Mapt/Grin1/Pink1/Gria4/Slc8a2/Cplx1/Itga4/Stmn2/Tspoap1/Kcnc2	25	axon/dendritic
BP	GO:1902667	regulation of axon guidance	2/681	11/29872	0.0249045	0.133666	0.104479	Tbr1/Slit2	2	axon/dendritic
BP	GO:1902950	regulation of dendritic spine maintenance	4/681	16/29872	0.000391639	0.0108195	0.00845695	App/Nedd9/Abhd17b/Grin1	4	axon/dendritic
BP	GO:0001662	behavioral fear response	6/681	58/29872	0.00203231	0.0295209	0.0230747	Neurod2/Npy2r/Dbi/Als2/Mef2c/Large1	6	behavior
BP	GO:0002209	behavioral defense response	6/681	59/29872	0.00221952	0.031324	0.0244841	Neurod2/Npy2r/Dbi/Als2/Mef2c/Large1	6	behavior
BP	GO:0007611	learning or memory	27/681	335/29872	1.80373e-08	7.10909e-06	5.55675e-06	App/Synj1/Neurod2/Camk2n1/Pde4d/Dbi/Prkar1b/Abcc8/Kalrn/Nedd9/Ntrk2/Calb1/Rgs14/Grin2a/Tbr1/Mapt/Mef2c/Grin1/Adnp/Ric8a/Ldlr/Mme/Slc8a2/Synpo/Nrg1/Large1/Oprl1	27	behavior
BP	GO:0007612	learning	14/681	192/29872	0.000141585	0.00558035	0.00436182	App/Synj1/Neurod2/Abcc8/Kalrn/Ntrk2/Rgs14/Grin2a/Tbr1/Grin1/Ric8a/Slc8a2/Synpo/Oprl1	14	behavior
BP	GO:0007613	memory	16/681	168/29872	1.66677e-06	0.000234618	0.000183387	App/Camk2n1/Pde4d/Abcc8/Kalrn/Ntrk2/Calb1/Rgs14/Grin2a/Mapt/Grin1/Adnp/Ldlr/Slc8a2/Nrg1/Large1	16	behavior
BP	GO:0007616	long-term memory	6/681	44/29872	0.000463715	0.0121245	0.00947701	Camk2n1/Ntrk2/Calb1/Rgs14/Grin1/Ldlr	6	behavior
BP	GO:0007626	locomotory behavior	17/681	273/29872	0.000197802	0.00688064	0.00537818	App/Sod1/Grm1/Als2/Gprc5b/Sez6/Cntn1/Kalrn/Calb1/Grin2a/Cxcl12/Mapt/Grin1/Nrg1/Large1/Oprl1/Sez6l	17	behavior
BP	GO:0007631	feeding behavior	10/681	136/29872	0.00115261	0.0208386	0.0162882	App/Npy2r/Stat3/Nr4a3/Ntrk2/Tbr1/Grin1/Gpr83/Oprl1/Cntn2	10	behavior
BP	GO:0007632	visual behavior	7/681	82/29872	0.00269252	0.0361777	0.028278	App/Abcc8/Rgs14/Grin2a/Grin1/Ric8a/Synpo	7	behavior
BP	GO:0007635	chemosensory behavior	3/681	26/29872	0.0207702	0.122061	0.0954077	Prkcg/Grin1/Scn9a	3	behavior
BP	GO:0008037	cell recognition	8/681	163/29872	0.0338007	0.155607	0.121629	App/Cct8/Nedd9/Crtac1/Tub/Diaph2/B4galt1/Prtg	8	behavior
BP	GO:0008038	neuron recognition	4/681	49/29872	0.0252632	0.133727	0.104526	App/Crtac1/Diaph2/Prtg	4	behavior
BP	GO:0008306	associative learning	10/681	124/29872	0.000563787	0.0135574	0.010597	App/Neurod2/Abcc8/Rgs14/Grin2a/Tbr1/Grin1/Ric8a/Synpo/Oprl1	10	behavior
BP	GO:0008344	adult locomotory behavior	7/681	112/29872	0.0143721	0.0970096	0.0758265	App/Sez6/Kalrn/Cxcl12/Mapt/Grin1/Sez6l	7	behavior
BP	GO:0008542	visual learning	7/681	76/29872	0.00174012	0.0266518	0.0208321	App/Abcc8/Rgs14/Grin2a/Grin1/Ric8a/Synpo	7	behavior
BP	GO:0030534	adult behavior	10/681	191/29872	0.0126298	0.0911304	0.0712312	App/Sptbn2/Slitrk1/Sez6/Nr4a3/Kalrn/Cxcl12/Mapt/Grin1/Sez6l	10	behavior
BP	GO:0048520	positive regulation of behavior	4/681	41/29872	0.0139115	0.0948612	0.0741473	Npy2r/Nr4a3/Mef2c/Nlgn1	4	behavior
BP	GO:0050795	regulation of behavior	7/681	109/29872	0.0125219	0.0911304	0.0712312	Npy2r/Stat3/Nr4a3/Mef2c/Nlgn1/Oprl1/Ahi1	7	behavior
BP	GO:0050890	cognition	30/681	376/29872	3.69559e-09	1.98621e-06	1.5525e-06	App/Synj1/Dop1b/Neurod2/Camk2n1/Pde4d/Fam107a/Dbi/Prkar1b/Abcc8/Kalrn/Nedd9/Gpr158/Ntrk2/Calb1/Rgs14/Grin2a/Tbr1/Mapt/Mef2c/Grin1/Adnp/Ric8a/Ldlr/Mme/Slc8a2/Synpo/Nrg1/Large1/Oprl1	30	behavior
BP	GO:0001558	regulation of cell growth	21/681	458/29872	0.0021303	0.0304211	0.0237783	Ttc3/Fam107a/Efna5/Islr2/Ulk1/Fstl4/Epha7/Tgfb2/Cxcl12/Mapt/Adnp/Extl3/Rhoa/Slit2/Pml/Nrg1/Rptor/Igfbp5/Map2k5/Zmat3/Sertad1	21	development
BP	GO:0001654	eye development	25/681	431/29872	2.29753e-05	0.00167677	0.00131063	Sox4/Fgf10/Map3k1/Stat3/Jag1/Chrdl1/Scaper/Spred3/Ntrk2/Calb1/Tgfb2/Ppp2r3a/Spred1/Ttll5/Hmgn1/Tub/Zeb2/Thrb/Prickle1/Large1/Ahi1/Sox9/Gli3/Miat/Lhx2	25	development
BP	GO:0001656	metanephros development	8/681	90/29872	0.00105126	0.01992	0.0155703	Greb1l/Fras1/Fgf10/Calb1/Slit2/Akr1b1/Sox9/Gli3	8	development
BP	GO:0001657	ureteric bud development	8/681	107/29872	0.00316029	0.0395977	0.0309511	Greb1l/Calb1/Smad1/Slit2/Smad9/Ctnnbip1/Sox9/Gli3	8	development
BP	GO:0001822	kidney development	19/681	343/29872	0.00037944	0.0107333	0.00838953	Sox4/Greb1l/Dchs2/Fras1/Fgf10/Jag1/Calb1/Epha7/Tgfb2/Smad1/Mef2c/Ppp3ca/Rhoa/Slit2/Akr1b1/Smad9/Ctnnbip1/Sox9/Gli3	19	development
BP	GO:0001823	mesonephros development	8/681	113/29872	0.00440927	0.0490915	0.0383719	Greb1l/Calb1/Smad1/Slit2/Smad9/Ctnnbip1/Sox9/Gli3	8	development
BP	GO:0001886	endothelial cell morphogenesis	2/681	15/29872	0.0447834	0.180702	0.141244	Stc1/Arhgef26	2	development
BP	GO:0001942	hair follicle development	8/681	120/29872	0.00631108	0.0612454	0.0478718	Fgf10/Dbi/Wnt10a/Tgfb2/Igfbp5/Sox9/Intu/Lhx2	8	development
BP	GO:0002064	epithelial cell development	12/681	243/29872	0.0103434	0.081425	0.063645	Krt2/Pde4d/Map3k1/Jag1/Sipa1/Stc1/Frmd6/Arhgef26/Akr1b1/Onecut2/Sox9/B4galt1	12	development
BP	GO:0003007	heart morphogenesis	12/681	294/29872	0.0383918	0.166632	0.130246	Sox4/Npy2r/Jag1/Ncor2/Tgfb2/Mef2c/Tab1/Slit2/Fgfrl1/Nrg1/Prickle1/Sox9	12	development
BP	GO:0003157	endocardium development	2/681	13/29872	0.034276	0.155607	0.121629	Nrg1/Stk3	2	development
BP	GO:0003170	heart valve development	9/681	65/29872	1.61491e-05	0.0013447	0.00105107	Sox4/Jag1/Tgfb2/Mef2c/Rhoa/Slit2/Fgfrl1/Sox9/Matr3	9	development
BP	GO:0003176	aortic valve development	3/681	34/29872	0.0418497	0.17326	0.135427	Rhoa/Slit2/Sox9	3	development
BP	GO:0003177	pulmonary valve development	3/681	23/29872	0.0148765	0.0990428	0.0774157	Jag1/Tgfb2/Slit2	3	development
BP	GO:0003179	heart valve morphogenesis	8/681	54/29872	2.88885e-05	0.00189765	0.00148328	Sox4/Jag1/Tgfb2/Mef2c/Rhoa/Slit2/Fgfrl1/Sox9	8	development
BP	GO:0003180	aortic valve morphogenesis	3/681	29/29872	0.0277653	0.141507	0.110608	Rhoa/Slit2/Sox9	3	development
BP	GO:0003184	pulmonary valve morphogenesis	3/681	19/29872	0.00870606	0.0735233	0.0574688	Jag1/Tgfb2/Slit2	3	development
BP	GO:0003205	cardiac chamber development	11/681	200/29872	0.00643993	0.0620156	0.0484739	Sox4/Greb1l/Npy2r/Jag1/Tgfb2/Mef2c/Tab1/Slit2/Fgfrl1/Nrg1/Matr3	11	development
BP	GO:0003206	cardiac chamber morphogenesis	8/681	152/29872	0.0235972	0.131579	0.102847	Sox4/Npy2r/Jag1/Tgfb2/Mef2c/Slit2/Fgfrl1/Nrg1	8	development
BP	GO:0003208	cardiac ventricle morphogenesis	6/681	82/29872	0.0111394	0.0857504	0.0670259	Sox4/Npy2r/Jag1/Tgfb2/Mef2c/Nrg1	6	development
BP	GO:0003215	cardiac right ventricle morphogenesis	3/681	20/29872	0.0100713	0.0802446	0.0627224	Sox4/Jag1/Tgfb2	3	development
BP	GO:0003231	cardiac ventricle development	10/681	153/29872	0.00276275	0.0369533	0.0288842	Sox4/Greb1l/Npy2r/Jag1/Tgfb2/Mef2c/Slit2/Fgfrl1/Nrg1/Matr3	10	development
BP	GO:0003279	cardiac septum development	7/681	129/29872	0.0286499	0.143252	0.111971	Sox4/Jag1/Tgfb2/Tab1/Slit2/Fgfrl1/Matr3	7	development
BP	GO:0003338	metanephros morphogenesis	4/681	27/29872	0.00309616	0.039432	0.0308216	Fras1/Fgf10/Calb1/Sox9	4	development
BP	GO:0003382	epithelial cell morphogenesis	5/681	48/29872	0.00462713	0.0506585	0.0395967	Map3k1/Sipa1/Stc1/Frmd6/Arhgef26	5	development
BP	GO:0003407	neural retina development	9/681	91/29872	0.000234346	0.00769826	0.00601726	Stat3/Ntrk2/Calb1/Tgfb2/Thrb/Large1/Ahi1/Sox9/Miat	9	development
BP	GO:0007422	peripheral nervous system development	8/681	84/29872	0.000665869	0.0150253	0.0117443	Sod1/Slc5a3/Mapk3/Ntrk2/Onecut2/Pou3f2/Nrg1/Adgrb2	8	development
BP	GO:0007517	muscle organ development	16/681	385/29872	0.0162026	0.106079	0.0829158	Paxbp1/Nr1d2/Mapk14/Tgfb2/Plagl1/Hdac9/Mef2c/Btbd1/Ppp3ca/Rhoa/Meg3/Fgfrl1/Nrg1/Large1/Sfmbt1/Ppif	16	development
BP	GO:0007519	skeletal muscle tissue development	10/681	218/29872	0.0286129	0.143252	0.111971	Nr1d2/Mapk14/Plagl1/Hdac9/Mef2c/Ppp3ca/Rhoa/Meg3/Large1/Ppif	10	development
BP	GO:0007528	neuromuscular junction development	5/681	66/29872	0.01732	0.110103	0.086061	App/Als2/Kalrn/Large1/Pdzrn3	5	development
BP	GO:0008544	epidermis development	15/681	397/29872	0.0401662	0.169013	0.132107	Sod1/Fgf10/Krt2/Dbi/Jag1/Wnt10a/Ncor2/Tgfb2/Ppp3ca/Extl3/Pou3f2/Igfbp5/Sox9/Intu/Lhx2	15	development
BP	GO:0010721	negative regulation of cell development	14/681	326/29872	0.0183126	0.115175	0.090025	Ttc3/Nme1/Abcc8/Ulk1/Fstl4/Epha7/Kdm4a/Ptpn2/Ppp3ca/Ldlr/Slit2/Gli3/Prtg/Lhx2	14	development
BP	GO:0010976	positive regulation of neuron projection development	16/681	239/29872	0.000132729	0.00533806	0.00417244	Tiam1/Pcp4/Shoc2/Nme1/Gprc5b/Cntn1/Ptpn5/Kalrn/Ntrk2/Mapt/Adnp/Pla2g3/Nlgn1/Nrg1/Ahi1/Stmn2	16	development
BP	GO:0010977	negative regulation of neuron projection development	9/681	168/29872	0.0152621	0.101268	0.079155	Ttc3/Ulk1/Fstl4/Epha7/Rhoa/Slit2/Diaph2/Nlgn1/Stmn2	9	development
BP	GO:0014002	astrocyte development	4/681	39/29872	0.0117078	0.0871743	0.0681389	App/Ldlr/Zeb2/Pou3f2	4	development
BP	GO:0014044	Schwann cell development	5/681	47/29872	0.00422289	0.047827	0.0373835	Sod1/Mapk3/Ntrk2/Pou3f2/Nrg1	5	development
BP	GO:0014706	striated muscle tissue development	14/681	301/29872	0.00973241	0.07911	0.0618355	Tenm4/Mapk14/Tgfb2/Camk2d/Sgcd/Smad1/Hdac9/Mef2c/Alpk3/Cby1/Nrg1/Prickle1/Large1/Rxrb	14	development
BP	GO:0016331	morphogenesis of embryonic epithelium	9/681	187/29872	0.028212	0.143167	0.111905	Fgf10/Pcdh8/Tgfb2/Brpf1/Zeb2/Prickle1/Sox9/Stk3/Lhx2	9	development
MF	GO:0019838	growth factor binding	10/681	146/29872	0.00196183	0.0289958	0.0226643	Il1r1/Chrdl1/Lifr/Fstl4/Ntrk2/Epha7/Itgav/Pdxp/Fgfrl1/Igfbp5	10	development
BP	GO:0021537	telencephalon development	23/681	283/29872	1.75471e-07	3.84217e-05	3.00319e-05	Dbi/Nr4a3/Dnah5/Ntrk2/Ncor2/Phactr1/Tbr1/Wdr89/Crtac1/Rfx4/Cxcl12/Grin1/Rhoa/Slit2/Sun1/Zeb2/Pou3f2/Nrg1/Large1/Wdr37/Cul5/Gli3/Lhx2	23	development
BP	GO:0021543	pallium development	14/681	184/29872	9.01406e-05	0.00413109	0.00322903	Nr4a3/Ntrk2/Phactr1/Tbr1/Grin1/Rhoa/Slit2/Sun1/Zeb2/Pou3f2/Large1/Cul5/Gli3/Lhx2	14	development
BP	GO:0021549	cerebellum development	6/681	114/29872	0.0465945	0.18525	0.144799	Neurod2/Sptbn2/Sez6/Cntn1/Ulk1/Sez6l	6	development
BP	GO:0021591	ventricular system development	4/681	38/29872	0.0106957	0.0834208	0.065205	Dbi/Dnah5/Wdr89/Ccdc134	4	development
BP	GO:0021670	lateral ventricle development	2/681	14/29872	0.0393955	0.166632	0.130246	Dbi/Dnah5	2	development
BP	GO:0021695	cerebellar cortex development	5/681	72/29872	0.0242938	0.133666	0.104479	Neurod2/Sptbn2/Sez6/Ulk1/Sez6l	5	development
BP	GO:0021700	developmental maturation	20/681	400/29872	0.000972537	0.0188752	0.0147536	App/Kcnip2/Neurod2/Rps6ka2/Fam210b/Sez6/Chrdl1/Ank3/Runx2/Tgfb2/Grin1/Gldn/Pla2g3/Rhoa/Bloc1s5/Akr1b1/Nlgn1/Sez6l/Cntn2/Atp6v0e2	20	development
BP	GO:0021782	glial cell development	13/681	140/29872	2.03361e-05	0.00151445	0.00118375	App/Sod1/Sox4/Tenm4/Cntn1/Mapk3/Ntrk2/Ldlr/Zeb2/Eif2b1/Pou3f2/Nrg1/Pick1	13	development
BP	GO:0021915	neural tube development	9/681	196/29872	0.0364661	0.161127	0.125943	Tgfb2/Brpf1/Zeb2/Cby1/Prickle1/Intu/Stk3/Gli3/Lhx2	9	development
BP	GO:0021957	corticospinal tract morphogenesis	2/681	10/29872	0.0206851	0.122061	0.0954077	Slit2/Zeb2	2	development
BP	GO:0021987	cerebral cortex development	11/681	121/29872	0.000105393	0.00452504	0.00353695	Ntrk2/Phactr1/Tbr1/Grin1/Rhoa/Slit2/Sun1/Pou3f2/Cul5/Gli3/Lhx2	11	development
BP	GO:0022037	metencephalon development	7/681	128/29872	0.0276162	0.141507	0.110608	Neurod2/Sptbn2/Sez6/Cntn1/Ulk1/Grin1/Sez6l	7	development
BP	GO:0022038	corpus callosum development	3/681	27/29872	0.0229794	0.129635	0.101328	Wdr89/Zeb2/Wdr37	3	development
BP	GO:0030307	positive regulation of cell growth	11/681	209/29872	0.00882886	0.0735467	0.057487	Efna5/Islr2/Tgfb2/Cxcl12/Mapt/Adnp/Extl3/Rhoa/Nrg1/Rptor/Map2k5	11	development
BP	GO:0030308	negative regulation of cell growth	9/681	205/29872	0.0462379	0.18408	0.143884	Ttc3/Ulk1/Fstl4/Epha7/Tgfb2/Slit2/Pml/Zmat3/Sertad1	9	development
CC	GO:0030426	growth cone	13/681	211/29872	0.00118534	0.0213001	0.016649	App/Tiam1/Taok2/Als2/Orai2/Ntrk2/Crtac1/Gria2/Mapt/Grin1/Pink1/Itga4/Stmn2	13	development
CC	GO:0030427	site of polarized growth	14/681	219/29872	0.000543075	0.0133222	0.0104132	App/Tiam1/Taok2/Als2/Orai2/Ntrk2/Crtac1/Gria2/Mapt/Grin1/Pink1/Itga4/Stmn2/Fry	14	development
BP	GO:0030879	mammary gland development	9/681	165/29872	0.013711	0.0948065	0.0741045	Fgf10/Nme1/Kalrn/Slit2/Pml/Igfbp5/Sox9/Agap2/Gli3	9	development
BP	GO:0030900	forebrain development	25/681	427/29872	1.96776e-05	0.00151083	0.00118093	App/Fgf10/Dbi/Nr4a3/Dnah5/Ntrk2/Ncor2/Phactr1/Tbr1/Wdr89/Crtac1/Rfx4/Cxcl12/Grin1/Rhoa/Slit2/Sun1/Zeb2/Pou3f2/Nrg1/Large1/Wdr37/Cul5/Gli3/Lhx2	25	development
BP	GO:0030902	hindbrain development	11/681	180/29872	0.0029308	0.0383338	0.0299632	Neurod2/Sptbn2/Sez6/Cntn1/Ulk1/Tbr1/Smad1/Grin1/Smad9/Sez6l/Cul5	11	development
BP	GO:0031069	hair follicle morphogenesis	5/681	38/29872	0.00163426	0.0262732	0.0205362	Fgf10/Wnt10a/Tgfb2/Igfbp5/Intu	5	development
CC	GO:0031253	cell projection membrane	17/681	328/29872	0.00155207	0.0256309	0.0200341	Tiam1/Kcnh1/Fam107a/Hpca/Nme1/Cdhr1/Synj2/Gria2/Itgav/Mapt/Grin1/Pdxp/Rhoa/C2cd5/Kcnc2/B4galt1/Psd3	17	development
BP	GO:0031345	negative regulation of cell projection organization	13/681	226/29872	0.00218342	0.0310298	0.0242541	Ttc3/Ulk1/Fstl4/Epha7/Ppp3ca/Rhoa/Slit2/Arhgap24/Diaph2/Nlgn1/Evi5l/Arhgap44/Stmn2	13	development
BP	GO:0031346	positive regulation of cell projection organization	26/681	467/29872	3.18584e-05	0.00200369	0.00156616	Tiam1/Pcp4/Tiam2/Shoc2/Efna5/Islr2/Slitrk1/Nme1/Gprc5b/Cntn1/Ptpn5/Kalrn/Nedd9/Ntrk2/Cxcl12/Mapt/Grin1/Adnp/Pla2g3/Cenpj/Zeb2/Nlgn1/Nrg1/Ahi1/Septin9/Stmn2	26	development
MF	GO:0031994	insulin-like growth factor I binding	2/681	13/29872	0.034276	0.155607	0.121629	Itgav/Igfbp5	2	development
CC	GO:0032589	neuron projection membrane	6/681	71/29872	0.00561225	0.0568144	0.0444084	Kcnh1/Hpca/Gria2/Mapt/Grin1/Kcnc2	6	development
CC	GO:0032838	plasma membrane bounded cell projection cytoplasm	17/681	247/29872	5.8869e-05	0.00302878	0.00236741	Sod1/Brwd1/Grik3/Dnah8/Togaram1/Hpca/Dnah5/Tubb4b/Clxn/Gria2/Mapt/Klhl17/Akr1b1/Septin9/Gabarap/Gli3/Kif17	17	development
BP	GO:0035107	appendage morphogenesis	9/681	180/29872	0.022773	0.129635	0.101328	Fras1/Fgf10/Runx2/Tgfb2/Prickle1/Large1/Sox9/Intu/Gli3	9	development
BP	GO:0035108	limb morphogenesis	9/681	180/29872	0.022773	0.129635	0.101328	Fras1/Fgf10/Runx2/Tgfb2/Prickle1/Large1/Sox9/Intu/Gli3	9	development
BP	GO:0035264	multicellular organism growth	12/681	233/29872	0.00755419	0.068288	0.0533766	App/Sod1/Sptbn2/Pde4d/Stat3/Slitrk1/Meg3/Pou3f2/Prickle1/Large1/Xpa/Stc2	12	development
BP	GO:0035265	organ growth	12/681	222/29872	0.00520712	0.0548974	0.04291	Fgf10/Tenm4/Mapk14/Tgfb2/Camk2d/Smad1/Stc1/Mef2c/Nrg1/Sox9/Rxrb/Stk3	12	development
BP	GO:0035904	aorta development	5/681	74/29872	0.0269666	0.13943	0.108984	Sox4/Jag1/Tgfb2/Tab1/Prickle1	5	development
BP	GO:0043010	camera-type eye development	23/681	383/29872	2.82533e-05	0.00187678	0.00146696	Sox4/Fgf10/Map3k1/Stat3/Jag1/Scaper/Spred3/Ntrk2/Calb1/Tgfb2/Spred1/Ttll5/Hmgn1/Tub/Zeb2/Thrb/Prickle1/Large1/Ahi1/Sox9/Gli3/Miat/Lhx2	23	development
BP	GO:0043583	ear development	11/681	258/29872	0.0354694	0.159101	0.12436	Sod1/Get1/Fgf10/Hpca/Nr4a3/Jag1/Mapk3/Tgfb2/Bloc1s5/Sox9/Gli3	11	development
BP	GO:0043586	tongue development	3/681	24/29872	0.0167191	0.107907	0.0843447	Wnt10a/Intu/Gli3	3	development
CC	GO:0044306	neuron projection terminus	17/681	224/29872	1.70611e-05	0.00138172	0.00108	Itsn1/Syt7/Grik3/Prkcg/Ntrk2/Calb1/Grin2a/Synj2/Gria2/Grin1/Mme/Gria4/Slc8a2/Cplx1/Maco1/Tspoap1/Kcnc2	17	development
BP	GO:0045926	negative regulation of growth	12/681	261/29872	0.0172979	0.110103	0.086061	Ttc3/Ulk1/Fstl4/Epha7/Tgfb2/Slit2/Pml/Igfbp5/Stk3/Zmat3/Sertad1/Stc2	12	development
BP	GO:0045927	positive regulation of growth	16/681	323/29872	0.00328745	0.0406598	0.0317813	Rftn1/Efna5/Islr2/Mapk14/Tgfb2/Cxcl12/Mapt/Mef2c/Adnp/Extl3/Rhoa/Pou3f2/Nrg1/Rptor/Ahi1/Map2k5	16	development
BP	GO:0046548	retinal rod cell development	3/681	16/29872	0.00529288	0.0548974	0.04291	Ntrk2/Ahi1/Miat	3	development
BP	GO:0048066	developmental pigmentation	4/681	54/29872	0.0345334	0.155607	0.121629	Mef2c/Bloc1s5/Zeb2/Gli3	4	development
BP	GO:0048070	regulation of developmental pigmentation	2/681	14/29872	0.0393955	0.166632	0.130246	Bloc1s5/Zeb2	2	development
BP	GO:0048588	developmental cell growth	18/681	289/29872	0.000129529	0.00528122	0.00412801	Ttc3/App/Tiam1/Efna5/Islr2/Ulk1/Fstl4/Epha7/Camk2d/Cxcl12/Mapt/Adnp/Slit2/Zeb2/Itga4/Prickle1/Sox9/Lhx2	18	development
BP	GO:0048592	eye morphogenesis	13/681	189/29872	0.000425677	0.0113874	0.0089008	Sox4/Stat3/Jag1/Ntrk2/Calb1/Ppp2r3a/Hmgn1/Thrb/Large1/Ahi1/Sox9/Gli3/Miat	13	development
BP	GO:0048593	camera-type eye morphogenesis	12/681	160/29872	0.000321245	0.00959191	0.00749741	Sox4/Stat3/Jag1/Ntrk2/Calb1/Hmgn1/Thrb/Large1/Ahi1/Sox9/Gli3/Miat	12	development
BP	GO:0048635	negative regulation of muscle organ development	2/681	14/29872	0.0393955	0.166632	0.130246	Hdac9/Sfmbt1	2	development
BP	GO:0048638	regulation of developmental growth	19/681	404/29872	0.00256732	0.0350944	0.0274312	Ttc3/App/Sod1/Efna5/Stat3/Islr2/Ulk1/Fstl4/Mapk14/Epha7/Cxcl12/Mapt/Mef2c/Adnp/Slit2/Pou3f2/Nrg1/Stk3/Stc2	19	development
BP	GO:0048640	negative regulation of developmental growth	7/681	128/29872	0.0276162	0.141507	0.110608	Ttc3/Ulk1/Fstl4/Epha7/Slit2/Stk3/Stc2	7	development
BP	GO:0048701	embryonic cranial skeleton morphogenesis	6/681	55/29872	0.00154165	0.0256018	0.0200114	Dlx1as/Runx2/Tgfb2/Mef2c/Gli3/Slc39a1	6	development
BP	GO:0048702	embryonic neurocranium morphogenesis	2/681	10/29872	0.0206851	0.122061	0.0954077	Tgfb2/Gli3	2	development
BP	GO:0048704	embryonic skeletal system morphogenesis	6/681	110/29872	0.0403069	0.169484	0.132475	Dlx1as/Runx2/Tgfb2/Mef2c/Gli3/Slc39a1	6	development
BP	GO:0048730	epidermis morphogenesis	5/681	44/29872	0.00316138	0.0395977	0.0309511	Fgf10/Wnt10a/Tgfb2/Igfbp5/Intu	5	development
BP	GO:0048736	appendage development	10/681	213/29872	0.0249155	0.133666	0.104479	Fras1/Fgf10/Runx2/Tgfb2/Prickle1/Large1/Sox9/Intu/Gli3/Slc39a1	10	development
BP	GO:0048738	cardiac muscle tissue development	13/681	280/29872	0.0126168	0.0911304	0.0712312	Tenm4/Mapk14/Tgfb2/Camk2d/Sgcd/Smad1/Mef2c/Alpk3/Cby1/Nrg1/Prickle1/Large1/Rxrb	13	development
BP	GO:0048839	inner ear development	10/681	225/29872	0.0344211	0.155607	0.121629	Sod1/Get1/Fgf10/Hpca/Nr4a3/Jag1/Tgfb2/Bloc1s5/Sox9/Gli3	10	development
BP	GO:0048880	sensory system development	25/681	438/29872	2.99679e-05	0.00190505	0.00148907	Sox4/Fgf10/Map3k1/Stat3/Jag1/Chrdl1/Scaper/Spred3/Ntrk2/Calb1/Tgfb2/Ppp2r3a/Spred1/Ttll5/Hmgn1/Tub/Zeb2/Thrb/Prickle1/Large1/Ahi1/Sox9/Gli3/Miat/Lhx2	25	development
BP	GO:0048935	peripheral nervous system neuron development	2/681	12/29872	0.0294403	0.143252	0.111971	Ntrk2/Onecut2	2	development
BP	GO:0051216	cartilage development	14/681	224/29872	0.000678364	0.0151914	0.0118742	Mboat2/Mapk3/Mapk14/Runx2/Tgfb2/Smad1/Stc1/Mef2c/Col11a2/Smad9/Thrb/Ogn/Sox9/Gli3	14	development
BP	GO:0051961	negative regulation of nervous system development	12/681	183/29872	0.00106149	0.0200496	0.0156716	Ttc3/Abcc8/Ulk1/Fstl4/Epha7/Kdm4a/Ppp3ca/Ldlr/Rhoa/Slit2/Prtg/Lhx2	12	development
BP	GO:0051962	positive regulation of nervous system development	24/681	392/29872	1.3898e-05	0.00122634	0.000958558	Tiam1/Synj1/Tiam2/Rnf112/Efna5/Islr2/Slitrk1/Tenm4/Kalrn/Ntrk2/Rgs14/Cxcl12/Mapt/Adnp/Mme/Slit2/Zeb2/Nlgn1/Nrg1/Faim/Adgrb2/Lig4/Lingo2/Gli3	24	development
BP	GO:0055017	cardiac muscle tissue growth	8/681	116/29872	0.00516099	0.0548372	0.0428629	Tenm4/Mapk14/Tgfb2/Camk2d/Smad1/Mef2c/Nrg1/Rxrb	8	development
BP	GO:0060021	roof of mouth development	6/681	101/29872	0.0282078	0.143167	0.111905	Fras1/Tgfb2/Mef2c/Col11a2/Intu/Gli3	6	development
BP	GO:0060041	retina development in camera-type eye	13/681	190/29872	0.00044763	0.0119207	0.00931766	Stat3/Scaper/Ntrk2/Calb1/Tgfb2/Ttll5/Tub/Thrb/Large1/Ahi1/Sox9/Miat/Lhx2	13	development
BP	GO:0060042	retina morphogenesis in camera-type eye	8/681	86/29872	0.000778933	0.0164466	0.0128553	Stat3/Ntrk2/Calb1/Thrb/Large1/Ahi1/Sox9/Miat	8	development
BP	GO:0060173	limb development	10/681	213/29872	0.0249155	0.133666	0.104479	Fras1/Fgf10/Runx2/Tgfb2/Prickle1/Large1/Sox9/Intu/Gli3/Slc39a1	10	development
BP	GO:0060348	bone development	11/681	242/29872	0.0237545	0.13199	0.103168	Mapk14/Runx2/Smad1/Stc1/Mef2c/Rhoa/Smad9/Ogn/Large1/Sox9/Gli3	11	development
BP	GO:0060411	cardiac septum morphogenesis	5/681	85/29872	0.0449586	0.180702	0.141244	Sox4/Jag1/Tgfb2/Slit2/Fgfrl1	5	development
BP	GO:0060412	ventricular septum morphogenesis	4/681	53/29872	0.0325418	0.153296	0.119823	Sox4/Tgfb2/Slit2/Fgfrl1	4	development
BP	GO:0060419	heart growth	8/681	125/29872	0.00801027	0.0704713	0.0550832	Tenm4/Mapk14/Tgfb2/Camk2d/Smad1/Mef2c/Nrg1/Rxrb	8	development
BP	GO:0060428	lung epithelium development	4/681	59/29872	0.0455325	0.181516	0.14188	Fgf10/Ncor2/Thrb/Sox9	4	development
BP	GO:0060443	mammary gland morphogenesis	5/681	60/29872	0.0118196	0.0874122	0.0683248	Fgf10/Slit2/Pml/Igfbp5/Gli3	5	development
BP	GO:0060485	mesenchyme development	14/681	314/29872	0.0136735	0.0947685	0.0740748	Tiam1/Sox4/Fgf10/Jag1/Mapk3/Spred3/Wnt10a/Tgfb2/Spred1/Mef2c/Zeb2/Itga4/Prickle1/Sox9	14	development
BP	GO:0060536	cartilage morphogenesis	2/681	12/29872	0.0294403	0.143252	0.111971	Stc1/Mef2c	2	development
BP	GO:0060538	skeletal muscle organ development	11/681	230/29872	0.0170377	0.10913	0.0853	Nr1d2/Mapk14/Plagl1/Hdac9/Mef2c/Ppp3ca/Rhoa/Meg3/Fgfrl1/Large1/Ppif	11	development
BP	GO:0060560	developmental growth involved in morphogenesis	19/681	290/29872	4.33131e-05	0.00261293	0.00204237	Ttc3/App/Tiam1/Fgf10/Efna5/Islr2/Ulk1/Fstl4/Epha7/Ppp2r3a/Cxcl12/Mapt/Adnp/Slit2/Zeb2/Itga4/Prickle1/Sox9/Lhx2	19	development
BP	GO:0060562	epithelial tube morphogenesis	17/681	395/29872	0.00982004	0.0794911	0.0621334	Greb1l/Fgf10/Epha7/Tgfb2/Cxcl12/Mef2c/Rhoa/Slit2/Brpf1/Pml/Zeb2/Ctnnbip1/Prickle1/Sox9/Stk3/Gli3/Lhx2	17	development
BP	GO:0060840	artery development	7/681	123/29872	0.0228266	0.129635	0.101328	Sox4/Jag1/Tgfb2/Ldlr/Tab1/Prickle1/Gli3	7	development
BP	GO:0060872	semicircular canal development	3/681	12/29872	0.00222532	0.031324	0.0244841	Fgf10/Nr4a3/Gli3	3	development
BP	GO:0060993	kidney morphogenesis	9/681	107/29872	0.000777607	0.0164466	0.0128553	Sox4/Greb1l/Fras1/Fgf10/Calb1/Ppp3ca/Ctnnbip1/Sox9/Gli3	9	development
BP	GO:0061035	regulation of cartilage development	7/681	73/29872	0.00137502	0.0235627	0.0184175	Mboat2/Runx2/Tgfb2/Smad1/Thrb/Sox9/Gli3	7	development
BP	GO:0061036	positive regulation of cartilage development	5/681	32/29872	0.000733627	0.0158292	0.0123727	Runx2/Smad1/Thrb/Sox9/Gli3	5	development
BP	GO:0061037	negative regulation of cartilage development	3/681	33/29872	0.0387938	0.166632	0.130246	Tgfb2/Sox9/Gli3	3	development
BP	GO:0061326	renal tubule development	8/681	112/29872	0.0041784	0.0476886	0.0372753	Greb1l/Jag1/Calb1/Mef2c/Ctnnbip1/Prickle1/Sox9/Gli3	8	development
BP	GO:0061387	regulation of extent of cell growth	10/681	129/29872	0.000767975	0.0163319	0.0127657	Ttc3/Efna5/Islr2/Ulk1/Fstl4/Epha7/Cxcl12/Mapt/Adnp/Slit2	10	development
BP	GO:0061448	connective tissue development	17/681	318/29872	0.0011138	0.020619	0.0161166	Mboat2/Mapk3/Mapk14/Dgat2/Runx2/Tgfb2/Smad1/Stc1/Mef2c/Bscl2/Col11a2/Smad9/Thrb/Ogn/Large1/Sox9/Gli3	17	development
BP	GO:0071559	response to transforming growth factor beta	14/681	255/29872	0.0023146	0.0322734	0.0252261	Map3k1/Stat3/Spred3/Tgfb2/Smad1/Spred1/Mef2c/Tab1/Pml/Zeb2/Smad9/Onecut2/Fam89b/Sox9	14	development
BP	GO:0071560	cellular response to transforming growth factor beta stimulus	14/681	250/29872	0.00192979	0.0285938	0.02235	Map3k1/Stat3/Spred3/Tgfb2/Smad1/Spred1/Mef2c/Tab1/Pml/Zeb2/Smad9/Onecut2/Fam89b/Sox9	14	development
BP	GO:0071599	otic vesicle development	3/681	14/29872	0.00355894	0.0424203	0.0331573	Get1/Fgf10/Sox9	3	development
BP	GO:0071600	otic vesicle morphogenesis	2/681	10/29872	0.0206851	0.122061	0.0954077	Fgf10/Sox9	2	development
BP	GO:0072001	renal system development	20/681	359/29872	0.000250086	0.00812368	0.00634979	Sox4/Greb1l/Dchs2/Fras1/Fgf10/Jag1/Calb1/Epha7/Tgfb2/Smad1/Mef2c/Ppp3ca/Rhoa/Slit2/Akr1b1/Smad9/Ctnnbip1/Prickle1/Sox9/Gli3	20	development
BP	GO:0072006	nephron development	9/681	165/29872	0.013711	0.0948065	0.0741045	Greb1l/Dchs2/Jag1/Calb1/Mef2c/Ppp3ca/Ctnnbip1/Sox9/Gli3	9	development
BP	GO:0072009	nephron epithelium development	7/681	122/29872	0.0219426	0.127431	0.0996051	Greb1l/Jag1/Calb1/Mef2c/Ctnnbip1/Sox9/Gli3	7	development
BP	GO:0072017	distal tubule development	2/681	10/29872	0.0206851	0.122061	0.0954077	Jag1/Calb1	2	development
BP	GO:0072044	collecting duct development	2/681	13/29872	0.034276	0.155607	0.121629	Calb1/Akr1b1	2	development
BP	GO:0072073	kidney epithelium development	11/681	157/29872	0.000990938	0.0190828	0.0149159	Greb1l/Jag1/Calb1/Epha7/Smad1/Mef2c/Slit2/Smad9/Ctnnbip1/Sox9/Gli3	11	development
BP	GO:0072080	nephron tubule development	7/681	105/29872	0.01033	0.081425	0.063645	Greb1l/Jag1/Calb1/Mef2c/Ctnnbip1/Sox9/Gli3	7	development
BP	GO:0072163	mesonephric epithelium development	8/681	110/29872	0.00374468	0.044013	0.0344023	Greb1l/Calb1/Smad1/Slit2/Smad9/Ctnnbip1/Sox9/Gli3	8	development
BP	GO:0072164	mesonephric tubule development	8/681	110/29872	0.00374468	0.044013	0.0344023	Greb1l/Calb1/Smad1/Slit2/Smad9/Ctnnbip1/Sox9/Gli3	8	development
BP	GO:0072176	nephric duct development	2/681	15/29872	0.0447834	0.180702	0.141244	Greb1l/Epha7	2	development
BP	GO:0090184	positive regulation of kidney development	2/681	11/29872	0.0249045	0.133666	0.104479	Ppp3ca/Sox9	2	development
BP	GO:0090287	regulation of cellular response to growth factor stimulus	14/681	327/29872	0.0187472	0.116065	0.0907208	Fgf10/Chrdl1/Ulk1/Fstl4/Spred3/Runx2/Cadm4/Spred1/Grb10/Slit2/Fgfrl1/Zeb2/Onecut2/Fam89b	14	development
BP	GO:0090596	sensory organ morphogenesis	19/681	325/29872	0.000193173	0.00684958	0.0053539	Sod1/Sox4/Fgf10/Stat3/Nr4a3/Jag1/Mapk3/Ntrk2/Calb1/Ppp2r3a/Bloc1s5/Hmgn1/Thrb/Large1/Ahi1/Sox9/Intu/Gli3/Miat	19	development
CC	GO:0097386	glial cell projection	4/681	45/29872	0.0190663	0.117294	0.0916817	App/Mapt/Pink1/Akr1b1	4	development
BP	GO:0097485	neuron projection guidance	21/681	256/29872	5.12879e-07	8.19498e-05	6.40552e-05	App/B3gnt2/Efna5/Nr4a3/Cntn1/Kalrn/Arhgef25/Ank3/Epha7/Tbr1/Tgfb2/Cxcl12/Mef2c/Slit2/Diaph2/Tenm2/B4gat1/Cntn2/Gli3/Prtg/Lhx2	21	development
BP	GO:0098773	skin epidermis development	9/681	164/29872	0.0132209	0.092609	0.0723869	Fgf10/Dbi/Wnt10a/Ncor2/Tgfb2/Igfbp5/Sox9/Intu/Lhx2	9	development
BP	GO:0106027	neuron projection organization	11/681	120/29872	9.77922e-05	0.00428258	0.00334743	App/Tiam1/Kalrn/Nedd9/Grin2a/Abhd17b/Grin1/Diaph2/Nlgn1/Pick1/Arhgap44	11	development
BP	GO:0120033	negative regulation of plasma membrane bounded cell projection assembly	4/681	41/29872	0.0139115	0.0948612	0.0741473	Slit2/Arhgap24/Evi5l/Arhgap44	4	development
CC	GO:0120111	neuron projection cytoplasm	6/681	50/29872	0.000930116	0.0183295	0.0143271	Sod1/Grik3/Hpca/Gria2/Klhl17/Kif17	6	development
BP	GO:0140058	neuron projection arborization	3/681	34/29872	0.0418497	0.17326	0.135427	Taok2/Phactr1/Nlgn1	3	development
BP	GO:0150063	visual system development	25/681	434/29872	2.57679e-05	0.00181102	0.00141556	Sox4/Fgf10/Map3k1/Stat3/Jag1/Chrdl1/Scaper/Spred3/Ntrk2/Calb1/Tgfb2/Ppp2r3a/Spred1/Ttll5/Hmgn1/Tub/Zeb2/Thrb/Prickle1/Large1/Ahi1/Sox9/Gli3/Miat/Lhx2	25	development
BP	GO:1902337	regulation of apoptotic process involved in morphogenesis	2/681	15/29872	0.0447834	0.180702	0.141244	Tgfb2/Pml	2	development
BP	GO:1904888	cranial skeletal system development	6/681	83/29872	0.0117827	0.0874122	0.0683248	Dlx1as/Runx2/Tgfb2/Mef2c/Gli3/Slc39a1	6	development
BP	GO:1905314	semi-lunar valve development	5/681	40/29872	0.00206381	0.0297592	0.023261	Jag1/Tgfb2/Rhoa/Slit2/Sox9	5	development
BP	GO:1990089	response to nerve growth factor	4/681	50/29872	0.0269803	0.13943	0.108984	Shoc2/Ntrk2/Gria2/Stmn2	4	development
BP	GO:1990090	cellular response to nerve growth factor stimulus	4/681	50/29872	0.0269803	0.13943	0.108984	Shoc2/Ntrk2/Gria2/Stmn2	4	development
BP	GO:1990138	neuron projection extension	11/681	208/29872	0.00853388	0.0734409	0.0574043	Ttc3/Tiam1/Islr2/Ulk1/Cxcl12/Mapt/Adnp/Slit2/Itga4/Prickle1/Lhx2	11	development
BP	GO:0006887	exocytosis	21/681	394/29872	0.000320738	0.00959191	0.00749741	Synj1/Itsn1/Syt7/Sptbn2/Scrn1/Kcnh1/Doc2b/Prkcg/Nr4a3/Ralb/Cacna1h/Rab15/Pex5l/Exoc6b/Syn2/Tspan18/Pla2g3/Cplx1/Snap47/Cacna1g/Nlgn1	21	exo/endo-cytosis
BP	GO:0008645	hexose transmembrane transport	8/681	123/29872	0.00729383	0.0667522	0.0521762	Nr4a3/Mapk14/Slc27a1/Grb10/C2cd5/Ahi1/Pid1/Slc2a12	8	exo/endo-cytosis
BP	GO:0009746	response to hexose	12/681	208/29872	0.00310147	0.039432	0.0308216	Tiam1/Sox4/Camk2n1/Zbtb20/Efna5/Abcc8/Ppp3ca/Extl3/Eif2b1/Rptor/Oxct1/Pfkl	12	exo/endo-cytosis
BP	GO:0016197	endosomal transport	13/681	277/29872	0.0116196	0.0871743	0.0681389	Itsn1/Als2/Mapk3/Tamalin/Tbc1d10a/Ighm/Pla2g3/Vps36/Lrba/Arhgap44/Agap2/Aktip/Wdr81	13	exo/endo-cytosis
MF	GO:0016758	hexosyltransferase activity	10/681	193/29872	0.0135043	0.0938162	0.0733304	Galnt17/B3gnt2/Lfng/Mgat5b/Agl/Extl3/Dpy19l1/Large1/B4gat1/B4galt1	10	exo/endo-cytosis
BP	GO:0017156	calcium-ion regulated exocytosis	6/681	77/29872	0.00829096	0.0720826	0.0563426	Syt7/Doc2b/Cacna1h/Syn2/Tspan18/Cacna1g	6	exo/endo-cytosis
BP	GO:0017157	regulation of exocytosis	10/681	225/29872	0.0344211	0.155607	0.121629	Syt7/Kcnh1/Doc2b/Prkcg/Cacna1h/Rab15/Pla2g3/Cplx1/Cacna1g/Nlgn1	10	exo/endo-cytosis
BP	GO:0017158	regulation of calcium ion-dependent exocytosis	4/681	50/29872	0.0269803	0.13943	0.108984	Syt7/Doc2b/Cacna1h/Cacna1g	4	exo/endo-cytosis
BP	GO:0030100	regulation of endocytosis	20/681	339/29872	0.000117192	0.00484502	0.00378706	App/Synj1/Itsn1/Sod1/Syt7/Hpca/Prkcg/Ptpn5/Pacsin2/Ank3/Itgav/Ppp3ca/Ighm/Arhgap21/Tub/Nlgn1/Nrg1/Ahi1/Pick1/Gsg1l	20	exo/endo-cytosis
BP	GO:0045022	early endosome to late endosome transport	4/681	44/29872	0.0176818	0.111682	0.0872953	Mapk3/Ighm/Aktip/Wdr81	4	exo/endo-cytosis
BP	GO:0045055	regulated exocytosis	17/681	266/29872	0.000145244	0.00564923	0.00441566	Synj1/Syt7/Sptbn2/Kcnh1/Doc2b/Prkcg/Nr4a3/Cacna1h/Rab15/Pex5l/Syn2/Tspan18/Pla2g3/Cplx1/Snap47/Cacna1g/Nlgn1	17	exo/endo-cytosis
BP	GO:0045807	positive regulation of endocytosis	11/681	201/29872	0.00667704	0.0632606	0.049447	App/Synj1/Itsn1/Sod1/Ptpn5/Ppp3ca/Ighm/Tub/Nlgn1/Ahi1/Pick1	11	exo/endo-cytosis
BP	GO:0045921	positive regulation of exocytosis	7/681	103/29872	0.00934559	0.0767377	0.0599812	Syt7/Doc2b/Cacna1h/Rab15/Pla2g3/Cacna1g/Nlgn1	7	exo/endo-cytosis
BP	GO:0045956	positive regulation of calcium ion-dependent exocytosis	4/681	19/29872	0.000789941	0.0166197	0.0129906	Syt7/Doc2b/Cacna1h/Cacna1g	4	exo/endo-cytosis
CC	GO:0070382	exocytic vesicle	19/681	282/29872	2.96049e-05	0.00190243	0.00148702	App/Syt7/Sptbn2/Rnf112/Doc2b/Dbi/Abcc8/Ptpn5/Syn3/Grin2a/Syn2/Gria2/Grin1/Mme/Snap47/Pde4b/Pick1/Atp6v0e2/Synpr	19	exo/endo-cytosis
BP	GO:0071331	cellular response to hexose stimulus	9/681	161/29872	0.0118284	0.0874122	0.0683248	Tiam1/Sox4/Camk2n1/Zbtb20/Efna5/Abcc8/Ppp3ca/Rptor/Oxct1	9	exo/endo-cytosis
BP	GO:0072584	caveolin-mediated endocytosis	3/681	12/29872	0.00222532	0.031324	0.0244841	Itsn1/Mapk3/Pacsin2	3	exo/endo-cytosis
BP	GO:0098927	vesicle-mediated transport between endosomal compartments	4/681	48/29872	0.0236138	0.131579	0.102847	Mapk3/Ighm/Aktip/Wdr81	4	exo/endo-cytosis
CC	GO:0099501	exocytic vesicle membrane	9/681	148/29872	0.00702283	0.0655908	0.0512684	Doc2b/Abcc8/Syn3/Syn2/Gria2/Grin1/Snap47/Atp6v0e2/Synpr	9	exo/endo-cytosis
BP	GO:0140029	exocytic process	9/681	104/29872	0.000632781	0.0144954	0.0113301	Synj1/Syt7/Doc2b/Ralb/Exoc6b/Pla2g3/Cplx1/Snap47/Nlgn1	9	exo/endo-cytosis
BP	GO:2001135	regulation of endocytic recycling	3/681	22/29872	0.0131551	0.0923668	0.0721975	Tamalin/Pla2g3/Arhgap44	3	exo/endo-cytosis
BP	GO:0001676	long-chain fatty acid metabolic process	7/681	128/29872	0.0276162	0.141507	0.110608	Pam/Acot1/Slc27a1/Cyp2j6/Lipe/Aig1/Acot4	7	metabolism
BP	GO:0002082	regulation of oxidative phosphorylation	3/681	27/29872	0.0229794	0.129635	0.101328	Pink1/Rhoa/Ppif	3	metabolism
BP	GO:0006109	regulation of carbohydrate metabolic process	11/681	206/29872	0.00796686	0.0704713	0.0550832	App/Adcyap1r1/Zbtb20/Stat3/Dgat2/Slc2a6/Ptpn2/Cyp2j6/Grb10/Rptor/Slc35b4	11	metabolism
BP	GO:0006140	regulation of nucleotide metabolic process	6/681	102/29872	0.0294158	0.143252	0.111971	App/Zbtb20/Stat3/Slc2a6/Rptor/Pid1	6	metabolism
BP	GO:0006631	fatty acid metabolic process	18/681	465/29872	0.0214302	0.125193	0.0978559	Dbi/Nr4a3/Pam/Mapk14/Dgat2/Acot1/Slc27a1/Cyp2j6/Pla2g3/Acad11/Lipe/Tysnd1/Ilvbl/Aig1/Tnxb/Acot4/Sox9/Mblac2	18	metabolism
BP	GO:0006638	neutral lipid metabolic process	11/681	154/29872	0.00084577	0.0173589	0.0135684	Dbi/Dgkb/Dgat2/Slc27a1/Ldlr/Dgke/Thrb/Dgkz/Lipe/Slc37a4/Tnxb	11	metabolism
BP	GO:0006639	acylglycerol metabolic process	11/681	152/29872	0.000759146	0.0162024	0.0126645	Dbi/Dgkb/Dgat2/Slc27a1/Ldlr/Dgke/Thrb/Dgkz/Lipe/Slc37a4/Tnxb	11	metabolism
BP	GO:0006641	triglyceride metabolic process	8/681	116/29872	0.00516099	0.0548372	0.0428629	Dbi/Dgat2/Slc27a1/Ldlr/Thrb/Lipe/Slc37a4/Tnxb	8	metabolism
BP	GO:0006644	phospholipid metabolic process	19/681	368/29872	0.000886003	0.0179385	0.0140215	Synj1/Serac1/Mboat2/Dbi/Dgkb/Plcd4/Synj2/Slc27a1/Ldlr/Pla2g3/Bscl2/Dgke/Chp1/Pik3c2b/Dgkz/Agpat4/Agap2/Pgap4/Chpt1	19	metabolism
BP	GO:0006650	glycerophospholipid metabolic process	17/681	279/29872	0.000255338	0.00824896	0.00644772	Synj1/Serac1/Mboat2/Dbi/Dgkb/Plcd4/Synj2/Slc27a1/Ldlr/Pla2g3/Bscl2/Dgke/Pik3c2b/Dgkz/Agap2/Pgap4/Chpt1	17	metabolism
BP	GO:0006658	phosphatidylserine metabolic process	3/681	21/29872	0.0115538	0.0870139	0.0680135	Mboat2/Slc27a1/Pla2g3	3	metabolism
BP	GO:0006767	water-soluble vitamin metabolic process	5/681	49/29872	0.00505812	0.0544693	0.0425753	Pdxp/Aldh1l1/Hlcs/Akr1b1/Mmaa	5	metabolism
BP	GO:0006979	response to oxidative stress	21/681	388/29872	0.000261434	0.00839998	0.00656575	App/Sod1/Adcyap1r1/Rnf112/Rnf146/Als2/Nr4a3/Mapk3/Rgs14/COX1/Oxsr1/Pink1/Net1/Gclm/Aifm1/Pml/Akr1b1/Xpa/Ercc6l2/Ppif/Stc2	21	metabolism
BP	GO:0009132	nucleoside diphosphate metabolic process	7/681	136/29872	0.0366227	0.161216	0.126013	App/Zbtb20/Stat3/Slc2a6/Guk1/Rptor/Pfkl	7	metabolism
BP	GO:0009135	purine nucleoside diphosphate metabolic process	7/681	118/29872	0.0186437	0.116065	0.0907208	App/Zbtb20/Stat3/Slc2a6/Guk1/Rptor/Pfkl	7	metabolism
BP	GO:0009141	nucleoside triphosphate metabolic process	13/681	281/29872	0.0129634	0.0922261	0.0720875	App/Atp5po/Atp5pf/Zbtb20/Stat3/Nme1/Slc2a6/Guk1/Rhoa/Rptor/Pid1/Pfkl/ND6	13	metabolism
BP	GO:0009144	purine nucleoside triphosphate metabolic process	13/681	266/29872	0.00847569	0.0732578	0.0572612	App/Atp5po/Atp5pf/Zbtb20/Stat3/Nme1/Slc2a6/Guk1/Rhoa/Rptor/Pid1/Pfkl/ND6	13	metabolism
BP	GO:0009162	deoxyribonucleoside monophosphate metabolic process	3/681	31/29872	0.0330387	0.154439	0.120716	Upp2/Nme1/Guk1	3	metabolism
BP	GO:0009179	purine ribonucleoside diphosphate metabolic process	7/681	118/29872	0.0186437	0.116065	0.0907208	App/Zbtb20/Stat3/Slc2a6/Guk1/Rptor/Pfkl	7	metabolism
BP	GO:0009185	ribonucleoside diphosphate metabolic process	7/681	130/29872	0.0297094	0.144443	0.112902	App/Zbtb20/Stat3/Slc2a6/Guk1/Rptor/Pfkl	7	metabolism
BP	GO:0009199	ribonucleoside triphosphate metabolic process	12/681	264/29872	0.0187353	0.116065	0.0907208	App/Atp5po/Atp5pf/Zbtb20/Stat3/Nme1/Slc2a6/Rhoa/Rptor/Pid1/Pfkl/ND6	12	metabolism
BP	GO:0009205	purine ribonucleoside triphosphate metabolic process	12/681	257/29872	0.0155125	0.102355	0.0800044	App/Atp5po/Atp5pf/Zbtb20/Stat3/Nme1/Slc2a6/Rhoa/Rptor/Pid1/Pfkl/ND6	12	metabolism
BP	GO:0009311	oligosaccharide metabolic process	4/681	50/29872	0.0269803	0.13943	0.108984	St6galnac5/St8sia1/Ctbs/B4galt1	4	metabolism
BP	GO:0010563	negative regulation of phosphorus metabolic process	16/681	419/29872	0.0321589	0.152221	0.118982	Camk2n1/Pde4d/Prkar1b/Stat3/Dnaja1/Rgs14/Cadm4/Ptpn2/Slc27a1/Spred1/Mapt/Grb10/Adnp/Slit2/Chp1/Pid1	16	metabolism
BP	GO:0010565	regulation of cellular ketone metabolic process	8/681	174/29872	0.0466496	0.185344	0.144873	Dbi/Nr4a3/Dgat2/Ncor2/Pla2g3/Tysnd1/Stard4/Sox9	8	metabolism
BP	GO:0019216	regulation of lipid metabolic process	16/681	377/29872	0.01355	0.0940229	0.073492	Sod1/Zbtb20/Dbi/Nr4a3/Nr1d2/Dgat2/Slc27a1/Ldlr/Pla2g3/Bscl2/Chp1/Thrb/Tysnd1/Rptor/Stard4/Sox9	16	metabolism
BP	GO:0019217	regulation of fatty acid metabolic process	6/681	111/29872	0.0418253	0.17326	0.135427	Dbi/Nr4a3/Dgat2/Pla2g3/Tysnd1/Sox9	6	metabolism
BP	GO:0019362	pyridine nucleotide metabolic process	9/681	184/29872	0.0257798	0.135717	0.106082	App/Zbtb20/Stat3/Slc2a6/Aldh1l1/Rptor/Pfkl/Nmnat3/Cyb5r4	9	metabolism
BP	GO:0019693	ribose phosphate metabolic process	20/681	474/29872	0.00666663	0.0632606	0.049447	App/Atp5po/Atp5pf/Dcakd/Zbtb20/Stat3/Upp2/Nme1/Dgat2/Acot1/Slc2a6/Guk1/Rhoa/Rptor/Pid1/Acot4/Pfkl/ND6/Slc25a16/Nudt10	20	metabolism
BP	GO:0019751	polyol metabolic process	6/681	106/29872	0.0345852	0.155607	0.121629	Adcyap1r1/Slc5a3/Dgat2/Synj2/Akr1b1/Nudt10	6	metabolism
BP	GO:0033013	tetrapyrrole metabolic process	4/681	53/29872	0.0325418	0.153296	0.119823	Abcb10/Mmaa/Cyb5r4/Rsad1	4	metabolism
BP	GO:0042180	cellular ketone metabolic process	14/681	257/29872	0.00248528	0.0341698	0.0267084	Dbi/Nr4a3/Cacna1h/Dgat2/Coq8a/Ncor2/Coq6/Nmt1/Pla2g3/Akr1b1/Tysnd1/Oxct1/Stard4/Sox9	14	metabolism
BP	GO:0045833	negative regulation of lipid metabolic process	6/681	116/29872	0.0499537	0.192579	0.150527	Sod1/Dbi/Dgat2/Slc27a1/Bscl2/Sox9	6	metabolism
BP	GO:0045834	positive regulation of lipid metabolic process	10/681	165/29872	0.0047255	0.0515446	0.0402893	Zbtb20/Dbi/Nr4a3/Dgat2/Slc27a1/Ldlr/Pla2g3/Chp1/Rptor/Stard4	10	metabolism
BP	GO:0045913	positive regulation of carbohydrate metabolic process	7/681	96/29872	0.0064352	0.0620156	0.0484739	App/Adcyap1r1/Zbtb20/Dgat2/Ptpn2/Cyp2j6/Rptor	7	metabolism
BP	GO:0045936	negative regulation of phosphate metabolic process	16/681	419/29872	0.0321589	0.152221	0.118982	Camk2n1/Pde4d/Prkar1b/Stat3/Dnaja1/Rgs14/Cadm4/Ptpn2/Slc27a1/Spred1/Mapt/Grb10/Adnp/Slit2/Chp1/Pid1	16	metabolism
BP	GO:0045981	positive regulation of nucleotide metabolic process	5/681	50/29872	0.00551679	0.0561364	0.0438784	App/Zbtb20/Stat3/Rptor/Pid1	5	metabolism
BP	GO:0046031	ADP metabolic process	6/681	113/29872	0.044969	0.180702	0.141244	App/Zbtb20/Stat3/Slc2a6/Rptor/Pfkl	6	metabolism
BP	GO:0046034	ATP metabolic process	10/681	232/29872	0.0410057	0.171568	0.134104	App/Atp5po/Atp5pf/Zbtb20/Stat3/Slc2a6/Rptor/Pid1/Pfkl/ND6	10	metabolism
BP	GO:0046339	diacylglycerol metabolic process	5/681	32/29872	0.000733627	0.0158292	0.0123727	Dgkb/Dgat2/Dgke/Dgkz/Lipe	5	metabolism
BP	GO:0046470	phosphatidylcholine metabolic process	6/681	62/29872	0.00285952	0.0377553	0.029511	Mboat2/Dbi/Slc27a1/Ldlr/Pla2g3/Chpt1	6	metabolism
BP	GO:0046471	phosphatidylglycerol metabolic process	3/681	28/29872	0.0253112	0.133727	0.104526	Serac1/Slc27a1/Pla2g3	3	metabolism
BP	GO:0046473	phosphatidic acid metabolic process	6/681	27/29872	2.701e-05	0.00183544	0.00143465	Dgkb/Slc27a1/Pla2g3/Bscl2/Dgke/Dgkz	6	metabolism
BP	GO:0046486	glycerolipid metabolic process	22/681	388/29872	9.72597e-05	0.00428258	0.00334743	Synj1/Serac1/Mboat2/Dbi/Dgkb/Plcd4/Dgat2/Synj2/Slc27a1/Ldlr/Pla2g3/Bscl2/Dgke/Pik3c2b/Thrb/Dgkz/Lipe/Slc37a4/Tnxb/Agap2/Pgap4/Chpt1	22	metabolism
BP	GO:0046488	phosphatidylinositol metabolic process	9/681	153/29872	0.0086501	0.0735233	0.0574688	Synj1/Plcd4/Synj2/Slc27a1/Pla2g3/Dgke/Pik3c2b/Agap2/Pgap4	9	metabolism
BP	GO:0046496	nicotinamide nucleotide metabolic process	9/681	182/29872	0.0242433	0.133666	0.104479	App/Zbtb20/Stat3/Slc2a6/Aldh1l1/Rptor/Pfkl/Nmnat3/Cyb5r4	9	metabolism
BP	GO:0051054	positive regulation of DNA metabolic process	15/681	321/29872	0.00731768	0.0667522	0.0521762	Cct8/Arid1b/Fgf10/Rnf168/Prkcg/Mapk3/Epc2/Terf1/Camk2d/Tnks/Slf2/Abraxas1/Pml/Hdac10/Fus	15	metabolism
BP	GO:0062012	regulation of small molecule metabolic process	21/681	389/29872	0.000270593	0.00855478	0.00668675	App/Sod1/Adcyap1r1/Zbtb20/Dbi/Stat3/Nr4a3/Dgat2/Ncor2/Slc2a6/Ptpn2/Cyp2j6/Ldlr/Pla2g3/Thrb/Tysnd1/Rptor/Pid1/Stard4/Sox9/Slc35b4	21	metabolism
BP	GO:0062013	positive regulation of small molecule metabolic process	12/681	188/29872	0.00133783	0.0231265	0.0180766	App/Adcyap1r1/Zbtb20/Stat3/Nr4a3/Dgat2/Ptpn2/Cyp2j6/Pla2g3/Rptor/Pid1/Stard4	12	metabolism
BP	GO:0072524	pyridine-containing compound metabolic process	10/681	193/29872	0.0135043	0.0938162	0.0733304	App/Zbtb20/Stat3/Slc2a6/Pdxp/Aldh1l1/Rptor/Pfkl/Nmnat3/Cyb5r4	10	metabolism
BP	GO:0072593	reactive oxygen species metabolic process	11/681	262/29872	0.0389398	0.166632	0.130246	App/Sod1/Slc5a3/Stat3/Mapk14/Mapt/Grin1/Pink1/Rhoa/Pid1/Cyb5r4	11	metabolism
BP	GO:0090181	regulation of cholesterol metabolic process	5/681	47/29872	0.00422289	0.047827	0.0373835	Sod1/Dgat2/Ldlr/Thrb/Stard4	5	metabolism
BP	GO:0090207	regulation of triglyceride metabolic process	4/681	53/29872	0.0325418	0.153296	0.119823	Dgat2/Slc27a1/Ldlr/Thrb	4	metabolism
BP	GO:0090208	positive regulation of triglyceride metabolic process	3/681	29/29872	0.0277653	0.141507	0.110608	Dgat2/Slc27a1/Ldlr	3	metabolism
BP	GO:1900542	regulation of purine nucleotide metabolic process	6/681	101/29872	0.0282078	0.143167	0.111905	App/Zbtb20/Stat3/Slc2a6/Rptor/Pid1	6	metabolism
BP	GO:1900544	positive regulation of purine nucleotide metabolic process	5/681	50/29872	0.00551679	0.0561364	0.0438784	App/Zbtb20/Stat3/Rptor/Pid1	5	metabolism
BP	GO:1902883	negative regulation of response to oxidative stress	2/681	14/29872	0.0393955	0.166632	0.130246	Adcyap1r1/Rnf146	2	metabolism
BP	GO:1903578	regulation of ATP metabolic process	6/681	82/29872	0.0111394	0.0857504	0.0670259	App/Zbtb20/Stat3/Slc2a6/Rptor/Pid1	6	metabolism
BP	GO:1903580	positive regulation of ATP metabolic process	5/681	44/29872	0.00316138	0.0395977	0.0309511	App/Zbtb20/Stat3/Rptor/Pid1	5	metabolism
BP	GO:1903725	regulation of phospholipid metabolic process	4/681	39/29872	0.0117078	0.0871743	0.0681389	Slc27a1/Ldlr/Bscl2/Chp1	4	metabolism
BP	GO:2000377	regulation of reactive oxygen species metabolic process	10/681	169/29872	0.00557994	0.0565842	0.0442285	App/Sod1/Slc5a3/Stat3/Mapk14/Mapt/Grin1/Pink1/Rhoa/Pid1	10	metabolism
BP	GO:2000379	positive regulation of reactive oxygen species metabolic process	7/681	86/29872	0.00352099	0.0424203	0.0331573	App/Sod1/Slc5a3/Mapk14/Mapt/Grin1/Pid1	7	metabolism
BP	GO:0001754	eye photoreceptor cell differentiation	7/681	65/29872	0.000686925	0.0152125	0.0118907	Stat3/Ntrk2/Ppp2r3a/Thrb/Ahi1/Sox9/Miat	7	NIR
BP	GO:0001881	receptor recycling	4/681	53/29872	0.0325418	0.153296	0.119823	Als2/Gria2/Ptpn2/Ldlr	4	NIR
BP	GO:0002090	regulation of receptor internalization	8/681	82/29872	0.000566419	0.0135574	0.010597	App/Synj1/Hpca/Ptpn5/Nrg1/Ahi1/Pick1/Gsg1l	8	NIR
BP	GO:0002092	positive regulation of receptor internalization	4/681	34/29872	0.00721686	0.0666657	0.0521086	App/Ptpn5/Ahi1/Pick1	4	NIR
MF	GO:0004879	nuclear receptor activity	5/681	53/29872	0.00706788	0.065597	0.0512732	Stat3/Nr4a3/Nr1d2/Thrb/Rxrb	5	NIR
MF	GO:0004970	glutamate-gated receptor activity	5/681	19/29872	5.41129e-05	0.00290832	0.00227326	Grik3/Grin2a/Gria2/Grin1/Gria4	5	NIR
MF	GO:0004983	neuropeptide Y receptor activity	2/681	10/29872	0.0206851	0.122061	0.0954077	Npy2r/Gpr83	2	NIR
MF	GO:0005041	low-density lipoprotein particle receptor activity	2/681	11/29872	0.0249045	0.133666	0.104479	Lrp1b/Ldlr	2	NIR
BP	GO:0006836	neurotransmitter transport	15/681	229/29872	0.000269329	0.00855478	0.00668675	Synj1/Syt7/Sptbn2/Kcnh1/Doc2b/Prkcg/Abcc8/Gpr158/Ntrk2/Syn3/Syn2/Mef2c/Cplx1/Snap47/Nlgn1	15	NIR
BP	GO:0006898	receptor-mediated endocytosis	16/681	273/29872	0.000585965	0.0139687	0.0109185	App/Synj1/Itsn1/Cacng3/Hpca/Ulk1/Ptpn5/Ralb/Gria2/Itgav/Ldlr/Itga4/Nrg1/Ahi1/Pick1/Gsg1l	16	NIR
BP	GO:0007178	transmembrane receptor protein serine/threonine kinase signaling pathway	21/681	394/29872	0.000320738	0.00959191	0.00749741	Ppm1l/Fgf10/Map3k1/Stat3/Chrdl1/Mapk3/Fstl4/Mapk14/Spred3/Runx2/Tgfb2/Smad1/Spred1/Tab1/Pml/Zeb2/Smad9/Onecut2/Fam89b/Rgmb/Pakap	21	NIR
BP	GO:0007179	transforming growth factor beta receptor signaling pathway	12/681	208/29872	0.00310147	0.039432	0.0308216	Map3k1/Stat3/Spred3/Tgfb2/Smad1/Spred1/Tab1/Pml/Zeb2/Smad9/Onecut2/Fam89b	12	NIR
BP	GO:0007205	protein kinase C-activating G protein-coupled receptor signaling pathway	4/681	26/29872	0.00268533	0.0361777	0.028278	Dgkb/Dgke/Dgkz/Pick1	4	NIR
BP	GO:0007215	glutamate receptor signaling pathway	10/681	48/29872	1.06322e-07	2.61906e-05	2.04716e-05	App/Tiam1/Grik3/Frrs1l/Grm1/Homer3/Kalrn/Grin2a/Gria2/Grin1	10	NIR
BP	GO:0007216	G protein-coupled glutamate receptor signaling pathway	3/681	15/29872	0.0043739	0.0488818	0.038208	Grik3/Grm1/Homer3	3	NIR
BP	GO:0007269	neurotransmitter secretion	15/681	174/29872	1.18167e-05	0.00109156	0.000853209	Synj1/Syt7/Sptbn2/Kcnh1/Doc2b/Prkcg/Abcc8/Gpr158/Ntrk2/Syn3/Syn2/Mef2c/Cplx1/Snap47/Nlgn1	15	NIR
MF	GO:0008066	glutamate receptor activity	6/681	27/29872	2.701e-05	0.00183544	0.00143465	Grik3/Grm1/Grin2a/Gria2/Grin1/Gria4	6	NIR
BP	GO:0008277	regulation of G protein-coupled receptor signaling pathway	12/681	146/29872	0.000136894	0.00546834	0.00427427	App/Pde4d/Gpr158/Rgs14/Ppp3ca/Ric8a/Slit2/Rgs11/Tub/Pde4b/Oprl1/Rnf113a2	12	NIR
CC	GO:0008328	ionotropic glutamate receptor complex	6/681	44/29872	0.000463715	0.0121245	0.00947701	Cacng3/Grik3/Grin2a/Gria2/Grin1/Gria4	6	NIR
BP	GO:0010469	regulation of signaling receptor activity	6/681	115/29872	0.0482561	0.189461	0.14809	App/Cacng3/Homer3/Mef2c/Nlgn1/Gsg1l	6	NIR
MF	GO:0016922	nuclear receptor binding	11/681	155/29872	0.000892059	0.0179926	0.0140637	Grm1/Stat3/Ets2/Nr4a3/Ncor2/Med17/Med25/Nrip1/Hr/Rxrb/Fus	11	NIR
BP	GO:0030522	intracellular receptor signaling pathway	15/681	356/29872	0.0174566	0.110852	0.0866466	Klf9/Rftn1/Stat3/Gpatch3/Dnaja1/Ntrk2/Ncor2/Dhx33/Cyp2j6/Rhoa/Pml/Stmp1/Thrb/Rxrb/Trim3	15	NIR
MF	GO:0030594	neurotransmitter receptor activity	7/681	94/29872	0.00574427	0.0573381	0.0448178	Grik3/Grm1/Gpr158/Grin2a/Gria2/Grin1/Gria4	7	NIR
BP	GO:0030947	regulation of vascular endothelial growth factor receptor signaling pathway	3/681	33/29872	0.0387938	0.166632	0.130246	Fgf10/Cadm4/Grb10	3	NIR
BP	GO:0030949	positive regulation of vascular endothelial growth factor receptor signaling pathway	2/681	14/29872	0.0393955	0.166632	0.130246	Fgf10/Grb10	2	NIR
MF	GO:0030971	receptor tyrosine kinase binding	6/681	83/29872	0.0117827	0.0874122	0.0683248	Tiam1/Ntrk2/Cadm4/Ptpn2/Nrg1/Pitpnm2	6	NIR
BP	GO:0031623	receptor internalization	12/681	150/29872	0.000176632	0.006486	0.00506972	App/Synj1/Cacng3/Hpca/Ulk1/Ptpn5/Ralb/Gria2/Nrg1/Ahi1/Pick1/Gsg1l	12	NIR
CC	GO:0032281	AMPA glutamate receptor complex	3/681	29/29872	0.0277653	0.141507	0.110608	Cacng3/Gria2/Gria4	3	NIR
BP	GO:0035235	ionotropic glutamate receptor signaling pathway	6/681	19/29872	2.89214e-06	0.000341966	0.000267294	App/Tiam1/Kalrn/Grin2a/Gria2/Grin1	6	NIR
MF	GO:0035254	glutamate receptor binding	9/681	77/29872	6.39503e-05	0.0032314	0.00252579	Cacng3/Homer3/Il1r1/Grin2a/Gria2/Grin1/Pick1/Agap2/Fus	9	NIR
MF	GO:0035255	ionotropic glutamate receptor binding	7/681	51/29872	0.000150342	0.00579948	0.0045331	Cacng3/Il1r1/Gria2/Grin1/Pick1/Agap2/Fus	7	NIR
MF	GO:0035256	G protein-coupled glutamate receptor binding	2/681	15/29872	0.0447834	0.180702	0.141244	Homer3/Pick1	2	NIR
MF	GO:0035259	nuclear glucocorticoid receptor binding	5/681	20/29872	7.07998e-05	0.00351738	0.00274932	Stat3/Ets2/Nr4a3/Ncor2/Nrip1	5	NIR
BP	GO:0035845	photoreceptor cell outer segment organization	2/681	15/29872	0.0447834	0.180702	0.141244	Cdhr1/Ahi1	2	NIR
BP	GO:0042461	photoreceptor cell development	5/681	68/29872	0.0194745	0.118733	0.0928067	Ntrk2/Cdhr1/Thrb/Ahi1/Miat	5	NIR
BP	GO:0042462	eye photoreceptor cell development	4/681	48/29872	0.0236138	0.131579	0.102847	Ntrk2/Thrb/Ahi1/Miat	4	NIR
MF	GO:0042974	nuclear retinoic acid receptor binding	5/681	34/29872	0.000976396	0.0188752	0.0147536	Ncor2/Med25/Nrip1/Rxrb/Fus	5	NIR
BP	GO:0043113	receptor clustering	5/681	80/29872	0.0360779	0.15977	0.124882	Frrs1l/Chrdl1/Itga4/Nlgn1/Pick1	5	NIR
CC	GO:0043235	receptor complex	22/681	418/29872	0.000277784	0.00868919	0.00679181	App/Taok2/Adcyap1r1/Cacng3/Grik3/Grm1/Gprc5b/Lifr/Ntrk2/Pex5l/Lrp1b/Grin2a/Gria2/Itgav/Grin1/Ighm/Ldlr/Gfra1/Gria4/Itga4/Nlgn1/Itpr2	22	NIR
BP	GO:0045744	negative regulation of G protein-coupled receptor signaling pathway	7/681	70/29872	0.00107267	0.0201321	0.0157361	App/Rgs14/Ppp3ca/Slit2/Pde4b/Oprl1/Rnf113a2	7	NIR
BP	GO:0046530	photoreceptor cell differentiation	8/681	88/29872	0.000906932	0.0179926	0.0140637	Stat3/Ntrk2/Cdhr1/Ppp2r3a/Thrb/Ahi1/Sox9/Miat	8	NIR
MF	GO:0046875	ephrin receptor binding	4/681	32/29872	0.00579976	0.0573381	0.0448178	App/Tiam1/Efna5/Epha7	4	NIR
BP	GO:0046928	regulation of neurotransmitter secretion	7/681	106/29872	0.0108496	0.0841768	0.0657959	Kcnh1/Prkcg/Gpr158/Ntrk2/Mef2c/Cplx1/Nlgn1	7	NIR
MF	GO:0046965	nuclear retinoid X receptor binding	4/681	23/29872	0.00167886	0.0262732	0.0205362	Ncor2/Med25/Nrip1/Fus	4	NIR
MF	GO:0046966	nuclear thyroid hormone receptor binding	4/681	28/29872	0.00354785	0.0424203	0.0331573	Med17/Hr/Rxrb/Fus	4	NIR
BP	GO:0048009	insulin-like growth factor receptor signaling pathway	4/681	52/29872	0.0306192	0.147115	0.114991	Mapk3/Grb10/Igfbp5/Map2k5	4	NIR
BP	GO:0048010	vascular endothelial growth factor receptor signaling pathway	4/681	51/29872	0.0287655	0.143252	0.111971	Fgf10/Mapk14/Cadm4/Grb10	4	NIR
BP	GO:0048013	ephrin receptor signaling pathway	4/681	40/29872	0.0127793	0.0912457	0.0713213	Tiam1/Efna5/Epha7/Diaph2	4	NIR
BP	GO:0048259	regulation of receptor-mediated endocytosis	9/681	131/29872	0.00317552	0.0396069	0.0309583	App/Synj1/Hpca/Ptpn5/Itgav/Nrg1/Ahi1/Pick1/Gsg1l	9	NIR
BP	GO:0048260	positive regulation of receptor-mediated endocytosis	5/681	63/29872	0.0143941	0.0970096	0.0758265	App/Synj1/Ptpn5/Ahi1/Pick1	5	NIR
BP	GO:0048384	retinoic acid receptor signaling pathway	3/681	36/29872	0.0483116	0.189461	0.14809	Pml/Thrb/Rxrb	3	NIR
MF	GO:0050750	low-density lipoprotein particle receptor binding	3/681	29/29872	0.0277653	0.141507	0.110608	App/Dnaja1/Apbb3	3	NIR
BP	GO:0050851	antigen receptor-mediated signaling pathway	9/681	194/29872	0.0345041	0.155607	0.121629	Rftn1/Pde4d/Cyld/Ptpn2/Mef2c/Ighm/Eif2b1/Dgkz/Pde4b	9	NIR
BP	GO:0051588	regulation of neurotransmitter transport	7/681	126/29872	0.0256253	0.135024	0.10554	Kcnh1/Prkcg/Gpr158/Ntrk2/Mef2c/Cplx1/Nlgn1	7	NIR
BP	GO:0060219	camera-type eye photoreceptor cell differentiation	6/681	46/29872	0.000592077	0.0140014	0.0109441	Stat3/Ntrk2/Thrb/Ahi1/Sox9/Miat	6	NIR
MF	GO:0070325	lipoprotein particle receptor binding	3/681	33/29872	0.0387938	0.166632	0.130246	App/Dnaja1/Apbb3	3	NIR
BP	GO:0072578	neurotransmitter-gated ion channel clustering	3/681	22/29872	0.0131551	0.0923668	0.0721975	Frrs1l/Chrdl1/Nlgn1	3	NIR
BP	GO:0097113	AMPA glutamate receptor clustering	3/681	14/29872	0.00355894	0.0424203	0.0331573	Frrs1l/Chrdl1/Nlgn1	3	NIR
BP	GO:0097688	glutamate receptor clustering	3/681	14/29872	0.00355894	0.0424203	0.0331573	Frrs1l/Chrdl1/Nlgn1	3	NIR
CC	GO:0098802	plasma membrane signaling receptor complex	10/681	198/29872	0.0158887	0.104371	0.0815804	Cacng3/Grik3/Grm1/Grin2a/Gria2/Itgav/Grin1/Ighm/Gria4/Itga4	10	NIR
BP	GO:0098877	neurotransmitter receptor transport to plasma membrane	4/681	24/29872	0.00197864	0.0291714	0.0228015	Tamalin/Cplx1/Snap47/Arhgap44	4	NIR
CC	GO:0098878	neurotransmitter receptor complex	6/681	46/29872	0.000592077	0.0140014	0.0109441	Cacng3/Grik3/Grin2a/Gria2/Grin1/Gria4	6	NIR
MF	GO:0099528	G protein-coupled neurotransmitter receptor activity	2/681	12/29872	0.0294403	0.143252	0.111971	Grm1/Gpr158	2	NIR
BP	GO:0099590	neurotransmitter receptor internalization	6/681	45/29872	0.000524853	0.012983	0.010148	Synj1/Cacng3/Hpca/Nrg1/Pick1/Gsg1l	6	NIR
BP	GO:0099601	regulation of neurotransmitter receptor activity	6/681	48/29872	0.000746415	0.0160466	0.0125426	App/Cacng3/Homer3/Mef2c/Nlgn1/Gsg1l	6	NIR
BP	GO:0099637	neurotransmitter receptor transport	5/681	33/29872	0.000848566	0.0173589	0.0135684	Cacng3/Tamalin/Cplx1/Snap47/Arhgap44	5	NIR
BP	GO:0099639	neurotransmitter receptor transport, endosome to plasma membrane	2/681	12/29872	0.0294403	0.143252	0.111971	Tamalin/Arhgap44	2	NIR
BP	GO:0106072	negative regulation of adenylate cyclase-activating G protein-coupled receptor signaling pathway	2/681	14/29872	0.0393955	0.166632	0.130246	Pde4b/Oprl1	2	NIR
BP	GO:0141091	transforming growth factor beta receptor superfamily signaling pathway	18/681	359/29872	0.00165479	0.0262732	0.0205362	Fgf10/Map3k1/Stat3/Chrdl1/Mapk3/Fstl4/Spred3/Runx2/Tgfb2/Smad1/Spred1/Tab1/Pml/Zeb2/Smad9/Onecut2/Fam89b/Rgmb	18	NIR
BP	GO:2000310	regulation of NMDA receptor activity	2/681	13/29872	0.034276	0.155607	0.121629	Mef2c/Nlgn1	2	NIR
BP	GO:2000311	regulation of AMPA receptor activity	3/681	23/29872	0.0148765	0.0990428	0.0774157	Cacng3/Mef2c/Gsg1l	3	NIR
BP	GO:0000045	autophagosome assembly	6/681	113/29872	0.044969	0.180702	0.141244	Ulk1/Ralb/Pink1/Lrba/Gabarap/Moap1	6	other
BP	GO:0000082	G1/S transition of mitotic cell cycle	13/681	219/29872	0.00165498	0.0262732	0.0205362	Arid1b/Fgf10/Fam107a/Camk2d/Pole/Gpnmb/Ppp3ca/Rhou/Cenpj/Pml/Dgkz/Rptor/Lsm10	13	other
CC	GO:0000118	histone deacetylase complex	5/681	79/29872	0.0344435	0.155607	0.121629	Ncor2/Hdac9/Nrip1/Hdac10/Hr	5	other
MF	GO:0000149	SNARE binding	7/681	118/29872	0.0186437	0.116065	0.0907208	Syt7/Doc2b/Gria2/Ptpn2/Cplx1/Snap47/Nbas	7	other
BP	GO:0000266	mitochondrial fission	4/681	51/29872	0.0287655	0.143252	0.111971	Ddhd1/Mapt/Inf2/Pink1	4	other
CC	GO:0000276	mitochondrial proton-transporting ATP synthase complex, coupling factor F(o)	2/681	12/29872	0.0294403	0.143252	0.111971	Atp5po/Atp5pf	2	other
MF	GO:0000287	magnesium ion binding	12/681	218/29872	0.00451464	0.0497958	0.0389224	Rps6ka2/Nme1/Rps6ka3/Srpk1/Pdxp/Oxsr1/Pink1/Extl3/Pgm3/Ilvbl/Lig4/Stk3	12	other
BP	GO:0001101	response to acid chemical	10/681	221/29872	0.0310097	0.148085	0.115749	Hpca/Ntrk2/Sipa1/Grin2a/Gria2/Grin1/Lamtor4/Rptor/Lmnb1/Agap2	10	other
BP	GO:0001502	cartilage condensation	3/681	21/29872	0.0115538	0.0870139	0.0680135	Mapk14/Tgfb2/Sox9	3	other
BP	GO:0001503	ossification	19/681	487/29872	0.0171798	0.109921	0.0859186	Jag1/Chrdl1/Mapk3/Mapk14/Runx2/Smad1/Stc1/Mef2c/Ppp3ca/Rhoa/Thrb/Ctnnbip1/Prickle1/Ccdc134/Igfbp5/Sox9/Intu/Rxrb/Gli3	19	other
CC	GO:0001518	voltage-gated sodium channel complex	3/681	17/29872	0.00631929	0.0612454	0.0478718	Cacna1h/Scn9a/Cacna1g	3	other
BP	GO:0001542	ovulation from ovarian follicle	2/681	13/29872	0.034276	0.155607	0.121629	Pde4d/Nrip1	2	other
BP	GO:0001649	osteoblast differentiation	10/681	231/29872	0.040016	0.1685	0.131707	Jag1/Mapk14/Runx2/Smad1/Mef2c/Ppp3ca/Ctnnbip1/Igfbp5/Sox9/Gli3	10	other
BP	GO:0001667	ameboidal-type cell migration	21/681	470/29872	0.0028867	0.0379249	0.0296436	Cenpv/Fgf10/Krt2/Tgfb2/Hdac9/Stc1/Itgav/Spred1/Cxcl12/Mef2c/Ric8a/Rhoa/Sash1/Slit2/Pml/Zeb2/Itga4/Map2k5/Sox9/Patz1/Mapre2	21	other
BP	GO:0001678	intracellular glucose homeostasis	9/681	177/29872	0.0206889	0.122061	0.0954077	Tiam1/Sox4/Camk2n1/Zbtb20/Efna5/Abcc8/Ppp3ca/Rptor/Oxct1	9	other
CC	GO:0001726	ruffle	10/681	157/29872	0.00332621	0.0408827	0.0319555	Tiam1/Fam107a/Als2/Nme1/Synj2/Itgav/Pdxp/Rhoa/C2cd5/Psd3	10	other
BP	GO:0001764	neuron migration	11/681	208/29872	0.00853388	0.0734409	0.0574043	Stat3/Il1r1/Ulk1/Ntrk2/Phactr1/Cxcl12/Mapt/Mef2c/Rhoa/Nrg1/Large1	11	other
BP	GO:0001765	membrane raft assembly	2/681	11/29872	0.0249045	0.133666	0.104479	Rftn1/Pacsin2	2	other
BP	GO:0001894	tissue homeostasis	12/681	286/29872	0.0321362	0.152221	0.118982	Sod1/Abcc8/Ncdn/Cdhr1/Itgav/Dram2/Col11a2/Tub/Zeb2/Akr1b1/Prickle1/Sox9	12	other
BP	GO:0001895	retina homeostasis	4/681	59/29872	0.0455325	0.181516	0.14188	Sod1/Cdhr1/Dram2/Tub	4	other
BP	GO:0001935	endothelial cell proliferation	8/681	175/29872	0.047956	0.189461	0.14809	Fgf10/Stat3/Cxcl12/Mef2c/Zeb2/Itga4/Rptor/Scg2	8	other
BP	GO:0001938	positive regulation of endothelial cell proliferation	6/681	104/29872	0.0319325	0.151634	0.118523	Fgf10/Stat3/Cxcl12/Itga4/Rptor/Scg2	6	other
BP	GO:0001964	startle response	4/681	39/29872	0.0117078	0.0871743	0.0681389	Kcnh1/Get1/Grin2a/Grin1	4	other
MF	GO:0001968	fibronectin binding	3/681	36/29872	0.0483116	0.189461	0.14809	Itgav/Itga4/Igfbp5	3	other
BP	GO:0001974	blood vessel remodeling	5/681	61/29872	0.0126399	0.0911304	0.0712312	Fgf10/Jag1/Tgfb2/Mef2c/Itga4	5	other
BP	GO:0002040	sprouting angiogenesis	7/681	133/29872	0.0330457	0.154439	0.120716	Smad1/Hdac9/Spred1/Tspan18/Rhoa/Slit2/Map2k5	7	other
BP	GO:0002042	cell migration involved in sprouting angiogenesis	5/681	55/29872	0.00825669	0.0718903	0.0561923	Hdac9/Spred1/Rhoa/Slit2/Map2k5	5	other
BP	GO:0002062	chondrocyte differentiation	8/681	122/29872	0.00695426	0.0652596	0.0510095	Mboat2/Mapk14/Runx2/Mef2c/Col11a2/Thrb/Sox9/Gli3	8	other
BP	GO:0002115	store-operated calcium entry	5/681	25/29872	0.000220781	0.00745862	0.00582995	Homer3/Orai2/Tspan18/Stc2/Trpc4	5	other
BP	GO:0002328	pro-B cell differentiation	2/681	13/29872	0.034276	0.155607	0.121629	Sox4/Lig4	2	other
BP	GO:0002360	T cell lineage commitment	3/681	34/29872	0.0418497	0.17326	0.135427	Stat3/Cyld/Rhoa	3	other
BP	GO:0002691	regulation of cellular extravasation	4/681	49/29872	0.0252632	0.133727	0.104526	Il1r1/Chst2/Cxcl12/Itga4	4	other
BP	GO:0002763	positive regulation of myeloid leukocyte differentiation	5/681	77/29872	0.0313147	0.14918	0.116605	Nedd9/Ppp3ca/Pla2g3/Ctnnbip1/Rptor	5	other
BP	GO:0002790	peptide secretion	19/681	330/29872	0.000234385	0.00769826	0.00601726	Tiam1/Itsn1/Syt7/Sox4/Camk2n1/Kcnj6/Npy2r/Doc2b/Efna5/Abcc8/Kalrn/Pex5l/Ppp3ca/Cplx1/Rptor/Pick1/Oxct1/Pfkl/Cyb5r4	19	other
BP	GO:0002791	regulation of peptide secretion	17/681	270/29872	0.000173535	0.00645246	0.00504349	Tiam1/Itsn1/Syt7/Sox4/Camk2n1/Kcnj6/Npy2r/Doc2b/Efna5/Abcc8/Kalrn/Pex5l/Ppp3ca/Rptor/Pick1/Oxct1/Pfkl	17	other
BP	GO:0002792	negative regulation of peptide secretion	6/681	74/29872	0.00685727	0.0647606	0.0506195	Kcnj6/Abcc8/Kalrn/Ppp3ca/Rptor/Pfkl	6	other
BP	GO:0002793	positive regulation of peptide secretion	8/681	154/29872	0.0252665	0.133727	0.104526	Itsn1/Sox4/Camk2n1/Npy2r/Doc2b/Abcc8/Pex5l/Oxct1	8	other
BP	GO:0002931	response to ischemia	4/681	49/29872	0.0252632	0.133727	0.104526	Stat3/Mef2c/Slc8a2/Ppif	4	other
BP	GO:0003012	muscle system process	21/681	449/29872	0.00167981	0.0262732	0.0205362	Tiam1/Kcnip2/Sod1/Npy2r/Pde4d/Ryr3/Nr4a3/Abcc8/Cacna1h/Camk2d/Sgcd/Smad1/Kdm4a/Stc1/Mef2c/Ppp3ca/Rhoa/Cacna1g/Large1/Pde4b/Igfbp5	21	other
BP	GO:0003014	renal system process	7/681	131/29872	0.0307951	0.147326	0.115156	Stc1/Tmem63c/Ppp3ca/Oxsr1/Rhoa/Akr1b1/Oprl1	7	other
BP	GO:0003015	heart process	13/681	252/29872	0.00548703	0.0561364	0.0438784	Kcnip2/Sod1/Atp5pf/Rps6ka2/Pde4d/Cacna1h/Tgfb2/Camk2d/Sgcd/Stc1/Cacna1g/Thrb/Pde4b	13	other
BP	GO:0003018	vascular process in circulatory system	11/681	253/29872	0.0314449	0.14968	0.116996	Sod1/Abcc8/Add3/Slc27a1/Rhoa/Slit2/Gclm/Zeb2/Cacna1g/Itga4/Ctnnbip1	11	other
BP	GO:0003188	heart valve formation	2/681	15/29872	0.0447834	0.180702	0.141244	Rhoa/Sox9	2	other
BP	GO:0003254	regulation of membrane depolarization	4/681	54/29872	0.0345334	0.155607	0.121629	Ank3/Camk2d/Gclm/Cacna1g	4	other
BP	GO:0003299	muscle hypertrophy in response to stress	4/681	33/29872	0.00648269	0.0620156	0.0484739	Smad1/Kdm4a/Mef2c/Ppp3ca	4	other
BP	GO:0003300	cardiac muscle hypertrophy	7/681	119/29872	0.0194335	0.118733	0.0928067	Tiam1/Nr4a3/Camk2d/Smad1/Kdm4a/Mef2c/Ppp3ca	7	other
BP	GO:0003401	axis elongation	4/681	37/29872	0.00974186	0.07911	0.0618355	Fgf10/Ppp2r3a/Prickle1/Sox9	4	other
MF	GO:0005112	Notch binding	3/681	25/29872	0.0186835	0.116065	0.0907208	Sned1/Jag1/Ncor2	3	other
MF	GO:0005178	integrin binding	8/681	154/29872	0.0252665	0.133727	0.104526	App/Itgav/Ptpn2/Cxcl12/Gpnmb/Gfra1/Itga4/Nrg1	8	other
MF	GO:0005200	structural constituent of cytoskeleton	5/681	73/29872	0.0256079	0.135024	0.10554	Epb41/Add3/Ank3/Tubb4b/Lmnb1	5	other
MF	GO:0005201	extracellular matrix structural constituent	7/681	145/29872	0.0488497	0.190627	0.149001	Fras1/Col11a2/Slit2/Ogn/Lum/Prelp/Tnxb	7	other
MF	GO:0005507	copper ion binding	5/681	71/29872	0.0230239	0.129635	0.101328	Sod1/Pam/Adnp/Aoc2/Cuta	5	other
MF	GO:0005516	calmodulin binding	14/681	195/29872	0.000166571	0.0062327	0.00487172	Pcp4/Syt7/Nrgn/Camkk1/Epb41/Kcnh1/Ryr3/Add3/Camk2d/Grin1/Ppp3ca/Arpp21/Slc8a2/Sntb2	14	other
MF	GO:0005525	GTP binding	16/681	363/29872	0.00973517	0.07911	0.0618355	Rnf112/Nme1/Ralb/Tubb4b/Rab15/Diras2/Rab33a/Rhou/Rhoa/Irgq/Eif2b1/Lsg1/Septin9/Mmaa/Agap2/Drg1	16	other
MF	GO:0005543	phospholipid binding	24/681	494/29872	0.000479569	0.0123577	0.0096593	Tiam1/Syt7/Nrgn/Epb41/Kcnh1/Doc2b/Jag1/Pacsin2/Frmpd4/Adap1/Rasa2/Osbpl5/Ighm/Mme/Bscl2/Vps36/C2cd5/Pick1/Arhgap44/Pitpnm2/Clint1/Gabarap/Itpr2/Hs1bp3	24	other
CC	GO:0005583	fibrillar collagen trimer	2/681	12/29872	0.0294403	0.143252	0.111971	Col11a2/Lum	2	other
CC	GO:0005635	nuclear envelope	17/681	455/29872	0.0332254	0.154988	0.121145	App/Itsn1/Scrn1/Cenpv/Kcnh1/Mapk3/Tamalin/Smad1/Ipo9/Tnks/Ifi27/Dpy19l1/Sun1/Pml/Prickle1/Maco1/Lmnb1	17	other
CC	GO:0005637	nuclear inner membrane	6/681	39/29872	0.000236013	0.00770887	0.00602556	Kcnh1/Smad1/Ifi27/Dpy19l1/Sun1/Lmnb1	6	other
CC	GO:0005641	nuclear envelope lumen	2/681	14/29872	0.0393955	0.166632	0.130246	App/Tamalin	2	other
CC	GO:0005652	nuclear lamina	2/681	15/29872	0.0447834	0.180702	0.141244	Hlcs/Lmnb1	2	other
CC	GO:0005758	mitochondrial intermembrane space	6/681	80/29872	0.009928	0.079965	0.0625038	Sod1/Immt/Timm10b/Pink1/Aifm1/Stmp1	6	other
CC	GO:0005814	centriole	7/681	140/29872	0.041776	0.17326	0.135427	Hspa1a/Pla2g3/Cenpj/Cby1/Cep76/Ahi1/Intu	7	other
CC	GO:0005819	spindle	14/681	368/29872	0.0441643	0.180702	0.141244	App/Cenpv/Epb41/Rps6ka2/Cyld/Mapk14/Nedd9/Tubb4b/Terf1/Rgs14/Tnks/Kifc2/Map2k5/Mapre2	14	other
CC	GO:0005883	neurofilament	2/681	12/29872	0.0294403	0.143252	0.111971	Pcp4/Dyrk1a	2	other
CC	GO:0005891	voltage-gated calcium channel complex	4/681	44/29872	0.0176818	0.111682	0.0872953	Pde4d/Cacna1h/Cacna1g/Pde4b	4	other
CC	GO:0005901	caveola	8/681	98/29872	0.00182199	0.0276905	0.021644	Adcyap1r1/Mapk3/Pacsin2/Cacna1h/Slc27a1/Ldlr/Lipe/Trpc4	8	other
CC	GO:0005938	cell cortex	12/681	305/29872	0.0483266	0.189461	0.14809	Sptbn2/Epb41/Add3/Calb1/Exoc6b/Crip2/Rhoa/C2cd5/Septin9/Itpr2/Fry/Trpc4	12	other
BP	GO:0006091	generation of precursor metabolites and energy	24/681	488/29872	0.000403143	0.0110342	0.00862475	App/Atp5po/Ifnar1/Atp5pf/Zbtb20/Stat3/Nr4a3/Agl/Nhlrc1/Slc2a6/Lyrm7/Grb10/Aldh1l1/COX1/Pink1/Rhoa/Ndor1/Slc37a4/Rptor/Oxct1/Pfkl/Ppif/ND6/Cyb5r4	24	other
BP	GO:0006096	glycolytic process	6/681	105/29872	0.0332417	0.154988	0.121145	App/Zbtb20/Stat3/Slc2a6/Rptor/Pfkl	6	other
BP	GO:0006110	regulation of glycolytic process	5/681	58/29872	0.0102891	0.0813223	0.0635647	App/Zbtb20/Stat3/Slc2a6/Rptor	5	other
BP	GO:0006111	regulation of gluconeogenesis	4/681	57/29872	0.0409245	0.171471	0.134028	Dgat2/Ptpn2/Cyp2j6/Slc35b4	4	other
BP	GO:0006282	regulation of DNA repair	10/681	212/29872	0.0242194	0.133666	0.104479	Arid1b/Fgf10/Rnf168/Prkcg/Epc2/Slf2/Abraxas1/Pml/Hdac10/Fus	10	other
BP	GO:0006284	base-excision repair	4/681	41/29872	0.0139115	0.0948612	0.0741473	Pole/Rpa3/Mpg/Xpa	4	other
BP	GO:0006289	nucleotide-excision repair	7/681	78/29872	0.00202251	0.0295209	0.0230747	Arid1b/Gtf2h5/Pole/Hmgn1/Rpa3/Xpa/Lig4	7	other
BP	GO:0006298	mismatch repair	3/681	25/29872	0.0186835	0.116065	0.0907208	Prkcg/Hdac10/Rpa3	3	other
BP	GO:0006352	DNA-templated transcription initiation	9/681	178/29872	0.0213677	0.124951	0.0976667	Gtf2h5/Ttf1/Med17/Tfb1m/Med25/Ctnnbip1/Lipe/Xpa/Usp21	9	other
BP	GO:0006353	DNA-templated transcription termination	5/681	26/29872	0.000268248	0.00855478	0.00668675	Scaf8/Scaf4/Ttf1/Lipe/Mterf1a	5	other
BP	GO:0006354	DNA-templated transcription elongation	8/681	120/29872	0.00631108	0.0612454	0.0478718	Scaf8/Rnf168/Gtf2h5/Pwwp2b/Ell2/Med17/Med25/Cdk13	8	other
BP	GO:0006816	calcium ion transport	31/681	451/29872	6.46719e-08	2.01232e-05	1.57291e-05	Adcyap1r1/Cacng3/Micu3/Epb41/Pde4d/Ryr3/Hpca/Dbi/Homer3/Orai2/Cacna1h/Grin2a/Tgfb2/Camk2d/Il16/Stc1/Itgav/Cxcl12/Grin1/Tspan18/Ppp3ca/Rhoa/Atp2b3/Pml/Slc8a2/Cacna1g/Pde4b/Tspoap1/Itpr2/Stc2/Trpc4	31	other
BP	GO:0006874	intracellular calcium ion homeostasis	23/681	328/29872	2.28558e-06	0.000307099	0.00024004	App/Micu3/Kcnh1/Pde4d/Ryr3/Dbi/Immt/Calb1/Tgfb2/Camk2d/Stc1/Itgav/Grin1/Atp2b3/Pml/Slc8a2/Synpo/Slc37a4/Cul5/Tspoap1/Itpr2/Stc2/Trpc4	23	other
BP	GO:0006913	nucleocytoplasmic transport	16/681	359/29872	0.00881904	0.0735467	0.057487	Rbm33/Thoc7/Stat3/Styx/Ptpn5/Mapk14/Rgs14/Ipo9/Ifi27/Ppp3ca/Pml/Chp1/Prickle1/Lsg1/Stk3/Gli3	16	other
BP	GO:0006935	chemotaxis	20/681	465/29872	0.00543699	0.0559017	0.043695	App/Tiam1/Fgf10/Pde4d/Mapk3/Nedd9/Tbr1/Clxn/Il16/Itgav/Ptpn2/Cxcl12/Oxsr1/Rhoa/Slit2/Nrg1/Slc37a4/Pde4b/Maco1/Scg2	20	other
BP	GO:0006936	muscle contraction	13/681	324/29872	0.0360148	0.15977	0.124882	Kcnip2/Sod1/Npy2r/Pde4d/Ryr3/Cacna1h/Camk2d/Sgcd/Stc1/Rhoa/Cacna1g/Large1/Pde4b	13	other
BP	GO:0006941	striated muscle contraction	9/681	178/29872	0.0213677	0.124951	0.0976667	Pde4d/Ryr3/Cacna1h/Camk2d/Sgcd/Stc1/Cacna1g/Large1/Pde4b	9	other
BP	GO:0007004	telomere maintenance via telomerase	6/681	64/29872	0.00335687	0.0410038	0.0320502	Cct8/Mapk3/Terf1/Tnks/Pml/Tent4b	6	other
BP	GO:0007051	spindle organization	10/681	195/29872	0.0144234	0.0970096	0.0758265	Hspa1a/Rgs14/Kifc2/Rhoa/Abraxas1/Cenpj/Prickle1/Mapre2/Drg1/Cep126	10	other
BP	GO:0007052	mitotic spindle organization	8/681	128/29872	0.00918228	0.0757122	0.0591796	Hspa1a/Kifc2/Rhoa/Abraxas1/Cenpj/Prickle1/Drg1/Cep126	8	other
BP	GO:0007157	heterophilic cell-cell adhesion via plasma membrane cell adhesion molecules	5/681	50/29872	0.00551679	0.0561364	0.0438784	Cadm3/Tenm4/Itga4/Nlgn1/Tenm2	5	other
BP	GO:0007160	cell-matrix adhesion	12/681	238/29872	0.00886355	0.0735974	0.0575266	Tiam1/Taok2/Sned1/Fam107a/Efna5/Jag1/Itgav/Rhoa/Onecut2/Itga4/Tnxb/Cntn2	12	other
BP	GO:0007254	JNK cascade	10/681	190/29872	0.0122089	0.0899988	0.0703466	App/Taok2/Map3k1/Cyld/Irak1/Dnaja1/Mturn/Sh3rf3/Lmnb1/Stk3	10	other
BP	GO:0007272	ensheathment of neurons	9/681	196/29872	0.0364661	0.161127	0.125943	Sod1/Tenm4/Cntn1/Mapk3/Ntrk2/Pou3f2/Nrg1/Large1/Rxrb	9	other
BP	GO:0007623	circadian rhythm	10/681	232/29872	0.0410057	0.171568	0.134104	Dyrk1a/Npy2r/Prkcg/Nr1d2/Ntrk2/Scn9a/Nrip1/Pml/Nlgn1/Oprl1	10	other
MF	GO:0008013	beta-catenin binding	6/681	98/29872	0.0247815	0.133666	0.104479	Adnp/Cby1/Ctnnbip1/Sox9/Gli3/Trpc4	6	other
BP	GO:0008016	regulation of heart contraction	9/681	199/29872	0.03955	0.166657	0.130265	Kcnip2/Atp5pf/Pde4d/Cacna1h/Tgfb2/Stc1/Cacna1g/Thrb/Pde4b	9	other
MF	GO:0008201	heparin binding	9/681	179/29872	0.0220623	0.1275	0.0996589	App/Ecm2/Fgf10/Gpnmb/Col11a2/Slit2/Fgfrl1/Prelp/Tnxb	9	other
BP	GO:0008340	determination of adult lifespan	4/681	52/29872	0.0306192	0.147115	0.114991	Sod1/Hdac9/Meg3/Large1	4	other
BP	GO:0008347	glial cell migration	5/681	71/29872	0.0230239	0.129635	0.101328	Tiam1/Tgfb2/Grin1/Sun1/Gli3	5	other
BP	GO:0008361	regulation of cell size	14/681	223/29872	0.000649235	0.014706	0.0114948	Ttc3/Efna5/Islr2/Ulk1/Fstl4/Epha7/Cxcl12/Mapt/Adnp/Oxsr1/Rhoa/Lamtor4/Slit2/Rptor	14	other
BP	GO:0008637	apoptotic mitochondrial changes	7/681	119/29872	0.0194335	0.118733	0.0928067	Map3k1/Pink1/Gclm/Aifm1/Nptx1/Ppif/Moap1	7	other
BP	GO:0008643	carbohydrate transport	10/681	163/29872	0.00433876	0.0487657	0.0381172	Nr4a3/Mapk14/Slc2a6/Slc27a1/Grb10/C2cd5/Ahi1/Pid1/Slc35b4/Slc2a12	10	other
BP	GO:0009062	fatty acid catabolic process	6/681	107/29872	0.0359633	0.15977	0.124882	Dbi/Acad11/Lipe/Tysnd1/Ilvbl/Aig1	6	other
BP	GO:0009137	purine nucleoside diphosphate catabolic process	6/681	113/29872	0.044969	0.180702	0.141244	App/Zbtb20/Stat3/Slc2a6/Rptor/Pfkl	6	other
BP	GO:0009166	nucleotide catabolic process	8/681	176/29872	0.0492861	0.192203	0.150233	App/Zbtb20/Stat3/Upp2/Slc2a6/Rptor/Pfkl/Nudt10	8	other
BP	GO:0009181	purine ribonucleoside diphosphate catabolic process	6/681	113/29872	0.044969	0.180702	0.141244	App/Zbtb20/Stat3/Slc2a6/Rptor/Pfkl	6	other
BP	GO:0009266	response to temperature stimulus	15/681	167/29872	7.19273e-06	0.000746024	0.000583122	Sod1/Il1r1/Irak1/Dnaja1/Hspa1a/Dnajb1/St8sia1/Slc27a1/Cxcl12/Mapt/Scn9a/Arpp21/Eif2b1/Nrg1/Lipe	15	other
CC	GO:0009295	nucleoid	4/681	49/29872	0.0252632	0.133727	0.104526	Lrpprc/Tfb1m/Mpg/Mterf1a	4	other
BP	GO:0009314	response to radiation	20/681	448/29872	0.00362186	0.0429881	0.0336012	App/Rnf168/Abcc8/Mapk14/Tspyl5/Gtf2h5/Rgs14/Grin2a/Grin1/Ric8a/Mme/Ints7/Hmgn1/Net1/Abraxas1/Pml/Synpo/Large1/Xpa/Lig4	20	other
BP	GO:0009408	response to heat	10/681	90/29872	3.94046e-05	0.00242667	0.00189678	Sod1/Il1r1/Irak1/Dnaja1/Hspa1a/Dnajb1/St8sia1/Mapt/Arpp21/Eif2b1	10	other
BP	GO:0009410	response to xenobiotic stimulus	16/681	350/29872	0.00700808	0.0655908	0.0512684	Sod1/Ptpn5/Add3/Pam/Grin2a/Smad1/Cyp2j6/Mef2c/Grin1/Oxsr1/Guk1/Rhoa/Gclm/Prickle1/Pde4b/Rptor	16	other
BP	GO:0009416	response to light stimulus	14/681	333/29872	0.0215212	0.125601	0.0981744	App/Rnf168/Abcc8/Mapk14/Rgs14/Grin2a/Grin1/Ric8a/Mme/Hmgn1/Pml/Synpo/Large1/Xpa	14	other
BP	GO:0009743	response to carbohydrate	13/681	224/29872	0.00201998	0.0295209	0.0230747	Tiam1/Sox4/Camk2n1/Rps6ka2/Zbtb20/Efna5/Abcc8/Ppp3ca/Extl3/Eif2b1/Rptor/Oxct1/Pfkl	13	other
BP	GO:0009749	response to glucose	12/681	206/29872	0.00286741	0.0377553	0.029511	Tiam1/Sox4/Camk2n1/Zbtb20/Efna5/Abcc8/Ppp3ca/Extl3/Eif2b1/Rptor/Oxct1/Pfkl	12	other
BP	GO:0009895	negative regulation of catabolic process	18/681	353/29872	0.00137423	0.0235627	0.0184175	Prkcg/Dbi/Stat3/Lrpprc/Styx/Grin2a/Kdm4a/Zcchc17/Pink1/Bscl2/Pml/Nrg1/Rptor/Nbas/Hnrnpa0/Tent4b/Agap2/Fus	18	other
CC	GO:0009898	cytoplasmic side of plasma membrane	8/681	167/29872	0.0381553	0.166632	0.130246	Epb41/Ryr3/Cyld/Gng3/Mapt/Ppp3ca/Frmd6/Rhoa	8	other
BP	GO:0009914	hormone transport	20/681	413/29872	0.00142598	0.0240183	0.0187736	Tiam1/Itsn1/Syt7/Sox4/Camk2n1/Kcnj6/Doc2b/Efna5/Abcc8/Kalrn/Pex5l/Ppp3ca/Pla2g3/Cplx1/Nrg1/Rptor/Pick1/Oxct1/Pfkl/Cyb5r4	20	other
BP	GO:0009991	response to extracellular stimulus	20/681	457/29872	0.00450679	0.0497958	0.0389224	Sod1/Fam107a/Prkcg/Ulk1/Mapk3/Mapk14/Ralb/Agl/Sipa1/Mapt/Ldlr/Hlcs/Zeb2/Pik3c2b/Eif2b1/Itga4/Rptor/Pick1/Gabarap/Cntn2	20	other
BP	GO:0010001	glial cell differentiation	23/681	293/29872	3.2563e-07	6.21007e-05	4.85404e-05	App/Sod1/Sox4/Rnf112/Fgf10/Stat3/Tenm4/Cntn1/Mapk3/Ntrk2/Kdm4a/Ldlr/Rhoa/Zeb2/Eif2b1/Pou3f2/Nrg1/Large1/Pick1/Sox9/Gli3/Miat/Trpc4	23	other
BP	GO:0010002	cardioblast differentiation	3/681	17/29872	0.00631929	0.0612454	0.0478718	Tgfb2/Nrg1/Prickle1	3	other
BP	GO:0010038	response to metal ion	20/681	318/29872	4.88531e-05	0.00283156	0.00221326	App/Sod1/Neurod2/Syt7/Kcnh1/Hpca/Abcc8/Mapk3/Pam/Ank3/Grin2a/Mapt/Mef2c/Ppp3ca/Cacna1g/Nlgn1/Nptx1/Ppif/Fus/Cuta	20	other
BP	GO:0010092	specification of animal organ identity	4/681	41/29872	0.0139115	0.0948612	0.0741473	Fgf10/Tbr1/Mef2c/Gli3	4	other
BP	GO:0010212	response to ionizing radiation	9/681	143/29872	0.00564093	0.0569098	0.044483	Rnf168/Mapk14/Tspyl5/Gtf2h5/Ints7/Net1/Abraxas1/Pml/Lig4	9	other
BP	GO:0010224	response to UV-B	3/681	22/29872	0.0131551	0.0923668	0.0721975	Mapk14/Mme/Hmgn1	3	other
BP	GO:0010332	response to gamma radiation	4/681	50/29872	0.0269803	0.13943	0.108984	Tspyl5/Gtf2h5/Pml/Lig4	4	other
BP	GO:0010389	regulation of G2/M transition of mitotic cell cycle	6/681	108/29872	0.0373761	0.164166	0.128319	App/Taok2/Donson/Camk2d/Abraxas1/Lmnb1	6	other
BP	GO:0010522	regulation of calcium ion transport into cytosol	3/681	21/29872	0.0115538	0.0870139	0.0680135	Adcyap1r1/Grin1/Pml	3	other
BP	GO:0010594	regulation of endothelial cell migration	9/681	178/29872	0.0213677	0.124951	0.0976667	Hdac9/Stc1/Spred1/Mef2c/Rhoa/Sash1/Slit2/Map2k5/Patz1	9	other
BP	GO:0010596	negative regulation of endothelial cell migration	7/681	57/29872	0.000305146	0.00934727	0.00730619	Stc1/Spred1/Mef2c/Rhoa/Slit2/Map2k5/Patz1	7	other
BP	GO:0010613	positive regulation of cardiac muscle hypertrophy	4/681	44/29872	0.0176818	0.111682	0.0872953	Nr4a3/Camk2d/Mef2c/Ppp3ca	4	other
BP	GO:0010631	epithelial cell migration	17/681	329/29872	0.00160296	0.0262732	0.0205362	Fgf10/Krt2/Tgfb2/Hdac9/Stc1/Itgav/Spred1/Cxcl12/Mef2c/Rhoa/Sash1/Slit2/Zeb2/Map2k5/Sox9/Patz1/Mapre2	17	other
BP	GO:0010632	regulation of epithelial cell migration	13/681	250/29872	0.00513972	0.0548372	0.0428629	Fgf10/Tgfb2/Hdac9/Stc1/Spred1/Mef2c/Rhoa/Sash1/Slit2/Map2k5/Sox9/Patz1/Mapre2	13	other
BP	GO:0010633	negative regulation of epithelial cell migration	7/681	75/29872	0.00161094	0.0262732	0.0205362	Stc1/Spred1/Mef2c/Rhoa/Slit2/Map2k5/Patz1	7	other
BP	GO:0010639	negative regulation of organelle organization	17/681	390/29872	0.00872732	0.0735233	0.0574688	Dyrk1a/Rps6ka2/Map3k1/Add3/Terf1/Hdgfl3/Tnks/Mapt/Pink1/Slit2/Pml/Mid1/Evi5l/Pick1/Stmn2/Tent4b/Ppif	17	other
BP	GO:0010644	cell communication by electrical coupling	3/681	19/29872	0.00870606	0.0735233	0.0574688	Pde4d/Ank3/Camk2d	3	other
BP	GO:0010649	regulation of cell communication by electrical coupling	3/681	12/29872	0.00222532	0.031324	0.0244841	Pde4d/Ank3/Camk2d	3	other
BP	GO:0010656	negative regulation of muscle cell apoptotic process	5/681	70/29872	0.0217977	0.126839	0.099142	Nr4a3/Lifr/Acot1/Gria4/Nrg1	5	other
BP	GO:0010657	muscle cell apoptotic process	7/681	123/29872	0.0228266	0.129635	0.101328	Rps6ka2/Nr4a3/Lifr/Acot1/Camk2d/Gria4/Nrg1	7	other
BP	GO:0010660	regulation of muscle cell apoptotic process	6/681	112/29872	0.0433793	0.178966	0.139887	Nr4a3/Lifr/Acot1/Camk2d/Gria4/Nrg1	6	other
BP	GO:0010719	negative regulation of epithelial to mesenchymal transition	3/681	36/29872	0.0483116	0.189461	0.14809	Spred3/Tgfb2/Spred1	3	other
BP	GO:0010799	regulation of peptidyl-threonine phosphorylation	4/681	48/29872	0.0236138	0.131579	0.102847	App/Cadm4/Spred1/Rptor	4	other
BP	GO:0010827	regulation of glucose transmembrane transport	6/681	92/29872	0.0187879	0.116065	0.0907208	Nr4a3/Mapk14/Grb10/C2cd5/Ahi1/Pid1	6	other
BP	GO:0010829	negative regulation of glucose transmembrane transport	3/681	26/29872	0.0207702	0.122061	0.0954077	Grb10/Ahi1/Pid1	3	other
BP	GO:0010833	telomere maintenance via telomere lengthening	6/681	78/29872	0.00881333	0.0735467	0.057487	Cct8/Mapk3/Terf1/Tnks/Pml/Tent4b	6	other
BP	GO:0010948	negative regulation of cell cycle process	13/681	314/29872	0.0290614	0.143252	0.111971	Taok2/Donson/Rps6ka2/Fam107a/Mapk14/Tnks/Gpnmb/Apbb3/Ints7/Abraxas1/Pml/Dgkz/Mettl13	13	other
BP	GO:0010959	regulation of metal ion transport	27/681	431/29872	2.68164e-06	0.000329562	0.000257599	Kcnip2/Adcyap1r1/Epb41/Pde4d/Hpca/Dbi/Homer3/Cntn1/Abcc8/Ank3/Tgfb2/Camk2d/Il16/Stc1/Cxcl12/Grin1/Tspan18/Ppp3ca/Oxsr1/Rhoa/Pml/Chp1/Cacna1g/Pde4b/Kcnc2/Stc2/Trpc4	27	other
BP	GO:0010971	positive regulation of G2/M transition of mitotic cell cycle	3/681	29/29872	0.0277653	0.141507	0.110608	App/Camk2d/Lmnb1	3	other
BP	GO:0014013	regulation of gliogenesis	7/681	143/29872	0.0459349	0.182997	0.143038	Synj1/Rnf112/Tenm4/Abcc8/Kdm4a/Ldlr/Nrg1	7	other
BP	GO:0014033	neural crest cell differentiation	6/681	99/29872	0.025891	0.135819	0.106161	Jag1/Mapk3/Wnt10a/Mef2c/Zeb2/Sox9	6	other
BP	GO:0014037	Schwann cell differentiation	5/681	53/29872	0.00706788	0.065597	0.0512732	Sod1/Mapk3/Ntrk2/Pou3f2/Nrg1	5	other
BP	GO:0014046	dopamine secretion	5/681	49/29872	0.00505812	0.0544693	0.0425753	Pcp4/Syt7/Npy2r/Cxcl12/Pink1	5	other
BP	GO:0014059	regulation of dopamine secretion	5/681	42/29872	0.00257035	0.0350944	0.0274312	Pcp4/Syt7/Npy2r/Cxcl12/Pink1	5	other
BP	GO:0014072	response to isoquinoline alkaloid	2/681	13/29872	0.034276	0.155607	0.121629	Prkcg/Grin1	2	other
BP	GO:0014733	regulation of skeletal muscle adaptation	2/681	15/29872	0.0447834	0.180702	0.141244	Ppp3ca/Igfbp5	2	other
BP	GO:0014742	positive regulation of muscle hypertrophy	4/681	45/29872	0.0190663	0.117294	0.0916817	Nr4a3/Camk2d/Mef2c/Ppp3ca	4	other
BP	GO:0014743	regulation of muscle hypertrophy	5/681	85/29872	0.0449586	0.180702	0.141244	Nr4a3/Camk2d/Mef2c/Ppp3ca/Igfbp5	5	other
BP	GO:0014808	release of sequestered calcium ion into cytosol by sarcoplasmic reticulum	3/681	26/29872	0.0207702	0.122061	0.0954077	Pde4d/Ryr3/Camk2d	3	other
BP	GO:0014812	muscle cell migration	10/681	134/29872	0.00102945	0.0196962	0.0153954	Pde4d/Nr4a3/Camk2d/Mef2c/Grb10/Rhoa/Slit2/Net1/Itga4/Igfbp5	10	other
BP	GO:0014842	regulation of skeletal muscle satellite cell proliferation	2/681	12/29872	0.0294403	0.143252	0.111971	Paxbp1/Stat3	2	other
BP	GO:0014855	striated muscle cell proliferation	9/681	89/29872	0.000197853	0.00688064	0.00537818	Paxbp1/Stat3/Tenm4/Mapk14/Tgfb2/Smad1/Mef2c/Nrg1/Rxrb	9	other
BP	GO:0014887	cardiac muscle adaptation	4/681	34/29872	0.00721686	0.0666657	0.0521086	Smad1/Kdm4a/Mef2c/Ppp3ca	4	other
BP	GO:0014888	striated muscle adaptation	5/681	56/29872	0.0089001	0.0736938	0.057602	Smad1/Kdm4a/Mef2c/Ppp3ca/Igfbp5	5	other
BP	GO:0014896	muscle hypertrophy	8/681	125/29872	0.00801027	0.0704713	0.0550832	Tiam1/Nr4a3/Camk2d/Smad1/Kdm4a/Mef2c/Ppp3ca/Igfbp5	8	other
BP	GO:0014897	striated muscle hypertrophy	8/681	123/29872	0.00729383	0.0667522	0.0521762	Tiam1/Nr4a3/Camk2d/Smad1/Kdm4a/Mef2c/Ppp3ca/Igfbp5	8	other
BP	GO:0014898	cardiac muscle hypertrophy in response to stress	4/681	33/29872	0.00648269	0.0620156	0.0484739	Smad1/Kdm4a/Mef2c/Ppp3ca	4	other
BP	GO:0014909	smooth muscle cell migration	9/681	119/29872	0.00165023	0.0262732	0.0205362	Pde4d/Nr4a3/Camk2d/Mef2c/Grb10/Rhoa/Slit2/Itga4/Igfbp5	9	other
BP	GO:0014910	regulation of smooth muscle cell migration	7/681	107/29872	0.0113878	0.0870139	0.0680135	Pde4d/Nr4a3/Camk2d/Mef2c/Rhoa/Slit2/Igfbp5	7	other
BP	GO:0014912	negative regulation of smooth muscle cell migration	4/681	37/29872	0.00974186	0.07911	0.0618355	Mef2c/Rhoa/Slit2/Igfbp5	4	other
MF	GO:0015631	tubulin binding	27/681	392/29872	4.36871e-07	7.89742e-05	6.17294e-05	Tiam1/Dyrk1a/Togaram1/Lrpprc/Nme1/Terf1/Rgs14/Hdgfl3/Clxn/Mapt/Adnp/Ttll5/Kifc2/B9d2/Hsph1/Abraxas1/Cenpj/Chp1/Mid1/Pde4b/Stmn2/Maco1/Gabarap/Mapre2/Drg1/Kif17/B4galt1	27	other
BP	GO:0015748	organophosphate ester transport	8/681	136/29872	0.0129303	0.0921011	0.0719899	Shoc2/Dbi/Slc25a51/Osbpl5/Ldlr/Slc37a4/Pitpnm2/Slc25a16	8	other
BP	GO:0015749	monosaccharide transmembrane transport	8/681	126/29872	0.00838769	0.0726033	0.0567496	Nr4a3/Mapk14/Slc27a1/Grb10/C2cd5/Ahi1/Pid1/Slc2a12	8	other
BP	GO:0015833	peptide transport	19/681	351/29872	0.000503114	0.0126843	0.00991455	Tiam1/Itsn1/Syt7/Sox4/Camk2n1/Kcnj6/Npy2r/Doc2b/Efna5/Abcc8/Kalrn/Pex5l/Ppp3ca/Cplx1/Rptor/Pick1/Oxct1/Pfkl/Cyb5r4	19	other
BP	GO:0015844	monoamine transport	6/681	113/29872	0.044969	0.180702	0.141244	Pcp4/Syt7/Npy2r/Cxcl12/Pink1/Pick1	6	other
BP	GO:0015865	purine nucleotide transport	3/681	33/29872	0.0387938	0.166632	0.130246	Shoc2/Slc25a51/Slc25a16	3	other
BP	GO:0015872	dopamine transport	5/681	66/29872	0.01732	0.110103	0.086061	Pcp4/Syt7/Npy2r/Cxcl12/Pink1	5	other
BP	GO:0015931	nucleobase-containing compound transport	10/681	209/29872	0.0222152	0.128258	0.100252	Rbm33/Shoc2/Rftn1/Thoc7/Lrpprc/Tnks/Slc25a51/Mapt/Slc25a16/Slc35b4	10	other
BP	GO:0015980	energy derivation by oxidation of organic compounds	14/681	351/29872	0.0316962	0.150649	0.117753	Atp5po/Ifnar1/Atp5pf/Nr4a3/Agl/Nhlrc1/Lyrm7/Grb10/COX1/Pink1/Rhoa/Slc37a4/Ppif/ND6	14	other
MF	GO:0016018	cyclosporin A binding	2/681	14/29872	0.0393955	0.166632	0.130246	Ppp3ca/Ppif	2	other
BP	GO:0016048	detection of temperature stimulus	3/681	33/29872	0.0387938	0.166632	0.130246	Cxcl12/Scn9a/Nrg1	3	other
BP	GO:0016052	carbohydrate catabolic process	8/681	162/29872	0.0327672	0.154113	0.120461	App/Zbtb20/Stat3/Agl/Slc2a6/Rptor/Pfkl/Ctbs	8	other
BP	GO:0016054	organic acid catabolic process	11/681	241/29872	0.0231308	0.12999	0.101605	Ids/Dbi/Aldh1l1/Gcsh/Bcat1/Acad11/Lipe/Tysnd1/Ilvbl/Aig1/Acot4	11	other
BP	GO:0016311	dephosphorylation	16/681	322/29872	0.00318987	0.0397021	0.0310327	Synj1/Ppm1l/Ptpn5/Ppp6r3/Ppp2r3a/Synj2/Ptpn2/Mef2c/Pdxp/Ppp3ca/Pink1/Tab1/Ptpn12/Chp1/Dusp11/Camta1	16	other
CC	GO:0016363	nuclear matrix	6/681	107/29872	0.0359633	0.15977	0.124882	Scaf8/Ncor2/Hlcs/Pml/Matr3/Lmnb1	6	other
CC	GO:0016528	sarcoplasm	6/681	106/29872	0.0345852	0.155607	0.121629	Ryr3/Ank3/Agl/Sgcd/Itpr2/Sertad1	6	other
CC	GO:0016529	sarcoplasmic reticulum	5/681	81/29872	0.0377592	0.16548	0.129346	Ryr3/Ank3/Agl/Sgcd/Itpr2	5	other
MF	GO:0016595	glutamate binding	2/681	14/29872	0.0393955	0.166632	0.130246	Grin2a/Grin1	2	other
CC	GO:0016607	nuclear speck	22/681	369/29872	4.66451e-05	0.00275766	0.0021555	Son/Dyrk1a/Fam107a/Thoc7/Scaper/Pacsin2/Mapk14/Hspa1a/Atpaf2/Il16/Mapt/Mef2c/Srpk1/Tab1/Cdk13/Nrip1/Gpatch2/Dgkz/Dusp11/Cdyl/Sf3a3/Gli3	22	other
BP	GO:0017062	respiratory chain complex III assembly	2/681	11/29872	0.0249045	0.133666	0.104479	Lyrm7/Stmp1	2	other
BP	GO:0018105	peptidyl-serine phosphorylation	15/681	310/29872	0.00537183	0.0553279	0.0432465	App/Dyrk1a/Rps6ka2/Pde4d/Prkcg/Ulk1/Mapk14/Ntrk2/Camk2d/Rps6ka3/Tnks/Srpk1/Pink1/Rptor/Vrk1	15	other
BP	GO:0018107	peptidyl-threonine phosphorylation	9/681	105/29872	0.000678372	0.0151914	0.0118742	App/Dyrk1a/Ulk1/Cadm4/Camk2d/Tnks/Spred1/Oxsr1/Rptor	9	other
BP	GO:0018108	peptidyl-tyrosine phosphorylation	16/681	309/29872	0.0021242	0.0304075	0.0237677	App/Dyrk1a/Ifnar1/Fgf10/Efna5/Gprc5b/Cntn1/Mapk3/Nedd9/Cadm4/Epha7/Ptpn2/Adnp/Ighm/Gfra1/Nrg1	16	other
BP	GO:0018209	peptidyl-serine modification	16/681	321/29872	0.00309469	0.039432	0.0308216	App/Dyrk1a/Rps6ka2/Pde4d/Prkcg/Ulk1/Mapk14/Ntrk2/Mgat5b/Camk2d/Rps6ka3/Tnks/Srpk1/Pink1/Rptor/Vrk1	16	other
BP	GO:0018210	peptidyl-threonine modification	9/681	114/29872	0.00122203	0.0218268	0.0170607	App/Dyrk1a/Ulk1/Cadm4/Camk2d/Tnks/Spred1/Oxsr1/Rptor	9	other
BP	GO:0018212	peptidyl-tyrosine modification	16/681	311/29872	0.0022655	0.0318138	0.0248669	App/Dyrk1a/Ifnar1/Fgf10/Efna5/Gprc5b/Cntn1/Mapk3/Nedd9/Cadm4/Epha7/Ptpn2/Adnp/Ighm/Gfra1/Nrg1	16	other
MF	GO:0019001	guanyl nucleotide binding	16/681	387/29872	0.0169245	0.108996	0.0851952	Rnf112/Nme1/Ralb/Tubb4b/Rab15/Diras2/Rab33a/Rhou/Rhoa/Irgq/Eif2b1/Lsg1/Septin9/Mmaa/Agap2/Drg1	16	other
BP	GO:0019226	transmission of nerve impulse	7/681	109/29872	0.0125219	0.0911304	0.0712312	Sod1/Cacng3/Cacna1h/Ank3/Ntrk2/Scn9a/Cacna1g	7	other
BP	GO:0019233	sensory perception of pain	9/681	100/29872	0.000474701	0.0123089	0.00962114	Grm1/Mapk3/Grin2a/Cxcl12/Grin1/Mme/Scn9a/Nrg1/Oprl1	9	other
BP	GO:0019364	pyridine nucleotide catabolic process	6/681	113/29872	0.044969	0.180702	0.141244	App/Zbtb20/Stat3/Slc2a6/Rptor/Pfkl	6	other
BP	GO:0019395	fatty acid oxidation	8/681	115/29872	0.0049003	0.053157	0.0415496	Dbi/Nr4a3/Mapk14/Dgat2/Acad11/Tysnd1/Ilvbl/Sox9	8	other
CC	GO:0019898	extrinsic component of membrane	11/681	195/29872	0.00535162	0.0552594	0.0431929	Tiam1/Doc2b/Dgkb/Kalrn/Arhgef25/Gng3/Syn3/Syn2/Gfra1/Pik3c2b/Tenm2	11	other
MF	GO:0019902	phosphatase binding	12/681	243/29872	0.0103434	0.081425	0.063645	Sod1/Shoc2/Nptxr/Stat3/Mapk3/Mapk14/Ppp6r3/Cadm4/Phactr1/Spred1/Mapt/Grin1	12	other
MF	GO:0019905	syntaxin binding	5/681	76/29872	0.0298196	0.14474	0.113135	Syt7/Doc2b/Ptpn2/Cplx1/Snap47	5	other
BP	GO:0019915	lipid storage	6/681	102/29872	0.0294158	0.143252	0.111971	Dgat2/Itgav/Ptpn2/Bscl2/Nrip1/Stard4	6	other
BP	GO:0021795	cerebral cortex cell migration	6/681	54/29872	0.00140004	0.0237847	0.018591	Rhoa/Slit2/Sun1/Pou3f2/Cul5/Gli3	6	other
BP	GO:0021799	cerebral cortex radially oriented cell migration	4/681	40/29872	0.0127793	0.0912457	0.0713213	Sun1/Pou3f2/Cul5/Gli3	4	other
BP	GO:0021846	cell proliferation in forebrain	4/681	37/29872	0.00974186	0.07911	0.0618355	Ncor2/Zeb2/Pou3f2/Gli3	4	other
BP	GO:0021885	forebrain cell migration	8/681	71/29872	0.000210401	0.00727421	0.00568581	Cxcl12/Rhoa/Slit2/Sun1/Pou3f2/Nrg1/Cul5/Gli3	8	other
BP	GO:0021932	hindbrain radial glia guided cell migration	2/681	15/29872	0.0447834	0.180702	0.141244	Ulk1/Cul5	2	other
BP	GO:0022029	telencephalon cell migration	8/681	68/29872	0.000155187	0.00587457	0.0045918	Cxcl12/Rhoa/Slit2/Sun1/Pou3f2/Nrg1/Cul5/Gli3	8	other
BP	GO:0022404	molting cycle process	8/681	123/29872	0.00729383	0.0667522	0.0521762	Fgf10/Dbi/Wnt10a/Tgfb2/Igfbp5/Sox9/Intu/Lhx2	8	other
BP	GO:0022405	hair cycle process	8/681	123/29872	0.00729383	0.0667522	0.0521762	Fgf10/Dbi/Wnt10a/Tgfb2/Igfbp5/Sox9/Intu/Lhx2	8	other
BP	GO:0022411	cellular component disassembly	25/681	496/29872	0.000213185	0.00728526	0.00569445	Synj1/Scaf8/Ltn1/Scaf4/Abcc8/Ulk1/Add3/Nedd9/Hdgfl3/Tgfb2/Mrpl58/Kdm4a/Pdxp/Pink1/Rhoa/Lrba/Aifm1/Mid1/Nrg1/Prickle1/Stmn2/Mtif3/Gabarap/Vrk1/Mapre2	25	other
MF	GO:0030021	extracellular matrix structural constituent conferring compression resistance	3/681	14/29872	0.00355894	0.0424203	0.0331573	Ogn/Lum/Prelp	3	other
CC	GO:0030027	lamellipodium	9/681	183/29872	0.0250032	0.133727	0.104526	App/Itsn1/Als2/Itgav/Pdxp/Rhoa/Fam89b/Dgkz/Stmn2	9	other
BP	GO:0030072	peptide hormone secretion	18/681	322/29872	0.000480765	0.0123577	0.0096593	Tiam1/Itsn1/Syt7/Sox4/Camk2n1/Kcnj6/Doc2b/Efna5/Abcc8/Kalrn/Pex5l/Ppp3ca/Cplx1/Rptor/Pick1/Oxct1/Pfkl/Cyb5r4	18	other
BP	GO:0030073	insulin secretion	15/681	267/29872	0.00131176	0.0228092	0.0178286	Tiam1/Syt7/Sox4/Camk2n1/Kcnj6/Doc2b/Efna5/Abcc8/Ppp3ca/Cplx1/Rptor/Pick1/Oxct1/Pfkl/Cyb5r4	15	other
BP	GO:0030099	myeloid cell differentiation	20/681	500/29872	0.0115411	0.0870139	0.0680135	App/Fam210b/Stat3/Gabpa/Nme1/Jag1/Klf13/Mapk14/Nedd9/Mturn/Ptpn2/Mef2c/Ppp3ca/Pla2g3/Abcb10/Pml/Ctnnbip1/Large1/Rabgap1l/Rptor	20	other
MF	GO:0030165	PDZ domain binding	9/681	123/29872	0.00207296	0.0298184	0.0233072	Cacng3/Tamalin/Mpp3/Synj2/Gria2/Arhgap29/Tbc1d10a/Atp2b3/Nlgn1	9	other
BP	GO:0030219	megakaryocyte differentiation	4/681	51/29872	0.0287655	0.143252	0.111971	Gabpa/Mturn/Mef2c/Rabgap1l	4	other
BP	GO:0030258	lipid modification	14/681	209/29872	0.000339992	0.00995065	0.00777782	Synj1/Mboat2/Dbi/Nr4a3/Dgkb/Mapk14/Dgat2/Synj2/Dgke/Acad11/Dgkz/Tysnd1/Ilvbl/Sox9	14	other
BP	GO:0030278	regulation of ossification	9/681	144/29872	0.0058989	0.0581239	0.0454319	Mapk3/Mapk14/Runx2/Mef2c/Thrb/Ccdc134/Sox9/Intu/Rxrb	9	other
BP	GO:0030318	melanocyte differentiation	3/681	28/29872	0.0253112	0.133727	0.104526	Mef2c/Zeb2/Gli3	3	other
BP	GO:0030336	negative regulation of cell migration	16/681	319/29872	0.00291138	0.0381642	0.0298306	Stat3/Jag1/Abcc8/Nedd9/Srgap1/Stc1/Spred1/Cxcl12/Mef2c/Rhoa/Slit2/Zeb2/Nrg1/Igfbp5/Map2k5/Patz1	16	other
MF	GO:0030552	cAMP binding	3/681	22/29872	0.0131551	0.0923668	0.0721975	Pde4d/Prkar1b/Pde4b	3	other
BP	GO:0030595	leukocyte chemotaxis	11/681	242/29872	0.0237545	0.13199	0.103168	App/Pde4d/Mapk3/Nedd9/Il16/Cxcl12/Oxsr1/Slit2/Slc37a4/Pde4b/Scg2	11	other
CC	GO:0030673	axolemma	3/681	20/29872	0.0100713	0.0802446	0.0627224	Kcnh1/Mapt/Kcnc2	3	other
BP	GO:0030705	cytoskeleton-dependent intracellular transport	11/681	202/29872	0.00692092	0.0652576	0.0510079	App/Sod1/Ank3/Mapt/Bloc1s5/Arhgap21/Sun1/Tub/Prickle1/Intu/Kif17	11	other
BP	GO:0030811	regulation of nucleotide catabolic process	5/681	58/29872	0.0102891	0.0813223	0.0635647	App/Zbtb20/Stat3/Slc2a6/Rptor	5	other
BP	GO:0030813	positive regulation of nucleotide catabolic process	3/681	27/29872	0.0229794	0.129635	0.101328	App/Zbtb20/Rptor	3	other
BP	GO:0030856	regulation of epithelial cell differentiation	10/681	173/29872	0.00655054	0.062362	0.0487446	Fgf10/Jag1/Spred3/Tgfb2/Spred1/Extl3/Zeb2/Rptor/Ahi1/Sox9	10	other
BP	GO:0030857	negative regulation of epithelial cell differentiation	7/681	59/29872	0.000378594	0.0107333	0.00838953	Fgf10/Jag1/Spred3/Tgfb2/Spred1/Extl3/Sox9	7	other
CC	GO:0030894	replisome	3/681	30/29872	0.0303413	0.146431	0.114456	Donson/Rpa3/Xpa	3	other
CC	GO:0031045	dense core granule	4/681	54/29872	0.0345334	0.155607	0.121629	App/Sod1/Syt7/Scg2	4	other
CC	GO:0031083	BLOC-1 complex	2/681	15/29872	0.0447834	0.180702	0.141244	Bloc1s5/Snap47	2	other
CC	GO:0031201	SNARE complex	4/681	49/29872	0.0252632	0.133727	0.104526	Doc2b/Syn2/Cplx1/Snap47	4	other
CC	GO:0031252	cell leading edge	23/681	419/29872	0.00011042	0.0046298	0.00361884	App/Tiam1/Itsn1/Kcnh1/Fam107a/Hpca/Als2/Nme1/Cadm4/Synj2/Gria2/Itgav/Mapt/Grin1/Pdxp/Rhoa/C2cd5/Fam89b/Dgkz/Arhgap44/Stmn2/Kcnc2/Psd3	23	other
CC	GO:0031254	cell trailing edge	2/681	13/29872	0.034276	0.155607	0.121629	Selplg/Prickle1	2	other
CC	GO:0031256	leading edge membrane	16/681	159/29872	7.99161e-07	0.000124333	9.71833e-05	Tiam1/Kcnh1/Fam107a/Hpca/Nme1/Synj2/Gria2/Itgav/Mapt/Grin1/Pdxp/Rhoa/C2cd5/Arhgap44/Kcnc2/Psd3	16	other
MF	GO:0031267	small GTPase binding	14/681	297/29872	0.00871975	0.0735233	0.0574688	Sod1/Adcyap1r1/Als2/Ulk1/Tamalin/Pex5l/Ipo9/Srgap1/Inf2/Diaph2/Evi5l/Rabgap1l/Rptor/Arhgap44	14	other
CC	GO:0031312	extrinsic component of organelle membrane	3/681	34/29872	0.0418497	0.17326	0.135427	Doc2b/Syn3/Syn2	3	other
BP	GO:0031330	negative regulation of cellular catabolic process	11/681	215/29872	0.0107678	0.083762	0.0654717	Dbi/Stat3/Lrpprc/Kdm4a/Zcchc17/Pink1/Rptor/Nbas/Hnrnpa0/Tent4b/Fus	11	other
CC	GO:0031466	Cul5-RING ubiquitin ligase complex	2/681	12/29872	0.0294403	0.143252	0.111971	Ankrd9/Cul5	2	other
BP	GO:0031589	cell-substrate adhesion	16/681	369/29872	0.0112493	0.0864832	0.0675987	Tiam1/Taok2/Ecm2/Npy2r/Sned1/Fam107a/Efna5/Jag1/Nedd9/Itgav/Rhoa/Onecut2/Itga4/Tnxb/Cntn2/Rell2	16	other
CC	GO:0031594	neuromuscular junction	8/681	108/29872	0.00334659	0.0410038	0.0320502	App/Ank3/Epha7/Camk2d/Nlgn1/Nrg1/Large1/Pdzrn3	8	other
BP	GO:0031644	regulation of nervous system process	10/681	165/29872	0.0047255	0.0515446	0.0402893	App/Npy2r/Grm1/Homer3/Prkar1b/Tenm4/Grin2a/Grin1/Slc8a2/Nlgn1	10	other
BP	GO:0031667	response to nutrient levels	18/681	424/29872	0.0091756	0.0757122	0.0591796	Sod1/Fam107a/Prkcg/Ulk1/Mapk3/Mapk14/Ralb/Agl/Mapt/Ldlr/Hlcs/Zeb2/Pik3c2b/Eif2b1/Rptor/Pick1/Gabarap/Cntn2	18	other
CC	GO:0031965	nuclear membrane	12/681	265/29872	0.0192337	0.118079	0.0922948	Scrn1/Cenpv/Kcnh1/Smad1/Tnks/Ifi27/Dpy19l1/Sun1/Pml/Prickle1/Maco1/Lmnb1	12	other
CC	GO:0031970	organelle envelope lumen	8/681	94/29872	0.00139479	0.0237637	0.0185746	App/Sod1/Immt/Tamalin/Timm10b/Pink1/Aifm1/Stmp1	8	other
CC	GO:0032040	small-subunit processome	5/681	75/29872	0.0283704	0.143252	0.111971	Pwp2/Pdcd11/Rps16/Fcf1/Pno1	5	other
BP	GO:0032204	regulation of telomere maintenance	6/681	99/29872	0.025891	0.135819	0.106161	Cct8/Mapk3/Terf1/Tnks/Pml/Tent4b	6	other
BP	GO:0032205	negative regulation of telomere maintenance	4/681	36/29872	0.00884501	0.0735467	0.057487	Terf1/Tnks/Pml/Tent4b	4	other
BP	GO:0032206	positive regulation of telomere maintenance	5/681	72/29872	0.0242938	0.133666	0.104479	Cct8/Mapk3/Terf1/Tnks/Pml	5	other
BP	GO:0032210	regulation of telomere maintenance via telomerase	6/681	53/29872	0.00126857	0.0223875	0.0174989	Cct8/Mapk3/Terf1/Tnks/Pml/Tent4b	6	other
BP	GO:0032211	negative regulation of telomere maintenance via telomerase	3/681	21/29872	0.0115538	0.0870139	0.0680135	Terf1/Pml/Tent4b	3	other
BP	GO:0032212	positive regulation of telomere maintenance via telomerase	3/681	35/29872	0.0450227	0.180702	0.141244	Cct8/Mapk3/Tnks	3	other
BP	GO:0032330	regulation of chondrocyte differentiation	5/681	55/29872	0.00825669	0.0718903	0.0561923	Mboat2/Runx2/Thrb/Sox9/Gli3	5	other
BP	GO:0032332	positive regulation of chondrocyte differentiation	4/681	22/29872	0.00141214	0.0238531	0.0186445	Runx2/Thrb/Sox9/Gli3	4	other
BP	GO:0032354	response to follicle-stimulating hormone	2/681	13/29872	0.034276	0.155607	0.121629	Pde4d/Efna5	2	other
BP	GO:0032365	intracellular lipid transport	4/681	44/29872	0.0176818	0.111682	0.0872953	Serac1/Syt7/Ldlr/Stard4	4	other
BP	GO:0032366	intracellular sterol transport	4/681	35/29872	0.00800381	0.0704713	0.0550832	Serac1/Syt7/Ldlr/Stard4	4	other
BP	GO:0032367	intracellular cholesterol transport	4/681	32/29872	0.00579976	0.0573381	0.0448178	Serac1/Syt7/Ldlr/Stard4	4	other
BP	GO:0032369	negative regulation of lipid transport	4/681	36/29872	0.00884501	0.0735467	0.057487	Atp5pf/Irak1/Itgav/Nrg1	4	other
BP	GO:0032469	endoplasmic reticulum calcium ion homeostasis	3/681	28/29872	0.0253112	0.133727	0.104526	App/Camk2d/Pml	3	other
BP	GO:0032481	positive regulation of type I interferon production	5/681	86/29872	0.0468777	0.186001	0.145385	Ifnar1/Zbtb20/Irak1/Dhx33/Arrdc4	5	other
BP	GO:0032535	regulation of cellular component size	19/681	415/29872	0.00344018	0.0419348	0.0327779	Ttc3/Map3k1/Als2/Efna5/Islr2/Ulk1/Add3/Fstl4/Epha7/Cxcl12/Mapt/Inf2/Pdxp/Adnp/Oxsr1/Rhoa/Lamtor4/Slit2/Rptor	19	other
BP	GO:0032543	mitochondrial translation	9/681	130/29872	0.00301679	0.0393714	0.0307742	Mrpl35/Mrps6/Lrpprc/Mrpl58/Mrps16/Mtif3/Yars2/Lars2/Mrpl34	9	other
CC	GO:0032587	ruffle membrane	9/681	75/29872	5.18384e-05	0.00290832	0.00227326	Tiam1/Fam107a/Nme1/Synj2/Itgav/Pdxp/Rhoa/C2cd5/Psd3	9	other
BP	GO:0032732	positive regulation of interleukin-1 production	5/681	82/29872	0.0394878	0.166632	0.130246	App/Ifnar1/Stat3/Il16/Stmp1	5	other
BP	GO:0032784	regulation of DNA-templated transcription elongation	7/681	84/29872	0.00308556	0.039432	0.0308216	Scaf8/Rnf168/Pwwp2b/Ell2/Med17/Med25/Cdk13	7	other
BP	GO:0032786	positive regulation of DNA-templated transcription, elongation	6/681	61/29872	0.00263259	0.0357791	0.0279663	Scaf8/Pwwp2b/Ell2/Med17/Med25/Cdk13	6	other
BP	GO:0032790	ribosome disassembly	3/681	36/29872	0.0483116	0.189461	0.14809	Ltn1/Mrpl58/Mtif3	3	other
BP	GO:0032872	regulation of stress-activated MAPK cascade	4/681	41/29872	0.0139115	0.0948612	0.0741473	Taok2/Mapk3/Tgfb2/Mid1	4	other
BP	GO:0032874	positive regulation of stress-activated MAPK cascade	3/681	25/29872	0.0186835	0.116065	0.0907208	Taok2/Tgfb2/Mid1	3	other
BP	GO:0032928	regulation of superoxide anion generation	3/681	31/29872	0.0330387	0.154439	0.120716	App/Sod1/Mapt	3	other
BP	GO:0032930	positive regulation of superoxide anion generation	3/681	27/29872	0.0229794	0.129635	0.101328	App/Sod1/Mapt	3	other
BP	GO:0033002	muscle cell proliferation	18/681	281/29872	9.09891e-05	0.00413791	0.00323435	Paxbp1/Pde4d/Stat3/Tenm4/Nr4a3/Mapk14/Irak1/Tgfb2/Camk2d/Smad1/Mef2c/Rhoa/Akr1b1/Ogn/Ctnnbip1/Nrg1/Igfbp5/Rxrb	18	other
BP	GO:0033121	regulation of purine nucleotide catabolic process	5/681	58/29872	0.0102891	0.0813223	0.0635647	App/Zbtb20/Stat3/Slc2a6/Rptor	5	other
BP	GO:0033123	positive regulation of purine nucleotide catabolic process	3/681	27/29872	0.0229794	0.129635	0.101328	App/Zbtb20/Rptor	3	other
CC	GO:0033177	proton-transporting two-sector ATPase complex, proton-transporting domain	3/681	22/29872	0.0131551	0.0923668	0.0721975	Atp5po/Atp5pf/Atp6v0e2	3	other
BP	GO:0033500	carbohydrate homeostasis	17/681	299/29872	0.000564476	0.0135574	0.010597	Tiam1/Sox4/Camk2n1/Zbtb20/Efna5/Stat3/Gprc5b/Abcc8/Ncor2/Ptpn2/Ppp3ca/Slc37a4/Rptor/Igfbp5/Oxct1/Tent4b/Cyb5r4	17	other
BP	GO:0033555	multicellular organismal response to stress	10/681	122/29872	0.000495836	0.0126843	0.00991455	Neurod2/Npy2r/Prkcg/Dbi/Als2/Prkar1b/Mef2c/Ppp3ca/Scn9a/Large1	10	other
BP	GO:0033603	positive regulation of dopamine secretion	4/681	10/29872	5.03976e-05	0.00286491	0.00223933	Pcp4/Npy2r/Cxcl12/Pink1	4	other
BP	GO:0033605	positive regulation of catecholamine secretion	4/681	17/29872	0.000502942	0.0126843	0.00991455	Pcp4/Npy2r/Cxcl12/Pink1	4	other
BP	GO:0034086	maintenance of sister chromatid cohesion	2/681	14/29872	0.0393955	0.166632	0.130246	Tnks/Slf2	2	other
BP	GO:0034088	maintenance of mitotic sister chromatid cohesion	2/681	13/29872	0.034276	0.155607	0.121629	Tnks/Slf2	2	other
BP	GO:0034091	regulation of maintenance of sister chromatid cohesion	2/681	10/29872	0.0206851	0.122061	0.0954077	Tnks/Slf2	2	other
BP	GO:0034219	carbohydrate transmembrane transport	8/681	135/29872	0.0124091	0.0911304	0.0712312	Nr4a3/Mapk14/Slc27a1/Grb10/C2cd5/Ahi1/Pid1/Slc2a12	8	other
BP	GO:0034284	response to monosaccharide	12/681	209/29872	0.00322417	0.0399608	0.0312349	Tiam1/Sox4/Camk2n1/Zbtb20/Efna5/Abcc8/Ppp3ca/Extl3/Eif2b1/Rptor/Oxct1/Pfkl	12	other
BP	GO:0034329	cell junction assembly	24/681	487/29872	0.000391504	0.0108195	0.00845695	App/Taok2/Sptbn2/Lrfn4/Nptxr/Fam107a/Lgi2/Efna5/Slitrk1/Ntrk2/Epha7/Itgav/Mapt/Mef2c/Grin1/Adnp/Rhoa/Slit2/Nlgn1/Nrg1/Large1/Nptx1/Adgrb2/Lingo2	24	other
BP	GO:0034397	telomere localization	2/681	15/29872	0.0447834	0.180702	0.141244	Terf1/Sun1	2	other
CC	GO:0034399	nuclear periphery	7/681	135/29872	0.0354033	0.158925	0.124222	Scaf8/Ncor2/Mapt/Hlcs/Pml/Matr3/Lmnb1	7	other
BP	GO:0034440	lipid oxidation	8/681	124/29872	0.00764574	0.0685956	0.053617	Dbi/Nr4a3/Mapk14/Dgat2/Acad11/Tysnd1/Ilvbl/Sox9	8	other
BP	GO:0034551	mitochondrial respiratory chain complex III assembly	2/681	11/29872	0.0249045	0.133666	0.104479	Lyrm7/Stmp1	2	other
BP	GO:0034605	cellular response to heat	5/681	52/29872	0.00652077	0.0621787	0.0486013	Irak1/Dnajb1/St8sia1/Mapt/Arpp21	5	other
CC	GO:0034702	monoatomic ion channel complex	21/681	331/29872	2.80871e-05	0.00187678	0.00146696	Kcnip2/Slc5a3/Cacng3/Grik3/Kcnj6/Micu3/Kcnh1/Pde4d/Ryr3/Abcc8/Cacna1h/Pex5l/Grin2a/Gria2/Grin1/Scn9a/Gria4/Cacna1g/Pde4b/Kcnc2/Trpc4	21	other
CC	GO:0034703	cation channel complex	16/681	199/29872	1.47047e-05	0.00125991	0.000984798	Kcnip2/Slc5a3/Grik3/Micu3/Kcnh1/Pde4d/Ryr3/Abcc8/Cacna1h/Pex5l/Scn9a/Gria4/Cacna1g/Pde4b/Kcnc2/Trpc4	16	other
CC	GO:0034704	calcium channel complex	7/681	68/29872	0.000902033	0.0179926	0.0140637	Micu3/Pde4d/Ryr3/Cacna1h/Cacna1g/Pde4b/Trpc4	7	other
CC	GO:0034705	potassium channel complex	8/681	96/29872	0.00159711	0.0262732	0.0205362	Kcnip2/Slc5a3/Grik3/Kcnh1/Pde4d/Abcc8/Gria4/Kcnc2	8	other
CC	GO:0034706	sodium channel complex	5/681	28/29872	0.000385979	0.0107637	0.00841335	Grik3/Cacna1h/Scn9a/Gria4/Cacna1g	5	other
BP	GO:0034763	negative regulation of transmembrane transport	10/681	136/29872	0.00115261	0.0208386	0.0162882	Ywhaq/Ank3/Tgfb2/Camk2d/Grb10/Ppp3ca/Oxsr1/Ahi1/Pid1/Ppif	10	other
BP	GO:0034765	regulation of monoatomic ion transmembrane transport	20/681	366/29872	0.000320971	0.00959191	0.00749741	App/Kcnip2/Adcyap1r1/Ywhaq/Kcnj6/Pde4d/Hpca/Dbi/Ank3/Grin2a/Tgfb2/Camk2d/Grin1/Ppp3ca/Oxsr1/Pml/Chp1/Pde4b/Ppif/Kcnc2	20	other
BP	GO:0034766	negative regulation of monoatomic ion transmembrane transport	7/681	100/29872	0.00800006	0.0704713	0.0550832	Ywhaq/Ank3/Tgfb2/Camk2d/Ppp3ca/Oxsr1/Ppif	7	other
BP	GO:0035019	somatic stem cell population maintenance	6/681	89/29872	0.0161998	0.106079	0.0829158	Sox4/Fgf10/Stat3/Med17/Sox9/Lig4	6	other
MF	GO:0035035	histone acetyltransferase binding	3/681	30/29872	0.0303413	0.146431	0.114456	Kansl1l/Nr4a3/Gli3	3	other
BP	GO:0035051	cardiocyte differentiation	13/681	197/29872	0.000629864	0.0144954	0.0113301	Tenm4/Jag1/Mapk3/Tgfb2/Camk2d/Sgcd/Mef2c/Alpk3/Cby1/Nrg1/Prickle1/Large1/Rxrb	13	other
BP	GO:0035726	common myeloid progenitor cell proliferation	2/681	13/29872	0.034276	0.155607	0.121629	Nr4a3/Brpf1	2	other
BP	GO:0035914	skeletal muscle cell differentiation	6/681	103/29872	0.0306572	0.147115	0.114991	Nr1d2/Plagl1/Hdac9/Mef2c/Large1/Ppif	6	other
CC	GO:0036038	MKS complex	2/681	14/29872	0.0393955	0.166632	0.130246	B9d2/Ahi1	2	other
CC	GO:0036064	ciliary basal body	10/681	185/29872	0.0102609	0.0813223	0.0635647	Togaram1/Cyld/Nedd9/Ttll5/B9d2/Cenpj/Cby1/Ahi1/Intu/Kif17	10	other
BP	GO:0036135	Schwann cell migration	2/681	12/29872	0.0294403	0.143252	0.111971	Tiam1/Grin1	2	other
BP	GO:0036151	phosphatidylcholine acyl-chain remodeling	2/681	12/29872	0.0294403	0.143252	0.111971	Mboat2/Dbi	2	other
CC	GO:0036157	outer dynein arm	2/681	12/29872	0.0294403	0.143252	0.111971	Dnah8/Dnah5	2	other
BP	GO:0038066	p38MAPK cascade	4/681	59/29872	0.0455325	0.181516	0.14188	Cyld/Mapk14/Sash1/Rell2	4	other
BP	GO:0038083	peptidyl-tyrosine autophosphorylation	3/681	23/29872	0.0148765	0.0990428	0.0774157	Dyrk1a/Mapk3/Nrg1	3	other
BP	GO:0040013	negative regulation of locomotion	17/681	364/29872	0.00450572	0.0497958	0.0389224	Stat3/Jag1/Abcc8/Nedd9/Srgap1/Stc1/Ptpn2/Spred1/Cxcl12/Mef2c/Rhoa/Slit2/Zeb2/Nrg1/Igfbp5/Map2k5/Patz1	17	other
BP	GO:0042063	gliogenesis	30/681	397/29872	1.2852e-08	5.84471e-06	4.56845e-06	App/Tiam1/Synj1/Sod1/Sox4/Rnf112/Fgf10/Dbi/Stat3/Tenm4/Cntn1/Abcc8/Mapk3/Ntrk2/Tgfb2/Kdm4a/Grin1/Ldlr/Rhoa/Sun1/Zeb2/Eif2b1/Pou3f2/Nrg1/Large1/Pick1/Sox9/Gli3/Miat/Trpc4	30	other
BP	GO:0042254	ribosome biogenesis	14/681	320/29872	0.0158635	0.104321	0.0815416	Tsr2/Riox2/Usp16/Pwp2/Urb1/Gtf2h5/Pdcd11/Ipo9/Tfb1m/Rps16/Lsg1/Tent4b/Fcf1/Pno1	14	other
BP	GO:0042274	ribosomal small subunit biogenesis	6/681	103/29872	0.0306572	0.147115	0.114991	Tsr2/Pwp2/Gtf2h5/Rps16/Fcf1/Pno1	6	other
BP	GO:0042303	molting cycle	8/681	139/29872	0.0145899	0.0977956	0.0764409	Fgf10/Dbi/Wnt10a/Tgfb2/Igfbp5/Sox9/Intu/Lhx2	8	other
BP	GO:0042326	negative regulation of phosphorylation	14/681	349/29872	0.0304193	0.146687	0.114657	Camk2n1/Pde4d/Prkar1b/Dnaja1/Rgs14/Cadm4/Ptpn2/Spred1/Mapt/Grb10/Adnp/Slit2/Chp1/Pid1	14	other
BP	GO:0042330	taxis	20/681	467/29872	0.00569269	0.0573342	0.0448147	App/Tiam1/Fgf10/Pde4d/Mapk3/Nedd9/Tbr1/Clxn/Il16/Itgav/Ptpn2/Cxcl12/Oxsr1/Rhoa/Slit2/Nrg1/Slc37a4/Pde4b/Maco1/Scg2	20	other
BP	GO:0042487	regulation of odontogenesis of dentin-containing tooth	2/681	14/29872	0.0393955	0.166632	0.130246	Wnt10a/Runx2	2	other
BP	GO:0042542	response to hydrogen peroxide	6/681	92/29872	0.0187879	0.116065	0.0907208	Sod1/Rnf146/Nr4a3/Net1/Akr1b1/Ppif	6	other
BP	GO:0042551	neuron maturation	5/681	68/29872	0.0194745	0.118733	0.0928067	App/Kcnip2/Ank3/Gldn/Cntn2	5	other
BP	GO:0042593	glucose homeostasis	16/681	298/29872	0.00147188	0.0246509	0.0192681	Tiam1/Sox4/Camk2n1/Zbtb20/Efna5/Stat3/Gprc5b/Abcc8/Ncor2/Ptpn2/Ppp3ca/Slc37a4/Rptor/Igfbp5/Oxct1/Cyb5r4	16	other
BP	GO:0042596	fear response	7/681	65/29872	0.000686925	0.0152125	0.0118907	Neurod2/Npy2r/Dbi/Als2/Prkar1b/Mef2c/Large1	7	other
BP	GO:0042633	hair cycle	8/681	139/29872	0.0145899	0.0977956	0.0764409	Fgf10/Dbi/Wnt10a/Tgfb2/Igfbp5/Sox9/Intu/Lhx2	8	other
CC	GO:0042645	mitochondrial nucleoid	4/681	49/29872	0.0252632	0.133727	0.104526	Lrpprc/Tfb1m/Mpg/Mterf1a	4	other
BP	GO:0042692	muscle cell differentiation	18/681	476/29872	0.0262412	0.13729	0.107311	Fgf10/Mapk14/Camk2d/Sgcd/Smad1/Hdac9/Cxcl12/Mef2c/Ppp3ca/Alpk3/Cby1/Nrg1/Prickle1/Large1/Igfbp5/Sox9/Ppif/Rxrb	18	other
BP	GO:0042693	muscle cell fate commitment	2/681	13/29872	0.034276	0.155607	0.121629	Fgf10/Mef2c	2	other
MF	GO:0042826	histone deacetylase binding	9/681	143/29872	0.00564093	0.0569098	0.044483	Hspa1a/Ncor2/Runx2/Hdac9/Mef2c/Nrip1/Hdac10/Hr/Gli3	9	other
BP	GO:0042886	amide transport	20/681	386/29872	0.000628426	0.0144954	0.0113301	Tiam1/Itsn1/Syt7/Sox4/Camk2n1/Kcnj6/Npy2r/Doc2b/Efna5/Abcc8/Kalrn/Pex5l/Slc27a1/Ppp3ca/Cplx1/Rptor/Pick1/Oxct1/Pfkl/Cyb5r4	20	other
MF	GO:0043015	gamma-tubulin binding	4/681	35/29872	0.00800381	0.0704713	0.0550832	Nme1/B9d2/Cenpj/Pde4b	4	other
MF	GO:0043023	ribosomal large subunit binding	3/681	16/29872	0.00529288	0.0548974	0.04291	Ltn1/Eif1a/Dhx33	3	other
MF	GO:0043024	ribosomal small subunit binding	3/681	17/29872	0.00631929	0.0612454	0.0478718	Usp16/Nme1/Mtif3	3	other
BP	GO:0043114	regulation of vascular permeability	4/681	49/29872	0.0252632	0.133727	0.104526	Abcc8/Slit2/Zeb2/Ctnnbip1	4	other
MF	GO:0043121	neurotrophin binding	2/681	13/29872	0.034276	0.155607	0.121629	Fstl4/Ntrk2	2	other
MF	GO:0043178	alcohol binding	6/681	90/29872	0.0170333	0.10913	0.0853	Osbpl1a/Adap1/Osbpl5/Stard4/Itpr2/Trpc4	6	other
CC	GO:0043195	terminal bouton	9/681	93/29872	0.000276254	0.00868729	0.00679033	Grik3/Ntrk2/Calb1/Grin2a/Gria2/Grin1/Gria4/Cplx1/Kcnc2	9	other
BP	GO:0043200	response to amino acid	9/681	198/29872	0.038503	0.166632	0.130246	Hpca/Ntrk2/Grin2a/Gria2/Grin1/Lamtor4/Rptor/Lmnb1/Agap2	9	other
CC	GO:0043204	perikaryon	12/681	153/29872	0.000212549	0.00728526	0.00569445	Grik3/Hpca/Ptpn5/Pam/Ncdn/Cacna1h/Ntrk2/Gria2/Rgs7bp/Rbfox3/Kcnc2/Fus	12	other
BP	GO:0043270	positive regulation of monoatomic ion transport	13/681	241/29872	0.00378828	0.0444372	0.0347338	Kcnip2/Adcyap1r1/Dbi/Cntn1/Abcc8/Ank3/Stc1/Cxcl12/Grin1/Ppp3ca/Chp1/Kcnc2/Trpc4	13	other
BP	GO:0043271	negative regulation of monoatomic ion transport	8/681	142/29872	0.0163992	0.106658	0.083368	Ywhaq/Ank3/Tgfb2/Camk2d/Stc1/Ppp3ca/Oxsr1/Ppif	8	other
BP	GO:0043278	response to morphine	2/681	12/29872	0.0294403	0.143252	0.111971	Prkcg/Grin1	2	other
BP	GO:0043392	negative regulation of DNA binding	4/681	54/29872	0.0345334	0.155607	0.121629	Zfp462/Tnks/Ctnnbip1/Lhx2	4	other
BP	GO:0043413	macromolecule glycosylation	13/681	199/29872	0.00069218	0.0152125	0.0118907	Galnt17/B3gnt2/Mgat5b/St6galnac5/St8sia1/Gxylt1/Extl3/Dpy19l1/Pgm3/Chp1/Large1/B4gat1/B4galt1	13	other
BP	GO:0043467	regulation of generation of precursor metabolites and energy	10/681	161/29872	0.00397742	0.0460166	0.0359684	App/Ifnar1/Zbtb20/Stat3/Slc2a6/Grb10/Pink1/Rhoa/Rptor/Ppif	10	other
BP	GO:0043470	regulation of carbohydrate catabolic process	5/681	72/29872	0.0242938	0.133666	0.104479	App/Zbtb20/Stat3/Slc2a6/Rptor	5	other
BP	GO:0043500	muscle adaptation	7/681	137/29872	0.0378696	0.165718	0.129532	Nr4a3/Camk2d/Smad1/Kdm4a/Mef2c/Ppp3ca/Igfbp5	7	other
BP	GO:0043523	regulation of neuron apoptotic process	21/681	320/29872	1.70361e-05	0.00138172	0.00108	App/Itsn1/Pcp4/Sod1/Prkcg/Nr4a3/Ptpn5/Ntrk2/Epha7/Tgfb2/Mef2c/Grin1/Adnp/Pink1/Pla2g3/Rhoa/Hsph1/Gclm/Aifm1/Lig4/Agap2	21	other
BP	GO:0043524	negative regulation of neuron apoptotic process	16/681	213/29872	3.3941e-05	0.0021122	0.00165098	Itsn1/Pcp4/Sod1/Prkcg/Nr4a3/Ntrk2/Mef2c/Grin1/Adnp/Pink1/Pla2g3/Rhoa/Hsph1/Gclm/Lig4/Agap2	16	other
BP	GO:0043534	blood vessel endothelial cell migration	7/681	125/29872	0.0246677	0.133666	0.104479	Hdac9/Spred1/Cxcl12/Mef2c/Rhoa/Slit2/Map2k5	7	other
BP	GO:0043537	negative regulation of blood vessel endothelial cell migration	4/681	36/29872	0.00884501	0.0735467	0.057487	Spred1/Mef2c/Rhoa/Map2k5	4	other
BP	GO:0043542	endothelial cell migration	12/681	232/29872	0.00731157	0.0667522	0.0521762	Hdac9/Stc1/Itgav/Spred1/Cxcl12/Mef2c/Rhoa/Sash1/Slit2/Zeb2/Map2k5/Patz1	12	other
BP	GO:0043576	regulation of respiratory gaseous exchange	3/681	27/29872	0.0229794	0.129635	0.101328	Slc5a3/Grin1/Nlgn1	3	other
BP	GO:0043954	cellular component maintenance	7/681	89/29872	0.00425987	0.0480617	0.0375669	App/Nedd9/Abhd17b/Grin1/Nlgn1/Dgkz/Pick1	7	other
BP	GO:0044088	regulation of vacuole organization	4/681	56/29872	0.0387247	0.166632	0.130246	Ulk1/Ralb/Pink1/Moap1	4	other
BP	GO:0044090	positive regulation of vacuole organization	3/681	25/29872	0.0186835	0.116065	0.0907208	Ulk1/Ralb/Moap1	3	other
BP	GO:0044282	small molecule catabolic process	16/681	353/29872	0.007575	0.0683578	0.0534312	Ids/Dbi/Upp2/Synj2/Pdxp/Aldh1l1/Gcsh/Bcat1/Acad11/Lipe/Tysnd1/Ilvbl/Aig1/Oxct1/Acot4/Pfkl	16	other
CC	GO:0044305	calyx of Held	5/681	32/29872	0.000733627	0.0158292	0.0123727	Itsn1/Prkcg/Calb1/Cplx1/Tspoap1	5	other
CC	GO:0044309	neuron spine	27/681	214/29872	7.0282e-13	6.92512e-10	5.41294e-10	Tiam1/Itsn1/Nrgn/Hpca/Grm1/Als2/Sez6/Ntrk2/Calb1/Dnajb1/Rgs14/Frmpd4/Grin2a/Gria2/Grin1/Ppp3ca/Rhoa/Rgs7bp/Gria4/Slc8a2/Synpo/Nlgn1/Tenm2/Pde4b/Pick1/Arhgap44/Fus	27	other
BP	GO:0044320	cellular response to leptin stimulus	3/681	16/29872	0.00529288	0.0548974	0.04291	Stat3/Nr4a3/Pid1	3	other
BP	GO:0044321	response to leptin	3/681	19/29872	0.00870606	0.0735233	0.0574688	Stat3/Nr4a3/Pid1	3	other
MF	GO:0044325	transmembrane transporter binding	12/681	169/29872	0.000527156	0.0129856	0.0101501	Kcnip2/Slc5a3/Ywhaq/Kcnh1/Pde4d/Abcc8/Ank3/Camk2d/Tspan18/Pde4b/Kcnc2/Itpr2	12	other
BP	GO:0044458	motile cilium assembly	5/681	82/29872	0.0394878	0.166632	0.130246	Ttll5/Pla2g3/Cenpj/Ahi1/Intu	5	other
BP	GO:0044557	relaxation of smooth muscle	2/681	12/29872	0.0294403	0.143252	0.111971	Sod1/Abcc8	2	other
BP	GO:0044772	mitotic cell cycle phase transition	20/681	442/29872	0.00311642	0.0395371	0.0309038	App/Arid1b/Taok2/Donson/Fgf10/Fam107a/Ccng2/Camk2d/Pole/Gpnmb/Ppp3ca/Rhou/Abraxas1/Cenpj/Pml/Dgkz/Rptor/Ccno/Lmnb1/Lsm10	20	other
BP	GO:0044782	cilium organization	23/681	426/29872	0.000140839	0.00558035	0.00436182	Dnah8/Togaram1/Cyld/Dnah5/Nedd9/Rfx4/Ttll5/Pla2g3/B9d2/Cfap298/Cenpj/Tub/Cby1/Onecut2/Prickle1/Evi5l/Ahi1/Ccdc28b/Septin9/Ccno/Intu/Kif17/Cep126	23	other
BP	GO:0044843	cell cycle G1/S phase transition	14/681	247/29872	0.00172553	0.026497	0.0207111	Arid1b/Fgf10/Fam107a/Camk2d/Pole/Gpnmb/Ppp3ca/Rhou/Cenpj/Pml/Dgkz/Rptor/Mettl13/Lsm10	14	other
CC	GO:0044853	plasma membrane raft	9/681	135/29872	0.00387732	0.0450348	0.035201	Adcyap1r1/Mapk3/Pacsin2/Cacna1h/Selplg/Slc27a1/Ldlr/Lipe/Trpc4	9	other
BP	GO:0045058	T cell selection	5/681	61/29872	0.0126399	0.0911304	0.0712312	Stat3/Cyld/Ptpn2/Rhoa/Gli3	5	other
CC	GO:0045111	intermediate filament cytoskeleton	8/681	175/29872	0.047956	0.189461	0.14809	Cct8/Pcp4/Dyrk1a/Krt2/Upp2/Nme1/Ndor1/Lmnb1	8	other
CC	GO:0045121	membrane raft	16/681	305/29872	0.0018636	0.0278692	0.0217837	App/Adcyap1r1/Rftn1/Gprc5b/Mapk3/Pacsin2/Cacna1h/Hspa1a/Selplg/Slc27a1/Mapt/Ldlr/Mme/Chp1/Lipe/Trpc4	16	other
BP	GO:0045123	cellular extravasation	5/681	82/29872	0.0394878	0.166632	0.130246	Il1r1/Selplg/Chst2/Cxcl12/Itga4	5	other
BP	GO:0045141	meiotic telomere clustering	2/681	14/29872	0.0393955	0.166632	0.130246	Terf1/Sun1	2	other
BP	GO:0045161	neuronal ion channel clustering	4/681	14/29872	0.000223366	0.00750306	0.00586468	Kcnip2/Ank3/Gldn/Cntn2	4	other
BP	GO:0045165	cell fate commitment	19/681	309/29872	0.000100712	0.00437801	0.00342202	Fgf10/Stat3/Ets2/Cyld/Tenm4/Chrdl1/Wnt10a/Runx2/Tbr1/Tgfb2/Smad1/Mef2c/Rhoa/Pml/Onecut2/Pou3f2/Nrg1/Sox9/Gli3	19	other
CC	GO:0045263	proton-transporting ATP synthase complex, coupling factor F(o)	2/681	13/29872	0.034276	0.155607	0.121629	Atp5po/Atp5pf	2	other
BP	GO:0045445	myoblast differentiation	7/681	125/29872	0.0246677	0.133666	0.104479	Arid1b/Sox4/Mapk14/Mef2c/Nrg1/Prickle1/Sox9	7	other
BP	GO:0045617	negative regulation of keratinocyte differentiation	2/681	10/29872	0.0206851	0.122061	0.0954077	Tgfb2/Extl3	2	other
BP	GO:0045637	regulation of myeloid cell differentiation	16/681	239/29872	0.000132729	0.00533806	0.00417244	Fam210b/Stat3/Gabpa/Nme1/Jag1/Klf13/Mapk14/Nedd9/Mturn/Ptpn2/Mef2c/Ppp3ca/Pla2g3/Abcb10/Ctnnbip1/Rptor	16	other
BP	GO:0045639	positive regulation of myeloid cell differentiation	11/681	118/29872	8.39846e-05	0.00400417	0.00312982	Fam210b/Stat3/Jag1/Mapk14/Nedd9/Mturn/Ppp3ca/Pla2g3/Abcb10/Ctnnbip1/Rptor	11	other
BP	GO:0045646	regulation of erythrocyte differentiation	5/681	50/29872	0.00551679	0.0561364	0.0438784	Fam210b/Stat3/Klf13/Mapk14/Abcb10	5	other
BP	GO:0045648	positive regulation of erythrocyte differentiation	4/681	28/29872	0.00354785	0.0424203	0.0331573	Fam210b/Stat3/Mapk14/Abcb10	4	other
BP	GO:0045652	regulation of megakaryocyte differentiation	3/681	22/29872	0.0131551	0.0923668	0.0721975	Gabpa/Mturn/Mef2c	3	other
BP	GO:0045661	regulation of myoblast differentiation	6/681	86/29872	0.0138689	0.0948612	0.0741473	Arid1b/Sox4/Mapk14/Mef2c/Prickle1/Sox9	6	other
BP	GO:0045662	negative regulation of myoblast differentiation	3/681	33/29872	0.0387938	0.166632	0.130246	Sox4/Prickle1/Sox9	3	other
BP	GO:0045663	positive regulation of myoblast differentiation	4/681	50/29872	0.0269803	0.13943	0.108984	Arid1b/Sox4/Mapk14/Mef2c	4	other
BP	GO:0045664	regulation of neuron differentiation	17/681	245/29872	5.32135e-05	0.00290832	0.00227326	Ttc3/App/Tiam1/Pcp4/Neurod2/Rnf112/Shoc2/Gprc5b/Jag1/Kdm4a/Cxcl12/Mef2c/Rhoa/Cntn4/Nlgn1/Sox9/Gli3	17	other
BP	GO:0045665	negative regulation of neuron differentiation	8/681	91/29872	0.00113	0.020619	0.0161166	Ttc3/App/Shoc2/Jag1/Rhoa/Cntn4/Sox9/Gli3	8	other
BP	GO:0045666	positive regulation of neuron differentiation	10/681	116/29872	0.000331367	0.00974648	0.00761824	App/Pcp4/Neurod2/Rnf112/Shoc2/Gprc5b/Kdm4a/Cxcl12/Mef2c/Rhoa	10	other
BP	GO:0045667	regulation of osteoblast differentiation	9/681	164/29872	0.0132209	0.092609	0.0723869	Jag1/Runx2/Smad1/Mef2c/Ppp3ca/Ctnnbip1/Igfbp5/Sox9/Gli3	9	other
BP	GO:0045669	positive regulation of osteoblast differentiation	7/681	79/29872	0.00217636	0.0310039	0.0242339	Jag1/Runx2/Smad1/Mef2c/Ppp3ca/Ctnnbip1/Gli3	7	other
BP	GO:0045722	positive regulation of gluconeogenesis	3/681	27/29872	0.0229794	0.129635	0.101328	Dgat2/Ptpn2/Cyp2j6	3	other
BP	GO:0045739	positive regulation of DNA repair	9/681	131/29872	0.00317552	0.0396069	0.0309583	Arid1b/Fgf10/Rnf168/Prkcg/Epc2/Slf2/Abraxas1/Hdac10/Fus	9	other
BP	GO:0045821	positive regulation of glycolytic process	3/681	27/29872	0.0229794	0.129635	0.101328	App/Zbtb20/Rptor	3	other
BP	GO:0045931	positive regulation of mitotic cell cycle	7/681	134/29872	0.034211	0.155607	0.121629	App/Fgf10/Camk2d/Cenpj/Rptor/Lmnb1/Lsm10	7	other
BP	GO:0046032	ADP catabolic process	6/681	109/29872	0.0388239	0.166632	0.130246	App/Zbtb20/Stat3/Slc2a6/Rptor/Pfkl	6	other
BP	GO:0046320	regulation of fatty acid oxidation	5/681	45/29872	0.00349095	0.042292	0.0330571	Dbi/Nr4a3/Dgat2/Tysnd1/Sox9	5	other
BP	GO:0046322	negative regulation of fatty acid oxidation	3/681	18/29872	0.00745615	0.067505	0.0527645	Dbi/Dgat2/Sox9	3	other
BP	GO:0046323	glucose import	6/681	91/29872	0.0178959	0.112673	0.08807	Mapk14/Slc27a1/Grb10/C2cd5/Ahi1/Pid1	6	other
BP	GO:0046324	regulation of glucose import	5/681	71/29872	0.0230239	0.129635	0.101328	Mapk14/Grb10/C2cd5/Ahi1/Pid1	5	other
BP	GO:0046325	negative regulation of glucose import	3/681	21/29872	0.0115538	0.0870139	0.0680135	Grb10/Ahi1/Pid1	3	other
BP	GO:0046328	regulation of JNK cascade	9/681	160/29872	0.0113896	0.0870139	0.0680135	App/Taok2/Map3k1/Cyld/Dnaja1/Mturn/Sh3rf3/Lmnb1/Stk3	9	other
BP	GO:0046330	positive regulation of JNK cascade	7/681	111/29872	0.013735	0.0948612	0.0741473	App/Taok2/Map3k1/Mturn/Sh3rf3/Lmnb1/Stk3	7	other
BP	GO:0046395	carboxylic acid catabolic process	11/681	241/29872	0.0231308	0.12999	0.101605	Ids/Dbi/Aldh1l1/Gcsh/Bcat1/Acad11/Lipe/Tysnd1/Ilvbl/Aig1/Acot4	11	other
BP	GO:0046434	organophosphate catabolic process	11/681	246/29872	0.0263723	0.137854	0.107752	App/Zbtb20/Stat3/Upp2/Slc2a6/Synj2/Pdxp/Ldlr/Rptor/Pfkl/Nudt10	11	other
BP	GO:0046541	saliva secretion	2/681	14/29872	0.0393955	0.166632	0.130246	Fgf10/Ppp3ca	2	other
BP	GO:0046676	negative regulation of insulin secretion	5/681	61/29872	0.0126399	0.0911304	0.0712312	Kcnj6/Abcc8/Ppp3ca/Rptor/Pfkl	5	other
BP	GO:0046834	lipid phosphorylation	3/681	11/29872	0.00169763	0.0262732	0.0205362	Dgkb/Dgke/Dgkz	3	other
BP	GO:0046879	hormone secretion	20/681	405/29872	0.0011296	0.020619	0.0161166	Tiam1/Itsn1/Syt7/Sox4/Camk2n1/Kcnj6/Doc2b/Efna5/Abcc8/Kalrn/Pex5l/Ppp3ca/Pla2g3/Cplx1/Nrg1/Rptor/Pick1/Oxct1/Pfkl/Cyb5r4	20	other
BP	GO:0046883	regulation of hormone secretion	18/681	339/29872	0.000872066	0.0177781	0.0138961	Tiam1/Itsn1/Syt7/Sox4/Camk2n1/Kcnj6/Doc2b/Efna5/Abcc8/Kalrn/Pex5l/Ppp3ca/Pla2g3/Nrg1/Rptor/Pick1/Oxct1/Pfkl	18	other
BP	GO:0046888	negative regulation of hormone secretion	7/681	100/29872	0.00800006	0.0704713	0.0550832	Kcnj6/Abcc8/Kalrn/Ppp3ca/Nrg1/Rptor/Pfkl	7	other
BP	GO:0048143	astrocyte activation	3/681	21/29872	0.0115538	0.0870139	0.0680135	App/Ldlr/Zeb2	3	other
BP	GO:0048284	organelle fusion	8/681	173/29872	0.0453667	0.181516	0.14188	Syt7/Doc2b/Pcdhga3/Zdhhc6/C2cd5/Chp1/Cplx1/Snap47	8	other
BP	GO:0048308	organelle inheritance	2/681	15/29872	0.0447834	0.180702	0.141244	Mapk3/Vrk1	2	other
BP	GO:0048313	Golgi inheritance	2/681	15/29872	0.0447834	0.180702	0.141244	Mapk3/Vrk1	2	other
MF	GO:0048487	beta-tubulin binding	5/681	46/29872	0.00384447	0.0448294	0.0350405	Lrpprc/Clxn/Adnp/Gabarap/B4galt1	5	other
BP	GO:0048511	rhythmic process	15/681	320/29872	0.00712034	0.0659803	0.0515728	Dyrk1a/Klf9/Npy2r/Pde4d/Prkcg/Scaper/Nr1d2/Ntrk2/Grin2a/Grin1/Scn9a/Nrip1/Pml/Nlgn1/Oprl1	15	other
BP	GO:0048645	animal organ formation	5/681	76/29872	0.0298196	0.14474	0.113135	Fgf10/Mapk3/Tbr1/Mef2c/Gli3	5	other
BP	GO:0048659	smooth muscle cell proliferation	10/681	203/29872	0.0185722	0.116065	0.0907208	Pde4d/Nr4a3/Irak1/Camk2d/Mef2c/Rhoa/Akr1b1/Ogn/Ctnnbip1/Igfbp5	10	other
BP	GO:0048660	regulation of smooth muscle cell proliferation	10/681	194/29872	0.0139582	0.0950703	0.0743107	Pde4d/Nr4a3/Irak1/Camk2d/Mef2c/Rhoa/Akr1b1/Ogn/Ctnnbip1/Igfbp5	10	other
BP	GO:0048662	negative regulation of smooth muscle cell proliferation	5/681	74/29872	0.0269666	0.13943	0.108984	Mef2c/Rhoa/Ogn/Ctnnbip1/Igfbp5	5	other
BP	GO:0048663	neuron fate commitment	6/681	90/29872	0.0170333	0.10913	0.0853	Tbr1/Tgfb2/Pou3f2/Nrg1/Sox9/Gli3	6	other
BP	GO:0048668	collateral sprouting	6/681	34/29872	0.000107156	0.00452504	0.00353695	App/Efna5/Ulk1/Fstl4/Epha7/Zeb2	6	other
BP	GO:0048670	regulation of collateral sprouting	4/681	23/29872	0.00167886	0.0262732	0.0205362	Efna5/Ulk1/Fstl4/Epha7	4	other
BP	GO:0048671	negative regulation of collateral sprouting	3/681	10/29872	0.00125585	0.022296	0.0174274	Ulk1/Fstl4/Epha7	3	other
BP	GO:0048708	astrocyte differentiation	9/681	95/29872	0.000324181	0.00963096	0.00752794	App/Stat3/Mapk3/Kdm4a/Ldlr/Zeb2/Pou3f2/Large1/Sox9	9	other
BP	GO:0048709	oligodendrocyte differentiation	8/681	123/29872	0.00729383	0.0667522	0.0521762	Tenm4/Cntn1/Ntrk2/Eif2b1/Nrg1/Sox9/Gli3/Trpc4	8	other
BP	GO:0048762	mesenchymal cell differentiation	11/681	254/29872	0.0322225	0.1524	0.119121	Tiam1/Fgf10/Jag1/Mapk3/Spred3/Wnt10a/Tgfb2/Spred1/Mef2c/Zeb2/Sox9	11	other
BP	GO:0048771	tissue remodeling	12/681	216/29872	0.00419719	0.0478107	0.0373707	Syt7/Fgf10/Jag1/Ncdn/Tgfb2/Itgav/Gpnmb/Mef2c/Ppp3ca/Pml/Itga4/Igfbp5	12	other
BP	GO:0048863	stem cell differentiation	13/681	284/29872	0.0140475	0.0955684	0.0747	Stat3/Jag1/Mapk3/Mapk14/Wnt10a/Runx2/Tgfb2/Mef2c/Cdk13/Zeb2/Nrg1/Prickle1/Sox9	13	other
BP	GO:0048872	homeostasis of number of cells	15/681	408/29872	0.0488108	0.190627	0.149001	Sod1/Sox4/Fam210b/Stat3/Cyld/Klf13/Mapk14/Tgfb2/Ptpn2/Mef2c/Abcb10/Slc37a4/Pde4b/Sox9/Wdr37	15	other
BP	GO:0048934	peripheral nervous system neuron differentiation	2/681	12/29872	0.0294403	0.143252	0.111971	Ntrk2/Onecut2	2	other
BP	GO:0050432	catecholamine secretion	5/681	75/29872	0.0283704	0.143252	0.111971	Pcp4/Syt7/Npy2r/Cxcl12/Pink1	5	other
BP	GO:0050433	regulation of catecholamine secretion	5/681	65/29872	0.0163045	0.106393	0.0831613	Pcp4/Syt7/Npy2r/Cxcl12/Pink1	5	other
MF	GO:0050660	flavin adenine dinucleotide binding	6/681	91/29872	0.0178959	0.112673	0.08807	Coq6/Ndor1/Aifm1/Acad11/Ilvbl/Cyb5r4	6	other
BP	GO:0050678	regulation of epithelial cell proliferation	21/681	426/29872	0.000879084	0.0178596	0.0139598	Klf9/Fgf10/Stat3/Nme1/Nr4a3/Jag1/Runx2/Tgfb2/St8sia1/Cxcl12/Mef2c/Hmgn1/Itga4/Rptor/Map2k5/Sox9/Scg2/Intu/Agap2/Stk3/B4galt1	21	other
BP	GO:0050679	positive regulation of epithelial cell proliferation	14/681	235/29872	0.00107888	0.0201846	0.0157771	Fgf10/Stat3/Nme1/Nr4a3/Runx2/St8sia1/Cxcl12/Itga4/Rptor/Map2k5/Sox9/Scg2/Agap2/B4galt1	14	other
BP	GO:0050730	regulation of peptidyl-tyrosine phosphorylation	14/681	256/29872	0.00239869	0.0330561	0.0258379	App/Ifnar1/Fgf10/Efna5/Gprc5b/Cntn1/Nedd9/Cadm4/Epha7/Ptpn2/Adnp/Ighm/Gfra1/Nrg1	14	other
BP	GO:0050731	positive regulation of peptidyl-tyrosine phosphorylation	10/681	182/29872	0.00921157	0.0757425	0.0592033	App/Fgf10/Efna5/Gprc5b/Cntn1/Nedd9/Adnp/Ighm/Gfra1/Nrg1	10	other
BP	GO:0050767	regulation of neurogenesis	31/681	494/29872	4.7722e-07	7.89742e-05	6.17294e-05	Ttc3/Tiam1/Synj1/Tiam2/Rnf112/Efna5/Islr2/Slitrk1/Tenm4/Abcc8/Ulk1/Fstl4/Kalrn/Ntrk2/Rgs14/Epha7/Kdm4a/Cxcl12/Mapt/Adnp/Ppp3ca/Ldlr/Mme/Slit2/Zeb2/Nrg1/Faim/Lig4/Gli3/Prtg/Lhx2	31	other
BP	GO:0050768	negative regulation of neurogenesis	11/681	175/29872	0.00235714	0.0326357	0.0255093	Ttc3/Abcc8/Ulk1/Fstl4/Epha7/Kdm4a/Ppp3ca/Ldlr/Slit2/Prtg/Lhx2	11	other
BP	GO:0050769	positive regulation of neurogenesis	20/681	330/29872	8.1397e-05	0.00391235	0.00305805	Tiam1/Synj1/Tiam2/Rnf112/Efna5/Islr2/Slitrk1/Tenm4/Kalrn/Ntrk2/Rgs14/Cxcl12/Mapt/Adnp/Mme/Zeb2/Nrg1/Faim/Lig4/Gli3	20	other
BP	GO:0050796	regulation of insulin secretion	13/681	222/29872	0.00186675	0.0278692	0.0217837	Tiam1/Syt7/Sox4/Camk2n1/Kcnj6/Doc2b/Efna5/Abcc8/Ppp3ca/Rptor/Pick1/Oxct1/Pfkl	13	other
MF	GO:0050815	phosphoserine residue binding	2/681	12/29872	0.0294403	0.143252	0.111971	Scaf8/Scaf4	2	other
MF	GO:0050839	cell adhesion molecule binding	19/681	307/29872	9.24979e-05	0.00417441	0.00326288	App/Tenm4/Cntn1/Lrrc4c/Ank3/Grin2a/Itgav/Ptpn2/Cxcl12/Gpnmb/Gldn/Gfra1/Itga4/Nlgn1/Nrg1/Tenm2/Cntn2/Trpc4/Prtg	19	other
BP	GO:0050900	leukocyte migration	17/681	402/29872	0.0115299	0.0870139	0.0680135	App/Pde4d/Il1r1/Mapk3/Nedd9/Selplg/Chst2/Il16/Cxcl12/Oxsr1/Rhoa/Slit2/Itga4/Slc37a4/Pde4b/Scg2/B4galt1	17	other
BP	GO:0050901	leukocyte tethering or rolling	4/681	40/29872	0.0127793	0.0912457	0.0713213	Selplg/Chst2/Cxcl12/Itga4	4	other
BP	GO:0050905	neuromuscular process	10/681	206/29872	0.0203342	0.122061	0.0954077	App/Kcnh1/Get1/Nr4a3/Abcc8/Grin2a/Grin1/Tmem150c/Large1/Camta1	10	other
BP	GO:0050918	positive chemotaxis	4/681	44/29872	0.0176818	0.111682	0.0872953	Fgf10/Il16/Cxcl12/Scg2	4	other
BP	GO:0050919	negative chemotaxis	4/681	43/29872	0.0163617	0.106532	0.0832693	Itgav/Rhoa/Slit2/Nrg1	4	other
BP	GO:0050920	regulation of chemotaxis	12/681	246/29872	0.0113189	0.0869057	0.0679289	App/Tiam1/Fgf10/Mapk3/Nedd9/Tbr1/Il16/Ptpn2/Cxcl12/Oxsr1/Slit2/Scg2	12	other
BP	GO:0050921	positive regulation of chemotaxis	10/681	168/29872	0.00535583	0.0552594	0.0431929	App/Tiam1/Fgf10/Mapk3/Nedd9/Il16/Cxcl12/Oxsr1/Slit2/Scg2	10	other
BP	GO:0050926	regulation of positive chemotaxis	4/681	27/29872	0.00309616	0.039432	0.0308216	Fgf10/Il16/Cxcl12/Scg2	4	other
BP	GO:0050927	positive regulation of positive chemotaxis	4/681	26/29872	0.00268533	0.0361777	0.028278	Fgf10/Il16/Cxcl12/Scg2	4	other
BP	GO:0050930	induction of positive chemotaxis	4/681	15/29872	0.000299108	0.00921004	0.00719893	Fgf10/Il16/Cxcl12/Scg2	4	other
BP	GO:0050931	pigment cell differentiation	4/681	39/29872	0.0117078	0.0871743	0.0681389	Mef2c/Bloc1s5/Zeb2/Gli3	4	other
BP	GO:0050961	detection of temperature stimulus involved in sensory perception	3/681	30/29872	0.0303413	0.146431	0.114456	Cxcl12/Scn9a/Nrg1	3	other
BP	GO:0050965	detection of temperature stimulus involved in sensory perception of pain	3/681	26/29872	0.0207702	0.122061	0.0954077	Cxcl12/Scn9a/Nrg1	3	other
MF	GO:0051020	GTPase binding	14/681	337/29872	0.0235347	0.131579	0.102847	Sod1/Adcyap1r1/Als2/Ulk1/Tamalin/Pex5l/Ipo9/Srgap1/Inf2/Diaph2/Evi5l/Rabgap1l/Rptor/Arhgap44	14	other
BP	GO:0051047	positive regulation of secretion	21/681	439/29872	0.00127697	0.0224019	0.0175102	Itsn1/Pcp4/Syt7/Sox4/Camk2n1/Npy2r/Doc2b/Abcc8/Cacna1h/Gpr158/Rab15/Pex5l/Tgfb2/Cxcl12/Ppp3ca/Pink1/Pla2g3/Apbb3/Cacna1g/Nlgn1/Oxct1	21	other
BP	GO:0051051	negative regulation of transport	24/681	497/29872	0.000522332	0.012983	0.010148	Ywhaq/Kcnj6/Atp5pf/Npy2r/Abcc8/Pacsin2/Kalrn/Irak1/Ank3/Tgfb2/Camk2d/Stc1/Itgav/Mapt/Grb10/Ppp3ca/Oxsr1/Chp1/Nrg1/Rptor/Ahi1/Pid1/Pfkl/Ppif	24	other
BP	GO:0051098	regulation of binding	21/681	361/29872	9.73853e-05	0.00428258	0.00334743	App/Tiam1/Epb41/Nme1/Cyld/Styx/Zfp462/Mapk3/Ralb/Lfng/Tgfb2/Crtac1/Tnks/Med25/Ppp3ca/Itga4/Ctnnbip1/Large1/Stk3/Aktip/Lhx2	21	other
BP	GO:0051099	positive regulation of binding	10/681	157/29872	0.00332621	0.0408827	0.0319555	App/Tiam1/Epb41/Nme1/Ralb/Lfng/Tgfb2/Med25/Stk3/Aktip	10	other
BP	GO:0051100	negative regulation of binding	10/681	155/29872	0.00303407	0.039432	0.0308216	Styx/Zfp462/Mapk3/Ralb/Crtac1/Tnks/Ppp3ca/Itga4/Ctnnbip1/Lhx2	10	other
BP	GO:0051146	striated muscle cell differentiation	15/681	353/29872	0.016304	0.106393	0.0831613	Mapk14/Camk2d/Sgcd/Hdac9/Cxcl12/Mef2c/Ppp3ca/Alpk3/Cby1/Nrg1/Prickle1/Large1/Igfbp5/Ppif/Rxrb	15	other
BP	GO:0051169	nuclear transport	16/681	359/29872	0.00881904	0.0735467	0.057487	Rbm33/Thoc7/Stat3/Styx/Ptpn5/Mapk14/Rgs14/Ipo9/Ifi27/Ppp3ca/Pml/Chp1/Prickle1/Lsg1/Stk3/Gli3	16	other
BP	GO:0051170	import into nucleus	10/681	187/29872	0.0110095	0.0851936	0.0665907	Stat3/Ptpn5/Mapk14/Ipo9/Ppp3ca/Pml/Chp1/Prickle1/Stk3/Gli3	10	other
BP	GO:0051208	sequestering of calcium ion	7/681	141/29872	0.0431341	0.178328	0.139388	Pde4d/Ryr3/Dbi/Tgfb2/Camk2d/Itgav/Itpr2	7	other
BP	GO:0051209	release of sequestered calcium ion into cytosol	7/681	136/29872	0.0366227	0.161216	0.126013	Pde4d/Ryr3/Dbi/Tgfb2/Camk2d/Itgav/Itpr2	7	other
BP	GO:0051225	spindle assembly	8/681	125/29872	0.00801027	0.0704713	0.0550832	Hspa1a/Kifc2/Rhoa/Abraxas1/Cenpj/Prickle1/Mapre2/Drg1	8	other
BP	GO:0051235	maintenance of location	20/681	366/29872	0.000320971	0.00959191	0.00749741	Pde4d/Ryr3/Dbi/Dgat2/Ank3/Pex5l/Tgfb2/Camk2d/Itgav/Ptpn2/Fth1/Pink1/Bscl2/Arhgap21/Nrip1/Sun1/Pml/Nrg1/Stard4/Itpr2	20	other
BP	GO:0051282	regulation of sequestering of calcium ion	7/681	139/29872	0.040446	0.169917	0.132814	Pde4d/Ryr3/Dbi/Tgfb2/Camk2d/Itgav/Itpr2	7	other
BP	GO:0051283	negative regulation of sequestering of calcium ion	7/681	137/29872	0.0378696	0.165718	0.129532	Pde4d/Ryr3/Dbi/Tgfb2/Camk2d/Itgav/Itpr2	7	other
BP	GO:0051402	neuron apoptotic process	23/681	381/29872	2.6038e-05	0.00181102	0.00141556	App/Itsn1/Pcp4/Sod1/Prkcg/Nr4a3/Ptpn5/Usp53/Ntrk2/Epha7/Tgfb2/Mef2c/Grin1/Adnp/Pink1/Pla2g3/Rhoa/Hsph1/Gclm/Aifm1/Thrb/Lig4/Agap2	23	other
BP	GO:0051403	stress-activated MAPK cascade	5/681	54/29872	0.00764623	0.0685956	0.053617	Taok2/Mapk3/Mapk14/Tgfb2/Mid1	5	other
BP	GO:0051480	regulation of cytosolic calcium ion concentration	8/681	74/29872	0.000280781	0.00869099	0.00679322	Kcnh1/Calb1/Atp2b3/Slc8a2/Synpo/Cul5/Tspoap1/Trpc4	8	other
BP	GO:0051495	positive regulation of cytoskeleton organization	10/681	197/29872	0.0153885	0.101692	0.0794865	Togaram1/Map3k1/Add3/Mapt/Pdxp/Rhoa/Cenpj/Synpo/Stmn2/Drg1	10	other
BP	GO:0051503	adenine nucleotide transport	3/681	32/29872	0.0358565	0.15977	0.124882	Shoc2/Slc25a51/Slc25a16	3	other
BP	GO:0051546	keratinocyte migration	3/681	21/29872	0.0115538	0.0870139	0.0680135	Fgf10/Krt2/Mapre2	3	other
BP	GO:0051547	regulation of keratinocyte migration	2/681	15/29872	0.0447834	0.180702	0.141244	Fgf10/Mapre2	2	other
BP	GO:0051549	positive regulation of keratinocyte migration	2/681	13/29872	0.034276	0.155607	0.121629	Fgf10/Mapre2	2	other
BP	GO:0051592	response to calcium ion	10/681	147/29872	0.00206311	0.0297592	0.023261	App/Neurod2/Syt7/Kcnh1/Hpca/Mef2c/Ppp3ca/Nlgn1/Ppif/Fus	10	other
BP	GO:0051602	response to electrical stimulus	3/681	24/29872	0.0167191	0.107907	0.0843447	Neurod2/Grm1/Prickle1	3	other
BP	GO:0051651	maintenance of location in cell	14/681	247/29872	0.00172553	0.026497	0.0207111	Pde4d/Ryr3/Dbi/Ank3/Tgfb2/Camk2d/Itgav/Fth1/Pink1/Bscl2/Arhgap21/Sun1/Pml/Itpr2	14	other
BP	GO:0051899	membrane depolarization	7/681	109/29872	0.0125219	0.0911304	0.0712312	Cacna1h/Ank3/Camk2d/Scn9a/Gclm/Cacna1g/Ppif	7	other
BP	GO:0051924	regulation of calcium ion transport	20/681	278/29872	7.06196e-06	0.000745541	0.000582745	Adcyap1r1/Epb41/Pde4d/Hpca/Dbi/Homer3/Tgfb2/Camk2d/Il16/Stc1/Cxcl12/Grin1/Tspan18/Ppp3ca/Rhoa/Pml/Cacna1g/Pde4b/Stc2/Trpc4	20	other
BP	GO:0051928	positive regulation of calcium ion transport	7/681	138/29872	0.0391439	0.166632	0.130246	Adcyap1r1/Dbi/Stc1/Cxcl12/Grin1/Ppp3ca/Trpc4	7	other
BP	GO:0051954	positive regulation of amine transport	4/681	55/29872	0.0365943	0.161216	0.126013	Pcp4/Npy2r/Cxcl12/Pink1	4	other
BP	GO:0055007	cardiac muscle cell differentiation	9/681	158/29872	0.0105485	0.0825996	0.0645631	Camk2d/Sgcd/Mef2c/Alpk3/Cby1/Nrg1/Prickle1/Large1/Rxrb	9	other
BP	GO:0055012	ventricular cardiac muscle cell differentiation	3/681	18/29872	0.00745615	0.067505	0.0527645	Mef2c/Nrg1/Rxrb	3	other
BP	GO:0055074	calcium ion homeostasis	24/681	354/29872	2.49111e-06	0.000320282	0.000250345	App/Micu3/Kcnh1/Pde4d/Ryr3/Dbi/Immt/Calb1/Tgfb2/Camk2d/Sgcd/Stc1/Itgav/Grin1/Atp2b3/Pml/Slc8a2/Synpo/Slc37a4/Cul5/Tspoap1/Itpr2/Stc2/Trpc4	24	other
BP	GO:0055119	relaxation of cardiac muscle	3/681	16/29872	0.00529288	0.0548974	0.04291	Pde4d/Camk2d/Pde4b	3	other
BP	GO:0060019	radial glial cell differentiation	5/681	19/29872	5.41129e-05	0.00290832	0.00227326	Fgf10/Stat3/Rhoa/Gli3/Miat	5	other
BP	GO:0060038	cardiac muscle cell proliferation	7/681	66/29872	0.000753536	0.016141	0.0126164	Tenm4/Mapk14/Tgfb2/Smad1/Mef2c/Nrg1/Rxrb	7	other
BP	GO:0060045	positive regulation of cardiac muscle cell proliferation	3/681	30/29872	0.0303413	0.146431	0.114456	Mapk14/Mef2c/Nrg1	3	other
BP	GO:0060047	heart contraction	13/681	240/29872	0.00365787	0.0432506	0.0338064	Kcnip2/Sod1/Atp5pf/Rps6ka2/Pde4d/Cacna1h/Tgfb2/Camk2d/Sgcd/Stc1/Cacna1g/Thrb/Pde4b	13	other
BP	GO:0060048	cardiac muscle contraction	7/681	134/29872	0.034211	0.155607	0.121629	Pde4d/Cacna1h/Camk2d/Sgcd/Stc1/Cacna1g/Pde4b	7	other
BP	GO:0060056	mammary gland involution	2/681	11/29872	0.0249045	0.133666	0.104479	Pml/Igfbp5	2	other
BP	GO:0060221	retinal rod cell differentiation	5/681	25/29872	0.000220781	0.00745862	0.00582995	Stat3/Ntrk2/Ahi1/Sox9/Miat	5	other
BP	GO:0060249	anatomical structure homeostasis	12/681	286/29872	0.0321362	0.152221	0.118982	Sod1/Abcc8/Ncdn/Cdhr1/Itgav/Dram2/Col11a2/Tub/Zeb2/Akr1b1/Prickle1/Sox9	12	other
BP	GO:0060271	cilium assembly	20/681	395/29872	0.000834607	0.017313	0.0135325	Dnah8/Togaram1/Cyld/Dnah5/Rfx4/Ttll5/Pla2g3/B9d2/Cfap298/Cenpj/Cby1/Onecut2/Prickle1/Evi5l/Ahi1/Ccdc28b/Septin9/Ccno/Intu/Cep126	20	other
BP	GO:0060326	cell chemotaxis	13/681	334/29872	0.0440827	0.180702	0.141244	App/Tiam1/Pde4d/Mapk3/Nedd9/Clxn/Il16/Cxcl12/Oxsr1/Slit2/Slc37a4/Pde4b/Scg2	13	other
BP	GO:0060379	cardiac muscle cell myoblast differentiation	2/681	12/29872	0.0294403	0.143252	0.111971	Nrg1/Prickle1	2	other
BP	GO:0060384	innervation	3/681	32/29872	0.0358565	0.15977	0.124882	Prkcg/Itga4/Nptx1	3	other
BP	GO:0060402	calcium ion transport into cytosol	5/681	31/29872	0.000630725	0.0144954	0.0113301	Adcyap1r1/Grin1/Pml/Slc8a2/Cacna1g	5	other
BP	GO:0060479	lung cell differentiation	4/681	40/29872	0.0127793	0.0912457	0.0713213	Fgf10/Ncor2/Thrb/Sox9	4	other
BP	GO:0060487	lung epithelial cell differentiation	4/681	40/29872	0.0127793	0.0912457	0.0713213	Fgf10/Ncor2/Thrb/Sox9	4	other
BP	GO:0060563	neuroepithelial cell differentiation	4/681	50/29872	0.0269803	0.13943	0.108984	Sox4/Jag1/Pou3f2/Rptor	4	other
BP	GO:0060761	negative regulation of response to cytokine stimulus	5/681	87/29872	0.0488447	0.190627	0.149001	Cyld/Ptpn2/Slit2/Map2k5/Rnf113a2	5	other
BP	GO:0061577	calcium ion transmembrane transport via high voltage-gated calcium channel	3/681	19/29872	0.00870606	0.0735233	0.0574688	Pde4d/Camk2d/Pde4b	3	other
BP	GO:0061756	leukocyte adhesion to vascular endothelial cell	6/681	56/29872	0.00169389	0.0262732	0.0205362	Irak1/Selplg/Chst2/Cxcl12/Rhoa/Itga4	6	other
CC	GO:0061827	sperm head	3/681	36/29872	0.0483116	0.189461	0.14809	Pcdh11x/Scaper/Dnajb1	3	other
BP	GO:0061900	glial cell activation	4/681	59/29872	0.0455325	0.181516	0.14188	App/Ifngr2/Ldlr/Zeb2	4	other
BP	GO:0062042	regulation of cardiac epithelial to mesenchymal transition	2/681	10/29872	0.0206851	0.122061	0.0954077	Jag1/Tgfb2	2	other
BP	GO:0070050	neuron cellular homeostasis	8/681	74/29872	0.000280781	0.00869099	0.00679322	App/Kcnh1/Immt/Calb1/Grin1/Slc8a2/Tspoap1/Atp6v0e2	8	other
BP	GO:0070085	glycosylation	13/681	225/29872	0.00210039	0.0301396	0.0235583	Galnt17/B3gnt2/Mgat5b/St6galnac5/St8sia1/Gxylt1/Extl3/Dpy19l1/Pgm3/Chp1/Large1/B4gat1/B4galt1	13	other
BP	GO:0070296	sarcoplasmic reticulum calcium ion transport	3/681	33/29872	0.0387938	0.166632	0.130246	Pde4d/Ryr3/Camk2d	3	other
BP	GO:0070344	regulation of fat cell proliferation	2/681	13/29872	0.034276	0.155607	0.121629	Fgf10/Pid1	2	other
BP	GO:0070371	ERK1 and ERK2 cascade	18/681	371/29872	0.0023627	0.0326362	0.0255098	App/Tiam1/Fgf10/Styx/Mapk3/Spred3/Rgs14/Epha7/Mturn/Camk2d/Itgav/Ptpn2/Spred1/Cxcl12/Gpnmb/Grb10/Nrg1/Sox9	18	other
BP	GO:0070372	regulation of ERK1 and ERK2 cascade	15/681	343/29872	0.01288	0.0918535	0.0717963	App/Tiam1/Fgf10/Styx/Mapk3/Spred3/Rgs14/Epha7/Mturn/Camk2d/Ptpn2/Spred1/Cxcl12/Gpnmb/Nrg1	15	other
BP	GO:0070508	cholesterol import	2/681	14/29872	0.0393955	0.166632	0.130246	Ldlr/Stard4	2	other
BP	GO:0070509	calcium ion import	7/681	84/29872	0.00308556	0.039432	0.0308216	Cacna1h/Stc1/Cxcl12/Ppp3ca/Slc8a2/Cacna1g/Trpc4	7	other
BP	GO:0070542	response to fatty acid	4/681	48/29872	0.0236138	0.131579	0.102847	Dgat2/Ldlr/Pid1/Sox9	4	other
BP	GO:0070586	cell-cell adhesion involved in gastrulation	2/681	12/29872	0.0294403	0.143252	0.111971	Ric8a/Map2k5	2	other
BP	GO:0070588	calcium ion transmembrane transport	22/681	338/29872	1.22842e-05	0.00110037	0.000860091	Adcyap1r1/Cacng3/Micu3/Pde4d/Ryr3/Hpca/Dbi/Cacna1h/Grin2a/Tgfb2/Camk2d/Itgav/Grin1/Ppp3ca/Atp2b3/Pml/Slc8a2/Cacna1g/Pde4b/Tspoap1/Itpr2/Trpc4	22	other
BP	GO:0070669	response to interleukin-2	2/681	12/29872	0.0294403	0.143252	0.111971	Stat3/Ptpn2	2	other
MF	GO:0070679	inositol 1,4,5 trisphosphate binding	2/681	14/29872	0.0393955	0.166632	0.130246	Itpr2/Trpc4	2	other
BP	GO:0070741	response to interleukin-6	3/681	34/29872	0.0418497	0.17326	0.135427	Stat3/Ptpn2/Pid1	3	other
CC	GO:0071005	U2-type precatalytic spliceosome	4/681	60/29872	0.0479405	0.189461	0.14809	Prpf38a/Rnf113a2/Lsm7/Sf3a3	4	other
BP	GO:0071214	cellular response to abiotic stimulus	17/681	351/29872	0.00313365	0.0395858	0.0309418	Neurod2/Rnf168/Grm1/Mapk14/Tspyl5/Gtf2h5/Sipa1/Oxsr1/Mme/Ints7/Net1/Tmem150c/Akr1b1/Rptor/Xpa/Sox9/Lig4	17	other
BP	GO:0071229	cellular response to acid chemical	9/681	197/29872	0.0374751	0.164479	0.128563	Hpca/Ntrk2/Sipa1/Grin2a/Gria2/Lamtor4/Rptor/Lmnb1/Agap2	9	other
BP	GO:0071241	cellular response to inorganic substance	13/681	256/29872	0.00623788	0.0610569	0.0477245	Neurod2/Syt7/Kcnh1/Hpca/Mapk3/Ank3/Grin2a/Mef2c/Nlgn1/Nptx1/Ppif/Kcnc2/Fus	13	other
BP	GO:0071248	cellular response to metal ion	12/681	185/29872	0.00116571	0.0210112	0.0164232	Neurod2/Syt7/Kcnh1/Hpca/Mapk3/Ank3/Grin2a/Mef2c/Nlgn1/Nptx1/Ppif/Fus	12	other
BP	GO:0071277	cellular response to calcium ion	8/681	91/29872	0.00113	0.020619	0.0161166	Neurod2/Syt7/Kcnh1/Hpca/Mef2c/Nlgn1/Ppif/Fus	8	other
BP	GO:0071322	cellular response to carbohydrate stimulus	10/681	170/29872	0.00581131	0.0573564	0.044832	Tiam1/Sox4/Camk2n1/Rps6ka2/Zbtb20/Efna5/Abcc8/Ppp3ca/Rptor/Oxct1	10	other
BP	GO:0071326	cellular response to monosaccharide stimulus	9/681	162/29872	0.0122798	0.0904088	0.0706671	Tiam1/Sox4/Camk2n1/Zbtb20/Efna5/Abcc8/Ppp3ca/Rptor/Oxct1	9	other
BP	GO:0071333	cellular response to glucose stimulus	9/681	159/29872	0.010963	0.0849451	0.0663965	Tiam1/Sox4/Camk2n1/Zbtb20/Efna5/Abcc8/Ppp3ca/Rptor/Oxct1	9	other
BP	GO:0071352	cellular response to interleukin-2	2/681	10/29872	0.0206851	0.122061	0.0954077	Stat3/Ptpn2	2	other
BP	GO:0071354	cellular response to interleukin-6	3/681	32/29872	0.0358565	0.15977	0.124882	Stat3/Ptpn2/Pid1	3	other
BP	GO:0071372	cellular response to follicle-stimulating hormone stimulus	2/681	12/29872	0.0294403	0.143252	0.111971	Pde4d/Efna5	2	other
BP	GO:0071398	cellular response to fatty acid	3/681	33/29872	0.0387938	0.166632	0.130246	Dgat2/Ldlr/Pid1	3	other
BP	GO:0071478	cellular response to radiation	9/681	190/29872	0.030801	0.147326	0.115156	Rnf168/Mapk14/Tspyl5/Gtf2h5/Mme/Ints7/Net1/Xpa/Lig4	9	other
BP	GO:0071479	cellular response to ionizing radiation	6/681	84/29872	0.0124517	0.0911304	0.0712312	Mapk14/Tspyl5/Gtf2h5/Ints7/Net1/Lig4	6	other
BP	GO:0071493	cellular response to UV-B	2/681	13/29872	0.034276	0.155607	0.121629	Mapk14/Mme	2	other
BP	GO:0071675	regulation of mononuclear cell migration	8/681	133/29872	0.0114133	0.0870139	0.0680135	App/Mapk3/Nedd9/Cxcl12/Oxsr1/Rhoa/Slit2/Itga4	8	other
BP	GO:0071677	positive regulation of mononuclear cell migration	6/681	84/29872	0.0124517	0.0911304	0.0712312	App/Nedd9/Cxcl12/Oxsr1/Rhoa/Itga4	6	other
BP	GO:0071695	anatomical structure maturation	13/681	327/29872	0.0383147	0.166632	0.130246	App/Kcnip2/Rps6ka2/Fam210b/Ank3/Runx2/Tgfb2/Grin1/Gldn/Pla2g3/Rhoa/Akr1b1/Cntn2	13	other
BP	GO:0071709	membrane assembly	4/681	55/29872	0.0365943	0.161216	0.126013	Rftn1/Pacsin2/Ank3/Nlgn1	4	other
BP	GO:0071871	response to epinephrine	2/681	10/29872	0.0206851	0.122061	0.0954077	Pde4d/Pde4b	2	other
BP	GO:0071872	cellular response to epinephrine stimulus	2/681	10/29872	0.0206851	0.122061	0.0954077	Pde4d/Pde4b	2	other
BP	GO:0072175	epithelial tube formation	8/681	168/29872	0.0393	0.166632	0.130246	Fgf10/Tgfb2/Brpf1/Zeb2/Prickle1/Sox9/Stk3/Lhx2	8	other
BP	GO:0072329	monocarboxylic acid catabolic process	7/681	136/29872	0.0366227	0.161216	0.126013	Ids/Dbi/Acad11/Lipe/Tysnd1/Ilvbl/Aig1	7	other
BP	GO:0072526	pyridine-containing compound catabolic process	7/681	117/29872	0.0178766	0.112673	0.08807	App/Zbtb20/Stat3/Slc2a6/Pdxp/Rptor/Pfkl	7	other
BP	GO:0072530	purine-containing compound transmembrane transport	3/681	25/29872	0.0186835	0.116065	0.0907208	Shoc2/Slc25a51/Slc25a16	3	other
BP	GO:0072676	lymphocyte migration	6/681	112/29872	0.0433793	0.178966	0.139887	App/Nedd9/Cxcl12/Oxsr1/Rhoa/Itga4	6	other
BP	GO:0072678	T cell migration	5/681	69/29872	0.0206148	0.122061	0.0954077	App/Cxcl12/Oxsr1/Rhoa/Itga4	5	other
BP	GO:0086003	cardiac muscle cell contraction	7/681	72/29872	0.00126767	0.0223875	0.0174989	Pde4d/Cacna1h/Camk2d/Sgcd/Stc1/Cacna1g/Pde4b	7	other
BP	GO:0086004	regulation of cardiac muscle cell contraction	4/681	40/29872	0.0127793	0.0912457	0.0713213	Pde4d/Cacna1h/Stc1/Pde4b	4	other
BP	GO:0090009	primitive streak formation	2/681	12/29872	0.0294403	0.143252	0.111971	Ets2/Prickle1	2	other
BP	GO:0090025	regulation of monocyte chemotaxis	3/681	36/29872	0.0483116	0.189461	0.14809	App/Cxcl12/Slit2	3	other
BP	GO:0090049	regulation of cell migration involved in sprouting angiogenesis	4/681	40/29872	0.0127793	0.0912457	0.0713213	Hdac9/Spred1/Rhoa/Map2k5	4	other
BP	GO:0090051	negative regulation of cell migration involved in sprouting angiogenesis	3/681	16/29872	0.00529288	0.0548974	0.04291	Spred1/Rhoa/Map2k5	3	other
BP	GO:0090075	relaxation of muscle	5/681	36/29872	0.00127423	0.0224019	0.0175102	Sod1/Pde4d/Abcc8/Camk2d/Pde4b	5	other
BP	GO:0090087	regulation of peptide transport	17/681	272/29872	0.000189404	0.00682777	0.00533685	Tiam1/Itsn1/Syt7/Sox4/Camk2n1/Kcnj6/Npy2r/Doc2b/Efna5/Abcc8/Kalrn/Pex5l/Ppp3ca/Rptor/Pick1/Oxct1/Pfkl	17	other
BP	GO:0090130	tissue migration	17/681	333/29872	0.00182082	0.0276905	0.021644	Fgf10/Krt2/Tgfb2/Hdac9/Stc1/Itgav/Spred1/Cxcl12/Mef2c/Rhoa/Sash1/Slit2/Zeb2/Map2k5/Sox9/Patz1/Mapre2	17	other
BP	GO:0090132	epithelium migration	17/681	331/29872	0.00170897	0.0263798	0.0206195	Fgf10/Krt2/Tgfb2/Hdac9/Stc1/Itgav/Spred1/Cxcl12/Mef2c/Rhoa/Sash1/Slit2/Zeb2/Map2k5/Sox9/Patz1/Mapre2	17	other
BP	GO:0090140	regulation of mitochondrial fission	4/681	38/29872	0.0106957	0.0834208	0.065205	Ddhd1/Mapt/Inf2/Pink1	4	other
BP	GO:0090169	regulation of spindle assembly	3/681	30/29872	0.0303413	0.146431	0.114456	Hspa1a/Cenpj/Drg1	3	other
BP	GO:0090220	chromosome localization to nuclear envelope involved in homologous chromosome segregation	2/681	14/29872	0.0393955	0.166632	0.130246	Terf1/Sun1	2	other
BP	GO:0090257	regulation of muscle system process	13/681	265/29872	0.00822699	0.0718903	0.0561923	Sod1/Npy2r/Pde4d/Nr4a3/Abcc8/Cacna1h/Camk2d/Stc1/Mef2c/Ppp3ca/Rhoa/Pde4b/Igfbp5	13	other
BP	GO:0090276	regulation of peptide hormone secretion	16/681	265/29872	0.000424127	0.0113874	0.0089008	Tiam1/Itsn1/Syt7/Sox4/Camk2n1/Kcnj6/Doc2b/Efna5/Abcc8/Kalrn/Pex5l/Ppp3ca/Rptor/Pick1/Oxct1/Pfkl	16	other
BP	GO:0090278	negative regulation of peptide hormone secretion	6/681	72/29872	0.00600721	0.0588965	0.0460359	Kcnj6/Abcc8/Kalrn/Ppp3ca/Rptor/Pfkl	6	other
BP	GO:0090280	positive regulation of calcium ion import	3/681	32/29872	0.0358565	0.15977	0.124882	Stc1/Cxcl12/Ppp3ca	3	other
BP	GO:0090307	mitotic spindle assembly	6/681	72/29872	0.00600721	0.0588965	0.0460359	Hspa1a/Kifc2/Rhoa/Abraxas1/Prickle1/Drg1	6	other
CC	GO:0097014	ciliary plasm	11/681	197/29872	0.005768	0.0573381	0.0448178	Brwd1/Dnah8/Togaram1/Dnah5/Tubb4b/Clxn/Mapt/Septin9/Gabarap/Gli3/Kif17	11	other
CC	GO:0097038	perinuclear endoplasmic reticulum	3/681	28/29872	0.0253112	0.133727	0.104526	Dbi/Dgat2/Osbpl1a	3	other
BP	GO:0097502	mannosylation	3/681	22/29872	0.0131551	0.0923668	0.0721975	Dpy19l1/Large1/B4gat1	3	other
BP	GO:0097553	calcium ion transmembrane import into cytosol	14/681	198/29872	0.000195275	0.00687182	0.00537129	Adcyap1r1/Pde4d/Ryr3/Dbi/Grin2a/Tgfb2/Camk2d/Itgav/Grin1/Ppp3ca/Pml/Slc8a2/Cacna1g/Itpr2	14	other
CC	GO:0097730	non-motile cilium	8/681	169/29872	0.0404674	0.169917	0.132814	Tiam1/Npy2r/Cdhr1/Gpr83/Ttll5/Ahi1/Septin9/Kif17	8	other
BP	GO:0098528	skeletal muscle fiber differentiation	3/681	16/29872	0.00529288	0.0548974	0.04291	Hdac9/Large1/Ppif	3	other
CC	GO:0098643	banded collagen fibril	2/681	12/29872	0.0294403	0.143252	0.111971	Col11a2/Lum	2	other
BP	GO:0098732	macromolecule deacylation	8/681	59/29872	5.57111e-05	0.00291473	0.00227826	Dyrk1a/Ncor2/Hdac9/Spred1/Abhd17b/Mapt/Hdac10/Fry	8	other
BP	GO:0098742	cell-cell adhesion via plasma-membrane adhesion molecules	20/681	212/29872	1.00874e-07	2.59289e-05	2.0267e-05	Taok2/Cadm3/Lrfn4/Pcdh8/Efna5/Slitrk1/Tenm4/Lrrc4c/Mapk14/Cdhr1/Cadm4/Tgfb2/Ric8a/Fgfrl1/Itga4/Nlgn1/Nrg1/Tenm2/Map2k5/Prtg	20	other
BP	GO:0098743	cell aggregation	3/681	26/29872	0.0207702	0.122061	0.0954077	Mapk14/Tgfb2/Sox9	3	other
CC	GO:0098857	membrane microdomain	16/681	306/29872	0.0019261	0.0285938	0.02235	App/Adcyap1r1/Rftn1/Gprc5b/Mapk3/Pacsin2/Cacna1h/Hspa1a/Selplg/Slc27a1/Mapt/Ldlr/Mme/Chp1/Lipe/Trpc4	16	other
CC	GO:0099568	cytoplasmic region	17/681	290/29872	0.000399198	0.010977	0.00858007	Sod1/Brwd1/Grik3/Dnah8/Togaram1/Hpca/Dnah5/Tubb4b/Clxn/Gria2/Mapt/Klhl17/Akr1b1/Septin9/Gabarap/Gli3/Kif17	17	other
BP	GO:0101023	vascular endothelial cell proliferation	3/681	30/29872	0.0303413	0.146431	0.114456	Stat3/Mef2c/Itga4	3	other
BP	GO:0104004	cellular response to environmental stimulus	17/681	351/29872	0.00313365	0.0395858	0.0309418	Neurod2/Rnf168/Grm1/Mapk14/Tspyl5/Gtf2h5/Sipa1/Oxsr1/Mme/Ints7/Net1/Tmem150c/Akr1b1/Rptor/Xpa/Sox9/Lig4	17	other
BP	GO:0106014	regulation of inflammatory response to wounding	2/681	12/29872	0.0294403	0.143252	0.111971	Stat3/Extl3	2	other
BP	GO:0106015	negative regulation of inflammatory response to wounding	2/681	10/29872	0.0206851	0.122061	0.0954077	Stat3/Extl3	2	other
BP	GO:0140053	mitochondrial gene expression	11/681	167/29872	0.00163084	0.0262732	0.0205362	Mrpl35/Mrps6/Lrpprc/Mrpl58/Tfb1m/Mrps16/Mtif3/Mterf1a/Yars2/Lars2/Mrpl34	11	other
BP	GO:0150076	neuroinflammatory response	5/681	87/29872	0.0488447	0.190627	0.149001	App/Ifngr2/Ldlr/Zeb2/Large1	5	other
BP	GO:0150115	cell-substrate junction organization	6/681	105/29872	0.0332417	0.154988	0.121145	Taok2/Fam107a/Efna5/Itgav/Prickle1/Mapre2	6	other
BP	GO:0150146	cell junction disassembly	3/681	26/29872	0.0207702	0.122061	0.0954077	Abcc8/Prickle1/Mapre2	3	other
BP	GO:1900087	positive regulation of G1/S transition of mitotic cell cycle	4/681	49/29872	0.0252632	0.133727	0.104526	Fgf10/Cenpj/Rptor/Lsm10	4	other
BP	GO:1900147	regulation of Schwann cell migration	2/681	11/29872	0.0249045	0.133666	0.104479	Tiam1/Grin1	2	other
BP	GO:1901077	regulation of relaxation of muscle	4/681	18/29872	0.00063503	0.0144954	0.0113301	Pde4d/Abcc8/Camk2d/Pde4b	4	other
BP	GO:1901136	carbohydrate derivative catabolic process	11/681	268/29872	0.0445781	0.180702	0.141244	App/Ids/Zbtb20/Stat3/Upp2/Slc2a6/Rptor/Pfkl/Man1b1/Ctbs/Nudt10	11	other
BP	GO:1901264	carbohydrate derivative transport	5/681	79/29872	0.0344435	0.155607	0.121629	Shoc2/Guk1/Slc37a4/Slc25a16/Slc35b4	5	other
BP	GO:1901679	nucleotide transmembrane transport	3/681	22/29872	0.0131551	0.0923668	0.0721975	Shoc2/Slc25a51/Slc25a16	3	other
MF	GO:1901681	sulfur compound binding	12/681	298/29872	0.0418213	0.17326	0.135427	App/Ecm2/Fgf10/Dbi/Gpnmb/Hlcs/Col11a2/Slit2/Fgfrl1/Prelp/Ilvbl/Tnxb	12	other
BP	GO:1901856	negative regulation of cellular respiration	2/681	10/29872	0.0206851	0.122061	0.0954077	Rhoa/Ppif	2	other
BP	GO:1901888	regulation of cell junction assembly	16/681	247/29872	0.000193484	0.00684958	0.0053539	App/Lrfn4/Fam107a/Efna5/Slitrk1/Ntrk2/Epha7/Mef2c/Grin1/Adnp/Rhoa/Slit2/Nlgn1/Nrg1/Adgrb2/Lingo2	16	other
BP	GO:1901889	negative regulation of cell junction assembly	3/681	36/29872	0.0483116	0.189461	0.14809	Fam107a/Epha7/Rhoa	3	other
BP	GO:1901890	positive regulation of cell junction assembly	8/681	131/29872	0.0104776	0.0821533	0.0642143	Efna5/Slitrk1/Ntrk2/Adnp/Slit2/Nlgn1/Adgrb2/Lingo2	8	other
BP	GO:1901987	regulation of cell cycle phase transition	19/681	453/29872	0.00854736	0.0734409	0.0574043	App/Arid1b/Taok2/Donson/Fgf10/Fam107a/Mapk14/Camk2d/Gpnmb/Apbb3/Ints7/Abraxas1/Cenpj/Pml/Dgkz/Rptor/Lmnb1/Mettl13/Lsm10	19	other
BP	GO:1901988	negative regulation of cell cycle phase transition	11/681	271/29872	0.0475971	0.188729	0.147518	Taok2/Donson/Fam107a/Mapk14/Gpnmb/Apbb3/Ints7/Abraxas1/Pml/Dgkz/Mettl13	11	other
BP	GO:1901989	positive regulation of cell cycle phase transition	7/681	119/29872	0.0194335	0.118733	0.0928067	App/Fgf10/Camk2d/Cenpj/Rptor/Lmnb1/Lsm10	7	other
BP	GO:1901990	regulation of mitotic cell cycle phase transition	15/681	347/29872	0.014175	0.0963246	0.0752911	App/Arid1b/Taok2/Donson/Fgf10/Fam107a/Camk2d/Gpnmb/Abraxas1/Cenpj/Pml/Dgkz/Rptor/Lmnb1/Lsm10	15	other
BP	GO:1901992	positive regulation of mitotic cell cycle phase transition	7/681	99/29872	0.00758503	0.0683578	0.0534312	App/Fgf10/Camk2d/Cenpj/Rptor/Lmnb1/Lsm10	7	other
BP	GO:1902017	regulation of cilium assembly	5/681	79/29872	0.0344435	0.155607	0.121629	Cyld/Cenpj/Evi5l/Septin9/Intu	5	other
BP	GO:1902065	response to L-glutamate	2/681	11/29872	0.0249045	0.133666	0.104479	Hpca/Lmnb1	2	other
BP	GO:1902107	positive regulation of leukocyte differentiation	10/681	217/29872	0.027844	0.141664	0.11073	Arid1b/Sox4/Cyld/Nedd9/Ppp3ca/Pla2g3/Rhoa/Ctnnbip1/Rptor/Gli3	10	other
BP	GO:1902115	regulation of organelle assembly	16/681	231/29872	8.93369e-05	0.00413109	0.00322903	Sptbn2/Lrfn4/Nptxr/Cyld/Ulk1/Ralb/Hspa1a/Pink1/Rhoa/Cenpj/Cep76/Evi5l/Septin9/Intu/Moap1/Drg1	16	other
BP	GO:1902117	positive regulation of organelle assembly	6/681	88/29872	0.0153949	0.101692	0.0794865	Ulk1/Ralb/Rhoa/Cenpj/Septin9/Moap1	6	other
CC	GO:1902495	transmembrane transporter complex	23/681	429/29872	0.000156006	0.00587457	0.0045918	Kcnip2/Slc5a3/Cacng3/Grik3/Kcnj6/Micu3/Kcnh1/Pde4d/Ryr3/Abcc8/Cacna1h/Pex5l/Grin2a/Gria2/Grin1/COX1/Scn9a/Gria4/Cacna1g/Pde4b/ND6/Kcnc2/Trpc4	23	other
BP	GO:1902514	regulation of calcium ion transmembrane transport via high voltage-gated calcium channel	3/681	18/29872	0.00745615	0.067505	0.0527645	Pde4d/Camk2d/Pde4b	3	other
BP	GO:1902600	proton transmembrane transport	6/681	113/29872	0.044969	0.180702	0.141244	Atp5po/Atp5pf/COX1/Chp1/Ppif/Atp6v0e2	6	other
BP	GO:1902746	regulation of lens fiber cell differentiation	3/681	10/29872	0.00125585	0.022296	0.0174274	Spred3/Spred1/Zeb2	3	other
BP	GO:1902751	positive regulation of cell cycle G2/M phase transition	3/681	32/29872	0.0358565	0.15977	0.124882	App/Camk2d/Lmnb1	3	other
BP	GO:1902806	regulation of cell cycle G1/S phase transition	10/681	195/29872	0.0144234	0.0970096	0.0758265	Arid1b/Fgf10/Fam107a/Gpnmb/Cenpj/Pml/Dgkz/Rptor/Mettl13/Lsm10	10	other
BP	GO:1902807	negative regulation of cell cycle G1/S phase transition	5/681	75/29872	0.0283704	0.143252	0.111971	Fam107a/Gpnmb/Pml/Dgkz/Mettl13	5	other
BP	GO:1902857	positive regulation of non-motile cilium assembly	2/681	13/29872	0.034276	0.155607	0.121629	Cenpj/Septin9	2	other
BP	GO:1902903	regulation of supramolecular fiber organization	18/681	398/29872	0.0049134	0.0532015	0.0415844	App/Dyrk1a/Togaram1/Map3k1/Add3/Hdgfl3/Mapt/Mef2c/Pdxp/Ldlr/Rhoa/Slit2/Synpo/Mid1/Pick1/Tnxb/Stmn2/Drg1	18	other
BP	GO:1902904	negative regulation of supramolecular fiber organization	9/681	179/29872	0.0220623	0.1275	0.0996589	Dyrk1a/Map3k1/Add3/Hdgfl3/Ldlr/Slit2/Mid1/Pick1/Stmn2	9	other
BP	GO:1902905	positive regulation of supramolecular fiber organization	10/681	185/29872	0.0102609	0.0813223	0.0635647	App/Togaram1/Map3k1/Mapt/Pdxp/Rhoa/Synpo/Tnxb/Stmn2/Drg1	10	other
BP	GO:1903008	organelle disassembly	9/681	167/29872	0.0147314	0.0984093	0.0769206	Ltn1/Ulk1/Nedd9/Mrpl58/Pink1/Lrba/Mtif3/Gabarap/Vrk1	9	other
BP	GO:1903055	positive regulation of extracellular matrix organization	4/681	32/29872	0.00579976	0.0573381	0.0448178	Tgfb2/Cyp2j6/Tnxb/Sox9	4	other
BP	GO:1903169	regulation of calcium ion transmembrane transport	10/681	184/29872	0.00990154	0.079965	0.0625038	Adcyap1r1/Pde4d/Hpca/Dbi/Tgfb2/Camk2d/Grin1/Ppp3ca/Pml/Pde4b	10	other
BP	GO:1903236	regulation of leukocyte tethering or rolling	3/681	24/29872	0.0167191	0.107907	0.0843447	Chst2/Cxcl12/Itga4	3	other
BP	GO:1903238	positive regulation of leukocyte tethering or rolling	2/681	15/29872	0.0447834	0.180702	0.141244	Chst2/Itga4	2	other
BP	GO:1903305	regulation of regulated secretory pathway	9/681	160/29872	0.0113896	0.0870139	0.0680135	Syt7/Kcnh1/Doc2b/Prkcg/Cacna1h/Rab15/Pla2g3/Cacna1g/Nlgn1	9	other
BP	GO:1903307	positive regulation of regulated secretory pathway	7/681	64/29872	0.000625063	0.0144954	0.0113301	Syt7/Doc2b/Cacna1h/Rab15/Pla2g3/Cacna1g/Nlgn1	7	other
BP	GO:1903365	regulation of fear response	2/681	15/29872	0.0447834	0.180702	0.141244	Prkar1b/Mef2c	2	other
BP	GO:1903367	positive regulation of fear response	2/681	11/29872	0.0249045	0.133666	0.104479	Prkar1b/Mef2c	2	other
BP	GO:1903514	release of sequestered calcium ion into cytosol by endoplasmic reticulum	3/681	27/29872	0.0229794	0.129635	0.101328	Pde4d/Ryr3/Camk2d	3	other
BP	GO:1903522	regulation of blood circulation	13/681	273/29872	0.0103863	0.081654	0.063824	App/Kcnip2/Atp5pf/Pde4d/Add3/Cacna1h/Tgfb2/Stc1/Rhoa/Cacna1g/Thrb/Itga4/Pde4b	13	other
BP	GO:1903532	positive regulation of secretion by cell	20/681	389/29872	0.000691614	0.0152125	0.0118907	Itsn1/Pcp4/Syt7/Sox4/Camk2n1/Npy2r/Doc2b/Abcc8/Cacna1h/Gpr158/Rab15/Pex5l/Tgfb2/Cxcl12/Pink1/Pla2g3/Apbb3/Cacna1g/Nlgn1/Oxct1	20	other
BP	GO:1903706	regulation of hemopoiesis	22/681	457/29872	0.000912728	0.018047	0.0141062	Arid1b/Sox4/Fam210b/Stat3/Gabpa/Nme1/Cyld/Jag1/Klf13/Mapk14/Nedd9/Mturn/Ptpn2/Mef2c/Ppp3ca/Pla2g3/Rhoa/Brpf1/Abcb10/Ctnnbip1/Rptor/Gli3	22	other
BP	GO:1903708	positive regulation of hemopoiesis	10/681	217/29872	0.027844	0.141664	0.11073	Arid1b/Sox4/Cyld/Nedd9/Ppp3ca/Pla2g3/Rhoa/Ctnnbip1/Rptor/Gli3	10	other
BP	GO:1903977	positive regulation of glial cell migration	2/681	14/29872	0.0393955	0.166632	0.130246	Tiam1/Grin1	2	other
BP	GO:1904062	regulation of monoatomic cation transmembrane transport	18/681	328/29872	0.000596603	0.0140523	0.0109838	App/Kcnip2/Adcyap1r1/Pde4d/Hpca/Dbi/Ank3/Grin2a/Tgfb2/Camk2d/Grin1/Ppp3ca/Oxsr1/Pml/Chp1/Pde4b/Ppif/Kcnc2	18	other
BP	GO:1904063	negative regulation of cation transmembrane transport	6/681	90/29872	0.0170333	0.10913	0.0853	Ank3/Tgfb2/Camk2d/Ppp3ca/Oxsr1/Ppif	6	other
BP	GO:1904356	regulation of telomere maintenance via telomere lengthening	6/681	62/29872	0.00285952	0.0377553	0.029511	Cct8/Mapk3/Terf1/Tnks/Pml/Tent4b	6	other
BP	GO:1904357	negative regulation of telomere maintenance via telomere lengthening	4/681	27/29872	0.00309616	0.039432	0.0308216	Terf1/Tnks/Pml/Tent4b	4	other
BP	GO:1904659	glucose transmembrane transport	8/681	122/29872	0.00695426	0.0652596	0.0510095	Nr4a3/Mapk14/Slc27a1/Grb10/C2cd5/Ahi1/Pid1/Slc2a12	8	other
BP	GO:1904705	regulation of vascular associated smooth muscle cell proliferation	5/681	77/29872	0.0313147	0.14918	0.116605	Nr4a3/Camk2d/Mef2c/Rhoa/Igfbp5	5	other
BP	GO:1904738	vascular associated smooth muscle cell migration	6/681	42/29872	0.000358137	0.0102472	0.00800959	Nr4a3/Mef2c/Grb10/Rhoa/Itga4/Igfbp5	6	other
BP	GO:1904752	regulation of vascular associated smooth muscle cell migration	4/681	36/29872	0.00884501	0.0735467	0.057487	Nr4a3/Mef2c/Rhoa/Igfbp5	4	other
BP	GO:1904753	negative regulation of vascular associated smooth muscle cell migration	2/681	14/29872	0.0393955	0.166632	0.130246	Mef2c/Rhoa	2	other
BP	GO:1904994	regulation of leukocyte adhesion to vascular endothelial cell	5/681	38/29872	0.00163426	0.0262732	0.0205362	Irak1/Chst2/Cxcl12/Rhoa/Itga4	5	other
BP	GO:1904996	positive regulation of leukocyte adhesion to vascular endothelial cell	4/681	27/29872	0.00309616	0.039432	0.0308216	Irak1/Chst2/Rhoa/Itga4	4	other
BP	GO:1905037	autophagosome organization	7/681	121/29872	0.0210826	0.123774	0.0967467	Ulk1/Ralb/Pink1/Lrba/Pik3c2b/Gabarap/Moap1	7	other
BP	GO:1905207	regulation of cardiocyte differentiation	4/681	29/29872	0.00404227	0.0464386	0.0362983	Tgfb2/Mef2c/Nrg1/Prickle1	4	other
BP	GO:1905209	positive regulation of cardiocyte differentiation	3/681	16/29872	0.00529288	0.0548974	0.04291	Tgfb2/Mef2c/Nrg1	3	other
BP	GO:1905515	non-motile cilium assembly	5/681	77/29872	0.0313147	0.14918	0.116605	Cenpj/Ahi1/Septin9/Intu/Cep126	5	other
BP	GO:1905562	regulation of vascular endothelial cell proliferation	3/681	29/29872	0.0277653	0.141507	0.110608	Stat3/Mef2c/Itga4	3	other
BP	GO:1905603	regulation of blood-brain barrier permeability	2/681	10/29872	0.0206851	0.122061	0.0954077	Abcc8/Zeb2	2	other
BP	GO:1905953	negative regulation of lipid localization	5/681	62/29872	0.0134978	0.0938162	0.0733304	Atp5pf/Irak1/Itgav/Ptpn2/Nrg1	5	other
CC	GO:1990351	transporter complex	25/681	454/29872	5.3655e-05	0.00290832	0.00227326	Kcnip2/Slc5a3/Cacng3/Grik3/Kcnj6/Micu3/Kcnh1/Pde4d/Ryr3/Abcc8/Cacna1h/Timm10b/Pex5l/Grin2a/Gria2/Grin1/COX1/Scn9a/Gria4/Chp1/Cacna1g/Pde4b/ND6/Kcnc2/Trpc4	25	other
BP	GO:1990868	response to chemokine	5/681	80/29872	0.0360779	0.15977	0.124882	Cxcl12/Oxsr1/Rhoa/Slit2/Rnf113a2	5	other
BP	GO:1990869	cellular response to chemokine	5/681	80/29872	0.0360779	0.15977	0.124882	Cxcl12/Oxsr1/Rhoa/Slit2/Rnf113a2	5	other
BP	GO:1990874	vascular associated smooth muscle cell proliferation	5/681	82/29872	0.0394878	0.166632	0.130246	Nr4a3/Camk2d/Mef2c/Rhoa/Igfbp5	5	other
BP	GO:2000045	regulation of G1/S transition of mitotic cell cycle	9/681	169/29872	0.0158068	0.104064	0.0813406	Arid1b/Fgf10/Fam107a/Gpnmb/Cenpj/Pml/Dgkz/Rptor/Lsm10	9	other
BP	GO:2000108	positive regulation of leukocyte apoptotic process	3/681	33/29872	0.0387938	0.166632	0.130246	Nr4a3/Tgfb2/Mef2c	3	other
BP	GO:2000146	negative regulation of cell motility	16/681	332/29872	0.00428149	0.0482136	0.0376857	Stat3/Jag1/Abcc8/Nedd9/Srgap1/Stc1/Spred1/Cxcl12/Mef2c/Rhoa/Slit2/Zeb2/Nrg1/Igfbp5/Map2k5/Patz1	16	other
BP	GO:2000401	regulation of lymphocyte migration	6/681	66/29872	0.00391588	0.0453935	0.0354813	App/Nedd9/Cxcl12/Oxsr1/Rhoa/Itga4	6	other
BP	GO:2000403	positive regulation of lymphocyte migration	6/681	43/29872	0.00040827	0.011072	0.00865429	App/Nedd9/Cxcl12/Oxsr1/Rhoa/Itga4	6	other
BP	GO:2000404	regulation of T cell migration	5/681	51/29872	0.00600404	0.0588965	0.0460359	App/Cxcl12/Oxsr1/Rhoa/Itga4	5	other
BP	GO:2000406	positive regulation of T cell migration	5/681	37/29872	0.00144601	0.0242864	0.0189832	App/Cxcl12/Oxsr1/Rhoa/Itga4	5	other
BP	GO:2000727	positive regulation of cardiac muscle cell differentiation	2/681	10/29872	0.0206851	0.122061	0.0954077	Mef2c/Nrg1	2	other
BP	GO:2000736	regulation of stem cell differentiation	6/681	88/29872	0.0153949	0.101692	0.0794865	Stat3/Jag1/Tgfb2/Cdk13/Prickle1/Sox9	6	other
BP	GO:2000737	negative regulation of stem cell differentiation	4/681	31/29872	0.0051665	0.0548372	0.0428629	Stat3/Jag1/Cdk13/Prickle1	4	other
BP	GO:2000756	regulation of peptidyl-lysine acetylation	2/681	12/29872	0.0294403	0.143252	0.111971	Sox4/Pml	2	other
BP	GO:2000785	regulation of autophagosome assembly	4/681	45/29872	0.0190663	0.117294	0.0916817	Ulk1/Ralb/Pink1/Moap1	4	other
BP	GO:2000786	positive regulation of autophagosome assembly	3/681	19/29872	0.00870606	0.0735233	0.0574688	Ulk1/Ralb/Moap1	3	other
BP	GO:2001014	regulation of skeletal muscle cell differentiation	3/681	33/29872	0.0387938	0.166632	0.130246	Nr1d2/Hdac9/Mef2c	3	other
BP	GO:2001222	regulation of neuron migration	4/681	58/29872	0.0431938	0.17845	0.139483	Stat3/Il1r1/Phactr1/Nrg1	4	other
BP	GO:2001223	negative regulation of neuron migration	2/681	11/29872	0.0249045	0.133666	0.104479	Stat3/Nrg1	2	other
BP	GO:2001252	positive regulation of chromosome organization	7/681	109/29872	0.0125219	0.0911304	0.0712312	Cct8/Mapk3/Terf1/Tnks/Slf2/Pml/Lig4	7	other
BP	GO:2001256	regulation of store-operated calcium entry	4/681	18/29872	0.00063503	0.0144954	0.0113301	Homer3/Tspan18/Stc2/Trpc4	4	other
BP	GO:0000209	protein polyubiquitination	12/681	272/29872	0.0230041	0.129635	0.101328	Ttc3/Rnf146/Rnf168/Map3k1/Ube2e3/Ube2h/Nhlrc1/Arrdc4/Tnks/Sash1/Gabarap/Trim3	12	protein
CC	GO:0000307	cyclin-dependent protein kinase holoenzyme complex	4/681	57/29872	0.0409245	0.171471	0.134028	Cnppd1/Ccng2/Cdk13/Ccno	4	protein
MF	GO:0001965	G-protein alpha-subunit binding	5/681	42/29872	0.00257035	0.0350944	0.0274312	Kcnj6/Plcd4/Rgs14/Ric8a/Sash1	5	protein
MF	GO:0004674	protein serine/threonine kinase activity	23/681	441/29872	0.00023216	0.00769826	0.00601726	Taok2/Dyrk1a/Camkk1/Rps6ka2/Map3k1/Prkcg/Ulk1/Mapk3/Mapk14/Kalrn/Irak1/Hunk/Camk2d/Rps6ka3/Srpk1/Oxsr1/Pink1/Alpk3/Cdk13/Map2k5/Vrk1/Stk3/Cdkl4	23	protein
MF	GO:0004712	protein serine/threonine/tyrosine kinase activity	5/681	39/29872	0.00183988	0.0277484	0.0216893	Dyrk1a/Rps6ka2/Map3k1/Prkcg/Map2k5	5	protein
MF	GO:0004721	phosphoprotein phosphatase activity	8/681	165/29872	0.0359335	0.15977	0.124882	Ppm1l/Ptpn5/Ptpn2/Pdxp/Ppp3ca/Tab1/Ptpn12/Dusp11	8	protein
MF	GO:0004726	non-membrane spanning protein tyrosine phosphatase activity	2/681	10/29872	0.0206851	0.122061	0.0954077	Ptpn2/Ptpn12	2	protein
MF	GO:0004842	ubiquitin-protein transferase activity	16/681	433/29872	0.0413184	0.172632	0.134936	Ttc3/Ltn1/Rnf112/Rnf146/Rnf168/Map3k1/Ube2e3/Ube2h/Nhlrc1/Med17/Herc3/Pdzrn3/Sh3rf3/Rmnd5b/Rnf113a2/Trim3	16	protein
MF	GO:0004860	protein kinase inhibitor activity	6/681	70/29872	0.00523659	0.0548974	0.04291	Camk2n1/Prkar1b/Gprc5b/Spred1/Chp1/Rptor	6	protein
BP	GO:0006457	protein folding	8/681	172/29872	0.0441071	0.180702	0.141244	Cct8/Dnaja1/Hspa1a/Dnajb1/Hsph1/Hspa14/Ppif/Ahsa2	8	protein
BP	GO:0006458	'de novo' protein folding	4/681	39/29872	0.0117078	0.0871743	0.0681389	Hspa1a/Dnajb1/Hsph1/Hspa14	4	protein
BP	GO:0006470	protein dephosphorylation	12/681	230/29872	0.00684473	0.0647457	0.0506078	Ppm1l/Ptpn5/Ppp6r3/Ppp2r3a/Ptpn2/Pdxp/Ppp3ca/Pink1/Tab1/Ptpn12/Dusp11/Camta1	12	protein
BP	GO:0006476	protein deacetylation	7/681	47/29872	8.83584e-05	0.00413109	0.00322903	Dyrk1a/Ncor2/Hdac9/Spred1/Mapt/Hdac10/Fry	7	protein
BP	GO:0006486	protein glycosylation	13/681	199/29872	0.00069218	0.0152125	0.0118907	Galnt17/B3gnt2/Mgat5b/St6galnac5/St8sia1/Gxylt1/Extl3/Dpy19l1/Pgm3/Chp1/Large1/B4gat1/B4galt1	13	protein
BP	GO:0006493	protein O-linked glycosylation	7/681	82/29872	0.00269252	0.0361777	0.028278	Galnt17/B3gnt2/Mgat5b/Gxylt1/Pgm3/Large1/B4gat1	7	protein
BP	GO:0006497	protein lipidation	7/681	104/29872	0.00982882	0.0794911	0.0621334	Dbi/Ulk1/Nmt1/Zdhhc6/Zdhhc14/Hhatl/Pgap4	7	protein
BP	GO:0006517	protein deglycosylation	2/681	15/29872	0.0447834	0.180702	0.141244	Large1/Man1b1	2	protein
BP	GO:0006605	protein targeting	15/681	293/29872	0.00320496	0.0398062	0.0311141	Cacng3/Ywhaq/Get1/Hpca/Ptpn5/Ank3/Zdhhc6/Zdhhc14/Pink1/C2cd5/Aifm1/Pml/Nlgn1/Large1/Pick1	15	protein
BP	GO:0006606	protein import into nucleus	10/681	182/29872	0.00921157	0.0757425	0.0592033	Stat3/Ptpn5/Mapk14/Ipo9/Ppp3ca/Pml/Chp1/Prickle1/Stk3/Gli3	10	protein
BP	GO:0006612	protein targeting to membrane	7/681	120/29872	0.0202463	0.122061	0.0954077	Get1/Hpca/Ank3/Zdhhc6/Zdhhc14/C2cd5/Large1	7	protein
BP	GO:0009100	glycoprotein metabolic process	18/681	353/29872	0.00137423	0.0235627	0.0184175	Ids/Ndst4/Galnt17/B3gnt2/Mgat5b/Hs6st3/St6galnac5/St8sia1/Gxylt1/Extl3/Dpy19l1/Pgm3/Chp1/Hs3st4/Large1/B4gat1/Man1b1/B4galt1	18	protein
BP	GO:0009101	glycoprotein biosynthetic process	16/681	289/29872	0.00107208	0.0201321	0.0157361	Ndst4/Galnt17/B3gnt2/Mgat5b/Hs6st3/St6galnac5/St8sia1/Gxylt1/Extl3/Dpy19l1/Pgm3/Chp1/Hs3st4/Large1/B4gat1/B4galt1	16	protein
BP	GO:0009306	protein secretion	18/681	438/29872	0.0124756	0.0911304	0.0712312	Tiam1/Syt7/Sox4/Camk2n1/Kcnj6/Doc2b/Efna5/Abcc8/Tgfb2/Ppp3ca/Apbb3/Cplx1/Rptor/Ahi1/Pick1/Oxct1/Pfkl/Cyb5r4	18	protein
MF	GO:0010857	calcium-dependent protein kinase activity	2/681	11/29872	0.0249045	0.133666	0.104479	Prkcg/Pink1	2	protein
BP	GO:0010985	negative regulation of lipoprotein particle clearance	2/681	12/29872	0.0294403	0.143252	0.111971	Abcc8/Ldlr	2	protein
BP	GO:0010988	regulation of low-density lipoprotein particle clearance	2/681	15/29872	0.0447834	0.180702	0.141244	Abcc8/Ldlr	2	protein
MF	GO:0016653	oxidoreductase activity, acting on NAD(P)H, heme protein as acceptor	3/681	11/29872	0.00169763	0.0262732	0.0205362	Cyp2j6/Ndor1/Cyb5r4	3	protein
BP	GO:0018345	protein palmitoylation	3/681	33/29872	0.0387938	0.166632	0.130246	Zdhhc6/Zdhhc14/Hhatl	3	protein
MF	GO:0019787	ubiquitin-like protein transferase activity	18/681	460/29872	0.019481	0.118733	0.0928067	Ttc3/Ltn1/Rnf112/Rnf146/Rnf168/Map3k1/Ube2e3/Ube2h/Nhlrc1/Med17/Herc3/Pml/Pdzrn3/Sh3rf3/Rmnd5b/Rnf113a2/Aktip/Trim3	18	protein
MF	GO:0019887	protein kinase regulator activity	15/681	235/29872	0.00035478	0.0102472	0.00800959	Camk2n1/Cnppd1/Als2/Prkar1b/Gprc5b/Ccng2/Slc27a1/Spred1/Elp4/Tab1/Chp1/Nrg1/Rptor/Ccno/Agap2	15	protein
MF	GO:0019903	protein phosphatase binding	9/681	191/29872	0.0316995	0.150649	0.117753	Sod1/Shoc2/Nptxr/Stat3/Mapk14/Ppp6r3/Cadm4/Phactr1/Mapt	9	protein
BP	GO:0022613	ribonucleoprotein complex biogenesis	16/681	442/29872	0.0481149	0.189461	0.14809	Tsr2/Riox2/Usp16/Pwp2/Urb1/Gtf2h5/Pdcd11/Ipo9/Tfb1m/Rps16/Srpk1/Lsg1/Tent4b/Fcf1/Sf3a3/Pno1	16	protein
MF	GO:0030291	protein serine/threonine kinase inhibitor activity	3/681	35/29872	0.0450227	0.180702	0.141244	Prkar1b/Spred1/Rptor	3	protein
MF	GO:0030295	protein kinase activator activity	7/681	140/29872	0.041776	0.17326	0.135427	Als2/Gprc5b/Slc27a1/Tab1/Nrg1/Rptor/Agap2	7	protein
MF	GO:0031072	heat shock protein binding	8/681	152/29872	0.0235972	0.131579	0.102847	Ulk1/Irak1/Dnaja1/Hspa1a/Dnajb1/Mapt/Pdxp/Hspa14	8	protein
BP	GO:0031334	positive regulation of protein-containing complex assembly	11/681	215/29872	0.0107678	0.083762	0.0654717	Togaram1/Map3k1/Terf1/Dhx33/Mapt/Med25/Slf2/Rhoa/Stmp1/Nrg1/Drg1	11	protein
BP	GO:0031365	N-terminal protein amino acid modification	3/681	28/29872	0.0253112	0.133727	0.104526	Sox4/Nmt1/Hhatl	3	protein
BP	GO:0031396	regulation of protein ubiquitination	12/681	211/29872	0.00348134	0.042292	0.0330571	Sox4/Fam107a/Prkcg/Tspyl5/Dnaja1/Nhlrc1/Arrdc4/Pink1/Sash1/Chp1/Prickle1/Gabarap	12	protein
BP	GO:0031398	positive regulation of protein ubiquitination	6/681	116/29872	0.0499537	0.192579	0.150527	Fam107a/Tspyl5/Nhlrc1/Arrdc4/Prickle1/Gabarap	6	protein
BP	GO:0031400	negative regulation of protein modification process	19/681	453/29872	0.00854736	0.0734409	0.0574043	Sox4/Camk2n1/Pde4d/Prkcg/Dbi/Prkar1b/Dnaja1/Rgs14/Cadm4/Ptpn2/Spred1/Mapt/Adnp/Slit2/Chp1/Pid1/Hhatl/Cdyl/Fry	19	protein
BP	GO:0031503	protein-containing complex localization	23/681	245/29872	1.23352e-08	5.84471e-06	4.56845e-06	Synj1/Cacng3/Nptxr/Hpca/Ralb/Kalrn/Tamalin/Sgcd/Ipo9/Pml/Tub/Cplx1/Snap47/Nlgn1/Nrg1/Lsg1/Pick1/Arhgap44/Nptx1/Gsg1l/Lmnb1/Intu/Kif17	23	protein
MF	GO:0031593	polyubiquitin modification-dependent protein binding	6/681	61/29872	0.00263259	0.0357791	0.0279663	Rnf168/Agl/Ubac1/Mpnd/Abraxas1/Wdr81	6	protein
MF	GO:0031625	ubiquitin protein ligase binding	14/681	337/29872	0.0235347	0.131579	0.102847	Lrpprc/Ralb/Dnaja1/Hspa1a/Smad1/Kdm4a/Slf2/Pink1/Pml/Mid1/Gabarap/Cul5/Patz1/Moap1	14	protein
BP	GO:0031952	regulation of protein autophosphorylation	4/681	42/29872	0.0151053	0.100453	0.0785178	Epha7/Gpnmb/Chp1/Nrg1	4	protein
BP	GO:0032091	negative regulation of protein binding	6/681	85/29872	0.013147	0.0923668	0.0721975	Styx/Mapk3/Ralb/Crtac1/Itga4/Ctnnbip1	6	protein
BP	GO:0032092	positive regulation of protein binding	7/681	82/29872	0.00269252	0.0361777	0.028278	App/Tiam1/Epb41/Ralb/Lfng/Stk3/Aktip	7	protein
BP	GO:0032271	regulation of protein polymerization	9/681	208/29872	0.049848	0.192579	0.150527	Dyrk1a/Togaram1/Map3k1/Add3/Mapt/Rhoa/Slit2/Stmn2/Drg1	9	protein
BP	GO:0032984	protein-containing complex disassembly	12/681	254/29872	0.0142677	0.0966216	0.0755233	Synj1/Scaf8/Scaf4/Add3/Hdgfl3/Mrpl58/Pdxp/Rhoa/Mid1/Nrg1/Stmn2/Gabarap	12	protein
CC	GO:0034362	low-density lipoprotein particle	2/681	15/29872	0.0447834	0.180702	0.141244	App/Ldlr	2	protein
BP	GO:0034383	low-density lipoprotein particle clearance	3/681	24/29872	0.0167191	0.107907	0.0843447	Abcc8/Dgat2/Ldlr	3	protein
BP	GO:0034504	protein localization to nucleus	17/681	337/29872	0.00206304	0.0297592	0.023261	App/Stat3/Ptpn5/Mapk14/Tgfb2/Ipo9/Ppp3ca/Sun1/Polr1a/Pml/Chp1/Prickle1/Xpa/Sox9/Lmnb1/Stk3/Gli3	17	protein
BP	GO:0035268	protein mannosylation	3/681	21/29872	0.0115538	0.0870139	0.0680135	Dpy19l1/Large1/B4gat1	3	protein
BP	GO:0035372	protein localization to microtubule	3/681	20/29872	0.0100713	0.0802446	0.0627224	Abhd17b/Mid1/Mapre2	3	protein
BP	GO:0035592	establishment of protein localization to extracellular region	18/681	439/29872	0.0127431	0.0912457	0.0713213	Tiam1/Syt7/Sox4/Camk2n1/Kcnj6/Doc2b/Efna5/Abcc8/Tgfb2/Ppp3ca/Apbb3/Cplx1/Rptor/Ahi1/Pick1/Oxct1/Pfkl/Cyb5r4	18	protein
BP	GO:0035601	protein deacylation	8/681	59/29872	5.57111e-05	0.00291473	0.00227826	Dyrk1a/Ncor2/Hdac9/Spred1/Abhd17b/Mapt/Hdac10/Fry	8	protein
BP	GO:0042026	protein refolding	3/681	24/29872	0.0167191	0.107907	0.0843447	Dnaja1/Hspa1a/Hspa14	3	protein
BP	GO:0042157	lipoprotein metabolic process	11/681	143/29872	0.0004549	0.01206	0.00942653	Dbi/Ulk1/Dgat2/Nmt1/Itgav/Abhd17b/Zdhhc6/Zdhhc14/Ldlr/Hhatl/Pgap4	11	protein
BP	GO:0042158	lipoprotein biosynthetic process	7/681	109/29872	0.0125219	0.0911304	0.0712312	Dbi/Ulk1/Nmt1/Zdhhc6/Zdhhc14/Hhatl/Pgap4	7	protein
BP	GO:0043161	proteasome-mediated ubiquitin-dependent protein catabolic process	16/681	394/29872	0.0196481	0.119629	0.0935065	Ltn1/Styx/Hspa1a/Ube2h/Nhlrc1/Psma7/Pml/Spsb1/Prickle1/Ankrd9/Sh3rf3/Gabarap/Rmnd5b/Fbxo3/Cul5/Trim3	16	protein
BP	GO:0043242	negative regulation of protein-containing complex disassembly	6/681	92/29872	0.0187879	0.116065	0.0907208	Scaf8/Scaf4/Add3/Hdgfl3/Mid1/Stmn2	6	protein
BP	GO:0043244	regulation of protein-containing complex disassembly	7/681	135/29872	0.0354033	0.158925	0.124222	Scaf8/Scaf4/Add3/Hdgfl3/Pdxp/Mid1/Stmn2	7	protein
BP	GO:0043254	regulation of protein-containing complex assembly	20/681	453/29872	0.00409362	0.0469021	0.0366605	Dyrk1a/Togaram1/Map3k1/Ulk1/Add3/Ralb/Terf1/Dhx33/Mapt/Med25/Slf2/Pink1/Rhoa/Slit2/Stmp1/Ctnnbip1/Nrg1/Stmn2/Sox9/Drg1	20	protein
BP	GO:0043393	regulation of protein binding	14/681	196/29872	0.000175704	0.006486	0.00506972	App/Tiam1/Epb41/Cyld/Styx/Mapk3/Ralb/Lfng/Crtac1/Itga4/Ctnnbip1/Large1/Stk3/Aktip	14	protein
BP	GO:0043543	protein acylation	7/681	102/29872	0.00887997	0.0736302	0.0575523	Sox4/Nmt1/Zdhhc6/Zdhhc14/Pml/Hhatl/Cdyl	7	protein
MF	GO:0044183	protein folding chaperone	6/681	56/29872	0.00169389	0.0262732	0.0205362	Cct8/Hspa1a/Dnajb1/Lyrm7/Hsph1/Hspa14	6	protein
MF	GO:0044389	ubiquitin-like protein ligase binding	14/681	357/29872	0.0357609	0.15977	0.124882	Lrpprc/Ralb/Dnaja1/Hspa1a/Smad1/Kdm4a/Slf2/Pink1/Pml/Mid1/Gabarap/Cul5/Patz1/Moap1	14	protein
MF	GO:0045309	protein phosphorylated amino acid binding	5/681	64/29872	0.0153295	0.101601	0.0794151	Scaf8/Scaf4/Ptpn5/Mapk3/Grb10	5	protein
BP	GO:0045860	positive regulation of protein kinase activity	15/681	308/29872	0.00506787	0.054475	0.0425798	App/Map3k1/Als2/Gprc5b/Ralb/Irak1/Nedd9/Tgfb2/Rhoa/Tab1/Sash1/Slc8a2/Zeb2/Nrg1/Agap2	15	protein
BP	GO:0046777	protein autophosphorylation	12/681	206/29872	0.00286741	0.0377553	0.029511	Dyrk1a/Ulk1/Mapk3/Irak1/Epha7/Camk2d/Gpnmb/Oxsr1/Pink1/Chp1/Nrg1/Vrk1	12	protein
BP	GO:0050708	regulation of protein secretion	16/681	333/29872	0.00440569	0.0490915	0.0383719	Tiam1/Syt7/Sox4/Camk2n1/Kcnj6/Doc2b/Efna5/Abcc8/Tgfb2/Ppp3ca/Apbb3/Rptor/Ahi1/Pick1/Oxct1/Pfkl	16	protein
BP	GO:0050746	regulation of lipoprotein metabolic process	5/681	19/29872	5.41129e-05	0.00290832	0.00227326	Dbi/Ulk1/Dgat2/Itgav/Hhatl	5	protein
BP	GO:0050821	protein stabilization	10/681	204/29872	0.0191465	0.117666	0.0919721	Cct8/Sox4/Get1/Ncor2/Ipo9/Pink1/Pml/Chp1/Stk3/Wdr81	10	protein
MF	GO:0051018	protein kinase A binding	4/681	57/29872	0.0409245	0.171471	0.134028	Prkar1b/Lrba/Sox9/Pakap	4	protein
MF	GO:0051019	mitogen-activated protein kinase binding	3/681	34/29872	0.0418497	0.17326	0.135427	Map3k1/Mapk14/Tab1	3	protein
BP	GO:0051084	'de novo' post-translational protein folding	4/681	38/29872	0.0106957	0.0834208	0.065205	Hspa1a/Dnajb1/Hsph1/Hspa14	4	protein
BP	GO:0051085	chaperone cofactor-dependent protein refolding	4/681	33/29872	0.00648269	0.0620156	0.0484739	Hspa1a/Dnajb1/Hsph1/Hspa14	4	protein
MF	GO:0051219	phosphoprotein binding	7/681	112/29872	0.0143721	0.0970096	0.0758265	Scaf8/Epb41/Scaf4/Ptpn5/Mapk3/Grb10/Mid1	7	protein
BP	GO:0051258	protein polymerization	13/681	287/29872	0.0151998	0.100968	0.0789203	Dyrk1a/Togaram1/Map3k1/Fam107a/Add3/Hdgfl3/Mapt/Rhoa/Slit2/Cenpj/Diaph2/Stmn2/Drg1	13	protein
BP	GO:0051259	protein complex oligomerization	13/681	267/29872	0.00873028	0.0735233	0.0574688	App/Rnf112/Usp16/Als2/Kctd4/Gria2/Mapt/Grin1/Chp1/Cby1/Stk3/Kcnc2/Fus	13	protein
BP	GO:0051260	protein homooligomerization	9/681	193/29872	0.033551	0.155607	0.121629	App/Rnf112/Usp16/Als2/Kctd4/Mapt/Cby1/Kcnc2/Fus	9	protein
BP	GO:0051261	protein depolymerization	7/681	129/29872	0.0286499	0.143252	0.111971	Synj1/Add3/Hdgfl3/Pdxp/Rhoa/Mid1/Stmn2	7	protein
BP	GO:0051262	protein tetramerization	6/681	89/29872	0.0161998	0.106079	0.0829158	App/Usp16/Gria2/Grin1/Cby1/Stk3	6	protein
BP	GO:0051865	protein autoubiquitination	5/681	78/29872	0.0328559	0.154284	0.120595	Ltn1/Rnf112/Rnf146/Sash1/Sh3rf3	5	protein
BP	GO:0061077	chaperone-mediated protein folding	5/681	66/29872	0.01732	0.110103	0.086061	Cct8/Hspa1a/Dnajb1/Hsph1/Hspa14	5	protein
BP	GO:0061098	positive regulation of protein tyrosine kinase activity	3/681	32/29872	0.0358565	0.15977	0.124882	App/Gprc5b/Nedd9	3	protein
BP	GO:0070198	protein localization to chromosome, telomeric region	4/681	32/29872	0.00579976	0.0573381	0.0448178	Cct8/Terf1/Tnks/Pml	4	protein
BP	GO:0070202	regulation of establishment of protein localization to chromosome	2/681	12/29872	0.0294403	0.143252	0.111971	Cct8/Terf1	2	protein
BP	GO:0070203	regulation of establishment of protein localization to telomere	2/681	11/29872	0.0249045	0.133666	0.104479	Cct8/Terf1	2	protein
BP	GO:0070534	protein K63-linked ubiquitination	5/681	71/29872	0.0230239	0.129635	0.101328	Rnf168/Ube2e3/Arrdc4/Sash1/Trim3	5	protein
BP	GO:0070585	protein localization to mitochondrion	6/681	108/29872	0.0373761	0.164166	0.128319	Ptpn5/Dnaja1/Mapt/Pink1/Aifm1/Moap1	6	protein
BP	GO:0070936	protein K48-linked ubiquitination	5/681	86/29872	0.0468777	0.186001	0.145385	Ttc3/Rnf146/Ube2e3/Ube2h/Gabarap	5	protein
CC	GO:0071141	SMAD protein complex	2/681	10/29872	0.0206851	0.122061	0.0954077	Smad1/Smad9	2	protein
BP	GO:0071692	protein localization to extracellular region	18/681	445/29872	0.0144447	0.0970423	0.0758521	Tiam1/Syt7/Sox4/Camk2n1/Kcnj6/Doc2b/Efna5/Abcc8/Tgfb2/Ppp3ca/Apbb3/Cplx1/Rptor/Ahi1/Pick1/Oxct1/Pfkl/Cyb5r4	18	protein
BP	GO:0071900	regulation of protein serine/threonine kinase activity	15/681	294/29872	0.0033084	0.0408336	0.0319171	Cnppd1/Map3k1/Prkar1b/Ralb/Irak1/Dnaja1/Rgs14/Ccng2/Rhoa/Tab1/Sash1/Slc8a2/Zeb2/Tnxb/Ccno	15	protein
BP	GO:0071902	positive regulation of protein serine/threonine kinase activity	8/681	162/29872	0.0327672	0.154113	0.120461	Map3k1/Ralb/Irak1/Rhoa/Tab1/Sash1/Slc8a2/Zeb2	8	protein
BP	GO:0072594	establishment of protein localization to organelle	21/681	452/29872	0.00181998	0.0276905	0.021644	Cct8/Cacng3/Get1/Stat3/Ptpn5/Mapk14/Dnaja1/Terf1/Pex5l/Ipo9/Mapt/Ppp3ca/Pink1/Vps36/Aifm1/Pml/Chp1/Prickle1/Stk3/Gli3/Moap1	21	protein
BP	GO:0072655	establishment of protein localization to mitochondrion	6/681	99/29872	0.025891	0.135819	0.106161	Ptpn5/Dnaja1/Mapt/Pink1/Aifm1/Moap1	6	protein
BP	GO:0072698	protein localization to microtubule cytoskeleton	4/681	59/29872	0.0455325	0.181516	0.14188	Abhd17b/Mid1/Stk3/Mapre2	4	protein
BP	GO:0090150	establishment of protein localization to membrane	13/681	268/29872	0.00899082	0.0743409	0.0581078	Rftn1/Get1/Hpca/Tamalin/Ank3/Zdhhc6/Zdhhc14/C2cd5/Cplx1/Snap47/Large1/Arhgap44/Moap1	13	protein
BP	GO:0090311	regulation of protein deacetylation	5/681	33/29872	0.000848566	0.0173589	0.0135684	Dyrk1a/Ncor2/Spred1/Mapt/Fry	5	protein
BP	GO:0090314	positive regulation of protein targeting to membrane	3/681	30/29872	0.0303413	0.146431	0.114456	Hpca/Ank3/C2cd5	3	protein
MF	GO:0097110	scaffold protein binding	8/681	89/29872	0.000976965	0.0188752	0.0147536	Pde4d/Mapk3/Cacna1h/Grin2a/Gria2/Cacna1g/Nlgn1/Itpr2	8	protein
CC	GO:0098798	mitochondrial protein-containing complex	13/681	305/29872	0.0236897	0.131877	0.10308	Atp5po/Mrpl35/Micu3/Mrps6/Atp5pf/Immt/Timm10b/Mrpl58/COX1/Mrps16/Ppif/ND6/Mrpl34	13	protein
MF	GO:0106310	protein serine kinase activity	3/681	16/29872	0.00529288	0.0548974	0.04291	Dyrk1a/Srpk1/Pink1	3	protein
MF	GO:0140030	modification-dependent protein binding	10/681	240/29872	0.0495303	0.192579	0.150527	Rnf168/Ank3/Agl/Ubac1/Mpnd/Kdm4a/Abraxas1/Pml/Spin2c/Wdr81	10	protein
MF	GO:0140457	protein demethylase activity	3/681	29/29872	0.0277653	0.141507	0.110608	Riox2/Kdm4a/Hr	3	protein
BP	GO:1901873	regulation of post-translational protein modification	12/681	252/29872	0.0134811	0.0938162	0.0733304	Sox4/Fam107a/Prkcg/Tspyl5/Dnaja1/Nhlrc1/Arrdc4/Pink1/Sash1/Chp1/Prickle1/Gabarap	12	protein
BP	GO:1902414	protein localization to cell junction	13/681	133/29872	1.1699e-05	0.00109156	0.000853209	Cacng3/Nptxr/Kalrn/Tamalin/Grin2a/Abhd17b/Mapt/Grin1/Cplx1/Snap47/Nlgn1/Arhgap44/Nptx1	13	protein
CC	GO:1902554	serine/threonine protein kinase complex	7/681	122/29872	0.0219426	0.127431	0.0996051	Cnppd1/Prkar1b/Ulk1/Gtf2h5/Ccng2/Cdk13/Ccno	7	protein
CC	GO:1902911	protein kinase complex	7/681	135/29872	0.0354033	0.158925	0.124222	Cnppd1/Prkar1b/Ulk1/Gtf2h5/Ccng2/Cdk13/Ccno	7	protein
BP	GO:1903059	regulation of protein lipidation	3/681	11/29872	0.00169763	0.0262732	0.0205362	Dbi/Ulk1/Hhatl	3	protein
BP	GO:1903320	regulation of protein modification by small protein conjugation or removal	12/681	247/29872	0.0116593	0.0871743	0.0681389	Sox4/Fam107a/Prkcg/Tspyl5/Dnaja1/Nhlrc1/Arrdc4/Pink1/Sash1/Chp1/Prickle1/Gabarap	12	protein
BP	GO:1903533	regulation of protein targeting	5/681	60/29872	0.0118196	0.0874122	0.0683248	Hpca/Ptpn5/Ank3/Pink1/C2cd5	5	protein
BP	GO:1903747	regulation of establishment of protein localization to mitochondrion	4/681	27/29872	0.00309616	0.039432	0.0308216	Ptpn5/Dnaja1/Mapt/Pink1	4	protein
BP	GO:1903828	negative regulation of protein localization	13/681	246/29872	0.004498	0.0497958	0.0389224	App/Kcnj6/Abcc8/Dnaja1/Terf1/Abhd17b/Mapt/Ppp3ca/Polr1a/Chp1/Rptor/Pid1/Pfkl	13	protein
BP	GO:1904375	regulation of protein localization to cell periphery	8/681	156/29872	0.0270166	0.139458	0.109006	Epb41/Kalrn/Tamalin/Nhlrc1/Camk2d/Cplx1/Pid1/Arhgap44	8	protein
BP	GO:1904814	regulation of protein localization to chromosome, telomeric region	3/681	15/29872	0.0043739	0.0488818	0.038208	Cct8/Terf1/Pml	3	protein
BP	GO:1904816	positive regulation of protein localization to chromosome, telomeric region	2/681	13/29872	0.034276	0.155607	0.121629	Cct8/Pml	2	protein
BP	GO:1904950	negative regulation of establishment of protein localization	9/681	156/29872	0.00975494	0.07911	0.0618355	Kcnj6/Abcc8/Dnaja1/Terf1/Mapt/Ppp3ca/Chp1/Rptor/Pfkl	9	protein
BP	GO:1904951	positive regulation of establishment of protein localization	17/681	364/29872	0.00450572	0.0497958	0.0389224	App/Cct8/Sox4/Camk2n1/Doc2b/Hpca/Abcc8/Ptpn5/Mapk14/Ank3/Tgfb2/Apbb3/Cenpj/C2cd5/Chp1/Oxct1/Gli3	17	protein
BP	GO:1905475	regulation of protein localization to membrane	12/681	215/29872	0.00404531	0.0464386	0.0362983	Slc5a3/Frrs1l/Hpca/Kalrn/Tamalin/Ank3/Nhlrc1/Camk2d/C2cd5/Cplx1/Pid1/Arhgap44	12	protein
BP	GO:1990778	protein localization to cell periphery	20/681	402/29872	0.00103295	0.0196994	0.0153978	Cacng3/Epb41/Nptxr/Kalrn/Tamalin/Gpr158/Ank3/Nhlrc1/Grin2a/Camk2d/Grin1/Tspan18/C2cd5/Tub/Cplx1/Snap47/Large1/Pid1/Arhgap44/Nptx1	20	protein
MF	GO:1990782	protein tyrosine kinase binding	7/681	129/29872	0.0286499	0.143252	0.111971	Tiam1/Nedd9/Ntrk2/Cadm4/Ptpn2/Nrg1/Pitpnm2	7	protein
BP	GO:0000462	maturation of SSU-rRNA from tricistronic rRNA transcript (SSU-rRNA, 5.8S rRNA, LSU-rRNA)	5/681	33/29872	0.000848566	0.0173589	0.0135684	Tsr2/Pwp2/Gtf2h5/Rps16/Fcf1	5	RNA
BP	GO:0000959	mitochondrial RNA metabolic process	4/681	53/29872	0.0325418	0.153296	0.119823	Lrpprc/Tfb1m/Mterf1a/Yars2	4	RNA
MF	GO:0002161	aminoacyl-tRNA editing activity	2/681	13/29872	0.034276	0.155607	0.121629	Aarsd1/Lars2	2	RNA
MF	GO:0003725	double-stranded RNA binding	6/681	82/29872	0.0111394	0.0857504	0.0670259	Rftn1/Adarb2/Hspa1a/Tubb4b/Dhx33/Ilf2	6	RNA
BP	GO:0006164	purine nucleotide biosynthetic process	10/681	233/29872	0.042012	0.17381	0.135857	Atp5po/Atp5pf/Dcakd/Stat3/Nme1/Guk1/Pid1/Nmnat3/ND6/Slc25a16	10	RNA
BP	GO:0006278	RNA-templated DNA biosynthetic process	6/681	64/29872	0.00335687	0.0410038	0.0320502	Cct8/Mapk3/Terf1/Tnks/Pml/Tent4b	6	RNA
BP	GO:0006360	transcription by RNA polymerase I	5/681	68/29872	0.0194745	0.118733	0.0928067	Gtf2h5/Ttf1/Dhx33/Taf1a/Lipe	5	RNA
BP	GO:0006368	transcription elongation by RNA polymerase II	6/681	102/29872	0.0294158	0.143252	0.111971	Rnf168/Pwwp2b/Ell2/Med17/Med25/Cdk13	6	RNA
BP	GO:0006654	phosphatidic acid biosynthetic process	5/681	22/29872	0.000115799	0.00482115	0.0037684	Dgkb/Slc27a1/Bscl2/Dgke/Dgkz	5	RNA
MF	GO:0008353	RNA polymerase II CTD heptapeptide repeat kinase activity	2/681	10/29872	0.0206851	0.122061	0.0954077	Dyrk1a/Cdk13	2	RNA
BP	GO:0008654	phospholipid biosynthetic process	12/681	220/29872	0.00485103	0.0527192	0.0412074	Serac1/Mboat2/Dgkb/Slc27a1/Bscl2/Dgke/Chp1/Pik3c2b/Dgkz/Agpat4/Pgap4/Chpt1	12	RNA
BP	GO:0009145	purine nucleoside triphosphate biosynthetic process	6/681	115/29872	0.0482561	0.189461	0.14809	Atp5po/Atp5pf/Stat3/Nme1/Pid1/ND6	6	RNA
BP	GO:0009150	purine ribonucleotide metabolic process	19/681	441/29872	0.0065151	0.0621787	0.0486013	App/Atp5po/Atp5pf/Dcakd/Zbtb20/Stat3/Nme1/Dgat2/Acot1/Slc2a6/Guk1/Rhoa/Rptor/Pid1/Acot4/Pfkl/ND6/Slc25a16/Nudt10	19	RNA
BP	GO:0009152	purine ribonucleotide biosynthetic process	9/681	199/29872	0.03955	0.166657	0.130265	Atp5po/Atp5pf/Dcakd/Stat3/Nme1/Guk1/Pid1/ND6/Slc25a16	9	RNA
BP	GO:0009206	purine ribonucleoside triphosphate biosynthetic process	6/681	114/29872	0.0465945	0.18525	0.144799	Atp5po/Atp5pf/Stat3/Nme1/Pid1/ND6	6	RNA
BP	GO:0009259	ribonucleotide metabolic process	20/681	460/29872	0.00483882	0.0526835	0.0411795	App/Atp5po/Atp5pf/Dcakd/Zbtb20/Stat3/Upp2/Nme1/Dgat2/Acot1/Slc2a6/Guk1/Rhoa/Rptor/Pid1/Acot4/Pfkl/ND6/Slc25a16/Nudt10	20	RNA
BP	GO:0009261	ribonucleotide catabolic process	8/681	155/29872	0.0261313	0.136958	0.107052	App/Zbtb20/Stat3/Upp2/Slc2a6/Rptor/Pfkl/Nudt10	8	RNA
BP	GO:0010586	miRNA metabolic process	8/681	110/29872	0.00374468	0.044013	0.0344023	App/Stat3/Ncor2/Tgfb2/Smad1/Snd1/Sox9/Tent4b	8	RNA
BP	GO:0010587	miRNA catabolic process	2/681	14/29872	0.0393955	0.166632	0.130246	Snd1/Tent4b	2	RNA
BP	GO:0010866	regulation of triglyceride biosynthetic process	3/681	26/29872	0.0207702	0.122061	0.0954077	Dgat2/Slc27a1/Ldlr	3	RNA
BP	GO:0010867	positive regulation of triglyceride biosynthetic process	3/681	19/29872	0.00870606	0.0735233	0.0574688	Dgat2/Slc27a1/Ldlr	3	RNA
BP	GO:0015012	heparan sulfate proteoglycan biosynthetic process	4/681	31/29872	0.0051665	0.0548372	0.0428629	Ndst4/Hs6st3/Extl3/Hs3st4	4	RNA
BP	GO:0015937	coenzyme A biosynthetic process	2/681	12/29872	0.0294403	0.143252	0.111971	Dcakd/Slc25a16	2	RNA
BP	GO:0016051	carbohydrate biosynthetic process	12/681	215/29872	0.00404531	0.0464386	0.0362983	Adcyap1r1/Ndst4/Dgat2/Nhlrc1/St6galnac5/Ptpn2/Cyp2j6/Grb10/Akr1b1/Slc37a4/Slc35b4/B4galt1	12	RNA
BP	GO:0019319	hexose biosynthetic process	6/681	99/29872	0.025891	0.135819	0.106161	Dgat2/Ptpn2/Cyp2j6/Akr1b1/Slc37a4/Slc35b4	6	RNA	metabolism
BP	GO:0030490	maturation of SSU-rRNA	5/681	48/29872	0.00462713	0.0506585	0.0395967	Tsr2/Pwp2/Gtf2h5/Rps16/Fcf1	5	RNA
BP	GO:0031124	mRNA 3'-end processing	4/681	54/29872	0.0345334	0.155607	0.121629	App/Scaf8/Tent4b/Lsm10	4	RNA
MF	GO:0032561	guanyl ribonucleotide binding	16/681	387/29872	0.0169245	0.108996	0.0851952	Rnf112/Nme1/Ralb/Tubb4b/Rab15/Diras2/Rab33a/Rhou/Rhoa/Irgq/Eif2b1/Lsg1/Septin9/Mmaa/Agap2/Drg1	16	RNA
BP	GO:0032968	positive regulation of transcription elongation by RNA polymerase II	5/681	53/29872	0.00706788	0.065597	0.0512732	Pwwp2b/Ell2/Med17/Med25/Cdk13	5	RNA
BP	GO:0034243	regulation of transcription elongation by RNA polymerase II	6/681	75/29872	0.00731347	0.0667522	0.0521762	Rnf168/Pwwp2b/Ell2/Med17/Med25/Cdk13	6	RNA
BP	GO:0043144	sno(s)RNA processing	2/681	15/29872	0.0447834	0.180702	0.141244	Tent4b/Rnf113a2	2	RNA
BP	GO:0043255	regulation of carbohydrate biosynthetic process	6/681	113/29872	0.044969	0.180702	0.141244	Adcyap1r1/Dgat2/Ptpn2/Cyp2j6/Grb10/Slc35b4	6	RNA
BP	GO:0045017	glycerolipid biosynthetic process	10/681	221/29872	0.0310097	0.148085	0.115749	Dgkb/Dgat2/Slc27a1/Ldlr/Bscl2/Dgke/Pik3c2b/Dgkz/Pgap4/Chpt1	10	RNA
BP	GO:0046364	monosaccharide biosynthetic process	6/681	107/29872	0.0359633	0.15977	0.124882	Dgat2/Ptpn2/Cyp2j6/Akr1b1/Slc37a4/Slc35b4	6	RNA
BP	GO:0046474	glycerophospholipid biosynthetic process	8/681	166/29872	0.0370332	0.162902	0.127331	Dgkb/Slc27a1/Bscl2/Dgke/Pik3c2b/Dgkz/Pgap4/Chpt1	8	RNA
BP	GO:0046889	positive regulation of lipid biosynthetic process	9/681	116/29872	0.00138099	0.0235966	0.018444	Zbtb20/Dbi/Dgat2/Slc27a1/Ldlr/Pla2g3/Chp1/Rptor/Stard4	9	RNA
BP	GO:0046890	regulation of lipid biosynthetic process	11/681	224/29872	0.0142677	0.0966216	0.0755233	Sod1/Zbtb20/Dbi/Dgat2/Slc27a1/Ldlr/Pla2g3/Bscl2/Chp1/Rptor/Stard4	11	RNA
BP	GO:0061614	miRNA transcription	6/681	80/29872	0.009928	0.079965	0.0625038	App/Stat3/Ncor2/Tgfb2/Smad1/Sox9	6	RNA
MF	GO:0061629	RNA polymerase II-specific DNA-binding transcription factor binding	19/681	381/29872	0.00132719	0.0230098	0.0179854	Grm1/Stat3/Ets2/Nr4a3/Mapk14/Dnaja1/Hspa1a/Ncor2/Pdcd11/Med17/Hdac9/Ptpn2/Mef2c/Med25/Ifi27/Nrip1/Hr/Rxrb/Fus	19	RNA
MF	GO:0070878	primary miRNA binding	2/681	11/29872	0.0249045	0.133666	0.104479	Stat3/Smad1	2	RNA
BP	GO:0071071	regulation of phospholipid biosynthetic process	3/681	20/29872	0.0100713	0.0802446	0.0627224	Slc27a1/Bscl2/Chp1	3	RNA
BP	GO:0071897	DNA biosynthetic process	10/681	180/29872	0.008559	0.0734409	0.0574043	Cct8/Mapk3/Terf1/Camk2d/Pole/Tnks/Lin9/Pml/Tent4b/Lig4	10	RNA
BP	GO:0072522	purine-containing compound biosynthetic process	10/681	240/29872	0.0495303	0.192579	0.150527	Atp5po/Atp5pf/Dcakd/Stat3/Nme1/Guk1/Pid1/Nmnat3/ND6/Slc25a16	10	RNA
CC	GO:0090575	RNA polymerase II transcription regulator complex	11/681	249/29872	0.028468	0.143252	0.111971	Rfx5/Stat3/Gtf2h5/Smad1/Med17/Med25/Adnp/Smad9/Thrb/Rxrb/Cebpz	11	RNA
BP	GO:0098781	ncRNA transcription	9/681	152/29872	0.00830379	0.0720881	0.0563469	App/Stat3/Gtf2h5/Ncor2/Tgfb2/Smad1/Ell2/Polr1a/Sox9	9	RNA
MF	GO:0099122	RNA polymerase II C-terminal domain binding	2/681	11/29872	0.0249045	0.133666	0.104479	Scaf8/Scaf4	2	RNA
BP	GO:0140747	regulation of ncRNA transcription	6/681	100/29872	0.027033	0.139458	0.109006	App/Stat3/Ncor2/Tgfb2/Smad1/Sox9	6	RNA
BP	GO:1902369	negative regulation of RNA catabolic process	6/681	87/29872	0.014618	0.097873	0.0765014	Lrpprc/Zcchc17/Nbas/Hnrnpa0/Tent4b/Fus	6	RNA
BP	GO:1902893	regulation of miRNA transcription	6/681	78/29872	0.00881333	0.0735467	0.057487	App/Stat3/Ncor2/Tgfb2/Smad1/Sox9	6	RNA
BP	GO:1902894	negative regulation of miRNA transcription	3/681	29/29872	0.0277653	0.141507	0.110608	App/Ncor2/Sox9	3	RNA
BP	GO:1903409	reactive oxygen species biosynthetic process	5/681	66/29872	0.01732	0.110103	0.086061	Sod1/Slc5a3/Stat3/Grin1/Rhoa	5	RNA
BP	GO:1903426	regulation of reactive oxygen species biosynthetic process	4/681	52/29872	0.0306192	0.147115	0.114991	Slc5a3/Stat3/Grin1/Rhoa	4	RNA
BP	GO:2000278	regulation of DNA biosynthetic process	7/681	123/29872	0.0228266	0.129635	0.101328	Cct8/Mapk3/Terf1/Camk2d/Tnks/Pml/Tent4b	7	RNA
BP	GO:2000628	regulation of miRNA metabolic process	6/681	95/29872	0.0216449	0.126198	0.0986411	App/Stat3/Ncor2/Tgfb2/Smad1/Sox9	6	RNA
BP	GO:2000629	negative regulation of miRNA metabolic process	3/681	32/29872	0.0358565	0.15977	0.124882	App/Ncor2/Sox9	3	RNA
BP	GO:0000302	response to reactive oxygen species	10/681	193/29872	0.0135043	0.0938162	0.0733304	Sod1/Adcyap1r1/Rnf146/Nr4a3/Mapk3/Pink1/Net1/Akr1b1/Ercc6l2/Ppif	10	ROS
BP	GO:0034614	cellular response to reactive oxygen species	8/681	143/29872	0.0170367	0.10913	0.0853	Sod1/Rnf146/Mapk3/Pink1/Net1/Akr1b1/Ercc6l2/Ppif	8	ROS
BP	GO:0000077	DNA damage checkpoint signaling	7/681	126/29872	0.0256253	0.135024	0.10554	Taok2/Donson/Mapk14/Ints7/Abraxas1/Pml/Dgkz	7	signaling
BP	GO:0007264	small GTPase-mediated signal transduction	31/681	439/29872	3.51667e-08	1.22297e-05	9.55924e-06	Tiam1/Itsn1/Tiam2/Adcyap1r1/Ywhaq/Shoc2/Fgf10/Als2/Ulk1/Plcd4/Ralb/Rab15/Sipa1/Cadm4/Tgfb2/Camk2d/Rab33a/Srgap1/Rasa2/Itgav/Rhou/Rhoa/Slit2/Net1/Arhgap24/Dgkz/Nrg1/Arhgap44/Gabarap/Mapre2/Psd3	31	signaling
BP	GO:0007265	Ras protein signal transduction	8/681	112/29872	0.0041784	0.0476886	0.0372753	Shoc2/Fgf10/Ulk1/Ralb/Tgfb2/Rasa2/Dgkz/Nrg1	8	signaling
BP	GO:0008631	intrinsic apoptotic signaling pathway in response to oxidative stress	4/681	59/29872	0.0455325	0.181516	0.14188	Sod1/Mapt/Pink1/Pml	4	signaling
BP	GO:0009755	hormone-mediated signaling pathway	8/681	172/29872	0.0441071	0.180702	0.141244	Klf9/Nr1d2/Dnaja1/Ntrk2/Ncor2/Slc27a1/Rhoa/Thrb	8	signaling
BP	GO:0016055	Wnt signaling pathway	22/681	462/29872	0.00104974	0.01992	0.0155703	App/Tiam1/Sox4/Rnf146/Fgf10/Map3k1/Cyld/Gprc5b/Mapk14/Wnt10a/Ppp2r3a/Tnks/Grb10/Adnp/Zeb2/Cby1/Lgr6/Ctnnbip1/Prickle1/Sox9/Stk3/Gli3	22	signaling
BP	GO:0016601	Rac protein signal transduction	8/681	59/29872	5.57111e-05	0.00291473	0.00227826	Tiam1/Als2/Cadm4/Camk2d/Rhou/Arhgap24/Arhgap44/Gabarap	8	signaling
BP	GO:0019722	calcium-mediated signaling	16/681	223/29872	5.89157e-05	0.00302878	0.00236741	App/Neurod2/Grm1/Homer3/Ntrk2/Sgcd/Mapt/Tspan18/Ppp3ca/Slc8a2/Chp1/Nrg1/Tenm2/Oprl1/Camta1/Adgrb2	16	signaling
BP	GO:0019933	cAMP-mediated signaling	8/681	88/29872	0.000906932	0.0179926	0.0140637	App/Adcyap1r1/Npy2r/Pde4d/Pex5l/Pde4b/Oprl1/Sox9	8	signaling
BP	GO:0019935	cyclic-nucleotide-mediated signaling	10/681	119/29872	0.000406733	0.011072	0.00865429	App/Adcyap1r1/Npy2r/Pde4d/Pex5l/Adnp/Pde4b/Oprl1/Sox9/Kcnc2	10	signaling
BP	GO:0030111	regulation of Wnt signaling pathway	21/681	324/29872	2.04933e-05	0.00151445	0.00118375	App/Tiam1/Sox4/Rnf146/Fgf10/Map3k1/Cyld/Gprc5b/Mapk14/Ppp2r3a/Tnks/Grb10/Adnp/Zeb2/Cby1/Lgr6/Ctnnbip1/Prickle1/Sox9/Stk3/Gli3	21	signaling
BP	GO:0030177	positive regulation of Wnt signaling pathway	10/681	141/29872	0.00151379	0.0252099	0.019705	Sox4/Rnf146/Fgf10/Map3k1/Gprc5b/Ppp2r3a/Tnks/Adnp/Zeb2/Lgr6	10	signaling
BP	GO:0030178	negative regulation of Wnt signaling pathway	11/681	170/29872	0.001878	0.0279666	0.0218598	App/Cyld/Mapk14/Ppp2r3a/Grb10/Cby1/Ctnnbip1/Prickle1/Sox9/Stk3/Gli3	11	signaling
BP	GO:0031098	stress-activated protein kinase signaling cascade	7/681	68/29872	0.000902033	0.0179926	0.0140637	Taok2/Mapk3/Mapk14/Tgfb2/Rhoa/Akr1b1/Mid1	7	signaling
BP	GO:0031570	DNA integrity checkpoint signaling	7/681	134/29872	0.034211	0.155607	0.121629	Taok2/Donson/Mapk14/Ints7/Abraxas1/Pml/Dgkz	7	signaling
BP	GO:0031663	lipopolysaccharide-mediated signaling pathway	4/681	59/29872	0.0455325	0.181516	0.14188	Mapk3/Mapk14/Irak1/Sash1	4	signaling
BP	GO:0033173	calcineurin-NFAT signaling cascade	6/681	49/29872	0.000834376	0.017313	0.0135325	Homer3/Ppp3ca/Chp1/Nrg1/Camta1/Adgrb2	6	signaling
BP	GO:0035020	regulation of Rac protein signal transduction	5/681	35/29872	0.00111799	0.020619	0.0161166	Cadm4/Camk2d/Arhgap24/Arhgap44/Gabarap	5	signaling
BP	GO:0038034	signal transduction in absence of ligand	7/681	80/29872	0.00233909	0.0325381	0.025433	Fgf10/Tgfb2/Itgav/Nrg1/Map2k5/Agap2/Moap1	7	signaling
BP	GO:0038127	ERBB signaling pathway	7/681	125/29872	0.0246677	0.133666	0.104479	Mapk3/Ralb/Ptpn2/Ptpn12/Nrg1/Prickle1/Sox9	7	signaling
BP	GO:0038129	ERBB3 signaling pathway	2/681	14/29872	0.0393955	0.166632	0.130246	Mapk3/Nrg1	2	signaling
BP	GO:0038133	ERBB2-ERBB3 signaling pathway	2/681	13/29872	0.034276	0.155607	0.121629	Mapk3/Nrg1	2	signaling
BP	GO:0042770	signal transduction in response to DNA damage	11/681	185/29872	0.00361184	0.0429641	0.0335825	Taok2/Sox4/Dyrk1a/Donson/Mapk3/Mapk14/Spred1/Ints7/Abraxas1/Pml/Dgkz	11	signaling
BP	GO:0043491	phosphatidylinositol 3-kinase/protein kinase B signal transduction	14/681	321/29872	0.0162532	0.106293	0.0830827	Itsn1/Pik3ip1/Stat3/Tspyl5/Ntrk2/Tgfb2/Cxcl12/Extl3/Pik3c2b/Nrg1/Igfbp5/Sox9/Agap2/Stk3	14	signaling
BP	GO:0043949	regulation of cAMP-mediated signaling	6/681	52/29872	0.00114675	0.0208386	0.0162882	App/Adcyap1r1/Npy2r/Pde4d/Pex5l/Oprl1	6	signaling
BP	GO:0043951	negative regulation of cAMP-mediated signaling	3/681	16/29872	0.00529288	0.0548974	0.04291	Npy2r/Pde4d/Oprl1	3	signaling
BP	GO:0044773	mitotic DNA damage checkpoint signaling	5/681	83/29872	0.0412637	0.172526	0.134853	Taok2/Donson/Abraxas1/Pml/Dgkz	5	signaling
BP	GO:0044774	mitotic DNA integrity checkpoint signaling	5/681	87/29872	0.0488447	0.190627	0.149001	Taok2/Donson/Abraxas1/Pml/Dgkz	5	signaling
BP	GO:0045747	positive regulation of Notch signaling pathway	5/681	46/29872	0.00384447	0.0448294	0.0350405	Fgf10/Stat3/Jag1/Lfng/Tgfb2	5	signaling
BP	GO:0046578	regulation of Ras protein signal transduction	6/681	58/29872	0.00203231	0.0295209	0.0230747	Shoc2/Fgf10/Tgfb2/Rasa2/Dgkz/Nrg1	6	signaling
BP	GO:0046579	positive regulation of Ras protein signal transduction	3/681	24/29872	0.0167191	0.107907	0.0843447	Shoc2/Fgf10/Nrg1	3	signaling
BP	GO:0046580	negative regulation of Ras protein signal transduction	3/681	27/29872	0.0229794	0.129635	0.101328	Tgfb2/Rasa2/Dgkz	3	signaling
BP	GO:0050848	regulation of calcium-mediated signaling	9/681	102/29872	0.000549096	0.0133591	0.010442	App/Neurod2/Homer3/Mapt/Ppp3ca/Slc8a2/Chp1/Nrg1/Camta1	9	signaling
BP	GO:0050850	positive regulation of calcium-mediated signaling	5/681	58/29872	0.0102891	0.0813223	0.0635647	App/Neurod2/Ppp3ca/Nrg1/Camta1	5	signaling
BP	GO:0051056	regulation of small GTPase mediated signal transduction	18/681	241/29872	1.20951e-05	0.0011001	0.00085988	Adcyap1r1/Shoc2/Fgf10/Sipa1/Cadm4/Tgfb2/Camk2d/Rasa2/Itgav/Slit2/Net1/Arhgap24/Dgkz/Nrg1/Arhgap44/Gabarap/Mapre2/Psd3	18	signaling
BP	GO:0051057	positive regulation of small GTPase mediated signal transduction	8/681	91/29872	0.00113	0.020619	0.0161166	Adcyap1r1/Shoc2/Fgf10/Camk2d/Itgav/Net1/Nrg1/Mapre2	8	signaling
BP	GO:0051058	negative regulation of small GTPase mediated signal transduction	6/681	63/29872	0.00310076	0.039432	0.0308216	Tgfb2/Rasa2/Slit2/Arhgap24/Dgkz/Arhgap44	6	signaling
BP	GO:0051896	regulation of phosphatidylinositol 3-kinase/protein kinase B signal transduction	12/681	278/29872	0.0266473	0.139169	0.10878	Itsn1/Pik3ip1/Tspyl5/Ntrk2/Tgfb2/Cxcl12/Extl3/Nrg1/Igfbp5/Sox9/Agap2/Stk3	12	signaling
BP	GO:0051897	positive regulation of phosphatidylinositol 3-kinase/protein kinase B signal transduction	11/681	195/29872	0.00535162	0.0552594	0.0431929	Itsn1/Tspyl5/Ntrk2/Tgfb2/Cxcl12/Extl3/Nrg1/Igfbp5/Sox9/Agap2/Stk3	11	signaling
BP	GO:0060070	canonical Wnt signaling pathway	19/681	308/29872	9.65277e-05	0.00428258	0.00334743	App/Sox4/Rnf146/Fgf10/Map3k1/Cyld/Gprc5b/Mapk14/Wnt10a/Ppp2r3a/Tnks/Adnp/Zeb2/Cby1/Ctnnbip1/Prickle1/Sox9/Stk3/Gli3	19	signaling
BP	GO:0060395	SMAD protein signal transduction	6/681	93/29872	0.0197098	0.119758	0.0936073	Runx2/Tgfb2/Smad1/Pml/Smad9/Fam89b	6	signaling
BP	GO:0060828	regulation of canonical Wnt signaling pathway	18/681	253/29872	2.32569e-05	0.00167677	0.00131063	App/Sox4/Rnf146/Fgf10/Map3k1/Cyld/Gprc5b/Mapk14/Ppp2r3a/Tnks/Adnp/Zeb2/Cby1/Ctnnbip1/Prickle1/Sox9/Stk3/Gli3	18	signaling
BP	GO:0070099	regulation of chemokine-mediated signaling pathway	2/681	10/29872	0.0206851	0.122061	0.0954077	Slit2/Rnf113a2	2	signaling
BP	GO:0070302	regulation of stress-activated protein kinase signaling cascade	4/681	45/29872	0.0190663	0.117294	0.0916817	Taok2/Mapk3/Tgfb2/Mid1	4	signaling
BP	GO:0070304	positive regulation of stress-activated protein kinase signaling cascade	3/681	27/29872	0.0229794	0.129635	0.101328	Taok2/Tgfb2/Mid1	3	signaling
BP	GO:0070498	interleukin-1-mediated signaling pathway	3/681	27/29872	0.0229794	0.129635	0.101328	Il1r1/Mapk3/Irak1	3	signaling
BP	GO:0070884	regulation of calcineurin-NFAT signaling cascade	5/681	43/29872	0.00285483	0.0377553	0.029511	Homer3/Ppp3ca/Chp1/Nrg1/Camta1	5	signaling
BP	GO:0070886	positive regulation of calcineurin-NFAT signaling cascade	3/681	20/29872	0.0100713	0.0802446	0.0627224	Ppp3ca/Nrg1/Camta1	3	signaling
BP	GO:0090090	negative regulation of canonical Wnt signaling pathway	10/681	137/29872	0.00121855	0.0218268	0.0170607	App/Cyld/Mapk14/Ppp2r3a/Cby1/Ctnnbip1/Prickle1/Sox9/Stk3/Gli3	10	signaling
BP	GO:0090263	positive regulation of canonical Wnt signaling pathway	9/681	108/29872	0.00083148	0.017313	0.0135325	Sox4/Rnf146/Fgf10/Map3k1/Gprc5b/Ppp2r3a/Tnks/Adnp/Zeb2	9	signaling
BP	GO:0097191	extrinsic apoptotic signaling pathway	15/681	243/29872	0.000504197	0.0126843	0.00991455	App/Fgf10/Cyld/Tgfb2/Itgav/Gclm/Pml/Nrg1/Faim/Map2k5/Scg2/Gabarap/Agap2/Stk3/Moap1	15	signaling
BP	GO:0097192	extrinsic apoptotic signaling pathway in absence of ligand	7/681	78/29872	0.00202251	0.0295209	0.0230747	Fgf10/Tgfb2/Itgav/Nrg1/Map2k5/Agap2/Moap1	7	signaling
BP	GO:0097193	intrinsic apoptotic signaling pathway	13/681	338/29872	0.0476381	0.188764	0.147546	App/Sod1/Cyld/Dnaja1/Ptpn2/Cxcl12/Mapt/Pink1/Aifm1/Pml/Xpa/Ppif/Moap1	13	signaling
BP	GO:0097720	calcineurin-mediated signaling	7/681	53/29872	0.000192447	0.00684958	0.0053539	Homer3/Ppp3ca/Slc8a2/Chp1/Nrg1/Camta1/Adgrb2	7	signaling
BP	GO:0106056	regulation of calcineurin-mediated signaling	6/681	44/29872	0.000463715	0.0121245	0.00947701	Homer3/Ppp3ca/Slc8a2/Chp1/Nrg1/Camta1	6	signaling
BP	GO:0106058	positive regulation of calcineurin-mediated signaling	3/681	20/29872	0.0100713	0.0802446	0.0627224	Ppp3ca/Nrg1/Camta1	3	signaling
BP	GO:0198738	cell-cell signaling by wnt	22/681	464/29872	0.0011093	0.020619	0.0161166	App/Tiam1/Sox4/Rnf146/Fgf10/Map3k1/Cyld/Gprc5b/Mapk14/Wnt10a/Ppp2r3a/Tnks/Grb10/Adnp/Zeb2/Cby1/Lgr6/Ctnnbip1/Prickle1/Sox9/Stk3/Gli3	22	signaling
BP	GO:1901099	negative regulation of signal transduction in absence of ligand	4/681	32/29872	0.00579976	0.0573381	0.0448178	Fgf10/Nrg1/Map2k5/Agap2	4	signaling
BP	GO:1990806	ligand-gated ion channel signaling pathway	6/681	32/29872	7.50505e-05	0.00366693	0.00286622	App/Tiam1/Kalrn/Grin2a/Gria2/Grin1	6	signaling
BP	GO:2001233	regulation of apoptotic signaling pathway	19/681	436/29872	0.00579394	0.0573381	0.0448178	App/Sod1/Fgf10/Cyld/Dnaja1/Tgfb2/Itgav/Ptpn2/Cxcl12/Pink1/Gclm/Pml/Nrg1/Faim/Map2k5/Scg2/Ppif/Agap2/Stk3	19	signaling
BP	GO:2001234	negative regulation of apoptotic signaling pathway	12/681	253/29872	0.0138702	0.0948612	0.0741473	Fgf10/Dnaja1/Itgav/Cxcl12/Pink1/Gclm/Nrg1/Faim/Map2k5/Scg2/Ppif/Agap2	12	signaling
BP	GO:2001236	regulation of extrinsic apoptotic signaling pathway	13/681	169/29872	0.000142714	0.00558756	0.00436746	App/Fgf10/Cyld/Tgfb2/Itgav/Gclm/Pml/Nrg1/Faim/Map2k5/Scg2/Agap2/Stk3	13	signaling
BP	GO:2001237	negative regulation of extrinsic apoptotic signaling pathway	8/681	102/29872	0.00234632	0.032562	0.0254518	Fgf10/Itgav/Gclm/Nrg1/Faim/Map2k5/Scg2/Agap2	8	signaling
BP	GO:2001238	positive regulation of extrinsic apoptotic signaling pathway	5/681	61/29872	0.0126399	0.0911304	0.0712312	App/Cyld/Tgfb2/Pml/Stk3	5	signaling
BP	GO:2001239	regulation of extrinsic apoptotic signaling pathway in absence of ligand	5/681	45/29872	0.00349095	0.042292	0.0330571	Fgf10/Tgfb2/Nrg1/Map2k5/Agap2	5	signaling
BP	GO:2001240	negative regulation of extrinsic apoptotic signaling pathway in absence of ligand	4/681	32/29872	0.00579976	0.0573381	0.0448178	Fgf10/Nrg1/Map2k5/Agap2	4	signaling
BP	GO:0007270	neuron-neuron synaptic transmission	2/681	11/29872	0.0249045	0.133666	0.104479	Arid1b/Oprl1	2	synaptic
BP	GO:0007416	synapse assembly	21/681	231/29872	9.16887e-08	2.58126e-05	2.01761e-05	App/Sptbn2/Lrfn4/Nptxr/Lgi2/Efna5/Slitrk1/Ntrk2/Epha7/Mapt/Mef2c/Grin1/Adnp/Rhoa/Slit2/Nlgn1/Nrg1/Large1/Nptx1/Adgrb2/Lingo2	21	synaptic
CC	GO:0008021	synaptic vesicle	19/681	260/29872	9.53173e-06	0.000955111	0.000746553	App/Syt7/Sptbn2/Rnf112/Doc2b/Dbi/Abcc8/Ptpn5/Syn3/Grin2a/Syn2/Gria2/Grin1/Mme/Snap47/Pde4b/Pick1/Atp6v0e2/Synpr	19	synaptic
CC	GO:0014069	postsynaptic density	40/681	382/29872	1.30189e-15	3.8484e-12	3.00806e-12	Tiam1/Rnf112/Cacng3/Grik3/Camk2n1/Lrfn4/Prkcg/Grm1/Homer3/Als2/Stat3/Slitrk1/Dgkb/Lrrc4c/Add3/Kalrn/Tamalin/Ntrk2/Gng3/Dnajb1/Rgs14/Frmpd4/Syn3/Grin2a/Epha7/Syn2/Gria2/Abhd17b/Mapt/Grin1/Rgs7bp/Gria4/Slc8a2/Snap47/Dgkz/Nrg1/Pde4b/Pick1/Arhgap44/Gsg1l	40	synaptic
BP	GO:0016079	synaptic vesicle exocytosis	9/681	115/29872	0.00129956	0.0226987	0.0177422	Synj1/Syt7/Sptbn2/Kcnh1/Doc2b/Prkcg/Cplx1/Snap47/Nlgn1	9	synaptic
CC	GO:0030672	synaptic vesicle membrane	9/681	148/29872	0.00702283	0.0655908	0.0512684	Doc2b/Abcc8/Syn3/Syn2/Gria2/Grin1/Snap47/Atp6v0e2/Synpr	9	synaptic
BP	GO:0031629	synaptic vesicle fusion to presynaptic active zone membrane	4/681	31/29872	0.0051665	0.0548372	0.0428629	Syt7/Doc2b/Cplx1/Snap47	4	synaptic
BP	GO:0031630	regulation of synaptic vesicle fusion to presynaptic active zone membrane	3/681	19/29872	0.00870606	0.0735233	0.0574688	Syt7/Doc2b/Cplx1	3	synaptic
BP	GO:0031632	positive regulation of synaptic vesicle fusion to presynaptic active zone membrane	2/681	13/29872	0.034276	0.155607	0.121629	Syt7/Doc2b	2	synaptic
CC	GO:0032279	asymmetric synapse	40/681	405/29872	9.36127e-15	1.84479e-11	1.44196e-11	Tiam1/Rnf112/Cacng3/Grik3/Camk2n1/Lrfn4/Prkcg/Grm1/Homer3/Als2/Stat3/Slitrk1/Dgkb/Lrrc4c/Add3/Kalrn/Tamalin/Ntrk2/Gng3/Dnajb1/Rgs14/Frmpd4/Syn3/Grin2a/Epha7/Syn2/Gria2/Abhd17b/Mapt/Grin1/Rgs7bp/Gria4/Slc8a2/Snap47/Dgkz/Nrg1/Pde4b/Pick1/Arhgap44/Gsg1l	40	synaptic
BP	GO:0035249	synaptic transmission, glutamatergic	15/681	130/29872	3.00985e-07	5.93141e-05	4.63622e-05	Cacng3/Grik3/Npy2r/Frrs1l/Grm1/Als2/Abcc8/Ntrk2/Grin2a/Gria2/Mef2c/Grin1/Gria4/Nlgn1/Dgkz	15	synaptic
BP	GO:0035418	protein localization to synapse	13/681	100/29872	4.62654e-07	7.89742e-05	6.17294e-05	Cacng3/Nptxr/Kalrn/Tamalin/Grin2a/Abhd17b/Mapt/Grin1/Cplx1/Snap47/Nlgn1/Arhgap44/Nptx1	13	synaptic
CC	GO:0042734	presynaptic membrane	18/681	238/29872	1.01967e-05	0.000988247	0.000772453	Itsn1/Syt7/Grik3/Kcnj6/Cadm3/Kcnh1/Grm1/Cntn1/Cacna1h/Grin2a/Gria2/Grin1/Rgs7bp/Gria4/Atp2b3/Nrg1/Pick1/Kcnc2	18	synaptic
CC	GO:0045211	postsynaptic membrane	33/681	353/29872	9.48708e-12	8.01251e-09	6.2629e-09	Tiam1/Cacng3/Nrgn/Grik3/Kcnh1/Lrfn4/Pcdh8/Grm1/Slitrk1/Dgkb/Cntn1/Lrrc4c/Ddn/Cacna1h/Tamalin/Gpr158/Ank3/Ntrk2/Grin2a/Epha7/Gria2/Abhd17b/Grin1/Rgs7bp/Gria4/Slc8a2/Nlgn1/Nrg1/Tenm2/Gsg1l/Cntn2/Kcnc2/Tmub1	33	synaptic
BP	GO:0048167	regulation of synaptic plasticity	25/681	397/29872	5.69982e-06	0.000612678	0.000478894	App/Neurod2/Syt7/Nrgn/Fam107a/Prkcg/Dbi/Prkar1b/Chrdl1/Ptpn5/Ncdn/Ntrk2/Calb1/Rgs14/Grin2a/Mapt/Mef2c/Grin1/Mme/Slc8a2/Synpo/Snap47/Nlgn1/Large1/Pick1	25	synaptic
BP	GO:0048168	regulation of neuronal synaptic plasticity	6/681	76/29872	0.00779118	0.0696845	0.0544682	App/Ncdn/Grin2a/Grin1/Slc8a2/Synpo	6	synaptic
BP	GO:0048169	regulation of long-term neuronal synaptic plasticity	4/681	39/29872	0.0117078	0.0871743	0.0681389	App/Grin2a/Grin1/Synpo	4	synaptic
BP	GO:0048488	synaptic vesicle endocytosis	5/681	78/29872	0.0328559	0.154284	0.120595	Synj1/Itsn1/Syt7/Synj2/Nlgn1	5	synaptic
BP	GO:0048499	synaptic vesicle membrane organization	4/681	35/29872	0.00800381	0.0704713	0.0550832	Syt7/Doc2b/Cplx1/Snap47	4	synaptic
CC	GO:0048786	presynaptic active zone	9/681	121/29872	0.00185197	0.027789	0.021721	App/Cacna1h/Ntrk2/Gria2/Grin1/Gria4/Snap47/Nrg1/Arhgap44	9	synaptic
CC	GO:0048787	presynaptic active zone membrane	5/681	66/29872	0.01732	0.110103	0.086061	Cacna1h/Gria2/Grin1/Gria4/Nrg1	5	synaptic
BP	GO:0050803	regulation of synapse structure or activity	29/681	317/29872	2.889e-10	2.13497e-07	1.66878e-07	App/Tiam1/Itsn1/Neurod2/Taok2/Lrfn4/Pcdh8/Efna5/Slitrk1/Dgkb/Mapk14/Kalrn/Nedd9/Gpr158/Ntrk2/Frmpd4/Epha7/Abhd17b/Mef2c/Grin1/Adnp/Rhoa/Slit2/Nlgn1/Nrg1/Pick1/Arhgap44/Adgrb2/Lingo2	29	synaptic
BP	GO:0050805	negative regulation of synaptic transmission	5/681	75/29872	0.0283704	0.143252	0.111971	Grik3/Npy2r/Mapt/Adnp/Pick1	5	synaptic
BP	GO:0050806	positive regulation of synaptic transmission	22/681	349/29872	2.01347e-05	0.00151445	0.00118375	App/Cacng3/Nrgn/Fam107a/Prkcg/Dbi/Prkar1b/Ptpn5/Gpr158/Ntrk2/Calb1/Rgs14/Grin2a/Gria2/Grin1/Pink1/Mme/Gria4/Slc8a2/Snap47/Nlgn1/Large1	22	synaptic
BP	GO:0050807	regulation of synapse organization	28/681	309/29872	7.27833e-10	4.78105e-07	3.73706e-07	App/Tiam1/Itsn1/Neurod2/Taok2/Lrfn4/Pcdh8/Efna5/Slitrk1/Dgkb/Mapk14/Kalrn/Nedd9/Gpr158/Ntrk2/Frmpd4/Epha7/Abhd17b/Mef2c/Grin1/Adnp/Rhoa/Slit2/Nlgn1/Nrg1/Arhgap44/Adgrb2/Lingo2	28	synaptic
BP	GO:0051124	synaptic assembly at neuromuscular junction	2/681	11/29872	0.0249045	0.133666	0.104479	App/Large1	2	synaptic
BP	GO:0051963	regulation of synapse assembly	15/681	144/29872	1.13266e-06	0.000167407	0.000130852	App/Lrfn4/Efna5/Slitrk1/Ntrk2/Epha7/Mef2c/Grin1/Adnp/Rhoa/Slit2/Nlgn1/Nrg1/Adgrb2/Lingo2	15	synaptic
BP	GO:0051964	negative regulation of synapse assembly	2/681	12/29872	0.0294403	0.143252	0.111971	Epha7/Rhoa	2	synaptic
BP	GO:0051965	positive regulation of synapse assembly	8/681	82/29872	0.000566419	0.0135574	0.010597	Efna5/Slitrk1/Ntrk2/Adnp/Slit2/Nlgn1/Adgrb2/Lingo2	8	synaptic
BP	GO:0051966	regulation of synaptic transmission, glutamatergic	13/681	88/29872	1.00316e-07	2.59289e-05	2.0267e-05	Cacng3/Grik3/Npy2r/Frrs1l/Grm1/Ntrk2/Grin2a/Gria2/Mef2c/Grin1/Gria4/Nlgn1/Dgkz	13	synaptic
BP	GO:0051967	negative regulation of synaptic transmission, glutamatergic	2/681	13/29872	0.034276	0.155607	0.121629	Grik3/Npy2r	2	synaptic
BP	GO:0051968	positive regulation of synaptic transmission, glutamatergic	6/681	42/29872	0.000358137	0.0102472	0.00800959	Cacng3/Ntrk2/Grin2a/Grin1/Gria4/Nlgn1	6	synaptic
BP	GO:0060074	synapse maturation	5/681	39/29872	0.00183988	0.0277484	0.0216893	Neurod2/Sez6/Chrdl1/Nlgn1/Sez6l	5	synaptic
CC	GO:0060076	excitatory synapse	12/681	99/29872	2.71067e-06	0.000329562	0.000257599	Synj1/Sptbn2/Cacng3/Kcnj6/Cadm3/Kcnh1/Ntrk2/Grin2a/Grin1/Atp2b3/Nlgn1/Pde4b	12	synaptic
BP	GO:0060078	regulation of postsynaptic membrane potential	11/681	132/29872	0.000228185	0.00762163	0.00595736	App/Npy2r/Prkar1b/Sez6/Grin2a/Mef2c/Grin1/Ppp3ca/Rgs7bp/Slc8a2/Nlgn1	11	synaptic
BP	GO:0060079	excitatory postsynaptic potential	10/681	95/29872	6.28692e-05	0.00320416	0.0025045	App/Npy2r/Prkar1b/Sez6/Grin2a/Mef2c/Grin1/Ppp3ca/Slc8a2/Nlgn1	10	synaptic
BP	GO:0060291	long-term synaptic potentiation	16/681	261/29872	0.000358789	0.0102472	0.00800959	App/Nrgn/Fam107a/Prkcg/Dbi/Prkar1b/Ptpn5/Ntrk2/Calb1/Rgs14/Grin2a/Mme/Slc8a2/Snap47/Nlgn1/Large1	16	synaptic
BP	GO:0062237	protein localization to postsynapse	10/681	68/29872	3.13761e-06	0.000363716	0.000284295	Cacng3/Nptxr/Kalrn/Tamalin/Grin2a/Grin1/Cplx1/Snap47/Arhgap44/Nptx1	10	synaptic
BP	GO:0097090	presynaptic membrane organization	2/681	12/29872	0.0294403	0.143252	0.111971	Nlgn1/Cntn2	2	synaptic
BP	GO:0097091	synaptic vesicle clustering	3/681	20/29872	0.0100713	0.0802446	0.0627224	Syn3/Syn2/Nlgn1	3	synaptic
BP	GO:0097106	postsynaptic density organization	4/681	47/29872	0.0220316	0.1275	0.0996589	Lrfn4/Nlgn1/Dgkz/Nptx1	4	synaptic
BP	GO:0097120	receptor localization to synapse	10/681	87/29872	2.92943e-05	0.00190243	0.00148702	Cacng3/Nptxr/Kalrn/Tamalin/Cplx1/Snap47/Nlgn1/Arhgap44/Nptx1/Kif17	10	synaptic
BP	GO:0097479	synaptic vesicle localization	5/681	62/29872	0.0134978	0.0938162	0.0733304	Synj1/Syn3/Syn2/Bloc1s5/Nlgn1	5	synaptic
CC	GO:0098685	Schaffer collateral - CA1 synapse	17/681	144/29872	3.50775e-08	1.22297e-05	9.55924e-06	Synj1/Cacng3/Pcdh8/Grm1/Prkar1b/Stat3/Dgkb/Lrrc4c/Tamalin/Epha7/Syn2/Gria2/Ppp3ca/Synpo/Cplx1/Dgkz/Gsg1l	17	synaptic
CC	GO:0098686	hippocampal mossy fiber to CA3 synapse	7/681	61/29872	0.000465539	0.0121245	0.00947701	Syt7/Prkar1b/Calb1/Epha7/Grin1/Snap47/Synpr	7	synaptic
CC	GO:0098688	parallel fiber to Purkinje cell synapse	8/681	37/29872	1.50736e-06	0.000217354	0.000169892	Synj1/Sptbn2/Kcnj6/Cadm3/Kcnh1/Grin2a/Grin1/Atp2b3	8	synaptic
BP	GO:0098698	postsynaptic specialization assembly	5/681	38/29872	0.00163426	0.0262732	0.0205362	Sptbn2/Lrfn4/Nptxr/Nlgn1/Nptx1	5	synaptic
BP	GO:0098815	modulation of excitatory postsynaptic potential	7/681	62/29872	0.000514607	0.0128913	0.0100764	App/Npy2r/Prkar1b/Grin2a/Grin1/Slc8a2/Nlgn1	7	synaptic
CC	GO:0098839	postsynaptic density membrane	17/681	114/29872	9.48836e-10	5.60952e-07	4.38462e-07	Tiam1/Cacng3/Grik3/Lrfn4/Grm1/Slitrk1/Dgkb/Lrrc4c/Grin2a/Epha7/Gria2/Abhd17b/Grin1/Rgs7bp/Gria4/Nrg1/Gsg1l	17	synaptic
CC	GO:0098850	extrinsic component of synaptic vesicle membrane	3/681	22/29872	0.0131551	0.0923668	0.0721975	Doc2b/Syn3/Syn2	3	synaptic
BP	GO:0098884	postsynaptic neurotransmitter receptor internalization	5/681	38/29872	0.00163426	0.0262732	0.0205362	Synj1/Hpca/Nrg1/Pick1/Gsg1l	5	synaptic
BP	GO:0098885	modification of postsynaptic actin cytoskeleton	4/681	20/29872	0.000969726	0.0188752	0.0147536	Tiam1/Itsn1/Kalrn/Rhoa	4	synaptic
BP	GO:0098887	neurotransmitter receptor transport, endosome to postsynaptic membrane	2/681	11/29872	0.0249045	0.133666	0.104479	Tamalin/Arhgap44	2	synaptic
CC	GO:0098890	extrinsic component of postsynaptic membrane	3/681	16/29872	0.00529288	0.0548974	0.04291	Tiam1/Dgkb/Tenm2	3	synaptic
BP	GO:0098917	retrograde trans-synaptic signaling	2/681	14/29872	0.0393955	0.166632	0.130246	Nlgn1/Tenm2	2	synaptic
MF	GO:0098960	postsynaptic neurotransmitter receptor activity	6/681	70/29872	0.00523659	0.0548974	0.04291	Grik3/Grm1/Grin2a/Gria2/Grin1/Gria4	6	synaptic
BP	GO:0098962	regulation of postsynaptic neurotransmitter receptor activity	2/681	14/29872	0.0393955	0.166632	0.130246	App/Homer3	2	synaptic
BP	GO:0098969	neurotransmitter receptor transport to postsynaptic membrane	4/681	22/29872	0.00141214	0.0238531	0.0186445	Tamalin/Cplx1/Snap47/Arhgap44	4	synaptic
CC	GO:0098982	GABA-ergic synapse	9/681	135/29872	0.00387732	0.0450348	0.035201	Syt7/Lrfn4/Efna5/Slitrk1/Calb1/Atp2b3/Nlgn1/Nrg1/Kcnc2	9	synaptic
CC	GO:0098984	neuron to neuron synapse	45/681	446/29872	8.53177e-17	5.04398e-13	3.94258e-13	Tiam1/Syt7/Rnf112/Cacng3/Grik3/Camk2n1/Lrfn4/Prkcg/Grm1/Homer3/Als2/Prkar1b/Stat3/Slitrk1/Dgkb/Lrrc4c/Add3/Kalrn/Tamalin/Ntrk2/Gng3/Calb1/Dnajb1/Rgs14/Frmpd4/Syn3/Grin2a/Epha7/Syn2/Gria2/Abhd17b/Mapt/Grin1/Rgs7bp/Gria4/Slc8a2/Snap47/Nlgn1/Dgkz/Nrg1/Pde4b/Pick1/Arhgap44/Gsg1l/Synpr	45	synaptic
BP	GO:0099003	vesicle-mediated transport in synapse	20/681	271/29872	4.82643e-06	0.000538375	0.000420815	Synj1/Itsn1/Syt7/Sptbn2/Scrn1/Kcnh1/Doc2b/Hpca/Prkcg/Prkar1b/Syn3/Syn2/Synj2/Cplx1/Snap47/Nlgn1/Nrg1/Pick1/Gsg1l/Atp6v0e2	20	synaptic
BP	GO:0099010	modification of postsynaptic structure	6/681	34/29872	0.000107156	0.00452504	0.00353695	Tiam1/Itsn1/Kalrn/Rhoa/Synpo/Arhgap44	6	synaptic
BP	GO:0099054	presynapse assembly	5/681	55/29872	0.00825669	0.0718903	0.0561923	App/Lrfn4/Slitrk1/Nlgn1/Nrg1	5	synaptic
BP	GO:0099068	postsynapse assembly	5/681	50/29872	0.00551679	0.0561364	0.0438784	Sptbn2/Lrfn4/Nptxr/Nlgn1/Nptx1	5	synaptic
BP	GO:0099072	regulation of postsynaptic membrane neurotransmitter receptor levels	14/681	133/29872	2.26408e-06	0.000307099	0.00024004	Synj1/Cacng3/Nptxr/Frrs1l/Hpca/Kalrn/Tamalin/Cplx1/Snap47/Nrg1/Pick1/Arhgap44/Nptx1/Gsg1l	14	synaptic
BP	GO:0099084	postsynaptic specialization organization	6/681	58/29872	0.00203231	0.0295209	0.0230747	Sptbn2/Lrfn4/Nptxr/Nlgn1/Dgkz/Nptx1	6	synaptic
BP	GO:0099149	regulation of postsynaptic neurotransmitter receptor internalization	5/681	28/29872	0.000385979	0.0107637	0.00841335	Synj1/Hpca/Nrg1/Pick1/Gsg1l	5	synaptic
BP	GO:0099150	regulation of postsynaptic specialization assembly	3/681	20/29872	0.0100713	0.0802446	0.0627224	Sptbn2/Lrfn4/Nptxr	3	synaptic
BP	GO:0099159	regulation of modification of postsynaptic structure	4/681	18/29872	0.00063503	0.0144954	0.0113301	Tiam1/Itsn1/Kalrn/Rhoa	4	synaptic
BP	GO:0099172	presynapse organization	5/681	63/29872	0.0143941	0.0970096	0.0758265	App/Lrfn4/Slitrk1/Nlgn1/Nrg1	5	synaptic
BP	GO:0099173	postsynapse organization	22/681	255/29872	1.14859e-07	2.71619e-05	2.12308e-05	App/Tiam1/Itsn1/Taok2/Sptbn2/Lrfn4/Nptxr/Frrs1l/Dgkb/Chrdl1/Kalrn/Nedd9/Frmpd4/Grin2a/Epha7/Abhd17b/Grin1/Nlgn1/Dgkz/Pick1/Arhgap44/Nptx1	22	synaptic
BP	GO:0099174	regulation of presynapse organization	5/681	43/29872	0.00285483	0.0377553	0.029511	App/Lrfn4/Slitrk1/Nlgn1/Nrg1	5	synaptic
BP	GO:0099175	regulation of postsynapse organization	13/681	139/29872	1.88341e-05	0.00150469	0.00117613	App/Tiam1/Itsn1/Taok2/Lrfn4/Dgkb/Kalrn/Nedd9/Epha7/Abhd17b/Grin1/Nlgn1/Arhgap44	13	synaptic
CC	GO:0099243	extrinsic component of synaptic membrane	3/681	31/29872	0.0330387	0.154439	0.120716	Tiam1/Dgkb/Tenm2	3	synaptic
BP	GO:0099502	calcium-dependent activation of synaptic vesicle fusion	2/681	13/29872	0.034276	0.155607	0.121629	Syt7/Doc2b	2	synaptic
BP	GO:0099504	synaptic vesicle cycle	16/681	231/29872	8.93369e-05	0.00413109	0.00322903	Synj1/Itsn1/Syt7/Sptbn2/Scrn1/Kcnh1/Doc2b/Prkcg/Prkar1b/Syn3/Syn2/Synj2/Cplx1/Snap47/Nlgn1/Atp6v0e2	16	synaptic
MF	GO:0099507	ligand-gated monoatomic ion channel activity involved in regulation of presynaptic membrane potential	5/681	24/29872	0.000179985	0.00656834	0.00513407	Grik3/Grin2a/Gria2/Grin1/Gria4	5	synaptic
MF	GO:0099508	voltage-gated monoatomic ion channel activity involved in regulation of presynaptic membrane potential	3/681	17/29872	0.00631929	0.0612454	0.0478718	Kcnj6/Kcnh1/Kcnc2	3	synaptic
BP	GO:0099509	regulation of presynaptic cytosolic calcium ion concentration	3/681	21/29872	0.0115538	0.0870139	0.0680135	Kcnh1/Calb1/Tspoap1	3	synaptic
MF	GO:0099529	neurotransmitter receptor activity involved in regulation of postsynaptic membrane potential	5/681	55/29872	0.00825669	0.0718903	0.0561923	Grik3/Grin2a/Gria2/Grin1/Gria4	5	synaptic
BP	GO:0099545	trans-synaptic signaling by trans-synaptic complex	2/681	11/29872	0.0249045	0.133666	0.104479	Nlgn1/Tenm2	2	synaptic
BP	GO:0099560	synaptic membrane adhesion	9/681	36/29872	8.56774e-08	2.53263e-05	1.9796e-05	Taok2/Lrfn4/Pcdh8/Efna5/Slitrk1/Lrrc4c/Mapk14/Nlgn1/Nrg1	9	synaptic
BP	GO:0099563	modification of synaptic structure	6/681	42/29872	0.000358137	0.0102472	0.00800959	Tiam1/Itsn1/Kalrn/Rhoa/Synpo/Arhgap44	6	synaptic
BP	GO:0099565	chemical synaptic transmission, postsynaptic	10/681	116/29872	0.000331367	0.00974648	0.00761824	App/Npy2r/Prkar1b/Sez6/Grin2a/Mef2c/Grin1/Ppp3ca/Slc8a2/Nlgn1	10	synaptic
CC	GO:0099572	postsynaptic specialization	41/681	434/29872	1.95364e-14	2.88748e-11	2.25697e-11	Tiam1/Rnf112/Cacng3/Grik3/Camk2n1/Lrfn4/Prkcg/Grm1/Homer3/Als2/Stat3/Slitrk1/Dgkb/Lrrc4c/Add3/Kalrn/Tamalin/Ntrk2/Gng3/Dnajb1/Rgs14/Frmpd4/Syn3/Grin2a/Epha7/Syn2/Gria2/Abhd17b/Mapt/Grin1/Rgs7bp/Gria4/Slc8a2/Snap47/Nlgn1/Dgkz/Nrg1/Pde4b/Pick1/Arhgap44/Gsg1l	41	synaptic
BP	GO:0099633	protein localization to postsynaptic specialization membrane	4/681	41/29872	0.0139115	0.0948612	0.0741473	Cacng3/Nptxr/Kalrn/Nptx1	4	synaptic
CC	GO:0099634	postsynaptic specialization membrane	18/681	154/29872	1.6327e-08	6.89466e-06	5.38914e-06	Tiam1/Cacng3/Grik3/Lrfn4/Grm1/Slitrk1/Dgkb/Lrrc4c/Grin2a/Epha7/Gria2/Abhd17b/Grin1/Rgs7bp/Gria4/Nlgn1/Nrg1/Gsg1l	18	synaptic
BP	GO:0099643	signal release from synapse	15/681	174/29872	1.18167e-05	0.00109156	0.000853209	Synj1/Syt7/Sptbn2/Kcnh1/Doc2b/Prkcg/Abcc8/Gpr158/Ntrk2/Syn3/Syn2/Mef2c/Cplx1/Snap47/Nlgn1	15	synaptic
BP	GO:0099645	neurotransmitter receptor localization to postsynaptic specialization membrane	4/681	41/29872	0.0139115	0.0948612	0.0741473	Cacng3/Nptxr/Kalrn/Nptx1	4	synaptic
BP	GO:0140238	presynaptic endocytosis	5/681	81/29872	0.0377592	0.16548	0.129346	Synj1/Itsn1/Syt7/Synj2/Nlgn1	5	synaptic
BP	GO:0140239	postsynaptic endocytosis	5/681	38/29872	0.00163426	0.0262732	0.0205362	Synj1/Hpca/Nrg1/Pick1/Gsg1l	5	synaptic
BP	GO:0140250	regulation protein catabolic process at synapse	2/681	10/29872	0.0206851	0.122061	0.0954077	Klhl17/Trim3	2	synaptic
BP	GO:1900271	regulation of long-term synaptic potentiation	7/681	60/29872	0.000420274	0.0113455	0.00886808	App/Nrgn/Fam107a/Prkar1b/Ptpn5/Calb1/Mme	7	synaptic
BP	GO:1900272	negative regulation of long-term synaptic potentiation	2/681	14/29872	0.0393955	0.166632	0.130246	App/Fam107a	2	synaptic
BP	GO:1900273	positive regulation of long-term synaptic potentiation	5/681	32/29872	0.000733627	0.0158292	0.0123727	App/Nrgn/Prkar1b/Ptpn5/Mme	5	synaptic
BP	GO:1901632	regulation of synaptic vesicle membrane organization	3/681	19/29872	0.00870606	0.0735233	0.0574688	Syt7/Doc2b/Cplx1	3	synaptic
BP	GO:1901634	positive regulation of synaptic vesicle membrane organization	2/681	13/29872	0.034276	0.155607	0.121629	Syt7/Doc2b	2	synaptic
BP	GO:1902473	regulation of protein localization to synapse	6/681	29/29872	4.16951e-05	0.00254125	0.00198634	Kalrn/Tamalin/Abhd17b/Mapt/Nlgn1/Arhgap44	6	synaptic
BP	GO:1902683	regulation of receptor localization to synapse	4/681	32/29872	0.00579976	0.0573381	0.0448178	Kalrn/Tamalin/Cplx1/Arhgap44	4	synaptic
BP	GO:1903539	protein localization to postsynaptic membrane	10/681	67/29872	2.73149e-06	0.000329562	0.000257599	Cacng3/Nptxr/Kalrn/Tamalin/Grin2a/Grin1/Cplx1/Snap47/Arhgap44/Nptx1	10	synaptic
BP	GO:1903540	establishment of protein localization to postsynaptic membrane	4/681	23/29872	0.00167886	0.0262732	0.0205362	Tamalin/Cplx1/Snap47/Arhgap44	4	synaptic
MF	GO:1904315	transmitter-gated monoatomic ion channel activity involved in regulation of postsynaptic membrane potential	5/681	53/29872	0.00706788	0.065597	0.0512732	Grik3/Grin2a/Gria2/Grin1/Gria4	5	synaptic
BP	GO:1905244	regulation of modification of synaptic structure	4/681	23/29872	0.00167886	0.0262732	0.0205362	Tiam1/Itsn1/Kalrn/Rhoa	4	synaptic
BP	GO:1905274	regulation of modification of postsynaptic actin cytoskeleton	4/681	10/29872	5.03976e-05	0.00286491	0.00223933	Tiam1/Itsn1/Kalrn/Rhoa	4	synaptic
BP	GO:1905606	regulation of presynapse assembly	5/681	39/29872	0.00183988	0.0277484	0.0216893	App/Lrfn4/Slitrk1/Nlgn1/Nrg1	5	synaptic
BP	GO:1905809	negative regulation of synapse organization	3/681	18/29872	0.00745615	0.067505	0.0527645	Neurod2/Epha7/Rhoa	3	synaptic
BP	GO:2000463	positive regulation of excitatory postsynaptic potential	5/681	41/29872	0.00230699	0.0322734	0.0252261	App/Prkar1b/Grin2a/Grin1/Nlgn1	5	synaptic
CC	GO:0030133	transport vesicle	23/681	367/29872	1.44231e-05	0.00125397	0.000980149	App/Syt7/Sptbn2/Rnf112/Nrgn/Doc2b/Dbi/Abcc8/Ptpn5/Syn3/Grin2a/Syn2/Gria2/Grin1/Mme/Bloc1s5/Fgfrl1/Chp1/Snap47/Pde4b/Pick1/Atp6v0e2/Synpr	23	vesicle
CC	GO:0030658	transport vesicle membrane	10/681	191/29872	0.0126298	0.0911304	0.0712312	Nrgn/Doc2b/Abcc8/Syn3/Syn2/Gria2/Grin1/Snap47/Atp6v0e2/Synpr	10	vesicle
BP	GO:0031338	regulation of vesicle fusion	4/681	33/29872	0.00648269	0.0620156	0.0484739	Syt7/Doc2b/C2cd5/Cplx1	4	vesicle
BP	GO:0031340	positive regulation of vesicle fusion	3/681	19/29872	0.00870606	0.0735233	0.0574688	Syt7/Doc2b/C2cd5	3	vesicle
BP	GO:0099500	vesicle fusion to plasma membrane	4/681	32/29872	0.00579976	0.0573381	0.0448178	Syt7/Doc2b/Cplx1/Snap47	4	vesicle
BP	GO:0003157	endocardium development	2/681	13/29872	0.034276	0.155607	0.121629	Nrg1/Stk3	2	exo/endo-cytosis
BP	GO:0019319	hexose biosynthetic process	6/681	99/29872	0.025891	0.135819	0.106161	Dgat2/Ptpn2/Cyp2j6/Akr1b1/Slc37a4/Slc35b4	6	exo/endo-cytosis
BP	GO:0009101	glycoprotein biosynthetic process	16/681	289/29872	0.00107208	0.0201321	0.0157361	Ndst4/Galnt17/B3gnt2/Mgat5b/Hs6st3/St6galnac5/St8sia1/Gxylt1/Extl3/Dpy19l1/Pgm3/Chp1/Hs3st4/Large1/B4gat1/B4galt1	16	RNA
BP	GO:0042158	lipoprotein biosynthetic process	7/681	109/29872	0.0125219	0.0911304	0.0712312	Dbi/Ulk1/Nmt1/Zdhhc6/Zdhhc14/Hhatl/Pgap4	7	RNA
